# Supplementary material for: Two Beta-Phosphorylamide Compounds as Ligands for Sm3+, Eu3+, and Tb3+: X-ray Crystallography and Luminescence Properties
Source: Molecules. 2020 Jun 28;25(13):2971. doi: 10.3390/molecules25132971 (PMC7411983; doi:10.3390/molecules25132971)
Supplement: Supplementary file 1 [file molecules-25-02971-s001.zip]

Archive with 40 entries (33 files):
- supp_files_rev2/
- supp_files_rev2/Lear_Molecules_SI_rev2.pdf
- __MACOSX/
- __MACOSX/supp_files_rev2/
- __MACOSX/supp_files_rev2/._Lear_Molecules_SI_rev2.pdf
- supp_files_rev2/.DS_Store
- __MACOSX/supp_files_rev2/._.DS_Store
- supp_files_rev2/cif_files/
- supp_files_rev2/cif_files/GVSU819H.cif
- __MACOSX/supp_files_rev2/cif_files/
- __MACOSX/supp_files_rev2/cif_files/._GVSU819H.cif
- supp_files_rev2/cif_files/GVSU819K.cif
- __MACOSX/supp_files_rev2/cif_files/._GVSU819K.cif
- supp_files_rev2/cif_files/GVSU819L.cif
- __MACOSX/supp_files_rev2/cif_files/._GVSU819L.cif
- supp_files_rev2/cif_files/GVSU819F.cif
- __MACOSX/supp_files_rev2/cif_files/._GVSU819F.cif
- supp_files_rev2/cif_files/GVSUSB919A.cif
- __MACOSX/supp_files_rev2/cif_files/._GVSUSB919A.cif
- supp_files_rev2/cif_files/GVS1014c.cif
- __MACOSX/supp_files_rev2/cif_files/._GVS1014c.cif
- __MACOSX/supp_files_rev2/._cif_files
- supp_files_rev2/check_cif_reports/
- supp_files_rev2/check_cif_reports/GVSU819h_checkcif.pdf
- __MACOSX/supp_files_rev2/check_cif_reports/
- __MACOSX/supp_files_rev2/check_cif_reports/._GVSU819h_checkcif.pdf
- supp_files_rev2/check_cif_reports/GVSUSB919A_checkcif.pdf
- __MACOSX/supp_files_rev2/check_cif_reports/._GVSUSB919A_checkcif.pdf
- supp_files_rev2/check_cif_reports/GVSU819F_checkcif.pdf
- __MACOSX/supp_files_rev2/check_cif_reports/._GVSU819F_checkcif.pdf
- supp_files_rev2/check_cif_reports/GVS1014c_checkcif.pdf
- __MACOSX/supp_files_rev2/check_cif_reports/._GVS1014c_checkcif.pdf
- supp_files_rev2/check_cif_reports/GVSU819K_checkcif.pdf
- __MACOSX/supp_files_rev2/check_cif_reports/._GVSU819K_checkcif.pdf
- supp_files_rev2/check_cif_reports/GVSU819L_checkcif.pdf
- __MACOSX/supp_files_rev2/check_cif_reports/._GVSU819L_checkcif.pdf
- __MACOSX/supp_files_rev2/._check_cif_reports
- supp_files_rev2/Lear_Molecules_rev2.docx
- __MACOSX/supp_files_rev2/._Lear_Molecules_rev2.docx
- __MACOSX/._supp_files_rev2
