# Supplementary material for: Two Beta-Phosphorylamide Compounds as Ligands for Sm3+, Eu3+, and Tb3+: X-ray Crystallography and Luminescence Properties
Source: Molecules. 2020 Jun 28;25(13):2971. doi: 10.3390/molecules25132971 (PMC7411983; doi:10.3390/molecules25132971)
Supplement: Supplementary file 1 [file molecules-25-02971-s001.zip › supp_files_rev2/cif_files/GVSU819H.cif]

data_gvsu819h
_audit_creation_date               2019-12-02
_audit_creation_method
;
Olex2 1.2
(compiled May 18 2018 14:05:52 for OlexSys, GUI svn.r5506)
;
_shelx_SHELXL_version_number       '2018/3'
_audit_contact_author_address      ?
_audit_contact_author_email        ?
_audit_contact_author_name         ''
_audit_contact_author_phone        ?
_publ_contact_author_id_orcid      ?
_publ_section_references
;
Dolomanov, O.V., Bourhis, L.J., Gildea, R.J, Howard, J.A.K. & Puschmann, H.
 (2009), J. Appl. Cryst. 42, 339-341.

Sheldrick, G.M. (2015). Acta Cryst. A71, 3-8.

Sheldrick, G.M. (2015). Acta Cryst. C71, 3-8.
;


# start Validation Reply Form
_vrf_PLAT602_gvsu819h
;
PROBLEM: VERY LARGE Solvent Accessible VOID(S) in Structure        ! Info  
RESPONSE: There is a minimal amount of electron density left in this 
structure; we propose that extensive hydrogen bonding network holding these
 compounds together also supports the relatively large void.
;
_vrf_PLAT342_gvsu819h
;
PROBLEM: Low Bond Precision on  C-C Bonds ...............    0.02629 Ang.  
RESPONSE: Noted.
;
_vrf_PLAT934_gvsu819h
;
PROBLEM: Number of (Iobs-Icalc)/Sigma(W) > 10 Outliers ..          3 Check 
RESPONSE: This is a minimal number of outliers.
;
_vrf_PLAT987_gvsu819h
;
PROBLEM: The Flack x is >> 0 -  Do a BASF/TWIN Refinement     Please Check 
RESPONSE: A TWIN refinement revealed no applicable TWIN laws. 
;
# end Validation Reply Form


_chemical_name_common              ?
_chemical_name_systematic          ?
_chemical_formula_moiety           'C62 H68 N8 O22 P4 Tb2, 2(N O3), 2(C H4 O)'
_chemical_formula_sum              'C64 H76 N10 O30 P4 Tb2'
_chemical_formula_weight           1907.06
_chemical_absolute_configuration   ad
_chemical_melting_point            ?
loop_
  _atom_type_symbol
  _atom_type_description
  _atom_type_scat_dispersion_real
  _atom_type_scat_dispersion_imag
  _atom_type_scat_source
 'C' 'C' 0.0181 0.0091 'International Tables Vol C Tables 4.2.6.8 and 6.1.1.4'
 'H' 'H' 0.0000 0.0000 'International Tables Vol C Tables 4.2.6.8 and 6.1.1.4'
 'N' 'N' 0.0311 0.0180 'International Tables Vol C Tables 4.2.6.8 and 6.1.1.4'
 'O' 'O' 0.0492 0.0322 'International Tables Vol C Tables 4.2.6.8 and 6.1.1.4'
 'P' 'P' 0.2955 0.4335 'International Tables Vol C Tables 4.2.6.8 and 6.1.1.4'
 'Tb' 'Tb' -9.1472 9.1891
 'International Tables Vol C Tables 4.2.6.8 and 6.1.1.4'

_shelx_space_group_comment
;
The symmetry employed for this shelxl refinement is uniquely defined
by the following loop, which should always be used as a source of
symmetry information in preference to the above space-group names.
They are only intended as comments.
;
_space_group_crystal_system        'tetragonal'
_space_group_IT_number             114
_space_group_name_H-M_alt          'P -4 21 c'
_space_group_name_Hall             'P -4 2n'
loop_
  _space_group_symop_operation_xyz
 'x, y, z'
 '-x, -y, z'
 'y, -x, -z'
 '-y, x, -z'
 '-x+1/2, y+1/2, -z+1/2'
 'x+1/2, -y+1/2, -z+1/2'
 '-y+1/2, -x+1/2, z+1/2'
 'y+1/2, x+1/2, z+1/2'

_cell_length_a                     18.2898(4)
_cell_length_b                     18.2898(4)
_cell_length_c                     27.4073(6)
_cell_angle_alpha                  90
_cell_angle_beta                   90
_cell_angle_gamma                  90
_cell_volume                       9168.2(4)
_cell_formula_units_Z              4
_cell_measurement_reflns_used      9929
_cell_measurement_temperature      173(2)
_cell_measurement_theta_max        52.682
_cell_measurement_theta_min        2.905
_shelx_estimated_absorpt_T_max     0.296
_shelx_estimated_absorpt_T_min     0.189
_exptl_absorpt_coefficient_mu      8.794
_exptl_absorpt_correction_T_max    0.4285
_exptl_absorpt_correction_T_min    0.2139
_exptl_absorpt_correction_type     multi-scan
_exptl_absorpt_process_details
;
SADABS-2016/2 (Bruker,2016) was used for absorption correction.
wR2(int) was 0.1374 before and 0.0904 after correction.
The Ratio of minimum to maximum transmission is 0.4992.
The \l/2 correction factor is Not present.
;
_exptl_absorpt_special_details     ?
_exptl_crystal_colour              colourless
_exptl_crystal_colour_primary      colourless
_exptl_crystal_density_diffrn      1.382
_exptl_crystal_density_meas        ?
_exptl_crystal_density_method      ?
_exptl_crystal_description         'chunk'
_exptl_crystal_F_000               3840
_exptl_crystal_size_max            0.284
_exptl_crystal_size_mid            0.2
_exptl_crystal_size_min            0.183
_exptl_transmission_factor_max     ?
_exptl_transmission_factor_min     ?
_diffrn_reflns_av_R_equivalents    0.1335
_diffrn_reflns_av_unetI/netI       0.0634
_diffrn_reflns_Laue_measured_fraction_full  1.000
_diffrn_reflns_Laue_measured_fraction_max  1.000
_diffrn_reflns_limit_h_max         22
_diffrn_reflns_limit_h_min         -22
_diffrn_reflns_limit_k_max         22
_diffrn_reflns_limit_k_min         -21
_diffrn_reflns_limit_l_max         33
_diffrn_reflns_limit_l_min         -33
_diffrn_reflns_number              111590
_diffrn_reflns_point_group_measured_fraction_full  0.998
_diffrn_reflns_point_group_measured_fraction_max  0.998
_diffrn_reflns_theta_full          67.679
_diffrn_reflns_theta_max           68.338
_diffrn_reflns_theta_min           2.905
_diffrn_ambient_temperature        172.97
_diffrn_detector_area_resol_mean   ?
_diffrn_measured_fraction_theta_full  1.000
_diffrn_measured_fraction_theta_max  1.000
_diffrn_measurement_device_type    'Bruker APEX-II CCD'
_diffrn_measurement_method         '\f and \w scans'
_diffrn_radiation_type             CuK\a
_diffrn_radiation_wavelength       1.54178
_diffrn_source                     ?
_diffrn_standards_number           0
_reflns_Friedel_coverage           0.831
_reflns_Friedel_fraction_full      0.996
_reflns_Friedel_fraction_max       0.995
_reflns_number_gt                  6739
_reflns_number_total               8408
_reflns_special_details
;
 Reflections were merged by SHELXL according to the crystal
 class for the calculation of statistics and refinement.
 
 _reflns_Friedel_fraction is defined as the number of unique
 Friedel pairs measured divided by the number that would be
 possible theoretically, ignoring centric projections and
 systematic absences.
;
_reflns_threshold_expression       'I > 2\s(I)'
_computing_cell_refinement         'SAINT V8.38A (?, 2016)'
_computing_data_collection         ?
_computing_data_reduction          'SAINT V8.38A (?, 2016)'
_computing_molecular_graphics      'Olex2 (Dolomanov et al., 2009)'
_computing_publication_material    'Olex2 (Dolomanov et al., 2009)'
_computing_structure_refinement    'ShelXL (Sheldrick, 2015)'
_computing_structure_solution      'ShelXT (Sheldrick, 2015)'
_refine_diff_density_max           1.100
_refine_diff_density_min           -0.772
_refine_diff_density_rms           0.163
_refine_ls_abs_structure_details
;
 Flack x determined using 2391 quotients [(I+)-(I-)]/[(I+)+(I-)]
 (Parsons, Flack and Wagner, Acta Cryst. B69 (2013) 249-259).
;
_refine_ls_abs_structure_Flack     0.023(4)
_refine_ls_extinction_coef         .
_refine_ls_extinction_method       none
_refine_ls_goodness_of_fit_ref     1.094
_refine_ls_hydrogen_treatment      mixed
_refine_ls_matrix_type             full
_refine_ls_number_parameters       536
_refine_ls_number_reflns           8408
_refine_ls_number_restraints       165
_refine_ls_R_factor_all            0.0827
_refine_ls_R_factor_gt             0.0638
_refine_ls_restrained_S_all        1.091
_refine_ls_shift/su_max            0.004
_refine_ls_shift/su_mean           0.000
_refine_ls_structure_factor_coef   Fsqd
_refine_ls_weighting_details      
 'w=1/[\s^2^(Fo^2^)+(0.1316P)^2^+1.2328P] where P=(Fo^2^+2Fc^2^)/3'
_refine_ls_weighting_scheme        calc
_refine_ls_wR_factor_gt            0.1895
_refine_ls_wR_factor_ref           0.2052
_refine_special_details            ?
_olex2_refinement_description
;
1. Fixed Uiso
 At 1.2 times of:
  All C(H) groups, All C(H,H) groups, All C(H,H,H,H) groups, All N(H) groups
 At 1.5 times of:
  All C(H,H,H) groups, All O(H) groups
2. Restrained distances
 O12-N5 = O11-N5 = O13-N5
 1.25 with sigma of 0.01
 O1S-H1S
 0.87 with sigma of 0.01
 C1S-H1S
 1.931945 with sigma of 0.02
 Tb1-H1S
 2.938614 with sigma of 0.02
3. Restrained planarity
 C13A, C14A, C15A, C16A, C17A, C18A
 with sigma of 0.1
4. Rigid bond restraints
 C13A, C18A, C17A, C16A, C15A, C14A
 with sigma for 1-2 distances of 0.01 and sigma for 1-3 distances of 0.01
 C13, C18, C17, C16, C15, C14
 with sigma for 1-2 distances of 0.01 and sigma for 1-3 distances of 0.01
 C19, C20, C21, C22, C23, C24
 with sigma for 1-2 distances of 0.01 and sigma for 1-3 distances of 0.01
5. Uiso/Uaniso restraints and constraints
C13A \\sim C18A \\sim C17A \\sim C16A \\sim C15A \\sim C14A: within 2A with
sigma of 0.02 and sigma for terminal atoms of 0.04
C13 \\sim C18 \\sim C17 \\sim C16 \\sim C15 \\sim C14: within 2A with sigma of
0.02 and sigma for terminal atoms of 0.04
C19 \\sim C20 \\sim C21 \\sim C22 \\sim C23 \\sim C24: within 2A with sigma of
0.02 and sigma for terminal atoms of 0.04
Uanis(C13) = Uanis(C13A)
Uanis(C17) = Uanis(C17A)
Uanis(C16) = Uanis(C16A)
Uanis(C15) = Uanis(C15A)
Uanis(P1A) = Uanis(P1)
6. Same fragment restrains
{C13, C14, C15, C16, C17, C18} sigma for 1-2: 0.01, 1-3: 0.02
as
{C13A, C14A, C15A, C16A, C17A, C18A}
7. Others
 Sof(P1A)=Sof(H2BC)=Sof(H2BD)=Sof(C13A)=Sof(C14A)=Sof(H14A)=Sof(C15A)=
 Sof(H15A)=Sof(C16A)=Sof(H16A)=Sof(C17A)=Sof(H17A)=Sof(C18A)=Sof(H18A)=1-FVAR(1)
 Sof(P1)=Sof(H2AA)=Sof(H2AB)=Sof(C13)=Sof(C14)=Sof(H14)=Sof(C15)=Sof(H15)=
 Sof(C16)=Sof(H16)=Sof(C17)=Sof(H17)=Sof(C18)=Sof(H18)=FVAR(1)
8.a Secondary CH2 refined with riding coordinates:
 C2(H2AA,H2AB), C2(H2BC,H2BD), C4(H4A,H4B), C5(H5A,H5B), C6(H6A,H6B)
8.b Aromatic/amide H refined with riding coordinates:
 N1(H1), N2(H2), C8(H8), C9(H9), C10(H10), C11(H11), C12(H12), C14(H14),
 C15(H15), C16(H16), C17(H17), C18(H18), C14A(H14A), C15A(H15A), C16A(H16A),
 C17A(H17A), C18A(H18A), C20(H20), C21(H21), C22(H22), C23(H23), C24(H24),
 C26(H26), C27(H27), C28(H28), C29(H29), C30(H30)
8.c Idealised Me refined as rotating group:
 C1S(H1SA,H1SB,H1SC), C2S(H2SA,H2SB,H2SC)
8.d Idealised tetrahedral OH refined as rotating group:
 O2S(H2S)
;
_atom_sites_solution_hydrogens     mixed
_atom_sites_solution_primary       dual
_atom_sites_solution_secondary     ?
loop_
  _atom_site_label
  _atom_site_type_symbol
  _atom_site_fract_x
  _atom_site_fract_y
  _atom_site_fract_z
  _atom_site_U_iso_or_equiv
  _atom_site_adp_type
  _atom_site_occupancy
  _atom_site_site_symmetry_order
  _atom_site_calc_flag
  _atom_site_refinement_flags_posn
  _atom_site_refinement_flags_adp
  _atom_site_refinement_flags_occupancy
  _atom_site_disorder_assembly
  _atom_site_disorder_group
 Tb1 Tb 0.35286(4) 0.65873(4) 0.63744(3) 0.0485(2) Uani 1 1 d D . . . .
 P1 P 0.5005(13) 0.6906(12) 0.7168(4) 0.045(2) Uani 0.733(17) 1 d . . P A 1
 P1A P 0.499(4) 0.689(4) 0.7270(15) 0.045(2) Uani 0.267(17) 1 d . . P A 2
 P2 P 0.81325(17) 0.3889(2) 0.57738(13) 0.0505(8) Uani 1 1 d . . . . .
 O1 O 0.4745(4) 0.6346(5) 0.6130(3) 0.051(2) Uani 1 1 d . . . . .
 O2 O 0.4239(5) 0.7023(5) 0.7007(4) 0.054(2) Uani 1 1 d . . . . .
 O3 O 0.6562(5) 0.4459(5) 0.5867(3) 0.054(2) Uani 1 1 d . . . . .
 O4 O 0.7666(4) 0.3387(5) 0.6077(3) 0.054(2) Uani 1 1 d . . . . .
 O5 O 0.3922(7) 0.7805(6) 0.6051(4) 0.076(3) Uani 1 1 d . . . . .
 O6 O 0.3637(5) 0.7033(6) 0.5507(3) 0.058(2) Uani 1 1 d . . . . .
 O7 O 0.4024(8) 0.8089(7) 0.5277(5) 0.089(4) Uani 1 1 d . . . . .
 O8 O 0.2819(5) 0.5841(6) 0.6946(4) 0.061(3) Uani 1 1 d . . . . .
 O9 O 0.3937(5) 0.5490(5) 0.6869(4) 0.058(2) Uani 1 1 d . . . . .
 O10 O 0.3254(7) 0.4946(8) 0.7411(4) 0.082(3) Uani 1 1 d . . . . .
 N1 N 0.5978(6) 0.6344(6) 0.6033(4) 0.046(2) Uani 1 1 d . . . . .
 H1 H 0.640903 0.634050 0.617534 0.055 Uiso 1 1 calc R . . . .
 N2 N 0.6847(5) 0.5437(5) 0.5400(4) 0.043(2) Uani 1 1 d . . . . .
 H2 H 0.720079 0.569269 0.526466 0.052 Uiso 1 1 calc R . . . .
 N3 N 0.3866(7) 0.7637(8) 0.5605(5) 0.066(3) Uani 1 1 d . . . . .
 N4 N 0.3341(7) 0.5413(7) 0.7083(4) 0.062(3) Uani 1 1 d . . . . .
 C1 C 0.5367(7) 0.6313(6) 0.6312(5) 0.046(3) Uani 1 1 d . . . . .
 C2 C 0.5487(7) 0.6210(8) 0.6866(4) 0.050(3) Uani 1 1 d . . . . .
 H2AA H 0.601452 0.624158 0.694439 0.060 Uiso 0.733(17) 1 calc R . P A 1
 H2AB H 0.530506 0.572498 0.697001 0.060 Uiso 0.733(17) 1 calc R . P A 1
 H2BC H 0.601743 0.624609 0.693413 0.060 Uiso 0.267(17) 1 calc R . P A 2
 H2BD H 0.532870 0.571068 0.695619 0.060 Uiso 0.267(17) 1 calc R . P A 2
 C3 C 0.7019(6) 0.4897(7) 0.5690(4) 0.045(3) Uani 1 1 d . . . . .
 C4 C 0.7820(6) 0.4818(7) 0.5837(5) 0.048(3) Uani 1 1 d . . . . .
 H4A H 0.788041 0.497597 0.617963 0.057 Uiso 1 1 calc R . . . .
 H4B H 0.812323 0.514116 0.562921 0.057 Uiso 1 1 calc R . . . .
 C5 C 0.5939(7) 0.6382(7) 0.5513(4) 0.044(3) Uani 1 1 d . . . . .
 H5A H 0.630371 0.673773 0.539090 0.053 Uiso 1 1 calc R . . . .
 H5B H 0.544779 0.655201 0.541316 0.053 Uiso 1 1 calc R . . . .
 C6 C 0.6088(6) 0.5635(7) 0.5290(4) 0.041(2) Uani 1 1 d . . . . .
 H6A H 0.575075 0.526741 0.542983 0.049 Uiso 1 1 calc R . . . .
 H6B H 0.601215 0.565234 0.493282 0.049 Uiso 1 1 calc R . . . .
 C7 C 0.5523(9) 0.7710(8) 0.7133(5) 0.060(4) Uani 1 1 d . . . . .
 C8 C 0.6275(9) 0.7700(10) 0.7271(7) 0.082(5) Uani 1 1 d . . . . .
 H8 H 0.649156 0.725081 0.736813 0.098 Uiso 1 1 calc R . . . .
 C9 C 0.6700(14) 0.8331(13) 0.7268(9) 0.114(8) Uani 1 1 d . . . . .
 H9 H 0.718685 0.832873 0.738846 0.137 Uiso 1 1 calc R . . . .
 C10 C 0.6393(13) 0.8950(13) 0.7087(10) 0.116(10) Uani 1 1 d . . . . .
 H10 H 0.669105 0.936923 0.704008 0.139 Uiso 1 1 calc R . . . .
 C11 C 0.5688(15) 0.8986(10) 0.6973(7) 0.096(7) Uani 1 1 d . . . . .
 H11 H 0.548632 0.944445 0.688147 0.116 Uiso 1 1 calc R . . . .
 C12 C 0.5213(10) 0.8346(8) 0.6982(6) 0.067(4) Uani 1 1 d . . . . .
 H12 H 0.471396 0.837198 0.688760 0.081 Uiso 1 1 calc R . . . .
 C13 C 0.5060(13) 0.6667(11) 0.7835(6) 0.061(5) Uani 0.733(17) 1 d D U P A 1
 C14 C 0.5532(15) 0.6101(13) 0.8011(7) 0.069(5) Uani 0.733(17) 1 d D U P A 1
 H14 H 0.579363 0.578962 0.779557 0.083 Uiso 0.733(17) 1 calc R . P A 1
 C15 C 0.5586(18) 0.6031(16) 0.8514(8) 0.090(6) Uani 0.733(17) 1 d D U P A 1
 H15 H 0.589773 0.566803 0.864888 0.108 Uiso 0.733(17) 1 calc R . P A 1
 C16 C 0.5197(19) 0.6477(17) 0.8820(8) 0.101(6) Uani 0.733(17) 1 d D U P A 1
 H16 H 0.523525 0.642011 0.916323 0.122 Uiso 0.733(17) 1 calc R . P A 1
 C17 C 0.4772(19) 0.6984(17) 0.8635(9) 0.104(6) Uani 0.733(17) 1 d D U P A 1
 H17 H 0.449629 0.727921 0.885365 0.125 Uiso 0.733(17) 1 calc R . P A 1
 C18 C 0.4704(17) 0.7109(14) 0.8151(8) 0.087(7) Uani 0.733(17) 1 d D U P A 1
 H18 H 0.441207 0.750181 0.803514 0.104 Uiso 0.733(17) 1 calc R . P A 1
 C13A C 0.477(3) 0.652(3) 0.7773(13) 0.061(5) Uani 0.267(17) 1 d D U P A 2
 C14A C 0.516(3) 0.590(3) 0.7958(15) 0.073(9) Uani 0.267(17) 1 d D U P A 2
 H14A H 0.550189 0.563373 0.776596 0.088 Uiso 0.267(17) 1 calc R . P A 2
 C15A C 0.500(4) 0.571(3) 0.8437(17) 0.090(6) Uani 0.267(17) 1 d D U P A 2
 H15A H 0.524082 0.529560 0.857704 0.108 Uiso 0.267(17) 1 calc R . P A 2
 C16A C 0.452(4) 0.610(4) 0.8713(16) 0.101(6) Uani 0.267(17) 1 d D U P A 2
 H16A H 0.443196 0.596432 0.904312 0.122 Uiso 0.267(17) 1 calc R . P A 2
 C17A C 0.417(4) 0.665(3) 0.8520(17) 0.104(6) Uani 0.267(17) 1 d D U P A 2
 H17A H 0.382157 0.690611 0.871340 0.125 Uiso 0.267(17) 1 calc R . P A 2
 C18A C 0.429(3) 0.688(3) 0.8057(17) 0.080(9) Uani 0.267(17) 1 d D U P A 2
 H18A H 0.402877 0.729216 0.793278 0.096 Uiso 0.267(17) 1 calc R . P A 2
 C19 C 0.8141(8) 0.3660(10) 0.5144(6) 0.066(3) Uani 1 1 d . U . . .
 C20 C 0.8015(10) 0.2932(12) 0.5000(7) 0.083(4) Uani 1 1 d . U . . .
 H20 H 0.792646 0.256409 0.523739 0.099 Uiso 1 1 calc R . . . .
 C21 C 0.8022(11) 0.2760(13) 0.4514(7) 0.096(5) Uani 1 1 d . U . . .
 H21 H 0.794659 0.227000 0.440999 0.115 Uiso 1 1 calc R . . . .
 C22 C 0.8144(11) 0.3327(16) 0.4167(7) 0.101(5) Uani 1 1 d . U . . .
 H22 H 0.812579 0.320381 0.383039 0.121 Uiso 1 1 calc R . . . .
 C23 C 0.8281(9) 0.4007(14) 0.4285(7) 0.091(5) Uani 1 1 d . U . . .
 H23 H 0.837234 0.436895 0.404363 0.109 Uiso 1 1 calc R . . . .
 C24 C 0.8286(8) 0.4179(12) 0.4788(6) 0.075(4) Uani 1 1 d . U . . .
 H24 H 0.839319 0.466604 0.488599 0.090 Uiso 1 1 calc R . . . .
 C25 C 0.9058(7) 0.3923(9) 0.5997(6) 0.059(4) Uani 1 1 d . . . . .
 C26 C 0.9152(8) 0.3940(11) 0.6496(6) 0.077(5) Uani 1 1 d . . . . .
 H26 H 0.874305 0.392014 0.670944 0.092 Uiso 1 1 calc R . . . .
 C27 C 0.9874(10) 0.3990(13) 0.6682(8) 0.097(7) Uani 1 1 d . . . . .
 H27 H 0.994937 0.400255 0.702493 0.116 Uiso 1 1 calc R . . . .
 C28 C 1.0460(8) 0.4019(11) 0.6378(9) 0.097(6) Uani 1 1 d . . . . .
 H28 H 1.093947 0.406349 0.650788 0.116 Uiso 1 1 calc R . . . .
 C29 C 1.0356(8) 0.3982(12) 0.5864(8) 0.088(6) Uani 1 1 d . . . . .
 H29 H 1.076157 0.400986 0.564783 0.106 Uiso 1 1 calc R . . . .
 C30 C 0.9645(8) 0.3903(11) 0.5682(7) 0.076(5) Uani 1 1 d . . . . .
 H30 H 0.956755 0.383688 0.534227 0.091 Uiso 1 1 calc R . . . .
 O1S O 0.2864(5) 0.7515(6) 0.6801(4) 0.063(3) Uani 1 1 d D . . . .
 H1S H 0.309(3) 0.777(5) 0.703(3) 0.095 Uiso 1 1 d DR . . . .
 C1S C 0.2235(10) 0.7958(12) 0.6647(10) 0.095(6) Uani 1 1 d D . . . .
 H1SA H 0.235095 0.820634 0.634022 0.143 Uiso 1 1 calc GR . . . .
 H1SB H 0.212558 0.832203 0.689912 0.143 Uiso 1 1 calc GR . . . .
 H1SC H 0.180947 0.764010 0.660020 0.143 Uiso 1 1 calc GR . . . .
 O11 O 0.1887(9) 0.2846(9) 0.6515(6) 0.122(6) Uani 1 1 d D . . . .
 O12 O 0.2612(6) 0.3709(7) 0.6547(4) 0.071(3) Uani 1 1 d D . . . .
 O13 O 0.2163(9) 0.3437(9) 0.5853(6) 0.114(5) Uani 1 1 d D . . . .
 N5 N 0.2249(8) 0.3325(8) 0.6301(6) 0.101(6) Uani 1 1 d D . . . .
 O2S O 0.1622(9) 0.3353(6) 0.7462(5) 0.086(4) Uani 1 1 d . . . . .
 H2S H 0.164411 0.326940 0.716130 0.129 Uiso 1 1 calc GR . . . .
 C2S C 0.1605(14) 0.4105(12) 0.7541(8) 0.101(6) Uani 1 1 d . . . . .
 H2SA H 0.120763 0.422442 0.776746 0.151 Uiso 1 1 calc GR . . . .
 H2SB H 0.152482 0.435792 0.723061 0.151 Uiso 1 1 calc GR . . . .
 H2SC H 0.207226 0.426324 0.768171 0.151 Uiso 1 1 calc GR . . . .

loop_
  _atom_site_aniso_label
  _atom_site_aniso_U_11
  _atom_site_aniso_U_22
  _atom_site_aniso_U_33
  _atom_site_aniso_U_23
  _atom_site_aniso_U_13
  _atom_site_aniso_U_12
 Tb1 0.0383(4) 0.0535(4) 0.0537(4) -0.0133(4) 0.0020(4) -0.0016(3)
 P1 0.053(2) 0.052(2) 0.030(6) -0.006(5) 0.000(5) 0.0011(17)
 P1A 0.053(2) 0.052(2) 0.030(6) -0.006(5) 0.000(5) 0.0011(17)
 P2 0.0354(15) 0.062(2) 0.0538(18) 0.0121(16) -0.0010(14) 0.0047(14)
 O1 0.031(4) 0.067(6) 0.054(5) -0.014(4) 0.002(4) 0.000(4)
 O2 0.046(5) 0.052(5) 0.064(6) -0.017(4) -0.010(4) -0.001(4)
 O3 0.040(4) 0.061(5) 0.061(5) 0.027(4) -0.002(4) -0.004(4)
 O4 0.033(4) 0.059(5) 0.071(6) 0.017(5) 0.010(4) 0.002(4)
 O5 0.107(9) 0.069(7) 0.051(6) -0.008(5) 0.015(6) -0.010(6)
 O6 0.053(5) 0.067(6) 0.055(5) -0.004(5) 0.002(4) -0.003(5)
 O7 0.117(10) 0.067(7) 0.081(8) -0.003(6) 0.025(7) -0.005(7)
 O8 0.045(5) 0.076(6) 0.062(6) 0.004(5) 0.015(4) 0.006(5)
 O9 0.038(5) 0.058(6) 0.078(7) 0.000(5) 0.003(4) 0.002(4)
 O10 0.074(7) 0.102(9) 0.071(7) 0.007(7) 0.005(6) -0.003(7)
 N1 0.037(5) 0.056(6) 0.045(6) -0.003(5) -0.002(4) -0.002(4)
 N2 0.037(5) 0.044(5) 0.048(5) 0.001(4) -0.003(4) 0.001(4)
 N3 0.066(8) 0.074(9) 0.057(7) -0.010(7) 0.007(6) 0.010(7)
 N4 0.054(7) 0.077(8) 0.055(7) -0.008(6) 0.004(6) -0.006(6)
 C1 0.044(6) 0.039(6) 0.056(7) -0.005(5) 0.002(6) -0.003(5)
 C2 0.049(7) 0.058(7) 0.043(7) -0.002(6) 0.003(5) 0.007(6)
 C3 0.030(5) 0.057(7) 0.048(6) 0.007(6) -0.004(5) -0.004(5)
 C4 0.033(6) 0.047(7) 0.063(8) 0.012(6) -0.002(5) -0.005(5)
 C5 0.039(6) 0.042(6) 0.051(7) -0.002(5) -0.003(5) 0.003(5)
 C6 0.038(6) 0.044(6) 0.040(6) 0.000(5) -0.002(5) 0.002(5)
 C7 0.082(10) 0.056(8) 0.042(7) -0.018(6) -0.003(7) 0.001(7)
 C8 0.065(10) 0.073(11) 0.106(14) -0.003(10) -0.025(10) -0.015(8)
 C9 0.107(17) 0.091(15) 0.15(2) -0.055(15) -0.030(15) -0.009(13)
 C10 0.088(15) 0.096(16) 0.16(2) -0.065(16) 0.046(16) -0.037(13)
 C11 0.15(2) 0.059(10) 0.079(13) -0.005(9) 0.033(13) 0.006(12)
 C12 0.090(11) 0.052(8) 0.059(8) -0.010(7) 0.015(8) -0.001(8)
 C13 0.080(13) 0.061(10) 0.041(7) -0.005(7) -0.010(8) 0.008(9)
 C14 0.090(14) 0.069(12) 0.049(8) 0.002(8) -0.010(10) 0.016(10)
 C15 0.120(15) 0.096(13) 0.055(8) 0.017(8) 0.000(10) 0.015(10)
 C16 0.144(16) 0.106(13) 0.053(8) 0.007(9) 0.010(10) 0.014(11)
 C17 0.146(16) 0.112(13) 0.055(8) -0.009(10) 0.014(11) 0.028(11)
 C18 0.125(17) 0.086(14) 0.050(9) -0.005(9) 0.016(11) 0.032(12)
 C13A 0.080(13) 0.061(10) 0.041(7) -0.005(7) -0.010(8) 0.008(9)
 C14A 0.10(2) 0.078(19) 0.045(13) 0.004(15) -0.010(15) 0.015(15)
 C15A 0.120(15) 0.096(13) 0.055(8) 0.017(8) 0.000(10) 0.015(10)
 C16A 0.144(16) 0.106(13) 0.053(8) 0.007(9) 0.010(10) 0.014(11)
 C17A 0.146(16) 0.112(13) 0.055(8) -0.009(10) 0.014(11) 0.028(11)
 C18A 0.11(2) 0.083(19) 0.048(14) -0.012(13) 0.000(16) 0.017(16)
 C19 0.046(7) 0.089(9) 0.064(7) 0.001(6) 0.007(6) 0.014(7)
 C20 0.077(10) 0.099(9) 0.072(8) -0.014(8) 0.002(8) 0.013(9)
 C21 0.086(11) 0.119(12) 0.083(9) -0.033(8) -0.003(9) 0.021(10)
 C22 0.073(10) 0.168(14) 0.061(8) -0.019(8) 0.007(8) 0.019(12)
 C23 0.052(8) 0.154(13) 0.067(8) 0.008(9) 0.011(7) 0.012(10)
 C24 0.047(7) 0.111(10) 0.067(8) 0.011(7) 0.004(7) 0.009(8)
 C25 0.028(6) 0.076(10) 0.072(10) 0.017(8) 0.000(6) -0.001(6)
 C26 0.049(8) 0.112(14) 0.068(10) 0.027(10) -0.007(7) -0.014(8)
 C27 0.059(10) 0.141(19) 0.091(13) 0.029(13) -0.024(9) 0.006(11)
 C28 0.037(7) 0.123(16) 0.130(17) 0.048(15) 0.001(10) 0.006(8)
 C29 0.039(8) 0.129(17) 0.096(14) 0.033(12) 0.015(8) 0.014(9)
 C30 0.046(8) 0.104(13) 0.078(11) 0.015(10) -0.003(7) 0.001(8)
 O1S 0.054(5) 0.061(6) 0.075(7) -0.030(5) 0.003(5) 0.010(4)
 C1S 0.068(11) 0.091(13) 0.126(18) -0.020(12) 0.004(11) 0.008(10)
 O11 0.126(12) 0.128(13) 0.113(11) 0.032(10) 0.027(10) -0.046(11)
 O12 0.058(6) 0.100(9) 0.054(6) 0.005(6) 0.013(5) 0.027(6)
 O13 0.120(12) 0.096(10) 0.125(12) 0.019(10) 0.030(10) -0.020(9)
 N5 0.082(11) 0.103(13) 0.118(15) 0.043(12) 0.057(11) 0.027(9)
 O2S 0.114(10) 0.064(7) 0.080(8) 0.014(6) 0.003(8) -0.007(7)
 C2S 0.120(18) 0.096(14) 0.087(13) 0.013(11) 0.000(13) -0.008(13)

_geom_special_details
;
 All esds (except the esd in the dihedral angle between two l.s. planes)
 are estimated using the full covariance matrix.  The cell esds are taken
 into account individually in the estimation of esds in distances, angles
 and torsion angles; correlations between esds in cell parameters are only
 used when they are defined by crystal symmetry.  An approximate (isotropic)
 treatment of cell esds is used for estimating esds involving l.s. planes.
;
loop_
  _geom_bond_atom_site_label_1
  _geom_bond_atom_site_label_2
  _geom_bond_distance
  _geom_bond_site_symmetry_2
  _geom_bond_publ_flag
 Tb1 O1 2.365(8) . ?
 Tb1 O2 2.308(9) . ?
 Tb1 O3 2.372(8) 2_665 ?
 Tb1 O4 2.332(8) 2_665 ?
 Tb1 O5 2.503(11) . ?
 Tb1 O6 2.521(9) . ?
 Tb1 O8 2.450(10) . ?
 Tb1 O9 2.534(10) . ?
 Tb1 N3 2.919(14) . ?
 Tb1 N4 2.916(14) . ?
 Tb1 O1S 2.392(9) . ?
 P1 O2 1.48(2) . ?
 P1 C2 1.76(2) . ?
 P1 C7 1.75(3) . ?
 P1 C13 1.88(2) . ?
 P1A O2 1.57(7) . ?
 P1A C2 1.89(6) . ?
 P1A C7 1.83(7) . ?
 P1A C13A 1.59(6) . ?
 P2 O4 1.505(9) . ?
 P2 C4 1.800(13) . ?
 P2 C19 1.777(16) . ?
 P2 C25 1.801(13) . ?
 O1 C1 1.245(15) . ?
 O3 C3 1.255(14) . ?
 O5 N3 1.267(15) . ?
 O6 N3 1.212(16) . ?
 O7 N3 1.254(17) . ?
 O8 N4 1.291(15) . ?
 O9 N4 1.245(15) . ?
 O10 N4 1.250(17) . ?
 N1 H1 0.8800 . ?
 N1 C1 1.355(15) . ?
 N1 C5 1.429(15) . ?
 N2 H2 0.8800 . ?
 N2 C3 1.307(15) . ?
 N2 C6 1.464(14) . ?
 C1 C2 1.545(17) . ?
 C2 H2AA 0.9900 . ?
 C2 H2AB 0.9900 . ?
 C2 H2BC 0.9900 . ?
 C2 H2BD 0.9900 . ?
 C3 C4 1.527(15) . ?
 C4 H4A 0.9900 . ?
 C4 H4B 0.9900 . ?
 C5 H5A 0.9900 . ?
 C5 H5B 0.9900 . ?
 C5 C6 1.519(17) . ?
 C6 H6A 0.9900 . ?
 C6 H6B 0.9900 . ?
 C7 C8 1.43(2) . ?
 C7 C12 1.36(2) . ?
 C8 H8 0.9500 . ?
 C8 C9 1.39(3) . ?
 C9 H9 0.9500 . ?
 C9 C10 1.36(4) . ?
 C10 H10 0.9500 . ?
 C10 C11 1.33(3) . ?
 C11 H11 0.9500 . ?
 C11 C12 1.46(3) . ?
 C12 H12 0.9500 . ?
 C13 C14 1.43(3) . ?
 C13 C18 1.35(3) . ?
 C14 H14 0.9500 . ?
 C14 C15 1.39(3) . ?
 C15 H15 0.9500 . ?
 C15 C16 1.37(3) . ?
 C16 H16 0.9500 . ?
 C16 C17 1.31(4) . ?
 C17 H17 0.9500 . ?
 C17 C18 1.35(3) . ?
 C18 H18 0.9500 . ?
 C13A C14A 1.43(3) . ?
 C13A C18A 1.35(3) . ?
 C14A H14A 0.9500 . ?
 C14A C15A 1.39(3) . ?
 C15A H15A 0.9500 . ?
 C15A C16A 1.37(4) . ?
 C16A H16A 0.9500 . ?
 C16A C17A 1.31(4) . ?
 C17A H17A 0.9500 . ?
 C17A C18A 1.35(3) . ?
 C18A H18A 0.9500 . ?
 C19 C20 1.41(3) . ?
 C19 C24 1.39(2) . ?
 C20 H20 0.9500 . ?
 C20 C21 1.37(2) . ?
 C21 H21 0.9500 . ?
 C21 C22 1.42(3) . ?
 C22 H22 0.9500 . ?
 C22 C23 1.31(3) . ?
 C23 H23 0.9500 . ?
 C23 C24 1.42(2) . ?
 C24 H24 0.9500 . ?
 C25 C26 1.38(2) . ?
 C25 C30 1.38(2) . ?
 C26 H26 0.9500 . ?
 C26 C27 1.42(2) . ?
 C27 H27 0.9500 . ?
 C27 C28 1.36(3) . ?
 C28 H28 0.9500 . ?
 C28 C29 1.42(3) . ?
 C29 H29 0.9500 . ?
 C29 C30 1.40(2) . ?
 C30 H30 0.9500 . ?
 O1S H1S 0.875(14) . ?
 O1S C1S 1.47(2) . ?
 C1S H1SA 0.9800 . ?
 C1S H1SB 0.9800 . ?
 C1S H1SC 0.9800 . ?
 O11 N5 1.246(11) . ?
 O12 N5 1.178(12) . ?
 O13 N5 1.255(12) . ?
 O2S H2S 0.8400 . ?
 O2S C2S 1.39(2) . ?
 C2S H2SA 0.9800 . ?
 C2S H2SB 0.9800 . ?
 C2S H2SC 0.9800 . ?

loop_
  _geom_angle_atom_site_label_1
  _geom_angle_atom_site_label_2
  _geom_angle_atom_site_label_3
  _geom_angle
  _geom_angle_site_symmetry_1
  _geom_angle_site_symmetry_3
  _geom_angle_publ_flag
 O1 Tb1 O3 75.4(3) . 2_665 ?
 O1 Tb1 O5 78.2(4) . . ?
 O1 Tb1 O6 73.7(3) . . ?
 O1 Tb1 O8 125.2(3) . . ?
 O1 Tb1 O9 74.1(3) . . ?
 O1 Tb1 N3 73.7(3) . . ?
 O1 Tb1 N4 99.3(3) . . ?
 O1 Tb1 O1S 138.5(3) . . ?
 O2 Tb1 O1 75.4(3) . . ?
 O2 Tb1 O3 139.3(3) . 2_665 ?
 O2 Tb1 O4 141.5(3) . 2_665 ?
 O2 Tb1 O5 78.3(4) . . ?
 O2 Tb1 O6 123.5(4) . . ?
 O2 Tb1 O8 90.6(4) . . ?
 O2 Tb1 O9 72.9(3) . . ?
 O2 Tb1 N3 101.4(4) . . ?
 O2 Tb1 N4 79.6(4) . . ?
 O2 Tb1 O1S 71.0(3) . . ?
 O3 Tb1 O5 122.1(3) 2_665 . ?
 O3 Tb1 O6 73.3(3) 2_665 . ?
 O3 Tb1 O8 83.6(3) 2_665 . ?
 O3 Tb1 O9 72.3(3) 2_665 . ?
 O3 Tb1 N3 97.0(4) 2_665 . ?
 O3 Tb1 N4 77.8(3) 2_665 . ?
 O3 Tb1 O1S 145.4(3) 2_665 . ?
 O4 Tb1 O1 141.8(3) 2_665 . ?
 O4 Tb1 O3 75.3(3) 2_665 2_665 ?
 O4 Tb1 O5 97.3(4) 2_665 . ?
 O4 Tb1 O6 74.8(3) 2_665 . ?
 O4 Tb1 O8 74.8(3) 2_665 . ?
 O4 Tb1 O9 118.6(3) 2_665 . ?
 O4 Tb1 N3 86.1(4) 2_665 . ?
 O4 Tb1 N4 97.9(4) 2_665 . ?
 O4 Tb1 O1S 71.4(3) 2_665 . ?
 O5 Tb1 O6 49.9(3) . . ?
 O5 Tb1 O9 144.0(4) . . ?
 O5 Tb1 N3 25.6(3) . . ?
 O5 Tb1 N4 157.7(4) . . ?
 O6 Tb1 O9 137.5(3) . . ?
 O6 Tb1 N3 24.4(3) . . ?
 O6 Tb1 N4 151.1(3) . . ?
 O8 Tb1 O5 151.0(3) . . ?
 O8 Tb1 O6 145.6(3) . . ?
 O8 Tb1 O9 51.2(3) . . ?
 O8 Tb1 N3 160.2(3) . . ?
 O8 Tb1 N4 26.0(3) . . ?
 O9 Tb1 N3 147.7(3) . . ?
 O9 Tb1 N4 25.2(3) . . ?
 N4 Tb1 N3 172.3(3) . . ?
 O1S Tb1 O5 71.8(4) . . ?
 O1S Tb1 O6 105.8(4) . . ?
 O1S Tb1 O8 79.2(4) . . ?
 O1S Tb1 O9 116.7(4) . . ?
 O1S Tb1 N3 89.7(4) . . ?
 O1S Tb1 N4 97.9(4) . . ?
 O2 P1 C2 116.0(13) . . ?
 O2 P1 C7 112.0(14) . . ?
 O2 P1 C13 111.8(13) . . ?
 C2 P1 C13 105.2(13) . . ?
 C7 P1 C2 108.1(13) . . ?
 C7 P1 C13 102.6(13) . . ?
 O2 P1A C2 105(3) . . ?
 O2 P1A C7 104(3) . . ?
 O2 P1A C13A 104(4) . . ?
 C7 P1A C2 99(3) . . ?
 C13A P1A C2 111(4) . . ?
 C13A P1A C7 131(4) . . ?
 O4 P2 C4 110.1(6) . . ?
 O4 P2 C19 113.4(7) . . ?
 O4 P2 C25 111.5(6) . . ?
 C19 P2 C4 108.5(7) . . ?
 C19 P2 C25 109.3(7) . . ?
 C25 P2 C4 103.6(7) . . ?
 C1 O1 Tb1 139.0(8) . . ?
 P1 O2 Tb1 134.8(8) . . ?
 P1A O2 Tb1 142(2) . . ?
 C3 O3 Tb1 142.0(8) . 2_665 ?
 P2 O4 Tb1 135.4(5) . 2_665 ?
 N3 O5 Tb1 95.9(9) . . ?
 N3 O6 Tb1 96.5(8) . . ?
 N4 O8 Tb1 97.5(7) . . ?
 N4 O9 Tb1 94.8(8) . . ?
 C1 N1 H1 119.2 . . ?
 C1 N1 C5 121.7(11) . . ?
 C5 N1 H1 119.2 . . ?
 C3 N2 H2 118.7 . . ?
 C3 N2 C6 122.6(10) . . ?
 C6 N2 H2 118.7 . . ?
 O5 N3 Tb1 58.5(8) . . ?
 O6 N3 Tb1 59.1(7) . . ?
 O6 N3 O5 117.6(13) . . ?
 O6 N3 O7 121.4(13) . . ?
 O7 N3 Tb1 178.9(12) . . ?
 O7 N3 O5 121.0(14) . . ?
 O8 N4 Tb1 56.4(7) . . ?
 O9 N4 Tb1 60.0(7) . . ?
 O9 N4 O8 116.2(12) . . ?
 O9 N4 O10 121.9(13) . . ?
 O10 N4 Tb1 175.7(10) . . ?
 O10 N4 O8 121.9(12) . . ?
 O1 C1 N1 121.6(12) . . ?
 O1 C1 C2 122.0(11) . . ?
 N1 C1 C2 116.3(11) . . ?
 P1 C2 H2AA 110.2 . . ?
 P1 C2 H2AB 110.2 . . ?
 P1A C2 H2BC 108.5 . . ?
 P1A C2 H2BD 108.5 . . ?
 C1 C2 P1 107.7(10) . . ?
 C1 C2 P1A 115.2(19) . . ?
 C1 C2 H2AA 110.2 . . ?
 C1 C2 H2AB 110.2 . . ?
 C1 C2 H2BC 108.5 . . ?
 C1 C2 H2BD 108.5 . . ?
 H2AA C2 H2AB 108.5 . . ?
 H2BC C2 H2BD 107.5 . . ?
 O3 C3 N2 123.9(10) . . ?
 O3 C3 C4 118.5(10) . . ?
 N2 C3 C4 117.6(11) . . ?
 P2 C4 H4A 109.3 . . ?
 P2 C4 H4B 109.3 . . ?
 C3 C4 P2 111.7(9) . . ?
 C3 C4 H4A 109.3 . . ?
 C3 C4 H4B 109.3 . . ?
 H4A C4 H4B 108.0 . . ?
 N1 C5 H5A 109.6 . . ?
 N1 C5 H5B 109.6 . . ?
 N1 C5 C6 110.4(10) . . ?
 H5A C5 H5B 108.1 . . ?
 C6 C5 H5A 109.6 . . ?
 C6 C5 H5B 109.6 . . ?
 N2 C6 C5 108.0(10) . . ?
 N2 C6 H6A 110.1 . . ?
 N2 C6 H6B 110.1 . . ?
 C5 C6 H6A 110.1 . . ?
 C5 C6 H6B 110.1 . . ?
 H6A C6 H6B 108.4 . . ?
 C8 C7 P1 119.7(14) . . ?
 C8 C7 P1A 117(2) . . ?
 C12 C7 P1 120.6(15) . . ?
 C12 C7 P1A 123(3) . . ?
 C12 C7 C8 119.7(16) . . ?
 C7 C8 H8 119.1 . . ?
 C9 C8 C7 121.7(19) . . ?
 C9 C8 H8 119.1 . . ?
 C8 C9 H9 121.2 . . ?
 C10 C9 C8 118(2) . . ?
 C10 C9 H9 121.2 . . ?
 C9 C10 H10 119.0 . . ?
 C11 C10 C9 122(2) . . ?
 C11 C10 H10 119.0 . . ?
 C10 C11 H11 118.8 . . ?
 C10 C11 C12 122(2) . . ?
 C12 C11 H11 118.8 . . ?
 C7 C12 C11 116.3(18) . . ?
 C7 C12 H12 121.8 . . ?
 C11 C12 H12 121.8 . . ?
 C14 C13 P1 121.9(16) . . ?
 C18 C13 P1 117.3(16) . . ?
 C18 C13 C14 120.4(17) . . ?
 C13 C14 H14 121.8 . . ?
 C15 C14 C13 116(2) . . ?
 C15 C14 H14 121.8 . . ?
 C14 C15 H15 119.5 . . ?
 C16 C15 C14 121(2) . . ?
 C16 C15 H15 119.5 . . ?
 C15 C16 H16 120.2 . . ?
 C17 C16 C15 120(2) . . ?
 C17 C16 H16 120.2 . . ?
 C16 C17 H17 118.3 . . ?
 C16 C17 C18 123(2) . . ?
 C18 C17 H17 118.3 . . ?
 C13 C18 H18 120.5 . . ?
 C17 C18 C13 119(2) . . ?
 C17 C18 H18 120.5 . . ?
 C14A C13A P1A 121(4) . . ?
 C18A C13A P1A 117(4) . . ?
 C18A C13A C14A 121(2) . . ?
 C13A C14A H14A 122.2 . . ?
 C15A C14A C13A 116(2) . . ?
 C15A C14A H14A 122.2 . . ?
 C14A C15A H15A 119.1 . . ?
 C16A C15A C14A 122(3) . . ?
 C16A C15A H15A 119.1 . . ?
 C15A C16A H16A 120.1 . . ?
 C17A C16A C15A 120(3) . . ?
 C17A C16A H16A 120.1 . . ?
 C16A C17A H17A 118.6 . . ?
 C16A C17A C18A 123(3) . . ?
 C18A C17A H17A 118.6 . . ?
 C13A C18A H18A 120.3 . . ?
 C17A C18A C13A 119(3) . . ?
 C17A C18A H18A 120.3 . . ?
 C20 C19 P2 119.6(13) . . ?
 C24 C19 P2 121.5(14) . . ?
 C24 C19 C20 118.9(16) . . ?
 C19 C20 H20 120.4 . . ?
 C21 C20 C19 119(2) . . ?
 C21 C20 H20 120.4 . . ?
 C20 C21 H21 120.5 . . ?
 C20 C21 C22 119(2) . . ?
 C22 C21 H21 120.5 . . ?
 C21 C22 H22 118.1 . . ?
 C23 C22 C21 123.8(19) . . ?
 C23 C22 H22 118.1 . . ?
 C22 C23 H23 121.5 . . ?
 C22 C23 C24 117(2) . . ?
 C24 C23 H23 121.5 . . ?
 C19 C24 C23 122(2) . . ?
 C19 C24 H24 118.9 . . ?
 C23 C24 H24 118.9 . . ?
 C26 C25 P2 117.0(11) . . ?
 C30 C25 P2 121.3(12) . . ?
 C30 C25 C26 121.7(14) . . ?
 C25 C26 H26 120.9 . . ?
 C25 C26 C27 118.3(16) . . ?
 C27 C26 H26 120.9 . . ?
 C26 C27 H27 119.5 . . ?
 C28 C27 C26 121.0(18) . . ?
 C28 C27 H27 119.5 . . ?
 C27 C28 H28 120.0 . . ?
 C27 C28 C29 120.0(16) . . ?
 C29 C28 H28 120.0 . . ?
 C28 C29 H29 120.6 . . ?
 C30 C29 C28 118.8(15) . . ?
 C30 C29 H29 120.6 . . ?
 C25 C30 C29 119.9(17) . . ?
 C25 C30 H30 120.0 . . ?
 C29 C30 H30 120.0 . . ?
 Tb1 O1S H1S 119(3) . . ?
 C1S O1S Tb1 130.4(11) . . ?
 C1S O1S H1S 106(3) . . ?
 O1S C1S H1SA 109.5 . . ?
 O1S C1S H1SB 109.5 . . ?
 O1S C1S H1SC 109.5 . . ?
 H1SA C1S H1SB 109.5 . . ?
 H1SA C1S H1SC 109.5 . . ?
 H1SB C1S H1SC 109.5 . . ?
 O11 N5 O13 120.6(17) . . ?
 O12 N5 O11 116.6(17) . . ?
 O12 N5 O13 122.3(14) . . ?
 C2S O2S H2S 109.5 . . ?
 O2S C2S H2SA 109.5 . . ?
 O2S C2S H2SB 109.5 . . ?
 O2S C2S H2SC 109.5 . . ?
 H2SA C2S H2SB 109.5 . . ?
 H2SA C2S H2SC 109.5 . . ?
 H2SB C2S H2SC 109.5 . . ?

loop_
  _geom_hbond_atom_site_label_D
  _geom_hbond_atom_site_label_H
  _geom_hbond_atom_site_label_A
  _geom_hbond_distance_DH
  _geom_hbond_distance_HA
  _geom_hbond_distance_DA
  _geom_hbond_angle_DHA
  _geom_hbond_site_symmetry_A
  _geom_hbond_publ_flag
 N1 H1 O12 0.88 2.06 2.941(14) 176.1 2_665 yes
 N2 H2 O6 0.88 2.46 3.025(14) 122.2 3_566 yes
 N2 H2 O7 0.88 2.26 3.093(16) 157.9 3_566 yes
 N2 H2 O13 0.88 2.55 3.010(18) 113.7 2_665 yes
 C6 H6B O6 0.99 2.57 3.087(15) 112.2 3_566 yes
 C17A H17A O11 0.95 2.24 2.92(5) 127.3 5_556 yes
 C18A H18A O11 0.95 2.47 3.02(5) 116.1 5_556 yes
 O1S H1S O2S 0.875(14) 1.84(2) 2.704(16) 169(6) 5_556 yes
 O2S H2S O11 0.84 1.98 2.80(2) 163.5 . yes

_shelx_res_file
;
TITL gvsu819h_a.res in P-42(1)c
    gvsu819h.res
    created by SHELXL-2018/3 at 14:52:33 on 02-Dec-2019
REM Old TITL GVSU819H in P-421c #114
REM SHELXT solution in P-42(1)c
REM R1 0.161, Rweak 0.047, Alpha 0.021, Orientation as input
REM Flack x = 0.101 ( 0.006 ) from Parsons quotients
REM Formula found by SHELXT: C28 N10 O14 P2 Tb
CELL 1.54178 18.2898 18.2898 27.4073 90 90 90
ZERR 4 0.0004 0.0004 0.0006 0 0 0
LATT -1
SYMM -X,-Y,+Z
SYMM +Y,-X,-Z
SYMM -Y,+X,-Z
SYMM 0.5-X,0.5+Y,0.5-Z
SYMM 0.5+X,0.5-Y,0.5-Z
SYMM 0.5-Y,0.5-X,0.5+Z
SYMM 0.5+Y,0.5+X,0.5+Z
SFAC C H N O P Tb
UNIT 256 304 40 120 16 8
EQIV $1 +Y,1-X,1-Z
EQIV $2 1-X,1-Y,+Z
EQIV $3 0.5-X,0.5+Y,1.5-Z
DFIX 1.25 0.01 O12 N5 O11 N5 O13 N5
DFIX 0.87 0.01 O1S H1S
DANG 1.931945 0.02 C1S H1S
DANG 2.938614 0.02 Tb1 H1S
FLAT C13A C14A C15A C16A C17A C18A
DELU C13A C18A C17A C16A C15A C14A
DELU C13 C18 C17 C16 C15 C14
DELU C19 C20 C21 C22 C23 C24
SIMU 0.02 0.04 2 C13A C18A C17A C16A C15A C14A
SIMU 0.02 0.04 2 C13 C18 C17 C16 C15 C14
SIMU 0.02 0.04 2 C19 C20 C21 C22 C23 C24
EADP C13 C13A
EADP C17 C17A
EADP C16 C16A
EADP C15 C15A
EADP P1A P1

L.S. 12
PLAN  25
SIZE 0.183 0.2 0.284
TEMP -100
HTAB N1 O12_$2
HTAB C17A O11_$3
HTAB O1S O2S_$3
HTAB O2S O11
HTAB N2 O6_$1
HTAB N2 O7_$1
HTAB N2 O13_$2
HTAB C6 O6_$1
HTAB C18A O11_$3
BOND $H
list 4
fmap 2
acta
REM <olex2.extras>
REM <HklSrc "%./GVSU819H.hkl">
REM </olex2.extras>

WGHT    0.131600    1.232800
FVAR       0.19955   0.73299
TB1   6    0.352862    0.658733    0.637442    11.00000    0.03830    0.05351 =
         0.05371   -0.01328    0.00204   -0.00165
PART 1
P1    5    0.500479    0.690626    0.716778    21.00000    0.05263    0.05177 =
         0.03007   -0.00638    0.00040    0.00105
PART 0
PART 2
P1A   5    0.498944    0.688782    0.726981   -21.00000    0.05263    0.05177 =
         0.03007   -0.00638    0.00040    0.00105
PART 0
P2    5    0.813255    0.388935    0.577383    11.00000    0.03535    0.06245 =
         0.05381    0.01207   -0.00102    0.00470
O1    4    0.474456    0.634583    0.612961    11.00000    0.03136    0.06707 =
         0.05397   -0.01384    0.00241   -0.00040
O2    4    0.423879    0.702254    0.700699    11.00000    0.04625    0.05169 =
         0.06377   -0.01657   -0.00971   -0.00100
O3    4    0.656155    0.445901    0.586685    11.00000    0.03959    0.06134 =
         0.06109    0.02691   -0.00218   -0.00374
O4    4    0.766573    0.338672    0.607709    11.00000    0.03293    0.05949 =
         0.07095    0.01716    0.01003    0.00214
O5    4    0.392178    0.780549    0.605146    11.00000    0.10740    0.06862 =
         0.05116   -0.00831    0.01525   -0.00989
O6    4    0.363731    0.703324    0.550690    11.00000    0.05250    0.06738 =
         0.05497   -0.00427    0.00204   -0.00257
O7    4    0.402379    0.808875    0.527684    11.00000    0.11734    0.06727 =
         0.08114   -0.00257    0.02475   -0.00492
O8    4    0.281854    0.584073    0.694571    11.00000    0.04534    0.07593 =
         0.06208    0.00432    0.01480    0.00571
O9    4    0.393691    0.549045    0.686923    11.00000    0.03821    0.05797 =
         0.07786    0.00036    0.00272    0.00205
O10   4    0.325401    0.494642    0.741115    11.00000    0.07352    0.10213 =
         0.07128    0.00725    0.00475   -0.00295
N1    3    0.597790    0.634383    0.603282    11.00000    0.03651    0.05634 =
         0.04550   -0.00317   -0.00223   -0.00230
AFIX  43
H1    2    0.640903    0.634050    0.617534    11.00000   -1.20000
AFIX   0
N2    3    0.684665    0.543739    0.539964    11.00000    0.03746    0.04437 =
         0.04812    0.00108   -0.00274    0.00130
AFIX  43
H2    2    0.720079    0.569269    0.526466    11.00000   -1.20000
AFIX   0
N3    3    0.386602    0.763748    0.560467    11.00000    0.06571    0.07423 =
         0.05693   -0.00976    0.00706    0.00973
N4    3    0.334138    0.541335    0.708313    11.00000    0.05418    0.07736 =
         0.05496   -0.00848    0.00418   -0.00559
C1    1    0.536732    0.631310    0.631215    11.00000    0.04410    0.03927 =
         0.05604   -0.00506    0.00164   -0.00252
C2    1    0.548713    0.621022    0.686580    11.00000    0.04941    0.05781 =
         0.04278   -0.00188    0.00328    0.00651
PART 1
AFIX  23
H2AA  2    0.601452    0.624158    0.694439    21.00000   -1.20000
H2AB  2    0.530506    0.572498    0.697001    21.00000   -1.20000
AFIX  23
PART 0
PART 2
H2BC  2    0.601743    0.624609    0.693413   -21.00000   -1.20000
H2BD  2    0.532870    0.571068    0.695619   -21.00000   -1.20000
AFIX   0
PART 0
C3    1    0.701860    0.489690    0.568965    11.00000    0.03012    0.05693 =
         0.04844    0.00690   -0.00429   -0.00423
C4    1    0.781982    0.481802    0.583651    11.00000    0.03322    0.04707 =
         0.06253    0.01171   -0.00182   -0.00507
AFIX  23
H4A   2    0.788041    0.497597    0.617963    11.00000   -1.20000
H4B   2    0.812323    0.514116    0.562921    11.00000   -1.20000
AFIX   0
C5    1    0.593936    0.638150    0.551276    11.00000    0.03866    0.04155 =
         0.05131   -0.00186   -0.00250    0.00271
AFIX  23
H5A   2    0.630371    0.673773    0.539090    11.00000   -1.20000
H5B   2    0.544779    0.655201    0.541316    11.00000   -1.20000
AFIX   0
C6    1    0.608829    0.563526    0.529026    11.00000    0.03781    0.04438 =
         0.04004   -0.00013   -0.00239    0.00155
AFIX  23
H6A   2    0.575075    0.526741    0.542983    11.00000   -1.20000
H6B   2    0.601215    0.565234    0.493282    11.00000   -1.20000
AFIX   0
C7    1    0.552324    0.771047    0.713317    11.00000    0.08221    0.05556 =
         0.04199   -0.01773   -0.00313    0.00103
C8    1    0.627524    0.770023    0.727136    11.00000    0.06497    0.07344 =
         0.10641   -0.00324   -0.02455   -0.01536
AFIX  43
H8    2    0.649156    0.725081    0.736813    11.00000   -1.20000
AFIX   0
C9    1    0.669976    0.833082    0.726811    11.00000    0.10702    0.09096 =
         0.14503   -0.05533   -0.03037   -0.00852
AFIX  43
H9    2    0.718685    0.832873    0.738846    11.00000   -1.20000
AFIX   0
C10   1    0.639292    0.894968    0.708670    11.00000    0.08764    0.09628 =
         0.16469   -0.06531    0.04572   -0.03701
AFIX  43
H10   2    0.669105    0.936923    0.704008    11.00000   -1.20000
AFIX   0
C11   1    0.568798    0.898564    0.697251    11.00000    0.15081    0.05898 =
         0.07942   -0.00463    0.03276    0.00586
AFIX  43
H11   2    0.548632    0.944445    0.688147    11.00000   -1.20000
AFIX   0
C12   1    0.521306    0.834589    0.698199    11.00000    0.08972    0.05244 =
         0.05921   -0.00986    0.01518   -0.00069
AFIX  43
H12   2    0.471396    0.837198    0.688760    11.00000   -1.20000
AFIX   0
PART 1
C13   1    0.505978    0.666711    0.783487    21.00000    0.08041    0.06105 =
         0.04085   -0.00464   -0.01047    0.00771
C14   1    0.553178    0.610077    0.801120    21.00000    0.09020    0.06905 =
         0.04892    0.00203   -0.00991    0.01603
AFIX  43
H14   2    0.579363    0.578962    0.779557    21.00000   -1.20000
AFIX   0
C15   1    0.558581    0.603124    0.851445    21.00000    0.12013    0.09604 =
         0.05468    0.01665    0.00006    0.01528
AFIX  43
H15   2    0.589773    0.566803    0.864888    21.00000   -1.20000
AFIX   0
C16   1    0.519724    0.647721    0.881964    21.00000    0.14408    0.10637 =
         0.05335    0.00699    0.00996    0.01362
AFIX  43
H16   2    0.523525    0.642011    0.916323    21.00000   -1.20000
AFIX   0
C17   1    0.477171    0.698430    0.863540    21.00000    0.14634    0.11183 =
         0.05507   -0.00919    0.01363    0.02793
AFIX  43
H17   2    0.449629    0.727921    0.885365    21.00000   -1.20000
AFIX   0
C18   1    0.470445    0.710933    0.815124    21.00000    0.12522    0.08572 =
         0.04966   -0.00518    0.01589    0.03223
AFIX  43
H18   2    0.441207    0.750181    0.803514    21.00000   -1.20000
AFIX   0
SAME 0.01 0.02 C13 > C18
PART 0
PART 2
C13A  1    0.477076    0.651956    0.777276   -21.00000    0.08041    0.06105 =
         0.04085   -0.00464   -0.01047    0.00771
C14A  1    0.515982    0.589775    0.795830   -21.00000    0.09765    0.07772 =
         0.04474    0.00436   -0.01022    0.01498
AFIX  43
H14A  2    0.550189    0.563373    0.776596   -21.00000   -1.20000
AFIX   0
C15A  1    0.500360    0.570737    0.843713   -21.00000    0.12013    0.09604 =
         0.05468    0.01665    0.00006    0.01528
AFIX  43
H15A  2    0.524082    0.529560    0.857704   -21.00000   -1.20000
AFIX   0
C16A  1    0.451763    0.609640    0.871280   -21.00000    0.14408    0.10637 =
         0.05335    0.00699    0.00996    0.01362
AFIX  43
H16A  2    0.443196    0.596432    0.904312   -21.00000   -1.20000
AFIX   0
C17A  1    0.416994    0.665270    0.851974   -21.00000    0.14634    0.11183 =
         0.05507   -0.00919    0.01363    0.02793
AFIX  43
H17A  2    0.382157    0.690611    0.871340   -21.00000   -1.20000
AFIX   0
C18A  1    0.428574    0.688110    0.805726   -21.00000    0.11027    0.08310 =
         0.04767   -0.01153   -0.00021    0.01689
AFIX  43
H18A  2    0.402877    0.729216    0.793278   -21.00000   -1.20000
AFIX   0
PART 0
C19   1    0.814051    0.366044    0.514368    11.00000    0.04617    0.08882 =
         0.06369    0.00095    0.00663    0.01398
C20   1    0.801500    0.293179    0.499981    11.00000    0.07721    0.09875 =
         0.07243   -0.01437    0.00167    0.01263
AFIX  43
H20   2    0.792646    0.256409    0.523739    11.00000   -1.20000
AFIX   0
C21   1    0.802204    0.275963    0.451415    11.00000    0.08557    0.11923 =
         0.08272   -0.03250   -0.00255    0.02073
AFIX  43
H21   2    0.794659    0.227000    0.440999    11.00000   -1.20000
AFIX   0
C22   1    0.814437    0.332654    0.416697    11.00000    0.07253    0.16845 =
         0.06101   -0.01924    0.00654    0.01887
AFIX  43
H22   2    0.812579    0.320381    0.383039    11.00000   -1.20000
AFIX   0
C23   1    0.828102    0.400743    0.428494    11.00000    0.05235    0.15420 =
         0.06673    0.00756    0.01073    0.01158
AFIX  43
H23   2    0.837234    0.436895    0.404363    11.00000   -1.20000
AFIX   0
C24   1    0.828626    0.417922    0.478846    11.00000    0.04717    0.11073 =
         0.06733    0.01113    0.00430    0.00855
AFIX  43
H24   2    0.839319    0.466604    0.488599    11.00000   -1.20000
AFIX   0
C25   1    0.905812    0.392253    0.599682    11.00000    0.02845    0.07618 =
         0.07249    0.01666    0.00002   -0.00147
C26   1    0.915157    0.394033    0.649580    11.00000    0.04904    0.11210 =
         0.06842    0.02651   -0.00682   -0.01388
AFIX  43
H26   2    0.874305    0.392014    0.670944    11.00000   -1.20000
AFIX   0
C27   1    0.987416    0.398962    0.668207    11.00000    0.05867    0.14050 =
         0.09140    0.02867   -0.02364    0.00584
AFIX  43
H27   2    0.994937    0.400255    0.702493    11.00000   -1.20000
AFIX   0
C28   1    1.046028    0.401861    0.637753    11.00000    0.03662    0.12317 =
         0.12975    0.04761    0.00068    0.00630
AFIX  43
H28   2    1.093947    0.406349    0.650788    11.00000   -1.20000
AFIX   0
C29   1    1.035613    0.398175    0.586368    11.00000    0.03897    0.12920 =
         0.09650    0.03333    0.01497    0.01359
AFIX  43
H29   2    1.076157    0.400986    0.564783    11.00000   -1.20000
AFIX   0
C30   1    0.964520    0.390331    0.568212    11.00000    0.04627    0.10372 =
         0.07751    0.01486   -0.00261    0.00143
AFIX  43
H30   2    0.956755    0.383688    0.534227    11.00000   -1.20000
AFIX   0
O1S   4    0.286407    0.751481    0.680113    11.00000    0.05408    0.06128 =
         0.07487   -0.02961    0.00311    0.00998
H1S   2    0.308922    0.776586    0.702748    11.00000   -1.50000
C1S   1    0.223522    0.795765    0.664738    11.00000    0.06832    0.09068 =
         0.12604   -0.01962    0.00450    0.00794
AFIX 137
H1SA  2    0.235095    0.820634    0.634022    11.00000   -1.50000
H1SB  2    0.212558    0.832203    0.689912    11.00000   -1.50000
H1SC  2    0.180947    0.764010    0.660020    11.00000   -1.50000
AFIX   0

O11   4    0.188733    0.284640    0.651546    11.00000    0.12571    0.12816 =
         0.11303    0.03150    0.02692   -0.04633
O12   4    0.261191    0.370946    0.654704    11.00000    0.05797    0.10030 =
         0.05401    0.00483    0.01319    0.02697
O13   4    0.216292    0.343720    0.585257    11.00000    0.12031    0.09556 =
         0.12471    0.01854    0.03012   -0.01984
N5    3    0.224949    0.332539    0.630082    11.00000    0.08174    0.10259 =
         0.11773    0.04289    0.05741    0.02659
O2S   4    0.162154    0.335289    0.746230    11.00000    0.11399    0.06402 =
         0.08018    0.01410    0.00334   -0.00668
AFIX 147
H2S   2    0.164411    0.326940    0.716130    11.00000   -1.50000
AFIX   0
C2S   1    0.160536    0.410547    0.754139    11.00000    0.11955    0.09590 =
         0.08728    0.01303   -0.00006   -0.00780
AFIX 137
H2SA  2    0.120763    0.422442    0.776746    11.00000   -1.50000
H2SB  2    0.152482    0.435792    0.723061    11.00000   -1.50000
H2SC  2    0.207226    0.426324    0.768171    11.00000   -1.50000
AFIX   0
HKLF 4


REM  gvsu819h_a.res in P-42(1)c
REM wR2 = 0.2052, GooF = S = 1.094, Restrained GooF = 1.091 for all data
REM R1 = 0.0638 for 6739 Fo > 4sig(Fo) and 0.0827 for all 8408 data
REM 536 parameters refined using 165 restraints

END

WGHT      0.1296      1.4323

REM Highest difference peak  1.100,  deepest hole -0.772,  1-sigma level  0.163
Q1    1   0.4204  0.9411  0.6158  11.00000  0.05    1.10
Q2    1   0.7173  0.4751  0.8675  11.00000  0.05    1.01
Q3    1   0.3204  0.5597  0.8584  11.00000  0.05    0.95
Q4    1   0.6945  0.5037  0.9247  11.00000  0.05    0.95
Q5    1   1.0000  0.5000  0.4435  10.50000  0.05    0.90
Q6    1   1.0199  0.4478  0.4299  11.00000  0.05    0.88
Q7    1   0.4293  0.7173  1.0094  11.00000  0.05    0.81
Q8    1   0.3728  0.9592  0.6011  11.00000  0.05    0.75
Q9    1   0.2485  0.9559  0.5527  11.00000  0.05    0.72
Q10   1   0.5000  0.5000  1.0000  10.25000  0.05    0.72
Q11   1   0.7034  0.5265  0.9590  11.00000  0.05    0.65
Q12   1   0.4059  0.5772  0.9916  11.00000  0.05    0.64
Q13   1   0.4168  0.5952  0.9997  11.00000  0.05    0.63
Q14   1   0.4264  0.5715  0.9998  11.00000  0.05    0.62
Q15   1   0.8056  0.0959  0.5341  11.00000  0.05    0.61
Q16   1   0.4378  0.5441  0.9973  11.00000  0.05    0.60
Q17   1   0.4571  0.5180  0.9898  11.00000  0.05    0.60
Q18   1   1.0337  0.3330  0.4432  11.00000  0.05    0.59
Q19   1   0.4948  0.6705  1.0119  11.00000  0.05    0.56
Q20   1   0.2462  0.3523  0.6463  11.00000  0.05    0.46
Q21   1   0.2800  0.9775  0.5903  11.00000  0.05    0.43
Q22   1   0.5031  0.6779  0.9740  11.00000  0.05    0.42
Q23   1   0.3493  0.6331  0.6696  11.00000  0.05    0.41
Q24   1   0.5353  0.7345  0.9977  11.00000  0.05    0.40
Q25   1   0.5722  0.6671  0.9992  11.00000  0.05    0.40
;
_shelx_res_checksum                58715
_shelx_hkl_file
;
   0   1   0    4.40    1.60
   1   0   0    4.70    1.20
   1   0   0    6.40    1.60
   0  -1   0    2.60    0.90
   0   1   0    4.00    1.80
  -1   1   0 2330.87  282.27
   1  -1   0 2515.85  282.27
   1  -1   0 2417.66  282.27
  -1   1   0 2521.65  282.57
   1   1   0 2479.85  282.27
  -1   1   0 2463.15  282.67
   1   1   0 2695.43  282.57
  -1   2   0  202.68   23.60
  -1   2   0  200.78   22.50
   2   1   0  204.78   23.70
   1  -2   0  189.58   22.40
  -2  -1   0  193.18   23.00
  -2  -1   0  198.68   22.80
  -1   2   0  184.28   23.60
   0   2   0 2754.82  305.77
   0   2   0 2669.73  306.37
   2   0   0 2628.14  306.17
   0   2   0 2729.53  306.27
  -2   0   0 2687.13  305.87
   1   2   0  195.98   24.60
  -2   1   0  198.78   25.10
   2  -1   0  211.58   24.40
   1   2   0  232.98   24.60
  -2   1   0  194.78   24.50
   1   2   0  206.58   24.40
   2   2   0 1027.90  120.19
   2  -2   0 1084.09  119.99
   2   2   0 1000.40  120.29
  -2   2   0 1054.89  120.69
   2   2   0 1108.09  120.79
  -2   2   0 1054.49  120.99
  -2   3   0 1424.36  162.38
   3   2   0 1481.45  162.48
   2  -3   0 1484.95  161.18
  -3  -2   0 1394.76  161.48
  -2   3   0 1358.06  162.58
  -3  -2   0 1358.06  161.78
  -3  -1   0 1730.73  208.18
  -3  -1   0 1795.62  207.88
  -1   3   0 1816.62  209.08
  -1   3   0 1836.42  207.58
   3   1   0 1863.11  208.68
  -1   3   0 1904.61  208.88
   1  -3   0 1864.41  207.58
   0   3   0    9.10    3.00
   3   0   0    1.50    4.40
   0   3   0    4.80    5.30
  -3   0   0    8.40    3.80
   0   3   0    4.20    5.00
   3  -1   0 1914.31  210.08
  -3   1   0 1806.32  210.28
   1   3   0 1768.82  210.18
   1   3   0 1882.31  210.18
  -3   2   0 1423.46  164.98
   2   3   0 1459.95  164.48
  -3   2   0 1502.55  164.58
   3  -2   0 1493.55  164.08
   2   3   0 1356.86  164.38
   2   3   0 1398.96  164.18
  -3   3   0 4051.79  469.15
   3  -3   0 4345.77  467.75
   3   3   0 4046.30  467.95
   3   3   0 4077.59  468.25
  -3  -3   0 3984.70  468.25
   3   3   0 4172.08  468.65
  -3   3   0 4152.18  468.75
   3  -4   0   55.69    6.90
  -3   4   0   35.90    9.90
   4   3   0   51.29   10.20
  -4  -3   0   37.40    8.50
  -4  -3   0   36.10    7.90
  -3   4   0   43.00   10.70
  -4  -2   0  306.07   36.40
   2  -4   0  323.97   35.60
   4   2   0  302.07   38.20
  -4  -2   0  295.37   37.10
   2  -4   0  309.27   35.50
  -2   4   0  287.97   38.60
  -2   4   0  335.57   38.50
  -1   4   0   22.00    7.90
  -1   4   0   27.20    4.20
  -4  -1   0   11.50    4.70
   4   1   0   13.10    8.60
  -1   4   0   11.10    7.80
  -4  -1   0    5.50    5.90
   0   4   0 7293.47  851.51
   4   0   0 7618.24  852.41
  -4   0   0 7526.15  851.81
   0   4   0 7723.53  852.51
   0   4   0 7384.06  852.71
  -4   1   0   10.50    7.80
   1   4   0    4.40    6.70
   1   4   0   12.10    5.50
   4  -1   0   21.10    7.30
  -4   1   0   23.40    6.20
   1   4   0   10.00    8.10
   2   4   0  305.77   38.50
   4  -2   0  348.17   38.50
  -4   2   0  339.97   39.80
   2   4   0  308.07   39.00
   2   4   0  324.67   38.50
  -4   2   0  301.67   38.60
   3   4   0   51.69    9.40
  -4   3   0   41.20   10.40
  -4   3   0   45.50    9.40
   3   4   0   41.40    8.40
   3   4   0   32.90    7.90
   4  -3   0   48.60    8.30
  -4   4   0  127.49   18.70
  -4  -4   0  113.79   15.30
  -4  -4   0   87.49   15.70
   4  -4   0  105.49   13.80
   4   4   0  117.99   16.90
   4   4   0  106.19   15.10
  -4   4   0   98.69   18.30
  -5  -4   0   55.99   10.20
   5   4   0   41.10   11.00
  -4   5   0   53.69   14.20
   4  -5   0   52.49    7.30
  -4   5   0   63.89   12.10
  -5  -4   0   52.19    9.00
  -5  -3   0  251.27   30.90
  -3   5   0  255.57   33.20
  -3   5   0  245.38   33.80
  -5  -3   0  260.47   31.60
   5   3   0  269.17   33.20
  -2   5   0 2893.71  316.37
  -2   5   0 2765.02  316.57
  -5  -2   0 2651.23  315.27
  -5  -2   0 2727.03  314.77
   5   2   0 2830.02  316.17
  -5  -1   0  379.46   43.20
  -1   5   0  383.36   45.50
  -1   5   0  372.66   45.70
   5   1   0  397.86   45.50
  -5  -1   0  390.46   44.10
  -1   5   0  334.27   42.30
  -5   0   0    9.80    7.30
   0   5   0    9.50    7.70
   0   5   0   13.80    9.30
   5   0   0    9.00    8.40
  -5   0   0    9.90    5.30
   0   5   0    0.40    3.80
   1   5   0  383.76   47.30
   5  -1   0  390.06   46.60
  -5   1   0  375.26   46.10
   1   5   0  405.96   47.20
   1   5   0  390.56   45.80
  -5   1   0  388.76   47.30
   2   5   0 2967.40  330.27
   2   5   0 2921.41  329.87
  -5   2   0 2914.91  330.67
  -5   2   0 2864.01  329.97
   2   5   0 2742.03  330.27
   5  -2   0 2962.20  329.87
   3   5   0  264.37   32.20
   3   5   0  259.77   32.70
  -5   3   0  260.97   33.30
   5  -3   0  270.57   31.90
   3   5   0  246.48   32.90
  -5   3   0  261.67   34.00
   5  -4   0   58.79    9.80
  -5   4   0   48.50   12.00
   4   5   0   53.09   10.90
   4   5   0   56.69   11.40
   4   5   0   53.09   10.20
  -5   4   0   56.29   11.30
  -5  -5   0  469.35   57.59
   5  -5   0  463.35   56.49
  -5  -5   0  473.75   58.29
   5   5   0  557.44   59.79
  -5   5   0  519.25   60.49
  -5   5   0  511.45   59.29
   6   5   0   33.30   10.40
  -5   6   0   17.50   10.50
  -5   6   0   19.50   13.80
   6   5   0   30.70   10.80
  -4   6   0  428.66   49.50
  -6  -4   0  372.86   45.70
  -6  -4   0  370.76   47.00
  -4   6   0  412.36   48.60
   6   4   0  366.66   48.80
   6   3   0  173.38   23.90
  -3   6   0  153.08   23.40
  -3   6   0  162.28   22.80
  -6  -3   0  142.89   18.70
  -6  -3   0  119.99   20.30
  -6  -2   0  221.28   29.70
  -6  -2   0  247.68   28.90
  -2   6   0  258.17   31.70
  -2   6   0  231.58   32.40
   6   2   0  233.48   31.50
  -1   6   0  958.90  106.69
  -1   6   0  891.41  106.99
  -6  -1   0  923.21  104.89
   6   1   0  919.71  106.39
  -1   6   0  896.41  104.09
  -6  -1   0  901.31  105.79
   0   6   0 6096.39  667.03
   0   6   0 5496.05  664.93
   6   0   0 6050.99  666.43
  -6   0   0 5737.43  666.03
  -6   0   0 5676.83  665.33
   0   6   0 6154.88  666.63
   1   6   0  989.90  110.99
  -6   1   0  923.51  109.19
   6  -1   0  968.60  109.99
   1   6   0  938.51  108.89
   1   6   0  924.11  110.59
  -6   2   0  286.77   33.90
   2   6   0  257.17   33.40
   2   6   0  256.57   33.30
   6  -2   0  242.58   32.80
   6  -3   0  163.98   21.50
   3   6   0  182.18   23.00
  -6   3   0  155.98   22.80
  -6   3   0  122.49   24.70
   3   6   0  144.99   22.50
   3   6   0  164.68   22.50
   4   6   0  404.56   50.09
   6  -4   0  418.46   49.20
   4   6   0  401.66   50.69
  -6   4   0  424.86   51.89
   4   6   0  425.66   50.89
  -6   4   0  421.86   50.69
  -5  -6   0   26.70    8.70
  -6   5   0   33.90   11.70
   5   6   0   22.30   10.30
  -5  -6   0    9.40    8.90
  -6   5   0   39.20   12.00
  -6   5   0   32.10   10.50
   5   6   0   23.60    8.10
   6   6   0 2462.15  291.27
  -6   6   0 2622.64  292.87
  -6   6   0 2626.74  291.97
   6   6   0 2518.35  292.17
  -6   6   0 2489.85  291.27
   6  -7   0  103.39   18.80
  -6   7   0   72.89   16.50
   7   6   0   94.29   17.70
  -6   7   0   78.69   19.60
  -6   7   0  106.29   19.00
   7   6   0   94.59   18.40
   7   5   0  103.49   20.00
  -5   7   0  115.99   20.60
  -5   7   0   91.39   20.80
   5  -7   0  157.08   23.30
   7   5   0  120.19   20.30
  -4   7   0  119.19   19.20
  -4   7   0  127.29   21.90
   7   4   0   92.99   18.30
   7   4   0   86.59   18.30
  -3   7   0 3660.33  404.96
   7   3   0 3520.85  404.66
  -3   7   0 3540.35  405.36
   7   3   0 3443.46  404.06
   7   2   0  406.56   51.29
  -2   7   0  406.06   52.29
  -2   7   0  429.66   51.69
  -1   7   0 1993.90  222.28
  -1   7   0 1950.50  221.48
  -7  -1   0 1812.32  220.38
   7   1   0 1963.30  221.28
   7   0   0    6.10    8.40
  -7   0   0   -1.70    5.10
   0   7   0   -2.10    8.80
   0   7   0   -2.30    8.40
  -7   0   0    8.70    8.10
   1   7   0 2023.50  224.68
   1   7   0 2026.90  224.98
   1   7   0 1822.62  222.78
   7  -1   0 2068.89  224.38
  -7   1   0 1870.91  223.18
   7  -2   0  453.15   52.99
  -7   2   0  399.76   51.99
   2   7   0  438.66   53.99
  -7   2   0  477.35   54.19
   2   7   0  435.36   54.19
   2   7   0  419.26   51.99
  -7   3   0 3701.23  420.16
   3   7   0 3708.13  419.46
  -7   3   0 3710.63  419.16
  -7   3   0 3788.92  419.66
   3   7   0 3427.26  419.36
   7  -3   0 3684.33  418.86
   3   7   0 3606.74  419.16
   3   7   0 3777.72  419.86
  -7   4   0   96.49   17.80
   4   7   0   97.69   18.00
   4   7   0   84.39   17.20
   4   7   0   95.09   18.20
   4   7   0  107.29   18.40
   7  -4   0  113.49   17.20
  -7   4   0  106.59   19.90
  -7   4   0  103.39   18.10
  -7   5   0   92.89   19.00
   5   7   0  122.39   19.90
  -7   5   0  105.19   19.80
   5   7   0  114.79   20.00
   5   7   0  119.09   20.70
   5   7   0  103.29   18.20
  -7   5   0  112.89   20.00
  -5  -7   0  100.69   21.20
   5   7   0  109.19   18.50
   6   7   0   76.19   18.80
  -7   6   0   67.39   20.10
   6   7   0   95.39   17.80
  -7   6   0   82.99   15.50
  -7   6   0   70.99   16.30
   6   7   0   78.79   16.00
   7   7   0 1042.10  124.79
   7  -7   0 1086.99  124.99
  -7   7   0 1045.80  125.49
   7   7   0 1057.19  126.39
   7   7   0 1074.29  124.99
  -7   7   0 1036.20  124.39
  -7   7   0 1110.99  127.29
  -7   8   0  250.37   38.40
  -7   8   0  287.87   43.60
   8   7   0  280.67   37.60
   7  -8   0  237.28   36.60
   8   7   0  285.17   39.10
  -6   8   0  109.99   22.40
   8   6   0   88.99   19.10
   6  -8   0  109.79   19.00
   8   6   0  101.09   20.60
  -6   8   0  118.29   22.90
   5  -8   0   63.49   14.20
  -5   8   0   39.80   13.60
   8   5   0   24.20   11.90
  -5   8   0   35.10   14.80
   8   5   0   12.50   12.60
  -4   8   0   15.60   15.00
   8   4   0   16.20   11.60
   8   4   0   17.20   10.60
  -4   8   0   26.20   14.60
  -4   8   0   26.90    9.50
  -3   8   0   49.40   13.30
  -3   8   0   45.90   13.70
  -3   8   0   41.30   15.10
   8   3   0   43.30   13.60
  -8  -3   0   67.89   17.50
   8   3   0   52.89   13.10
   8   2   0  482.65   58.79
  -8  -2   0  486.35   58.29
  -2   8   0  452.25   57.79
   8   2   0  467.35   58.09
  -2   8   0  458.55   58.79
  -2   8   0  496.55   59.99
  -1   8   0   71.29   13.40
  -1   8   0   37.70   14.20
  -8  -1   0   62.59   13.80
  -1   8   0   40.20   13.10
   8   1   0   69.39   15.00
   8   1   0   32.00   13.70
   8   0   0   21.40   10.30
  -8   0   0   24.30   12.30
   0   8   0    4.60    8.50
   0   8   0   23.90   10.80
   8   0   0   22.20   12.10
   0   8   0   18.70   13.80
  -8   1   0   54.69   15.20
   1   8   0   56.59   14.10
   1   8   0   48.60   12.20
   1   8   0   34.10   14.50
   8  -1   0   34.30   12.80
   8  -2   0  445.36   55.49
  -8   2   0  484.65   56.69
  -8   2   0  464.45   57.69
   2   8   0  465.85   57.09
   2   8   0  459.45   56.79
   2   8   0  426.76   56.09
   3   8   0   47.70   13.70
   8  -3   0   42.90   11.30
  -8   3   0   41.70   12.60
   3   8   0   45.30   14.20
  -8   3   0   35.90   11.70
   3   8   0   21.30   11.50
   4   8   0   21.50    9.40
   8  -4   0   18.50    8.90
  -8   4   0   18.40   11.50
   4   8   0    7.40    9.30
   4   8   0   21.10   11.80
  -8   4   0   21.80    9.60
   4   8   0   10.60   12.70
  -8   4   0    8.90   12.70
  -8   5   0   48.00   14.50
   5   8   0   26.70   13.90
   5   8   0   28.50   12.60
   5   8   0   34.90   12.90
  -8   5   0   27.80   12.80
  -8   5   0   27.90   11.50
   5   8   0   18.60   11.10
   5   8   0   36.10   12.10
  -8   6   0   96.49   18.70
   6   8   0  124.99   21.30
  -8   6   0  144.89   23.20
  -8   6   0   77.29   19.00
   6   8   0   99.29   19.20
   6   8   0  149.49   21.60
   7   8   0  253.87   39.40
  -8   7   0  219.28   39.10
  -8   7   0  291.97   39.00
   7   8   0  228.88   35.80
   7   8   0  244.08   36.70
   8  -7   0  267.57   38.40
  -8   7   0  263.77   36.00
  -8   8   0  624.14   81.89
  -8   8   0  671.73   83.19
   8   8   0  665.23   81.29
   8   8   0  610.04   81.29
   8  -8   0  703.03   80.49
   9   8   0  188.18   31.90
  -8   9   0  234.28   40.50
   9   8   0  152.48   32.80
  -8   9   0  190.58   33.20
   8  -9   0  198.68   31.40
   9   7   0 1002.50  136.69
   7  -9   0 1229.28  135.99
   9   7   0 1242.68  136.49
  -7   9   0 1109.79  136.99
  -7   9   0 1197.88  138.79
  -6   9   0   77.99   20.40
   9   6   0  124.39   20.10
  -6   9   0  105.69   22.90
   9   6   0   72.19   19.90
   9   5   0   46.30   14.60
  -5   9   0   52.19   17.40
   9   5   0   48.30   15.80
  -5   9   0   35.50   15.10
  -9  -4   0  110.59   19.70
   9   4   0   93.39   20.30
  -4   9   0  125.29   19.10
  -4   9   0  109.29   20.50
  -4   9   0  106.69   22.20
   9   4   0   81.99   18.40
  -9  -3   0  968.20  108.69
   9   3   0  868.61  108.59
   9   3   0  936.71  109.59
  -3   9   0  889.41  108.79
  -3   9   0  958.80  110.89
  -3   9   0  894.01  110.09
  -9  -2   0  175.68   27.10
  -2   9   0  170.38   30.40
  -2   9   0  158.98   29.40
  -2   9   0  159.28   26.10
   9   2   0  198.08   27.20
   9   2   0  163.38   29.70
   9   1   0  724.33   89.09
  -1   9   0  758.72   90.29
  -1   9   0  762.32   89.49
  -9  -1   0  804.12   89.89
  -1   9   0  739.63   91.19
   9   1   0  710.33   89.69
  -9   0   0   -0.10   10.20
   9   0   0   -7.70   11.80
   0   9   0    8.50   12.40
   9   0   0    6.80   12.10
   0   9   0    0.50   10.60
   0   9   0    9.20    9.80
   9  -1   0  731.63   90.69
   1   9   0  780.22   91.89
  -9   1   0  791.92   90.69
   1   9   0  805.32   91.29
   1   9   0  715.63   90.19
   9  -1   0  728.73   90.39
   2   9   0  154.18   27.90
   2   9   0  187.48   28.70
   9  -2   0  145.79   25.40
  -9   2   0  190.28   27.20
   2   9   0  174.88   29.70
   9  -2   0  198.18   25.70
  -9   3   0  863.31  107.69
  -9   3   0  824.12  107.69
   3   9   0  916.91  108.19
   3   9   0 1007.20  108.89
  -9   3   0  950.70  108.39
   9  -3   0  916.41  107.59
   3   9   0  976.20  108.89
   3   9   0  876.51  107.09
  -9   4   0  108.89   19.40
   4   9   0   94.59   19.60
   4   9   0  110.89   20.70
  -9   4   0  100.99   20.20
   4   9   0  134.39   22.00
  -9   5   0   50.09   15.70
   5   9   0   44.60   14.10
   5   9   0   46.10   14.00
   5   9   0   44.70   13.60
  -9   5   0   20.90   13.60
   5   9   0   29.30   12.70
   5   9   0   51.99   15.90
  -9   5   0   36.60   12.20
   6   9   0   92.29   22.00
  -9   6   0   78.89   17.90
   6   9   0  102.39   19.60
   6   9   0   94.39   18.00
  -9   6   0   91.89   19.00
  -9   6   0  109.19   22.30
  -9   7   0 1168.88  139.99
   7   9   0 1171.08  142.09
  -9   7   0 1248.38  140.89
   9  -7   0 1200.68  140.79
   7   9   0 1155.18  140.49
   7   9   0 1210.48  140.49
   8   9   0  180.58   31.90
   8   9   0  169.38   27.80
   9  -8   0  168.58   30.20
   8   9   0  161.68   28.70
  -9   8   0  160.48   32.80
  -9   8   0  165.88   28.40
  -9   9   0  144.49   30.30
   9   9   0  208.28   35.10
   9  -9   0  188.48   31.90
   9   9   0  186.28   30.20
  -9   9   0  205.88   36.90
   9 -10   0  140.49   26.30
  -9  10   0  160.58   34.60
  10   9   0  185.28   28.10
  10   9   0  133.49   29.40
  -9  10   0  116.69   27.30
   8 -10   0  189.38   32.10
  10   8   0  215.28   32.00
  -8  10   0  198.78   33.90
  10   8   0  152.68   33.20
  -8  10   0  133.39   31.70
  10   7   0   65.09   20.70
  -7  10   0   58.49   22.50
  10   7   0  110.49   20.60
  -7  10   0   78.09   22.90
  -6  10   0  588.44   75.89
  10   6   0  626.24   76.19
  10   6   0  548.75   75.59
  -6  10   0  661.03   79.89
  10   5   0   87.39   20.90
  -5  10   0   95.49   23.90
  -5  10   0  107.09   23.80
  10   5   0  104.09   20.10
 -10  -4   0 1574.04  187.28
  -4  10   0 1575.24  188.98
  -4  10   0 1724.73  190.68
  10   4   0 1490.45  188.58
  10   4   0 1656.43  188.08
  -4  10   0 1693.13  187.68
  10   3   0  159.38   28.30
  -3  10   0  156.18   26.90
  -3  10   0  170.48   29.90
  10   3   0  165.08   28.90
  -3  10   0  179.68   32.20
 -10  -3   0  169.58   27.90
  -2  10   0  298.67   45.40
  -2  10   0  304.47   43.80
  -2  10   0  340.97   42.60
  10   2   0  297.97   43.10
  10   2   0  318.47   42.60
 -10  -2   0  323.87   42.90
  10   1   0  346.77   44.30
  -1  10   0  360.56   47.70
  10   1   0  326.77   45.00
  -1  10   0  319.27   44.20
 -10  -1   0  382.46   45.30
  -1  10   0  275.47   45.10
  10   0   0  351.06   50.09
 -10   0   0  399.96   49.90
   0  10   0  403.16   52.29
   0  10   0  408.06   49.60
  10   0   0  389.26   50.79
   0  10   0  316.37   51.69
   1  10   0  328.27   45.10
 -10   1   0  343.77   44.70
   1  10   0  271.37   43.40
  10  -1   0  323.77   43.40
  10  -1   0  317.87   43.80
   1  10   0  322.47   42.70
  10  -2   0  258.47   42.00
   2  10   0  350.16   45.10
  10  -2   0  371.86   43.80
   2  10   0  318.77   44.20
 -10   2   0  289.07   44.20
   2  10   0  317.77   43.50
  10  -3   0  151.28   26.60
 -10   3   0  172.08   28.10
   3  10   0  211.58   29.70
   3  10   0  194.18   32.80
   3  10   0  159.28   29.00
   4  10   0 1583.94  193.78
   4  10   0 1715.53  194.88
 -10   4   0 1602.14  194.58
 -10   4   0 1746.63  194.38
   4  10   0 1694.83  194.18
   5  10   0  109.89   21.40
 -10   5   0  106.09   22.30
 -10   5   0  120.89   22.40
 -10   6   0  673.43   79.79
   6  10   0  581.44   76.29
   6  10   0  578.84   76.19
 -10   6   0  634.94   75.59
   6  10   0  616.44   75.19
   7  10   0   82.39   19.00
   7  10   0   96.09   21.50
 -10   7   0   82.39   19.50
   7  10   0   94.79   20.40
 -10   7   0   77.09   20.40
 -10   7   0  101.89   22.70
  10  -7   0   64.79   22.10
 -10   8   0  125.09   26.70
   8  10   0  184.68   29.60
   8  10   0  148.49   27.20
  10  -8   0  200.58   30.60
 -10   8   0  158.88   32.90
   8  10   0  129.99   28.20
   9  10   0  140.39   30.50
 -10   9   0  162.68   30.30
   9  10   0  167.68   31.30
  10  -9   0  211.18   32.60
 -10   9   0  169.78   32.80
 -10  10   0  953.90  131.69
  10  10   0 1143.49  127.89
  10 -10   0 1071.89  127.39
  11  10   0  101.79   30.40
  11  10   0   91.79   30.20
 -10  11   0   74.19   30.10
 -11 -10   0   72.39   29.80
 -10  11   0   -6.00   26.00
 -10  11   0   39.70   25.60
 -11 -10   0   58.59   29.60
  11  10   0  119.29   24.90
 -10  11   0   71.09   26.80
  11   9   0   74.99   21.80
  -9  11   0   48.40   24.20
  11   8   0    8.30   19.30
  11   8   0    9.90   16.20
  -8  11   0   16.40   18.60
  -8  11   0    6.30   20.60
  -7  11   0   56.49   22.10
  11   7   0   46.70   17.70
  -7  11   0   80.29   20.70
  11   7   0   10.90   18.40
  -6  11   0   73.59   23.70
  11   6   0   84.99   19.10
  -6  11   0   40.60   19.80
  11   6   0   54.59   22.70
  11   5   0  135.69   28.40
  -5  11   0  147.59   29.20
  11   5   0  187.58   30.20
  -5  11   0  216.48   35.00
  11   4   0   44.00   18.10
  -4  11   0   46.50   15.20
  11   4   0   32.50   16.10
  -4  11   0   31.80   22.70
  -4  11   0   64.79   18.50
 -11  -4   0   75.29   18.90
 -11  -3   0  714.63   85.39
  -3  11   0  637.64   88.59
  -3  11   0  653.93   85.29
  11   3   0  688.83   84.29
  11   3   0  642.34   84.99
  -3  11   0  790.82   85.59
  -2  11   0  113.59   23.60
  11   2   0  120.89   25.40
 -11  -2   0  134.29   25.30
  -2  11   0  144.79   25.50
  11   2   0  108.99   22.20
  -2  11   0  121.19   26.00
  -1  11   0  292.27   39.80
  -1  11   0  274.67   43.10
  11   1   0  282.27   39.50
  11   1   0  263.37   40.30
 -11  -1   0  309.27   40.60
  -1  11   0  240.68   41.10
  11   0   0   22.00   16.40
 -11   0   0    8.80   12.60
   0  11   0    5.60   14.10
   0  11   0   11.90   15.30
   0  11   0    3.00   11.40
  11   0   0   -0.80   14.70
  11  -1   0  279.67   39.90
 -11   1   0  314.27   41.20
  11  -1   0  265.67   40.30
   1  11   0  288.27   41.00
   1  11   0  302.07   44.10
   1  11   0  291.87   42.70
 -11   2   0   83.19   21.10
   2  11   0  151.08   23.90
  11  -2   0  101.69   21.60
   2  11   0  120.09   23.30
  11  -2   0  124.59   23.00
   2  11   0  140.39   27.20
   3  11   0  739.53   88.09
   3  11   0  690.13   88.19
 -11   3   0  709.23   86.99
   3  11   0  699.33   87.29
   4  11   0   63.39   20.00
   4  11   0   28.60   19.10
 -11   4   0   58.79   16.20
   4  11   0   46.50   16.60
   5  11   0  142.29   26.70
 -11   5   0  161.28   29.70
 -11   5   0  146.89   25.50
 -11   6   0   32.80   14.70
 -11   6   0   40.60   22.10
   6  11   0   28.10   16.20
  11  -6   0   22.60   17.30
 -11   7   0   75.79   21.40
   7  11   0   67.09   19.80
  11  -7   0   64.89   19.80
 -11   7   0   41.50   16.10
  11  -8   0   21.80   19.80
   8  11   0   32.20   16.30
 -11   8   0   21.10   19.60
   8  11   0    3.10   16.00
  11  -9   0   36.80   19.60
   9  11   0   61.49   19.40
 -11   9   0   43.10   27.40
 -11  10   0   97.79   29.60
 -10 -11   0   47.60   28.60
 -11  10   0   88.09   28.30
  10  11   0   58.19   28.50
  10  11   0   88.59   27.50
 -11  10   0   52.19   26.60
 -11  10   0   57.79   29.50
  10  11   0   93.29   30.30
  11 -10   0   59.99   21.80
 -10 -11   0   76.99   30.80
 -11  11   0   22.80   24.30
 -11  11   0   11.40   25.20
 -11 -11   0   37.20   27.10
 -11  11   0   -2.50   24.10
  11  11   0   24.50   21.40
 -11 -11   0    9.80   27.20
  11 -11   0   -9.60   17.40
  11  11   0   43.00   26.00
  11  11   0   16.00   26.40
  12  11   0   23.50   25.50
  12  11   0   21.20   26.70
 -11  12   0   19.60   24.20
 -12 -11   0   36.40   27.60
 -11  12   0   18.10   25.70
 -12 -11   0   49.00   28.00
 -11  12   0   65.99   28.40
  12  11   0   -8.50   22.10
  12  10   0  118.79   34.10
 -12 -10   0  122.99   35.20
  12  10   0  142.19   31.10
  12  10   0  170.68   35.80
 -10  12   0  157.28   36.00
 -12 -10   0  129.79   34.60
 -10  12   0  120.89   32.70
 -10  12   0  153.18   32.60
 -12  -9   0   55.39   29.50
  12   9   0   95.69   24.90
  -9  12   0   85.99   27.70
 -12  -9   0   40.30   31.30
  12   9   0   94.09   30.80
 -12  -9   0  121.89   32.80
  -9  12   0   66.59   28.70
  -9  12   0   65.69   27.20
  -9  12   0  114.69   32.20
  12   9   0   59.79   29.80
  12   8   0    0.90   17.80
  -8  12   0   -2.70   22.70
  -8  12   0  -47.50   24.10
 -12  -8   0   -0.30   27.30
  -8  12   0    6.10   23.30
  -8  12   0    2.00   21.80
  -7  12   0   21.00   23.50
  12   7   0   56.79   19.20
  -6  12   0  298.57   50.59
  12   6   0  333.87   53.79
  -6  12   0  381.46   53.89
  12   6   0  327.57   47.70
  -5  12   0  143.19   30.30
  12   5   0   79.69   28.20
  12   5   0  141.99   25.50
  -5  12   0  130.19   27.70
  -4  12   0  171.68   26.10
 -12  -4   0  166.88   27.10
  -4  12   0   98.79   26.60
  12   4   0  102.79   26.60
  12   4   0  155.08   26.50
  -4  12   0  120.39   30.30
  -3  12   0  118.99   23.80
  -3  12   0  136.39   27.80
  12   3   0   95.19   25.50
  -3  12   0  118.09   29.00
 -12  -3   0  157.98   24.90
  12   3   0  149.69   24.60
  12   2   0   76.09   20.50
 -12  -2   0  100.49   23.00
  -2  12   0  121.49   22.80
  12   2   0  118.19   24.00
  -2  12   0  101.19   26.40
  -2  12   0  104.99   24.40
  12   1   0  564.74   67.29
  -1  12   0  579.84   70.99
 -12  -1   0  583.04   68.39
  -1  12   0  466.25   68.99
  -1  12   0  534.65   67.69
  12   1   0  457.25   67.59
   0  12   0  226.58   37.90
 -12   0   0  186.98   33.40
  12   0   0  226.28   32.90
   0  12   0  164.88   32.10
   0  12   0  183.18   31.30
  12   0   0  205.38   34.20
 -12   1   0  596.34   67.89
   1  12   0  588.64   70.59
  12  -1   0  503.95   65.79
   1  12   0  530.15   70.49
   1  12   0  530.65   68.89
  12  -1   0  435.26   66.39
   2  12   0  108.49   23.60
  12  -2   0   86.89   20.00
  12  -2   0  118.39   22.30
   2  12   0  108.59   25.00
 -12   2   0  114.39   23.30
   2  12   0  108.79   27.10
   3  12   0  123.49   24.40
   3  12   0  102.89   23.20
   3  12   0   76.09   22.00
 -12   3   0   97.79   21.70
   4  12   0  108.59   25.20
 -12   4   0  159.68   27.30
   5  12   0  151.88   26.70
 -12   5   0  118.29   23.90
 -12   6   0  280.97   45.30
   6  12   0  379.96   52.09
  12  -6   0  354.86   49.10
   7  12   0   17.30   17.80
  12  -7   0    1.90   17.40
   8  12   0   11.60   19.10
  12  -8   0    1.20   17.30
 -12   8   0   -9.10   25.50
 -12   8   0   47.20   25.80
  -8 -12   0   32.40   28.40
  12  -9   0   54.79   22.00
  -9 -12   0   48.40   38.10
 -12   9   0   85.29   29.20
  -9 -12   0   83.49   31.50
 -12   9   0   92.69   29.30
 -12   9   0   86.89   28.50
   9  12   0   78.19   30.20
   9  12   0  106.59   29.90
  10  12   0   85.79   32.20
  10  12   0  163.48   34.10
 -10 -12   0  173.18   35.80
  10  12   0  161.88   30.30
 -12  10   0  170.88   34.90
 -12  10   0  174.48   35.20
 -10 -12   0  164.28   35.80
 -12  10   0  151.28   34.20
  12 -10   0   79.19   25.80
 -12  11   0   62.19   26.70
 -11 -12   0   38.10   26.50
  11  12   0   36.00   22.70
  11  12   0   50.19   27.40
 -12  11   0   10.00   25.40
 -11 -12   0   43.70   27.50
 -12  11   0   52.99   26.90
  11  12   0   11.30   25.20
  12 -11   0   23.00   19.20
  12  12   0  -17.40   24.60
 -12  12   0   21.80   25.20
 -12  12   0    5.50   17.50
  12  12   0  -17.90   21.70
 -12 -12   0  -36.40   23.70
 -12  12   0   22.40   26.60
  12  12   0  -30.40   23.70
 -12 -12   0   -7.20   25.20
 -12  13   0   98.69   30.10
 -13 -12   0   49.90   22.50
 -12  13   0   61.99   29.10
 -12  13   0   69.39   29.40
  13  12   0   64.29   27.10
  13  12   0   90.19   29.00
  13  12   0   96.19   29.50
 -13 -12   0  144.79   31.10
 -13 -11   0   22.10   25.90
  13  11   0   22.60   26.40
 -13 -11   0   12.40   26.20
  13  11   0    8.50   24.50
 -11  13   0   17.40   25.40
 -11  13   0   33.00   27.30
  13  11   0   -3.30   22.60
 -11  13   0   18.80   25.10
 -10  13   0   35.00   31.30
 -13 -10   0    4.90   26.00
 -10  13   0   -2.30   23.70
  13  10   0   52.89   27.10
  13  10   0   41.70   26.60
  13  10   0   22.40   23.30
 -13 -10   0  -10.10   25.50
 -10  13   0  -25.10   23.50
  -9  13   0  100.49   31.60
  13   9   0  145.69   30.90
 -13  -9   0  181.48   35.40
 -13  -9   0  143.29   35.90
  -9  13   0  118.49   31.50
  -9  13   0  148.79   34.10
  13   9   0  140.19   34.60
  13   9   0  166.98   34.60
 -13  -9   0   94.59   33.60
  13   8   0   68.69   22.60
  -8  13   0   51.99   21.10
  -8  13   0   33.20   25.30
 -13  -8   0   45.30   27.90
 -13  -8   0   30.00   29.60
  -8  13   0   69.69   26.70
  13   8   0   49.99   27.60
 -13  -7   0  148.29   34.30
  -7  13   0  121.99   32.60
 -13  -7   0  129.99   39.80
  -7  13   0  128.69   33.00
  -7  13   0  127.79   29.80
  -7  13   0  116.69   31.70
  -7  13   0  106.79   31.70
  13   7   0   79.99   25.70
  13   7   0  117.19   32.20
  -6  13   0   31.60   24.50
  13   6   0    1.80   17.50
  13   5   0   -1.20   17.20
  -5  13   0   27.30   24.10
  -4  13   0  274.07   41.90
  -4  13   0  242.28   45.00
  13   4   0  207.98   36.30
  13   3   0 1582.24  189.88
  -3  13   0 1556.84  192.08
 -13  -3   0 1722.73  191.18
  -3  13   0 1782.52  190.68
  13   3   0 1388.06  190.68
  -3  13   0 1725.33  194.88
  13   2   0   72.09   20.60
  -2  13   0   43.60   19.90
  -2  13   0  119.19   26.40
  -2  13   0   50.49   24.20
  13   2   0   98.59   23.50
 -13  -2   0   85.69   21.70
  -1  13   0  213.48   35.70
  13   1   0  119.89   30.80
  13   1   0  171.98   29.70
  -1  13   0  178.18   30.90
 -13  -1   0  203.68   34.20
  -1  13   0  217.08   36.30
  13   0   0   46.80   18.50
   0  13   0    1.30   17.80
   0  13   0  -22.30   14.10
  13   0   0   15.50   14.80
   0  13   0    0.70   19.00
 -13   0   0   15.20   16.10
   1  13   0  176.58   34.00
   1  13   0  190.68   33.40
 -13   1   0  183.68   31.60
  13  -1   0  172.38   29.40
  13  -1   0  182.88   33.70
   1  13   0  187.88   31.50
   2  13   0   72.49   23.10
   2  13   0  132.59   29.30
 -13   2   0   35.80   18.90
   2  13   0   45.10   21.20
   3  13   0 1733.33  193.38
 -13   3   0 1556.74  192.18
   3  13   0 1620.04  194.98
   3  13   0 1668.03  194.68
   4  13   0  289.27   43.10
 -13   4   0  232.48   39.30
  13  -5   0   11.20   18.30
   5  13   0    2.00   18.40
 -13   5   0   -1.30   15.30
  13  -6   0   14.00   18.90
 -13   6   0   18.90   16.80
   6  13   0   19.20   20.70
 -13   7   0  136.69   33.70
   7  13   0  104.29   28.80
 -13   7   0  142.09   33.40
 -13   7   0  153.68   32.30
   7  13   0  154.28   34.40
   7  13   0  102.79   33.10
  13  -7   0  133.49   29.10
   7  13   0  108.29   32.50
 -13   7   0  196.28   34.70
  -7 -13   0  129.89   35.30
   8  13   0  111.89   27.60
 -13   8   0   42.60   27.70
   8  13   0   68.09   27.60
 -13   8   0   84.29   29.60
 -13   8   0   57.79   25.70
  -8 -13   0   59.79   29.70
   8  13   0   57.69   28.10
 -13   8   0   47.00   27.60
   8  13   0   65.19   23.30
  13  -8   0   23.30   20.80
   9  13   0  129.39   36.50
   9  13   0  153.48   31.90
  13  -9   0   97.29   28.50
  -9 -13   0  129.29   34.70
   9  13   0  168.48   34.60
 -13   9   0  156.78   34.50
   9  13   0  152.08   34.90
 -13   9   0  156.98   35.20
 -13   9   0  188.78   35.30
  10  13   0    1.70   26.20
 -10 -13   0  -10.20   18.00
 -10 -13   0  -22.40   25.60
 -13  10   0   -6.00   24.30
 -13  10   0  -22.00   23.40
 -13  10   0   35.10   25.00
  13 -10   0  -11.70   18.40
  10  13   0  -11.10   23.50
 -11 -13   0   46.80   26.90
  11  13   0  -13.40   30.20
 -13  11   0    3.20   24.80
 -13  11   0   -6.30   25.30
  13 -11   0   30.10   20.50
 -11 -13   0   29.60   26.40
  11  13   0   73.69   26.90
 -13  11   0   -3.10   25.30
 -13  12   0   86.99   30.00
 -12 -13   0   96.09   29.20
 -13  12   0   85.79   29.00
  12  13   0   58.59   27.90
  12  13   0  103.49   29.00
 -12 -13   0   61.99   28.90
 -13  12   0   62.19   28.20
 -13  13   0   41.50   19.70
 -13 -13   0   30.30   18.10
  13  13   0   57.19   25.20
 -13  13   0   43.40   26.80
 -13  13   0   20.00   20.20
  13  13   0   65.09   33.90
 -13 -13   0   53.09   28.00
 -13  14   0   34.60   18.70
 -13  14   0    5.30   24.90
 -14 -13   0   37.70   17.60
 -13  14   0    9.40   17.60
 -14 -13   0   -8.30   24.20
 -12  14   0   54.19   28.30
  14  12   0  113.89   30.70
  14  12   0   67.69   26.60
  14  12   0  116.39   28.90
 -14 -12   0   65.29   28.20
 -12  14   0   78.39   23.50
 -14 -12   0   67.89   28.00
 -12  14   0   60.69   28.40
 -11  14   0   33.10   25.80
 -14 -11   0  -14.20   24.60
  14  11   0   36.00   26.10
 -14 -11   0   19.40   25.70
 -11  14   0   26.20   26.20
  14  11   0   46.90   26.90
  14  11   0  -26.10   22.70
 -11  14   0   -0.90   17.50
  14  10   0  131.79   32.60
 -10  14   0   42.20   20.50
 -10  14   0   90.09   29.00
 -14 -10   0   83.39   30.10
  14  10   0   80.09   28.80
  14  10   0   41.00   26.70
 -10  14   0   66.09   23.30
 -14 -10   0   63.39   29.70
  -9  14   0   42.90   26.40
 -14  -9   0   47.10   28.30
  -9  14   0   75.89   27.60
  -9  14   0   88.09   28.70
  14   9   0   91.39   30.60
  14   9   0   49.70   24.80
  14   9   0   63.79   28.90
 -14  -9   0   46.10   29.90
 -14  -8   0   -4.20   26.10
  -8  14   0   48.70   26.30
  -8  14   0   48.40   25.10
  14   8   0   32.90   22.40
 -14  -8   0    6.20   27.30
  -8  14   0   42.40   19.30
  14   8   0   49.50   27.10
  14   7   0   29.00   24.30
  14   7   0   12.80   20.00
  -7  14   0   49.10   25.80
  -7  14   0  -26.10   20.10
  -7  14   0    9.40   24.60
 -14  -7   0   28.70   26.80
 -14  -7   0   15.10   26.70
  -7  14   0   17.00   25.30
 -14  -6   0  267.17   45.20
  -6  14   0  131.09   36.70
 -14  -6   0  209.38   40.20
  -6  14   0  196.08   36.80
  14   6   0  172.68   34.60
  14   6   0  249.78   39.10
  -6  14   0  189.08   39.10
  -6  14   0  210.58   38.50
  14   5   0    2.50   18.80
 -14  -5   0   45.40   28.00
  -5  14   0   21.90   21.10
  -5  14   0   25.50   26.90
  -5  14   0    6.80   25.00
  -5  14   0  -10.50   26.20
  -5  14   0   16.90   24.60
 -14  -5   0   33.50   26.30
  14   5   0   -8.70   24.60
  -4  14   0   23.40   19.90
  -4  14   0   29.00   21.50
 -14  -4   0    9.60   26.30
  -4  14   0   35.40   25.90
  -4  14   0   16.50   24.80
  -4  14   0    3.40   24.90
  -4  14   0   19.00   27.50
  14   4   0   30.70   19.20
  -3  14   0   17.10   23.40
  -3  14   0   21.40   20.00
  14   3   0   15.80   18.10
 -14  -3   0  -24.40   15.40
 -14  -2   0  187.88   33.60
  -2  14   0  222.58   39.10
  -2  14   0  165.48   33.20
  14   2   0  186.48   32.90
  14   1   0   47.00   18.90
 -14  -1   0    7.10   18.20
  -1  14   0   33.80   23.60
  -1  14   0    6.70   18.10
  14   0   0   72.69   20.60
   0  14   0   92.39   27.80
   0  14   0   70.29   23.10
 -14   0   0   97.49   23.20
   1  14   0   20.90   19.90
   1  14   0    2.90   21.50
  14  -1   0   -0.10   14.90
 -14   1   0   34.40   18.40
   2  14   0  230.98   37.10
 -14   2   0  173.88   34.70
   2  14   0  256.27   43.00
 -14   3   0   -7.00   16.70
   3  14   0    7.00   19.10
  -4 -14   0    4.40   30.50
   4  14   0    0.50   20.30
 -14   4   0   14.10   17.20
 -14   4   0    5.90   24.90
 -14   4   0   34.10   23.90
   4  14   0  -11.80   22.80
  14  -4   0   27.10   19.00
 -14   4   0   15.40   28.10
   4  14   0   -4.90   24.70
 -14   5   0  -42.40   22.60
  14  -5   0   16.80   20.40
   5  14   0   13.00   24.10
   5  14   0   11.10   31.60
  -5 -14   0   12.80   27.20
   5  14   0   30.30   24.40
 -14   5   0   28.90   24.70
   5  14   0   42.70   22.00
 -14   5   0   10.20   26.10
   5  14   0   63.19   26.10
 -14   5   0   17.90   21.10
 -14   6   0  190.48   37.90
   6  14   0  180.18   37.20
 -14   6   0  188.68   37.50
   6  14   0  157.38   37.10
   6  14   0  199.38   36.40
 -14   6   0  239.58   41.20
 -14   6   0  194.88   39.40
  -6 -14   0  205.18   40.40
   6  14   0  170.08   36.60
  14  -6   0  184.98   34.70
 -14   7   0   28.00   27.90
 -14   7   0   31.80   30.40
 -14   7   0    6.50   25.40
   7  14   0   30.50   24.20
   7  14   0   15.00   21.70
  -7 -14   0   -3.50   18.00
  14  -7   0   -1.20   18.80
   7  14   0   27.70   25.60
   7  14   0   19.70   24.10
 -14   7   0   38.50   24.10
 -14   8   0    3.50   25.60
   8  14   0    3.10   25.10
   8  14   0   -4.90   21.00
   8  14   0  -16.10   15.40
 -14   8   0   25.20   25.30
  14  -8   0  -16.50   18.50
  -8 -14   0   68.09   29.80
 -14   8   0   45.40   25.60
   8  14   0    3.50   23.90
 -14   8   0  -12.70   25.00
   9  14   0   90.79   26.60
  -9 -14   0   98.89   27.90
   9  14   0   -9.80   22.30
   9  14   0   51.69   26.90
 -14   9   0   60.39   29.20
  -9 -14   0   70.99   29.20
 -14   9   0   58.29   27.80
 -14   9   0   68.69   28.80
  14  -9   0   43.80   22.50
   9  14   0   83.79   28.20
 -14   9   0   59.49   28.70
 -14  10   0   38.80   28.20
  14 -10   0   61.89   23.80
 -10 -14   0   66.29   30.10
  10  14   0   51.49   28.00
 -14  10   0   91.59   29.80
  10  14   0  125.59   31.20
 -14  10   0   52.89   21.20
 -14  11   0   50.29   26.20
  14 -11   0    6.10   19.70
  11  14   0   -7.60   24.60
 -11 -14   0   -3.40   25.90
  11  14   0   26.60   25.50
 -14  11   0    0.90   26.10
 -14  11   0   -1.60   18.30
  12  14   0  105.79   28.90
 -14  12   0  150.48   32.40
  12  14   0  103.79   36.50
 -12 -14   0   73.39   27.80
 -12 -14   0   86.59   31.00
 -14  12   0  111.69   31.90
 -14  12   0   83.09   29.70
 -14  13   0  -25.00   22.90
 -13 -14   0   -6.10   24.50
 -13 -14   0   31.00   22.30
 -14  13   0    3.70   17.20
 -14  13   0   61.59   26.80
 -14  14   0   -9.60   14.60
 -14  14   0    3.30   14.90
 -14  14   0  -19.90   21.80
 -14 -14   0   24.60   21.00
 -14  15   0   41.80   22.60
 -14  15   0   18.50   16.40
 -15 -14   0   66.09   16.70
 -14  15   0   40.80   20.80
 -15 -13   0   21.50   15.60
 -13  15   0   -7.70   21.40
 -13  15   0    5.70   15.70
 -13  15   0  -14.80   20.10
 -12  15   0   24.70   24.20
 -12  15   0    7.30   23.30
 -15 -12   0    2.90   15.70
 -12  15   0   10.80   17.60
 -15 -12   0  -12.20   15.80
  15  11   0  148.79   34.20
  15  11   0  145.29   31.10
  15  11   0  132.09   26.70
 -15 -11   0  121.99   31.60
 -11  15   0  121.39   32.90
 -11  15   0  115.39   32.10
 -15 -11   0  121.49   27.00
 -11  15   0  124.89   32.90
  15  10   0    2.00   26.00
 -10  15   0   30.50   27.00
 -15 -10   0  -16.00   24.90
 -10  15   0  -13.00   23.80
  15  10   0   64.69   27.20
  15  10   0   34.30   23.80
 -10  15   0   17.60   25.90
  -9  15   0   46.70   25.90
 -15  -9   0    2.60   25.80
  -9  15   0    9.20   17.70
  -9  15   0   25.20   26.20
  15   9   0   17.90   26.50
  15   9   0   20.50   23.20
  15   9   0    0.80   25.10
  -8  15   0   26.90   25.70
  -8  15   0   19.90   25.20
  15   8   0   34.10   26.50
  15   8   0   15.00   22.20
  15   8   0   15.40   26.40
 -15  -8   0    7.60   26.00
  -8  15   0  -12.80   23.20
  -8  15   0   10.80   24.10
 -15  -8   0   28.70   27.10
  15   7   0   11.30   26.20
  -7  15   0   56.59   28.80
  -7  15   0   58.09   27.10
  -7  15   0   64.99   21.60
  -7  15   0   71.99   25.70
 -15  -7   0   60.99   30.10
 -15  -7   0   99.79   29.00
  15   7   0   31.30   23.80
  -6  15   0   38.30   26.80
  15   6   0  -14.40   20.80
  -6  15   0   -4.20   23.70
  -6  15   0   -0.50   21.60
  15   6   0   -5.40   23.80
 -15  -6   0   -4.90   26.30
 -15  -6   0   14.80   26.30
  -6  15   0    5.30   22.90
 -15  -5   0   34.00   27.90
  15   5   0   73.29   23.70
  -5  15   0   37.00   23.10
  -5  15   0    8.10   26.60
  -5  15   0  110.39   29.20
  15   5   0   60.29   26.90
  -5  15   0   62.59   27.00
 -15  -5   0   70.99   28.90
  -4  15   0  -37.80   23.70
 -15  -4   0   69.09   34.60
  -4  15   0   -3.60   24.20
  -4  15   0   23.00   21.60
  15   4   0    3.30   24.60
  -4  15   0  -18.60   20.40
 -15  -4   0   26.90   26.60
  -4  15   0   21.80   24.40
 -15  -4   0    7.20   24.90
  15   4   0  -16.50   18.50
 -15  -3   0   12.40   28.20
  -3  15   0   -9.50   20.00
  -3  15   0   54.39   25.80
  -3  15   0   23.40   19.60
 -15  -3   0   15.90   23.90
 -15  -3   0   23.20   24.10
 -15  -3   0    8.20   26.40
  15   3   0   29.70   20.60
  15   3   0   20.10   25.20
  -3  15   0  -27.30   23.60
  -3  15   0  -12.40   25.30
  -3  15   0    2.20   24.00
  -2  15   0   33.60   31.10
  -2  15   0  -10.80   25.90
 -15  -2   0   45.20   21.50
  -2  15   0   18.60   24.10
  -2  15   0   63.29   25.40
 -15  -2   0   52.79   29.60
  -2  15   0   43.20   24.20
 -15  -2   0   20.10   28.70
 -15  -2   0   51.79   30.50
  -2  15   0   17.60   22.60
  15   2   0   67.09   27.50
  15   2   0   44.70   21.30
 -15  -2   0   59.79   25.40
  15   1   0   94.79   23.90
 -15  -1   0   47.80   24.00
  -1  15   0   88.59   27.20
 -15  -1   0   85.09   31.90
  -1  15   0  112.99   28.10
  -1  15   0  100.09   29.30
  -1  15   0   95.89   28.90
  -1  15   0  113.19   31.30
  -1  15   0   54.29   25.90
 -15  -1   0   53.69   29.50
  -1  15   0  120.69   38.30
 -15  -1   0  123.29   33.60
 -15  -1   0   99.59   28.30
   0  15   0  -10.00   24.20
   0  15   0    3.80   23.30
 -15   0   0   24.90   27.90
 -15   0   0   21.90   26.80
   0  15   0   -6.00   20.10
   0  15   0    0.10   21.90
 -15   0   0    6.10   19.40
   0  15   0  -31.90   23.30
   0  15   0    0.50   22.20
 -15   0   0   31.80   22.50
  15   0   0   19.60   17.30
   0  15   0   -1.90   30.60
   1  15   0   79.99   29.70
   1  15   0  102.59   28.20
   1  15   0   87.89   29.70
 -15   1   0  102.19   29.00
   1  15   0   91.59   29.20
   1  15   0   81.59   28.50
   1  15   0   94.89   29.90
  15  -1   0   96.19   25.80
 -15   1   0   75.39   24.70
 -15   1   0  122.19   32.20
 -15   1   0   76.29   31.10
  15  -1   0   71.89   24.60
   1  15   0   95.49   27.80
 -15   2   0    8.70   24.70
  15  -2   0   21.10   20.30
   2  15   0   37.60   27.20
   2  15   0   33.80   23.40
   2  15   0   25.70   24.80
 -15   2   0   72.99   29.30
  -2 -15   0   61.09   35.10
   2  15   0   50.39   27.70
   2  15   0   56.59   25.20
 -15   2   0   49.20   28.30
 -15   2   0   12.30   19.70
 -15   3   0   21.20   23.50
   3  15   0   35.80   24.50
 -15   3   0   12.90   18.80
   3  15   0   35.70   25.00
   3  15   0    1.40   21.80
   3  15   0    5.00   23.10
 -15   3   0   11.60   25.70
  15  -3   0    9.40   19.20
   3  15   0    6.30   21.50
  -3 -15   0   32.40   27.80
 -15   3   0   20.00   25.60
   4  15   0   17.90   24.60
   4  15   0   13.50   17.30
  15  -4   0    3.60   19.00
   4  15   0  -41.30   27.80
   4  15   0   25.60   23.50
 -15   4   0  -29.70   23.80
 -15   4   0   -9.70   23.30
 -15   4   0   10.50   19.10
 -15   4   0   47.10   27.50
  -4 -15   0   28.80   27.40
   4  15   0    6.50   21.90
   5  15   0   39.10   26.30
 -15   5   0   54.19   27.00
   5  15   0   61.49   26.50
   5  15   0   95.19   27.90
   5  15   0   95.09   27.70
 -15   5   0   58.09   29.00
  -5 -15   0   91.99   31.40
  15  -5   0   40.60   23.40
 -15   5   0   65.59   30.00
   5  15   0  119.89   29.30
  -6 -15   0  -18.60   26.10
 -15   6   0    3.00   23.50
   6  15   0  -15.70   22.10
   6  15   0   35.40   23.70
  15  -6   0    2.50   20.10
   6  15   0    1.00   24.80
 -15   6   0   15.60   18.40
 -15   6   0  -19.30   26.10
   6  15   0  -29.90   22.20
 -15   7   0   88.09   29.60
   7  15   0   60.29   27.80
   7  15   0   43.70   26.90
  15  -7   0   48.30   23.90
   7  15   0   88.99   28.50
 -15   7   0   50.09   27.10
 -15   7   0   36.50   28.50
  -7 -15   0   79.49   30.80
 -15   7   0   97.89   30.30
   7  15   0   62.29   26.60
 -15   8   0   -7.70   26.50
   8  15   0    1.70   27.80
   8  15   0    1.30   24.50
 -15   8   0   22.70   26.00
 -15   8   0   37.00   25.80
  -8 -15   0  -18.30   27.80
  15  -8   0    4.10   20.10
   8  15   0   16.00   24.10
 -15   8   0   16.60   25.70
  -8 -15   0   14.80   25.40
   8  15   0   16.00   21.40
 -15   9   0    0.00   23.90
   9  15   0   -8.50   22.00
  -9 -15   0   30.80   20.40
  15  -9   0   -8.50   19.70
 -15   9   0   16.90   25.50
 -15   9   0   41.70   28.30
   9  15   0   16.90   24.30
  -9 -15   0   29.60   25.40
   9  15   0   41.40   25.60
 -15   9   0    4.70   18.20
  15 -10   0   34.60   20.90
 -10 -15   0   35.20   23.90
 -15  10   0    2.10   25.10
 -15  10   0   47.40   27.20
 -15  10   0   46.50   26.20
  10  15   0   -7.20   23.20
 -10 -15   0   21.90   26.60
  10  15   0   11.90   24.50
 -15  11   0  131.59   26.60
 -15  11   0   61.89   23.30
  11  15   0  130.99   36.00
 -15  11   0   98.99   30.80
  11  15   0   98.49   28.20
 -11 -15   0  116.59   32.10
 -15  12   0   -9.10   16.70
 -12 -15   0   -0.20   24.80
 -15  12   0  -12.80   21.60
 -15  12   0    9.70   24.80
 -15  13   0   -9.70   21.40
 -15  13   0   12.80   16.60
 -15  13   0   20.20   14.90
 -14 -15   0   37.50   19.60
 -15  14   0   67.29   21.40
 -15  14   0   46.60   16.80
 -15  14   0   70.49   18.90
 -15  15   0   34.80   14.90
 -15  15   0   29.30   13.00
 -15  15   0   30.70   19.70
 -15  16   0   21.20   11.50
 -15  16   0    7.90   11.20
 -15  16   0    8.40   14.70
 -14  16   0   55.49   21.00
 -14  16   0   63.19   15.70
 -14  16   0   62.59   20.90
 -13  16   0   40.70   20.10
 -13  16   0   18.90   14.50
 -13  16   0   31.50   16.60
 -12  16   0   34.20   22.50
 -12  16   0   36.00   16.80
 -12  16   0   35.20   16.50
 -16 -12   0   34.10   22.20
 -16 -11   0   68.29   20.60
 -11  16   0   38.10   25.20
 -11  16   0   86.79   26.80
 -11  16   0   49.99   25.50
 -10  16   0  345.57   57.79
  16  10   0  426.16   57.49
 -10  16   0  397.36   53.99
  16  10   0  316.97   56.19
 -10  16   0  342.77   53.59
  16  10   0  438.86   57.19
 -16 -10   0  404.66   53.09
 -16  -9   0   44.10   27.60
  16   9   0   22.30   26.60
  -9  16   0   26.60   25.30
  -9  16   0   37.60   25.70
  -9  16   0   19.90   26.70
  16   9   0   29.50   18.10
  16   9   0   23.00   23.90
  -8  16   0   41.40   25.40
  16   8   0   26.30   23.80
 -16  -8   0    7.70   26.30
  16   8   0   21.50   24.80
  -8  16   0   -2.40   24.80
  -8  16   0   18.80   24.30
 -16  -8   0   56.09   26.80
  16   8   0   15.70   26.90
  -7  16   0   41.80   18.90
 -16  -7   0   13.10   26.60
  16   7   0   21.80   24.50
 -16  -7   0   15.30   25.70
  -7  16   0    1.00   23.10
  -7  16   0   26.60   25.00
  -7  16   0   29.30   24.20
  16   7   0   32.30   26.40
  16   6   0  159.28   32.70
  -6  16   0  181.88   36.20
  -6  16   0  147.79   34.30
 -16  -6   0  158.88   34.50
  -6  16   0  145.59   28.80
 -16  -6   0  125.89   35.40
  16   6   0  128.59   33.80
  -6  16   0  168.78   34.80
  -5  16   0  292.57   46.00
  16   5   0  275.07   45.90
 -16  -5   0  241.98   45.80
  -5  16   0  265.97   46.50
 -16  -5   0  252.67   47.40
  16   5   0  249.08   43.20
  -5  16   0  272.47   47.10
  -5  16   0  337.27   50.59
  -4  16   0  346.27   53.09
  -4  16   0  313.87   52.59
  -4  16   0  336.47   51.69
  16   4   0  308.47   50.59
  16   4   0  324.97   49.80
 -16  -4   0  287.57   50.19
  -4  16   0  292.67   44.70
 -16  -4   0  324.17   53.39
  -4  16   0  231.68   48.30
 -16  -4   0  347.97   53.09
  -3  16   0   76.39   27.30
 -16  -3   0   59.19   26.10
  -3  16   0    6.80   22.00
  16   3   0   31.20   22.30
 -16  -3   0   64.29   29.90
  16   3   0   25.30   26.00
 -16  -3   0   42.60   28.40
  -3  16   0   38.90   26.50
  -3  16   0   90.29   27.40
  -3  16   0   21.20   24.20
  -3  16   0   26.90   24.60
  -2  16   0   51.19   26.10
 -16  -2   0   34.30   23.10
  -2  16   0   39.40   25.10
  -2  16   0   -4.20   23.50
  16   2   0   14.30   25.30
 -16  -2   0   91.49   26.30
 -16  -2   0    8.20   26.30
 -16  -2   0   12.80   27.00
  16   2   0   42.70   22.50
  16   2   0   11.80   20.50
  -2  16   0    4.60   21.80
  -2  16   0    4.30   26.20
  -2  16   0   84.19   27.20
 -16  -1   0  266.07   46.60
  -1  16   0  307.17   48.80
  -1  16   0  298.17   48.90
  -1  16   0  289.77   48.40
 -16  -1   0  255.77   45.90
 -16  -1   0  253.87   44.10
  16   1   0  244.68   43.00
  16   1   0  311.77   47.50
  -1  16   0  257.37   41.60
  16   1   0  214.48   40.70
  -1  16   0  271.67   44.90
 -16  -1   0  312.07   51.99
  -1  16   0  274.87   44.40
 -16  -1   0  285.57   46.50
 -16   0   0  346.77   56.79
 -16   0   0  408.06   57.09
   0  16   0  347.17   54.89
 -16   0   0  328.07   52.29
   0  16   0  326.07   54.49
   0  16   0  265.77   52.69
   0  16   0  338.77   54.99
 -16   0   0  350.56   54.89
   0  16   0  340.87   54.39
  16   0   0  386.46   53.09
  16   0   0  356.86   53.59
   0  16   0  317.67   55.49
 -16   1   0  202.38   39.80
   1  16   0  281.87   47.50
 -16   1   0  274.47   45.40
   1  16   0  252.07   42.40
  16  -1   0  185.68   39.40
   1  16   0  261.67   43.30
   1  16   0  265.17   45.90
   1  16   0  314.17   47.10
 -16   1   0  220.28   44.00
   1  16   0  243.88   42.40
 -16   1   0  299.87   44.30
   2  16   0   70.59   28.80
   2  16   0   48.30   25.30
  16  -2   0    7.70   20.50
   2  16   0   79.99   27.10
   2  16   0   10.30   23.60
 -16   2   0   58.69   26.30
  -2 -16   0   49.30   37.50
   2  16   0   23.20   23.40
 -16   2   0   42.60   21.40
 -16   2   0   29.50   26.80
 -16   2   0   33.00   22.10
  16  -3   0   22.80   22.00
   3  16   0   63.69   26.40
   3  16   0   39.40   26.60
 -16   3   0   23.60   24.50
 -16   3   0   82.79   22.00
   3  16   0   58.39   26.30
 -16   3   0   34.00   28.80
   3  16   0   21.80   23.70
   3  16   0   30.20   19.40
  -3 -16   0   49.90   28.10
   4  16   0  318.37   51.99
 -16   4   0  243.08   47.90
   4  16   0  341.57   50.69
  -4 -16   0  321.37   50.89
 -16   4   0  315.17   52.99
   4  16   0  265.57   47.90
   4  16   0  318.57   52.69
 -16   4   0  375.46   53.79
  16  -4   0  288.87   48.80
   4  16   0  342.07   50.89
  16  -5   0  167.28   37.50
   5  16   0  212.98   40.70
 -16   5   0  226.28   42.50
 -16   5   0  238.78   42.30
  -5 -16   0  213.38   43.90
   5  16   0  217.28   41.00
   5  16   0  243.78   42.60
 -16   5   0  282.37   46.20
   5  16   0  299.07   45.40
   5  16   0  282.37   42.80
  16  -6   0  113.99   30.60
   6  16   0  144.89   34.40
   6  16   0  167.28   32.80
  -6 -16   0  167.28   36.30
 -16   6   0  153.18   34.90
   6  16   0  186.18   33.80
   6  16   0   94.79   31.50
 -16   6   0  140.59   33.00
 -16   6   0  131.19   33.50
 -16   7   0   25.40   27.20
 -16   7   0   56.79   28.40
  -7 -16   0   55.89   29.20
  16  -7   0    9.00   21.10
 -16   7   0   45.50   27.10
   7  16   0   14.30   25.00
 -16   7   0  -15.90   22.90
   7  16   0   30.60   23.90
  -7 -16   0   20.30   26.70
   7  16   0   51.09   24.90
 -16   8   0    0.60   23.10
  -8 -16   0    2.30   23.80
 -16   8   0  -17.50   24.90
   8  16   0   17.90   25.00
  16  -8   0  -31.20   20.40
   8  16   0   29.80   22.60
 -16   8   0   42.60   25.60
  -8 -16   0    6.80   27.00
 -16   8   0   21.70   26.30
   8  16   0   -1.30   21.60
 -16   9   0   11.00   26.20
   9  16   0   57.39   25.10
   9  16   0   36.10   17.60
  16  -9   0    2.00   20.50
  -9 -16   0   13.10   23.40
 -16   9   0   32.10   24.40
 -16   9   0  -19.90   23.10
  -9 -16   0    3.00   19.10
 -16   9   0   52.39   27.70
 -16  10   0  362.36   54.99
 -10 -16   0  403.76   59.29
 -16  10   0  373.66   57.89
  10  16   0  384.96   56.09
 -16  10   0  438.06   59.59
 -16  11   0   53.99   21.20
 -11 -16   0   88.69   27.70
 -16  11   0   51.89   23.80
 -16  11   0   61.99   26.50
 -16  12   0    8.30   15.70
 -16  12   0   33.80   14.80
 -16  12   0   39.20   23.70
 -16  13   0   12.50   18.00
 -16  13   0    0.60   13.70
 -16  13   0  -48.40   18.40
 -16  14   0   32.00   15.50
 -16  14   0   79.19   18.60
 -16  14   0   52.79   19.70
 -16  15   0    3.20   13.40
 -16  15   0   12.80   13.70
 -16  15   0   -3.20   10.60
 -14  17   0  -13.30   13.60
 -14  17   0   -8.10    8.80
 -14  17   0   28.90   15.80
 -13  17   0  127.69   23.90
 -13  17   0  129.59   23.70
 -13  17   0   82.49   24.00
 -12  17   0   27.70   19.20
 -12  17   0   41.90   21.70
 -12  17   0   53.09   19.70
 -11  17   0   20.70   15.50
 -11  17   0   14.30   15.50
 -11  17   0   21.00   20.10
 -10  17   0   13.10   16.10
 -10  17   0  -31.50   13.30
 -10  17   0   51.99   22.70
 -17 -10   0   61.49   23.70
  -9  17   0   54.59   20.70
  -9  17   0   85.39   26.50
  17   9   0   69.69   24.90
 -17  -9   0   17.10   18.70
  -9  17   0   88.29   21.90
  17   8   0    3.10   23.00
  -8  17   0   21.20   24.60
  -8  17   0   41.80   24.90
 -17  -8   0    6.30   17.70
  17   8   0  -10.10   24.30
  17   8   0    2.00   22.90
  -8  17   0    6.50   23.40
  -7  17   0  185.38   33.40
  -7  17   0  133.29   27.30
  17   7   0  107.29   31.00
 -17  -7   0   95.59   31.10
  17   7   0  110.99   31.80
  17   7   0  136.99   32.80
  -7  17   0  118.59   31.90
 -17  -7   0  158.08   34.20
 -17  -6   0  170.28   37.60
  -6  17   0  246.58   40.00
  -6  17   0  194.68   38.40
  -6  17   0  202.98   38.40
 -17  -6   0  207.08   36.00
  17   6   0  251.67   39.60
  -6  17   0  202.58   39.30
  17   6   0  159.28   37.20
  -5  17   0  -32.30   23.70
  -5  17   0  -24.80   22.90
 -17  -5   0   -1.40   17.60
  -5  17   0    4.10   23.00
  17   5   0   17.10   23.00
 -17  -5   0    2.50   27.20
  17   5   0    2.30   23.90
  -5  17   0    2.70   25.00
  -4  17   0  104.89   29.00
  -4  17   0   59.89   25.90
 -17  -4   0   63.59   29.00
  17   4   0   47.70   27.40
  -4  17   0   91.09   29.40
  17   4   0  138.69   29.00
 -17  -4   0   91.09   30.30
  -4  17   0  104.99   30.10
 -17  -4   0   74.09   28.90
  17   3   0  263.77   46.20
  -3  17   0  300.67   47.90
  -3  17   0  301.67   49.30
  -3  17   0  314.27   47.50
 -17  -3   0  288.77   49.00
  -3  17   0  263.07   45.80
   3 -17   0  259.87   45.80
 -17  -3   0  301.07   50.09
  17   3   0  241.18   43.60
  -3  17   0  240.78   45.10
 -17  -3   0  349.87   52.49
  -2  17   0  226.68   39.30
 -17  -2   0  199.68   39.30
  17   2   0  237.58   40.50
  -2  17   0  196.18   37.40
  -2  17   0  193.98   35.60
 -17  -2   0  236.98   42.00
  -2  17   0  214.98   38.30
 -17  -2   0  254.17   40.70
  -2  17   0  191.78   38.50
  17   2   0  174.08   36.20
  17   2   0  214.08   40.40
  -2  17   0  181.98   37.70
 -17  -1   0  113.09   32.40
  -1  17   0  111.89   29.00
  17   1   0   99.19   29.50
  -1  17   0  123.49   30.10
  -1  17   0  121.39   29.10
  -1  17   0  101.09   29.60
  -1  17   0  125.39   30.90
  17   1   0   65.39   26.60
  17   1   0   44.90   23.70
 -17  -1   0  112.39   29.90
  -1  17   0   82.29   27.50
   0  17   0   42.80   24.90
  17   0   0   12.10   24.90
   0  17   0   45.80   23.30
   0  17   0  -27.20   20.50
 -17   0   0    5.50   26.90
   0  17   0    3.20   17.70
  17   0   0    1.90   20.50
 -17   0   0   -1.00   23.70
   0  17   0   16.30   22.60
   0  17   0    7.80   23.10
 -17   0   0  -26.40   16.20
   1  17   0  106.19   32.30
   1  17   0  128.19   31.00
   1  17   0  115.29   31.70
   1  17   0   72.09   28.20
 -17   1   0  164.78   33.20
  17  -1   0  113.19   24.90
 -17   1   0  119.79   32.60
 -17   1   0  105.29   30.90
   1  17   0   85.19   28.60
   1  17   0  132.09   29.90
   2  17   0  237.78   40.80
  17  -2   0  171.28   37.30
 -17   2   0  228.78   40.80
   2  17   0  247.18   40.60
   2  17   0  291.97   46.20
   2  17   0  219.68   39.40
 -17   2   0  241.98   39.20
 -17   2   0  176.58   40.90
   2  17   0  239.68   39.60
   3  17   0  293.17   48.70
   3  17   0  316.87   50.19
 -17   3   0  306.37   52.49
 -17   3   0  300.97   47.40
  17  -3   0  257.87   44.60
  -3 -17   0  338.17   53.79
   3  17   0  356.36   51.69
   3  17   0  320.97   47.20
 -17   3   0  304.97   52.39
   3  17   0  330.87   49.80
 -17   4   0   45.20   27.90
   4  17   0   93.49   27.30
  17  -4   0   48.90   23.80
 -17   4   0   11.70   27.60
  -4 -17   0   67.69   28.50
   4  17   0   73.89   26.50
   4  17   0   94.79   27.80
   4  17   0   44.40   25.60
 -17   4   0   41.90   26.10
   5  17   0   29.10   24.90
 -17   5   0   -9.30   22.90
 -17   5   0   -1.00   25.70
   5  17   0    9.50   23.60
   5  17   0    8.20   24.10
 -17   5   0  -52.99   22.30
  -5 -17   0   -8.60   24.30
  17  -5   0  -41.00   18.40
   5  17   0   17.70   22.90
  17  -6   0  132.79   34.50
  -6 -17   0  202.18   39.60
 -17   6   0  150.18   37.80
   6  17   0  222.28   37.10
   6  17   0  166.98   35.40
 -17   6   0  220.48   39.10
   6  17   0  215.18   36.60
 -17   6   0  199.38   39.30
  -6 -17   0  260.87   41.10
   7  17   0  147.29   30.90
  -7 -17   0  167.08   34.60
  -7 -17   0  164.18   34.40
  17  -7   0   99.19   28.80
 -17   7   0   96.79   31.20
 -17   7   0  131.69   33.30
   7  17   0  161.58   31.40
   7  17   0  149.69   31.80
 -17   7   0   77.69   30.90
   8  17   0    2.80   14.70
  -8 -17   0   -7.60   17.70
 -17   8   0  -37.40   22.90
  17  -8   0    4.00   27.90
  17  -8   0   53.09   22.80
 -17   8   0  -45.40   22.90
 -17   8   0    6.50   16.90
  -8 -17   0    3.10   23.40
   8  17   0   45.10   23.50
 -17   8   0  -25.10   30.10
 -17   9   0   74.79   26.70
 -17   9   0   68.19   24.30
 -17   9   0   81.89   27.10
   9  17   0   51.19   21.30
  -9 -17   0   19.70   19.40
 -17   9   0   17.40   20.40
 -17  10   0    6.00   15.10
 -17  10   0   -1.10   17.90
 -10 -17   0   18.10   24.20
 -17  10   0   -2.90   16.40
 -17  11   0   13.10   17.90
 -17  11   0   -2.00   15.40
 -17  11   0   22.90   15.60
 -17  12   0   17.20   16.20
 -17  12   0   40.20   21.10
 -17  12   0   40.30   19.70
 -17  13   0  107.59   23.90
 -17  13   0   73.89   19.90
  17 -13   0  118.99   25.20
 -17  13   0  133.69   23.60
 -17  14   0   22.60   11.60
 -17  14   0   -8.60   13.20
 -17  14   0   15.30   12.40
  17 -14   0   34.00   16.90
 -12  18   0   21.30   12.30
 -12  18   0    3.80   14.70
 -12  18   0   -3.70   15.20
 -11  18   0   15.90   13.30
 -11  18   0   -5.90   12.50
 -11  18   0    2.40   17.00
 -10  18   0    4.70   13.40
 -10  18   0   12.80   14.10
 -10  18   0   16.60   14.00
 -18  -9   0   13.70   18.80
  -9  18   0   18.60   16.00
  -9  18   0   18.30   16.00
  -9  18   0  -13.60   18.80
  -8  18   0  -21.50   21.40
  18   8   0   62.59   24.20
  -8  18   0   28.40   22.80
  -8  18   0    4.50   15.30
  -7  18   0   41.90   24.50
  -7  18   0   45.70   19.10
 -18  -7   0   31.90   23.60
  18   7   0   33.50   24.60
  -7  18   0   35.20   18.80
 -18  -7   0   41.70   26.50
 -18  -6   0   35.40   26.10
  18   6   0   -6.70   22.40
  -6  18   0  -13.40   22.00
 -18  -6   0  -30.00   15.00
  -6  18   0    5.90   23.30
  18   6   0  -15.00   23.10
  -6  18   0   20.10   24.20
 -18  -5   0   18.80   23.80
  18   5   0    5.80   16.10
 -18  -5   0   32.40   25.90
  -5  18   0   -3.00   23.30
  -5  18   0    6.40   22.20
  18   5   0    1.80   23.10
  -5  18   0    9.80   16.80
  18   4   0   28.60   23.70
 -18  -4   0   -9.00   23.40
 -18  -4   0  -22.00   22.40
  18   4   0   43.40   24.90
  -4  18   0   -0.50   22.80
  -4  18   0   15.80   23.70
  -4  18   0  -32.60   21.60
 -18  -4   0   18.70   17.80
  -3  18   0  -22.70   21.80
  -3  18   0    0.60   22.10
  -3  18   0   22.30   17.30
   3 -18   0   44.60   24.50
 -18  -3   0    9.10   23.50
  18   3   0  -38.50   22.80
  -3  18   0  -46.20   20.10
 -18  -3   0  -16.60   23.20
  -3  18   0  -14.40   22.70
 -18  -3   0   -5.30   23.00
  18   3   0   -0.90   21.60
  18   2   0   22.30   21.50
  18   2   0   11.90   17.50
  -2  18   0   17.60   15.80
   2 -18   0   -6.10   23.10
 -18  -2   0   -5.80   24.70
  -2  18   0  -18.00   23.40
  -2  18   0  -10.00   20.20
 -18  -2   0  -25.30   23.20
  -2  18   0    8.10   23.30
 -18  -2   0  -30.00   23.10
  -2  18   0    8.90   23.00
  18   1   0   17.30   22.10
  18   1   0  -18.80   24.20
 -18  -1   0   27.00   24.50
   1 -18   0   30.80   25.50
  -1  18   0    4.10   17.40
  -1  18   0   33.40   22.90
  -1  18   0   25.00   24.10
  -1  18   0   30.80   23.50
 -18  -1   0   17.00   25.70
  -1  18   0   42.10   22.30
  18   1   0    0.40   21.20
   0  18   0   -6.60   22.30
  18   0   0   -0.10   21.20
   0  18   0   28.60   22.70
   0  18   0   13.40   23.20
   0  18   0    2.30   23.80
   0  18   0   23.40   22.80
 -18   0   0  -15.30   23.60
   0 -18   0    1.10   24.40
 -18   0   0   29.10   19.80
  18   0   0    7.60   24.30
   1  18   0   31.70   22.30
  -1 -18   0   87.59   29.60
   1  18   0   17.80   23.10
  18  -1   0   55.59   26.70
 -18   1   0   -2.10   24.90
 -18   1   0    0.20   25.30
 -18   1   0   33.20   27.20
   1  18   0  -27.50   23.70
   1  18   0   35.80   23.60
  18  -1   0   33.20   22.30
 -18   2   0   -5.50   25.50
   2  18   0   17.20   22.50
 -18   2   0   -0.70   16.90
   2  18   0    3.80   21.50
  18  -2   0   -5.90   23.90
  18  -2   0  -20.50   19.60
  -2 -18   0   36.60   26.40
   2  18   0   21.60   22.00
 -18   2   0  -47.30   22.40
   2  18   0   -7.50   16.50
  -3 -18   0   14.00   19.50
  -3 -18   0    7.80   22.10
   3  18   0  -12.80   14.70
   3  18   0    0.80   16.30
   3  18   0    6.00   21.90
 -18   3   0    7.20   25.00
   3  18   0  -19.30   21.00
 -18   3   0  -12.20   22.90
 -18   3   0    2.30   24.50
  18  -3   0   -6.80   20.10
   4  18   0    7.30   22.70
   4  18   0  -18.70   21.70
   4  18   0   18.80   16.90
  -4 -18   0    4.50   18.50
 -18   4   0  -10.50   23.40
 -18   4   0   30.20   18.80
 -18   4   0   26.40   18.10
   4  18   0   -5.30   21.50
  -4 -18   0  -43.50   21.30
  18  -4   0  -18.70   13.80
   5  18   0  -10.40   22.70
  -5 -18   0    1.40   16.30
 -18   5   0    6.10   24.60
  -5 -18   0  -14.80   24.70
   5  18   0   -1.70   21.50
 -18   5   0  -11.50   24.00
  18  -5   0   -8.50   20.00
   5  18   0  -20.10   21.70
 -18   5   0  -20.20   15.70
   5  18   0   -3.20   19.90
   6  18   0  -10.50   21.20
 -18   6   0   23.00   17.40
  18  -6   0   16.30   15.90
 -18   6   0   39.80   18.00
 -18   6   0   20.60   17.40
  -6 -18   0  -48.10   22.50
   6  18   0    6.70   20.70
 -18   7   0   63.89   25.20
   7  18   0    3.80   18.30
 -18   7   0   17.10   24.30
   7  18   0   45.50   21.50
 -18   7   0   30.50   23.70
  -7 -18   0   22.70   19.40
 -18   8   0   23.10   16.50
  -8 -18   0   34.00   18.70
 -18   8   0    9.10   23.40
   8  18   0   37.80   19.20
 -18   8   0   19.40   23.20
 -18   9   0   18.10   15.00
 -18   9   0   17.60   21.80
  -9 -18   0   -2.80   16.10
 -18   9   0   12.10   15.00
 -18  10   0   41.80   21.40
 -18  10   0   25.00   19.30
 -18  11   0   -7.60   18.30
 -18  11   0    6.60   12.40
  18 -11   0   15.40   20.20
  18 -12   0   21.80   17.40
 -18  12   0  -15.00   15.50
 -18  12   0  -32.10   13.60
 -11  19   0    4.50   10.60
 -11  19   0   25.60   11.20
 -11  19   0    0.40   13.60
 -10  19   0    6.80   15.80
 -10  19   0   20.70   12.40
 -10  19   0   41.20   17.90
  -9  19   0   44.80   15.00
  -9  19   0   52.19   19.90
  -9  19   0   23.70   19.20
  -8  19   0   46.90   20.90
  -8  19   0   75.19   18.80
  -8  19   0   46.60   16.40
  -7  19   0   82.59   19.60
  -7  19   0   87.49   24.50
  -7  19   0   48.40   22.50
 -19  -6   0   -8.70   12.50
  19   6   0  -36.00   19.30
  19   6   0   12.50   15.70
  -6  19   0   47.60   16.40
  -6  19   0   35.60   21.40
  -6  19   0   13.10   20.00
  -5  19   0   60.89   23.70
  -5  19   0   65.09   22.50
  19   5   0   33.30   22.30
  -5  19   0   10.50   15.50
 -19  -5   0   22.10   20.60
  -4  19   0   75.49   20.60
 -19  -4   0   72.19   25.10
  -4  19   0   43.60   24.30
  19   4   0   58.99   25.20
  -4  19   0  107.39   21.30
  -3  19   0  190.48   34.10
  19   3   0  211.78   32.90
  -3  19   0  187.38   31.70
  -3  19   0  184.18   34.70
 -19  -3   0  139.09   33.50
  -2  19   0   27.20   24.40
  -2  19   0   20.30   22.20
 -19  -2   0   65.69   25.30
 -19  -2   0   18.40   22.90
  -2  19   0   42.40   23.10
  19   2   0    4.20   17.60
  -1  19   0   83.49   25.10
 -19  -1   0   50.59   26.10
  19   1   0   89.89   27.80
  -1  19   0   97.89   26.20
  -1  19   0   71.49   25.20
 -19  -1   0   67.39   21.10
   1 -19   0   76.89   27.00
   0  19   0   -6.40   13.90
 -19   0   0  -15.30   23.40
  19   0   0   -7.90   20.80
 -19   0   0  -12.30   23.00
   0  19   0   10.50   22.70
  19   0   0   -0.30   23.50
   0  19   0  -16.40   20.20
   0 -19   0   -7.40   24.50
   1  19   0   91.89   24.20
 -19   1   0   64.09   20.00
 -19   1   0   51.69   25.90
   1  19   0   21.10   23.00
  19  -1   0   37.80   23.00
  19  -1   0   66.89   27.60
  19  -2   0   30.90   24.30
  19  -2   0  -11.20   20.50
   2  19   0   41.10   17.20
 -19   2   0   -1.60   23.60
 -19   2   0   39.30   18.50
   2  19   0   -1.40   20.30
 -19   2   0   28.00   18.30
  19  -3   0  167.78   32.70
 -19   3   0  210.28   33.70
   3  19   0  213.48   34.50
 -19   3   0  231.08   37.50
 -19   3   0  153.98   34.70
   3  19   0  171.08   31.40
 -19   4   0   96.89   22.60
   4  19   0   51.39   21.80
 -19   4   0   91.59   26.70
 -19   4   0   46.30   20.70
  -4 -19   0   91.39   24.80
   4  19   0  111.09   24.40
  -5 -19   0   13.50   23.00
 -19   5   0   36.80   16.40
   5  19   0   42.90   14.90
 -19   5   0   -2.70   20.50
 -19   5   0    5.40   15.30
   5  19   0   -8.70   18.20
 -19   6   0   18.30   15.30
 -19   6   0   21.50   15.60
   6  19   0   18.00   12.70
  -6 -19   0   14.20   21.60
 -19   6   0  -14.20   19.80
   6  19   0    6.50   18.10
 -19   7   0   89.39   20.30
  -7 -19   0   90.39   25.10
 -19   7   0   78.69   18.70
 -19   7   0   34.30   16.40
   7  19   0   69.19   19.50
 -19   8   0   32.90   15.50
 -19   8   0   42.50   16.80
  -8 -19   0   55.99   18.20
 -19   9   0   28.00   17.90
 -19   9   0    1.80   18.50
 -19   9   0   69.19   19.70
 -19  10   0   24.90   18.10
 -19  10   0    8.30   15.50
 -19  11   0   31.50   15.90
 -19  11   0   46.90   14.90
  -9  20   0    0.40    9.40
  -9  20   0   14.10   10.80
  -9  20   0   -1.20    9.30
  -8  20   0    5.70   14.90
  -8  20   0   19.80   15.60
  -8  20   0   28.00   16.10
  -7  20   0   15.20   18.10
  -7  20   0   19.20   12.70
  -7  20   0   23.00   17.00
  -6  20   0   81.79   19.10
  -6  20   0  124.19   24.50
  -6  20   0   82.89   22.50
  -5  20   0   54.89   20.80
  -5  20   0   33.30   15.30
  -5  20   0   35.20   14.90
  20   5   0   22.00   19.90
 -20  -5   0   15.60   18.90
  -4  20   0   56.79   21.40
  -4  20   0   85.99   23.10
 -20  -4   0   75.49   22.00
  20   4   0   75.99   18.80
  -4  20   0   67.49   21.80
  -3  20   0   -5.20   18.10
  -3  20   0   48.30   14.80
  -3  20   0   -9.40   13.30
  20   3   0    6.10   20.70
 -20  -3   0    3.00   18.30
  -2  20   0   28.30   14.70
  -2  20   0   25.30   18.40
 -20  -2   0   18.50   19.10
  20   2   0   32.30   21.50
  -2  20   0   28.40   15.60
  20   1   0   45.20   17.10
  -1  20   0   26.80   15.70
  -1  20   0   -2.50   12.60
  -1  20   0   39.10   18.70
 -20  -1   0   35.80   20.40
 -20   0   0  120.99   28.20
  20   0   0  215.98   34.30
   0  20   0  189.48   32.80
   0  20   0  236.88   35.00
   1  20   0   38.20   17.30
   1  20   0  -15.70   18.40
 -20   1   0   10.70   14.90
  20  -1   0   35.30   22.90
  20  -2   0   38.60   22.30
   2  20   0   10.60   16.20
   2  20   0   44.60   20.30
 -20   2   0   39.00   21.70
 -20   2   0   -9.20   19.40
   3  20   0  -20.30   18.00
  20  -3   0  -10.00   20.70
 -20   3   0   21.70   20.80
   3  20   0    9.20   16.20
 -20   4   0   42.10   21.80
   4  20   0   69.19   19.60
  20  -4   0   34.20   18.10
   4  20   0   57.29   15.00
  -5 -20   0   21.90   19.90
  20  -5   0   37.50   23.10
 -20   5   0   95.09   21.90
   5  20   0   17.20   15.70
 -20   5   0   30.60   19.70
  20  -6   0   98.19   20.20
 -20   6   0   88.69   19.50
 -20   6   0   61.29   17.90
  -6 -20   0   78.79   23.10
   6  20   0   88.49   18.80
  20  -7   0   52.09   20.40
 -20   7   0   18.00   12.90
 -20   7   0   23.80   12.40
  -7 -20   0   -5.80   12.70
 -20   8   0  -23.90   14.90
  20  -8   0  -12.80   11.60
 -20   8   0   -0.60   11.00
  20  -9   0    2.10   11.20
 -20   9   0   -7.20    9.20
 -20   9   0  -13.70   14.00
  -6  21   0   19.60   14.30
  -6  21   0    3.60   13.10
  -6  21   0   22.90   15.20
  -5  21   0   50.99   16.40
  -5  21   0   45.00   16.00
  -5  21   0   33.20   13.70
  -4  21   0    4.50   14.30
  -4  21   0   -7.20   15.30
  -4  21   0    0.90   14.60
  -3  21   0   28.20   15.70
  21   3   0   18.90   16.90
  -3  21   0   10.10   16.30
  -3  21   0   27.40   12.10
  21   2   0   40.80   17.40
  -2  21   0   21.30   16.70
 -21  -2   0    3.70   15.30
  -2  21   0   16.20   15.60
  -2  21   0   11.40   11.30
  -1  21   0   -8.70   14.20
  21   1   0   29.60   17.90
  -1  21   0   -7.00   16.30
 -21  -1   0    9.60   15.70
  21   0   0    6.20   17.70
   0  21   0    0.00   10.40
   0  21   0   -5.70   15.90
 -21   0   0    8.00   11.60
 -21   1   0   -2.80   11.50
   1  21   0    4.30    9.90
  21  -1   0   34.20   18.70
   1  21   0   14.90   16.40
  21  -2   0   19.60   18.80
   2  21   0   -3.40    9.50
   2  21   0   14.70   16.10
 -21   2   0    8.40   15.90
   3  21   0    1.80   13.00
  21  -3   0   39.10   19.00
 -21   3   0   15.00   17.60
   4  21   0    5.90   11.40
 -21   4   0    2.80   16.80
  21  -4   0  -20.00   16.70
 -21   5   0   59.09   18.20
  21  -5   0   59.69   19.80
 -21   6   0   -3.10   10.00
  -6 -21   0    9.40   14.10
  21  -6   0   31.10   17.00
  -1  22   0    9.60   16.50
  -1  22   0    3.80   11.60
  22   0   0    2.10   13.80
   0  22   0    2.60   11.60
 -22   1   0   -0.70   13.80
   1  22   0    5.60   10.60
  22  -1   0    2.00   13.60
   0   0  -1    0.50    1.10
   0   0   1    2.50    1.00
   1   0  -1 6576.84  773.22
   0   1  -1 6697.33  773.42
  -1   0  -1 6915.31  773.52
   1   0  -1 6619.74  773.62
   0   1  -1 6736.73  773.52
   0   1   1 6604.64  773.72
   1   0   1 7387.26  773.52
   0   1   1 6709.23  773.52
  -1   0   1 6976.90  773.72
   0   1   1 7136.49  773.52
   0  -1   1 6512.25  773.42
  -1   0   1 6978.80  773.22
  -1   1  -1    7.40    1.70
   1   1  -1    9.50    1.90
  -1  -1  -1    8.00    2.60
  -1   1  -1    7.80    3.20
  -1  -1  -1    5.80    2.30
   1   1  -1    8.10    2.70
  -1   1  -1   10.70    3.10
   1   1   1    9.30    2.60
  -1   1   1    8.80    2.90
  -1  -1   1    7.00    1.80
  -1   1   1    8.10    2.70
   1  -1   1    6.90    1.60
   1   1   1    3.70    2.40
   1   1   1    8.00    2.30
   2   1  -1 3831.42  476.65
  -2  -1  -1 3732.13  476.45
  -1   2  -1 4333.67  476.95
  -1   2  -1 4364.06  476.75
  -2  -1   1 4543.85  475.95
   2   1   1 4802.72  476.75
  -2  -1   1 4375.86  475.85
  -1   2   1 3840.12  476.75
  -1   2   1 4151.28  476.65
  -1   2   1 3988.60  476.15
   0   2  -1  959.80  108.79
  -2   0  -1  967.50  108.69
   2   0  -1  921.71  108.19
   2   0  -1  947.91  108.99
   0   2  -1  890.41  108.79
   0   2  -1  967.80  108.29
  -2   0  -1  894.81  108.79
   0   2   1  990.10  108.89
   2   0   1 1041.10  108.79
   0   2   1  914.21  108.89
  -2   0   1  974.90  108.19
   1   2  -1 4013.00  474.55
   2  -1  -1 4427.06  474.85
   1   2  -1 3627.54  474.55
   1   2  -1 3921.31  474.65
  -2   1  -1 4504.55  475.15
  -2   1  -1 4541.25  474.95
   1   2   1 4309.37  474.75
   2  -1   1 3987.50  474.45
   1   2   1 4873.01  474.85
   1   2   1 4194.48  474.85
  -2   1   1 3594.44  475.75
   2   2  -1    9.40    3.40
  -2   2  -1    5.50    6.10
   2   2  -1   10.90    4.70
  -2  -2  -1   15.10    5.10
   2   2  -1   11.80    3.20
  -2   2  -1   11.80    5.80
   2  -2  -1    5.60    4.30
  -2   2   1    6.60    4.20
   2   2   1    8.90    4.20
   2  -2   1    2.10    2.30
   2   2   1    8.40    4.40
  -2   2   1    5.70    4.60
  -2   2   1   11.30    4.80
   2   2   1    6.30    4.70
  -3  -2  -1  617.64   69.19
   3   2  -1  628.44   70.09
  -2   3  -1  564.94   70.69
  -2   3  -1  573.44   70.39
  -2   3   1  646.74   70.69
  -3  -2   1  568.44   68.59
  -2   3   1  640.34   69.09
   3   2   1  614.44   69.99
  -3  -2   1  518.55   68.79
  -2   3   1  675.53   70.09
   3   1  -1   89.19   16.50
  -1   3  -1  140.99   16.10
  -3  -1  -1   91.29   14.30
  -1   3  -1  131.59   16.10
   3   1   1  142.29   15.70
  -1   3   1   84.39   15.40
  -3  -1   1  119.59   13.20
  -1   3   1  100.09   16.70
  -1   3   1   98.19   13.60
   0   3  -1 5471.85  643.54
   0   3  -1 5820.22  642.64
  -3   0  -1 5466.75  643.44
   3   0  -1 5585.54  643.44
   0   3  -1 5686.73  643.44
  -3   0   1 5360.66  642.94
   3   0   1 5905.01  643.34
   0   3   1 5646.44  643.64
  -3   0   1 5514.95  642.64
   0   3   1 6059.69  643.64
   0   3   1 5817.52  642.84
  -3   1  -1  118.49   17.70
   3  -1  -1  129.79   16.00
  -3   1  -1  141.69   16.90
   1   3  -1   95.39   16.10
   1   3  -1   99.59   15.50
   1   3   1  149.69   16.30
  -3   1   1   86.19   14.90
   1   3   1  132.69   16.00
   1   3   1  153.78   15.50
   3  -1   1  108.09   15.60
   2   3  -1  627.54   69.69
   2   3  -1  666.43   70.49
   3  -2  -1  574.44   69.89
  -3   2  -1  615.44   71.09
  -3   2  -1  620.74   70.59
   2   3  -1  580.14   69.79
   2   3   1  522.55   70.19
   2   3   1  524.25   69.99
   3  -2   1  659.13   69.49
  -3   2   1  607.64   70.39
   2   3   1  629.34   70.19
  -3   2   1  632.84   70.19
   3  -3  -1   32.70    7.00
   3   3  -1   20.50    5.60
  -3   3  -1   33.60    9.80
  -3  -3  -1   24.20    8.00
   3   3  -1   36.30    8.20
   3   3  -1   29.00    6.20
  -3   3  -1   34.40    8.90
  -3   3   1   29.30    7.80
  -3   3   1   19.70    8.00
   3   3   1   34.20    8.30
   3  -3   1   34.90    5.60
   3   3   1   24.70    6.80
  -3   4  -1 1075.99  126.49
   3  -4  -1 1202.78  125.19
  -3   4  -1 1123.89  127.39
  -4  -3   1 1018.20  124.89
   4   3   1 1133.19  126.49
  -4  -3   1 1031.10  125.19
  -4  -2  -1  430.06   52.69
  -2   4  -1  506.95   54.29
  -2   4  -1  456.45   54.49
   4   2  -1  464.25   54.09
   4   2   1  517.95   54.09
  -2   4   1  430.76   52.09
  -2   4   1  418.26   53.79
  -4  -2   1  452.15   52.49
  -4  -2   1  461.45   51.99
  -2   4   1  400.86   54.49
   4   1  -1  687.53   92.69
  -1   4  -1  913.91   93.19
  -1   4   1  659.33   92.69
  -1   4   1  681.93   92.39
  -1   4   1  692.63   91.19
  -4  -1   1  949.21   91.09
  -4  -1   1  948.81   91.79
   0   4  -1 1695.93  192.28
  -4   0  -1 1747.93  192.98
   4   0  -1 1651.63  193.38
  -4   0  -1 1692.13  193.48
   0   4  -1 1716.93  193.48
   0   4  -1 1567.84  193.48
   0   4   1 1722.83  193.98
   0   4   1 1741.93  193.68
  -4   0   1 1597.34  192.78
   4   0   1 1808.12  193.38
   0   4   1 1696.63  192.48
  -4   0   1 1666.33  192.38
   1   4  -1  663.13   78.39
   1   4  -1  715.93   79.39
   1   4  -1  664.43   79.09
   4  -1   1  713.13   79.09
  -4   1   1  656.73   78.19
  -4   2  -1  503.15   57.19
   2   4  -1  451.45   56.59
   2   4  -1  451.85   56.49
  -4   2  -1  476.15   57.69
   2   4  -1  407.96   56.49
   4  -2  -1  557.44   56.99
   2   4   1  556.84   56.79
  -4   2   1  455.75   56.39
   4  -2   1  481.95   56.19
   2   4   1  506.95   56.99
   2   4   1  516.45   57.39
  -4   2   1  443.46   56.89
  -4   3  -1 1079.49  128.79
   4  -3  -1 1146.49  127.39
  -4   3  -1 1069.09  128.09
   3   4   1 1149.98  127.99
   3   4   1 1149.39  127.49
   3   4   1 1056.39  127.69
   4  -4  -1   22.10    6.00
  -4  -4  -1    8.80    6.80
  -4   4  -1   27.20   10.10
   4   4  -1   21.50    8.10
  -4  -4  -1   28.80    7.10
   4   4  -1   20.20    6.10
  -4   4  -1   30.10    8.60
  -4   4   1   13.20    9.90
  -4  -4   1   14.90    6.00
   4  -4   1   25.20    4.60
  -4   4   1   19.60    9.00
   4   4   1   20.00    8.00
  -4   5  -1  300.57   38.60
   4  -5  -1  273.67   33.30
  -4   5  -1  284.67   37.10
   5   4   1  317.17   36.30
  -5  -4   1  263.37   34.10
  -5  -4   1  283.27   33.70
   5   3  -1   11.20    8.40
  -5  -3  -1   22.60    6.80
   3  -5  -1   40.80    6.70
  -3   5  -1   43.80   10.10
  -5  -3  -1   16.10    8.20
  -3   5  -1   35.10   10.70
   5   3   1   37.70    9.40
  -3   5   1   15.90    9.00
  -5  -3   1   33.90    5.60
  -5  -3   1   27.40    6.90
  -3   5   1   32.60    9.90
   5   2  -1 1408.26  153.28
  -5  -2  -1 1318.87  151.98
  -2   5  -1 1294.87  153.68
  -2   5  -1 1373.36  153.28
  -5  -2  -1 1306.17  152.48
  -2   5   1 1350.86  151.38
  -2   5   1 1365.96  153.68
  -5  -2   1 1225.68  151.28
  -5  -2   1 1236.68  151.78
  -2   5   1 1435.76  153.28
   5   2   1 1382.26  153.18
   5   1  -1 1204.28  127.79
  -1   5  -1 1069.89  127.89
  -5  -1  -1 1142.79  126.59
  -1   5  -1 1100.49  127.59
  -5  -1   1  989.90  125.69
  -1   5   1 1194.48  127.69
  -1   5   1 1191.88  128.49
  -5  -1   1 1015.00  126.39
   5   1   1 1072.09  127.29
  -1   5   1 1133.09  125.89
  -5   0  -1 5791.12  649.54
   0   5  -1 5909.31  650.23
   0   5  -1 5523.25  648.84
   5   0  -1 6018.10  650.33
  -5   0  -1 5786.12  650.43
   0   5  -1 5577.74  650.33
   0   5   1 5928.61  650.33
  -5   0   1 5288.37  649.43
   0   5   1 5579.24  649.04
   0   5   1 5893.51  650.73
   5   0   1 5984.10  650.03
  -5   0   1 5419.66  648.94
   1   5  -1 1242.28  132.79
   5  -1  -1 1127.49  133.39
   1   5  -1 1263.57  133.69
  -5   1  -1  989.10  133.49
   1   5  -1 1117.89  133.69
   5  -1   1 1277.37  133.59
   1   5   1 1227.48  133.89
   1   5   1 1077.49  132.59
   1   5   1 1034.60  133.69
  -5   1   1 1232.68  132.69
   5  -2  -1 1407.96  161.98
  -5   2  -1 1442.46  163.08
   2   5  -1 1381.16  161.78
   2   5  -1 1469.85  162.08
  -5   2  -1 1421.96  162.18
   2   5  -1 1379.26  162.18
   5  -2   1 1565.04  161.88
   2   5   1 1379.76  162.08
   2   5   1 1437.96  161.98
   2   5   1 1283.67  162.38
  -5   2   1 1354.96  162.28
  -5   3  -1   46.40   10.30
   3   5  -1   16.30    7.60
  -5   3  -1   55.69   12.70
   3   5  -1   17.80    7.20
   5  -3  -1   36.80    8.20
   3   5  -1   19.30    6.70
   3   5   1   42.90    8.80
   5  -3   1   19.90    6.80
   3   5   1   38.40    9.60
   3   5   1   48.10    9.90
  -5   3   1   14.80    7.80
  -5   3   1   23.70    9.70
  -4  -5  -1  439.86   49.00
   4   5  -1  465.25   48.20
  -5   4  -1  286.57   49.30
   4   5  -1  466.05   47.70
  -5   4  -1  298.47   49.00
   4   5  -1  481.35   49.10
  -5   4   1  504.95   49.50
  -5   4   1  495.85   50.49
   4   5   1  280.57   48.10
   4   5   1  332.57   48.80
   4   5   1  309.17   47.30
   5  -4   1  456.95   46.80
  -5   5  -1    4.50    9.60
   5   5  -1   16.80    8.80
  -5  -5  -1   19.80    7.20
  -5   5  -1   27.30    9.50
   5  -5  -1    9.10    4.90
  -5   5   1    9.70    9.40
  -5   5   1   -4.10    7.30
  -5  -5   1    9.20    6.20
   5   5   1   14.20    8.80
  -5  -5   1   -1.10    5.10
   6   5  -1 1125.49  131.09
  -6  -5  -1 1091.49  130.29
   6   5  -1 1111.69  130.49
  -5   6  -1 1125.89  132.09
  -5   6  -1 1066.39  131.09
   6   5   1 1160.78  131.29
  -5   6   1 1160.18  130.99
  -5   6   1 1149.19  131.79
   6   5   1 1114.59  130.69
  -4   6  -1   91.29   19.90
  -4   6  -1  103.39   19.50
  -6  -4  -1  144.29   18.60
   6   4  -1  127.39   22.90
  -6  -4  -1  134.39   19.80
  -4   6   1  150.18   22.20
   6   4   1   96.09   19.20
  -4   6   1  166.18   21.40
  -3   6  -1  725.73   87.69
  -6  -3  -1  724.53   85.99
  -3   6  -1  741.83   88.49
   6   3  -1  746.13   87.69
  -6  -3  -1  709.73   86.79
   6   3   1  772.22   87.69
  -3   6   1  793.62   87.79
  -3   6   1  736.93   88.19
  -6  -2  -1  268.67   31.10
  -2   6  -1  219.98   32.70
   6   2  -1  286.27   33.20
  -6  -2  -1  246.68   31.80
  -2   6  -1  185.38   34.50
  -2   6   1  334.97   33.50
  -2   6   1  306.37   34.10
  -2   6   1  301.77   30.60
  -6  -2   1  197.38   30.50
   6   2   1  174.28   32.00
  -6  -1  -1 1889.11  230.38
   6   1  -1 1897.81  230.88
  -1   6  -1 2385.56  231.58
  -1   6  -1 2242.48  231.68
  -6  -1  -1 1822.02  229.58
  -6  -1   1 2076.29  228.98
  -1   6   1 1888.01  230.88
  -1   6   1 1728.93  228.88
   6   1   1 2376.86  231.18
  -1   6   1 1888.71  231.18
  -6  -1   1 2111.69  229.88
   0   6  -1   26.90    9.00
  -6   0  -1   27.20    9.90
   0   6  -1   25.30    5.00
   0   6  -1   28.30    9.60
   6   0  -1   32.40   10.80
  -6   0  -1   33.10    7.90
  -6   0   1   18.30    5.60
  -6   0   1   21.70    7.20
   6   0   1   35.60    8.80
   0   6   1   28.20   10.30
   0   6   1   32.60    6.20
   0   6   1   20.70    9.20
  -6   1  -1 2278.37  236.28
  -6   1  -1 2376.56  235.68
   1   6  -1 1920.41  235.68
   1   6  -1 1794.62  234.58
   6  -1  -1 2366.56  236.18
   1   6  -1 1915.21  236.08
   1   6   1 2214.28  234.98
  -6   1   1 1784.22  234.48
   1   6   1 2326.27  236.78
   6  -1   1 1982.30  235.48
  -6   1   1 1827.62  235.28
   2   6  -1  287.07   31.10
   2   6  -1  276.57   32.70
   2   6  -1  307.57   33.30
  -6   2  -1  201.98   31.20
  -6   2  -1  246.08   32.80
   6  -2  -1  223.28   32.10
  -6   2   1  272.57   30.80
  -6   2   1  286.47   32.60
   6  -2   1  298.37   31.20
   2   6   1  207.18   33.00
   2   6   1  193.08   31.60
   2   6   1  191.48   30.60
  -6   3  -1  792.92   90.49
   6  -3  -1  740.43   88.69
   3   6  -1  764.22   89.09
  -6   3  -1  737.03   89.49
   3   6  -1  779.42   88.99
   3   6  -1  787.32   89.19
   3   6   1  745.63   88.89
   3   6   1  768.92   88.99
  -6   3   1  776.52   88.79
   6  -3   1  773.72   88.39
  -6   3   1  759.92   89.49
   3   6   1  704.03   89.49
   4   6  -1  145.29   19.60
   6  -4  -1   79.79   17.40
  -6   4  -1  117.09   19.80
  -6   4  -1   95.29   19.70
   4   6  -1  139.69   18.90
   4   6  -1  167.18   20.00
   4   6   1  104.69   19.20
  -6   4   1  172.38   20.60
   6  -4   1  148.09   17.50
  -6   4   1  171.28   21.40
   4   6   1  103.49   20.40
   4   6   1   87.59   17.90
   5   6  -1 1066.99  131.29
   6  -5  -1 1093.39  130.99
  -6   5  -1 1050.19  132.09
  -6   5  -1 1261.47  134.29
   5   6  -1 1173.48  132.99
  -5  -6  -1 1147.29  131.89
  -6   5  -1 1129.79  132.79
  -6   5   1 1204.18  133.79
   5   6   1 1159.98  132.89
  -6   5   1 1166.98  132.59
  -6   5   1 1158.58  133.49
  -6  -6  -1   31.60   11.30
   6   6  -1   42.80   11.50
   6   6  -1   38.60   12.00
  -6   6  -1   28.00    9.70
  -6   6  -1   29.10   12.90
  -6   6  -1   23.40   11.60
   6   6   1   20.00   12.10
   6  -6   1   21.20   11.00
   6   6   1   41.90   11.30
  -6   6   1   20.60    9.80
  -6   6   1   31.30   11.40
  -6   6   1   25.70   12.30
  -6   7  -1  455.25   67.49
   7   6  -1  561.14   66.69
   7   6  -1  576.94   65.69
  -6   7  -1  466.55   66.19
  -6   7   1  590.84   65.39
   7   6   1  450.85   65.89
  -6   7   1  599.94   67.99
  -6   7   1  594.74   66.29
   6  -7   1  643.14   66.59
   7   6   1  439.86   64.99
  -5   7  -1  587.34   61.99
  -5   7  -1  583.04   60.59
   7   5  -1  390.56   58.79
   7   5  -1  414.16   58.29
   5  -7   1  403.56   57.79
  -5   7   1  409.56   59.89
  -5   7   1  462.15   59.79
   7   5   1  543.55   58.89
   7   5   1  589.24   60.19
   7   4  -1  429.86   53.29
  -4   7  -1  371.96   53.09
   7   4  -1  480.55   52.89
  -4   7  -1  398.76   55.29
   7   4   1  416.76   53.09
   7   4   1  375.96   52.09
  -4   7   1  441.36   53.99
  -4   7   1  489.95   54.39
  -3   7  -1  257.67   30.40
  -7  -3  -1  155.18   26.10
  -3   7  -1  247.28   29.20
   7   3  -1  136.79   26.70
   7   3  -1  153.38   27.40
  -3   7   1  142.99   27.20
   7   3   1  243.78   27.80
  -3   7   1  158.48   28.20
   7   3   1  276.27   28.70
   7   2  -1 1688.63  195.08
  -7  -2  -1 1623.24  195.58
  -2   7  -1 1726.03  195.28
  -7  -2  -1 1725.03  194.38
  -2   7  -1 1594.14  195.58
  -2   7   1 1782.82  195.48
   7   2   1 1620.54  194.88
  -2   7   1 1767.82  196.18
  -7  -1  -1   19.00    7.30
  -7  -1  -1   13.10    8.60
   7   1  -1   10.60    9.20
  -1   7  -1    7.10    9.20
  -1   7  -1   11.50   10.00
   7   1   1   -0.60    8.10
  -1   7   1   22.80   10.80
  -1   7   1   22.50    9.80
  -7   0  -1 4296.57  506.85
   7   0  -1 4600.54  508.05
   0   7  -1 4543.05  508.55
   0   7  -1 4460.85  508.15
   7   0   1 4718.03  507.95
   0   7   1 4580.64  508.75
  -7   0   1 4206.08  507.05
   0   7   1 4167.68  506.35
   0   7   1 4608.54  508.25
   7  -1  -1   14.60    8.70
   1   7  -1   18.40    9.80
  -7   1  -1    3.60    8.00
   1   7  -1   21.70    5.80
  -7   1  -1   19.90    8.30
   1   7  -1   20.40    9.50
   1   7   1   13.70   10.30
   7  -1   1   20.90    8.50
  -7   1   1   30.50    6.60
   1   7   1   12.70    6.30
  -7   1   1   29.10    9.10
   1   7   1   14.90    9.50
   2   7  -1 1834.42  200.98
  -7   2  -1 1721.53  200.98
   2   7  -1 1746.93  199.58
   2   7  -1 1808.92  200.58
  -7   2  -1 1609.54  201.38
   7  -2  -1 1747.63  200.18
   7  -2   1 1869.31  200.08
   2   7   1 1774.92  200.68
   2   7   1 1641.14  199.48
  -7   2   1 1692.13  199.28
  -7   2   1 1768.22  201.98
   2   7   1 1685.33  201.08
  -7   3  -1  267.27   29.90
  -7   3  -1  239.78   31.00
   7  -3  -1  241.88   28.70
  -7   3  -1  261.67   30.70
   3   7  -1  194.18   29.40
   3   7  -1  164.08   27.50
   3   7  -1  170.38   30.30
   3   7  -1  145.79   28.70
  -7   3   1  178.48   28.50
   3   7   1  265.57   29.30
   3   7   1  256.67   30.10
   3   7   1  253.47   30.80
   7  -3   1  169.38   26.70
   3   7   1  231.08   29.10
  -7   3   1  191.68   29.70
  -7   4  -1  426.76   53.29
   4   7  -1  469.55   51.49
  -7   4  -1  412.16   51.59
   4   7  -1  494.45   52.69
  -7   4  -1  401.86   52.39
   4   7  -1  404.16   51.99
   4   7  -1  428.06   51.09
   7  -4  -1  358.66   50.19
   7  -4   1  470.45   50.39
  -7   4   1  441.16   51.49
   4   7   1  358.76   52.19
   4   7   1  371.76   51.49
  -7   4   1  449.06   52.49
   4   7   1  386.16   51.49
  -7   4   1  484.45   51.89
   4   7   1  349.07   51.09
   5   7  -1  447.66   59.19
   5   7  -1  405.86   60.29
   5   7  -1  417.76   59.89
  -7   5  -1  603.24   60.39
  -7   5  -1  600.14   60.99
   5   7  -1  457.65   60.99
  -7   5  -1  662.73   62.99
   5   7  -1  375.36   58.29
   5   7   1  562.34   59.79
  -7   5   1  433.66   60.59
  -7   5   1  443.26   60.19
   5   7   1  568.34   60.99
   5   7   1  563.24   60.49
   5   7   1  555.14   60.19
  -7   5   1  397.86   59.79
  -7   6  -1  480.65   64.19
  -7   6  -1  431.16   60.99
   6   7  -1  594.04   64.19
   6   7  -1  524.65   61.89
   6   7  -1  512.05   61.79
  -7   6  -1  437.56   63.19
   6   7   1  380.66   61.59
  -7   6   1  576.24   63.99
  -7   6   1  614.24   62.09
   7  -6   1  582.24   62.69
  -7   6   1  624.04   63.49
   6   7   1  404.46   61.79
   6   7   1  442.76   62.19
  -7   7  -1  -14.30   12.90
   7   7  -1   15.70   13.20
   7   7  -1   10.50   12.00
  -7   7  -1   26.00   15.30
   7   7  -1    3.60   12.60
   7   7   1    6.40   12.00
   7   7   1   25.80   11.10
  -7   7   1   35.30   16.10
  -7   7   1   16.50   13.80
   7  -7   1   -2.00   13.20
   7   7   1    3.90   14.80
  -7   7   1    8.80    9.10
   8   7  -1  234.68   39.50
  -7   8  -1  320.67   43.40
   7  -8  -1  271.77   40.00
   8   7  -1  273.47   40.30
  -7   8  -1  313.77   40.60
   7  -8   1  292.87   38.70
  -7   8   1  273.47   41.40
   8   7   1  289.37   40.10
  -7   8   1  230.18   37.40
  -7   8   1  272.17   41.10
   8   7   1  296.57   40.20
  -6   8  -1  580.04   69.79
  -6   8  -1  508.55   67.79
   8   6  -1  518.35   67.59
   6  -8  -1  597.64   67.09
   8   6  -1  573.94   66.79
   8   6   1  584.94   67.69
   8   6   1  490.15   67.19
  -6   8   1  499.65   67.29
  -6   8   1  518.55   70.19
   6  -8   1  542.25   66.19
   8   5  -1 1926.51  236.08
   8   5  -1 2104.29  235.48
  -5   8  -1 2091.39  237.78
  -5   8  -1 2023.90  236.38
   5  -8   1 2037.70  235.08
   8   5   1 2018.90  236.18
   8   5   1 2132.89  235.38
  -5   8   1 2104.69  237.48
  -5   8   1 1956.50  235.88
  -4   8  -1  102.29   17.60
  -4   8  -1  117.49   20.40
   8   4  -1   95.19   19.10
   8   4  -1  115.59   19.10
  -4   8  -1  120.99   21.90
  -8  -4   1  126.89   20.40
   8   4   1  102.39   18.40
  -4   8   1   98.29   20.60
  -4   8   1  101.89   20.90
   8   4   1  105.49   20.70
  -4   8   1   78.99   16.60
  -3   8  -1  216.98   34.20
  -3   8  -1  169.98   35.50
  -3   8  -1  180.18   34.40
   8   3  -1  328.37   36.00
   8   3  -1  323.27   36.70
  -3   8   1  290.67   38.40
   8   3   1  204.58   34.30
  -3   8   1  332.97   36.10
  -3   8   1  294.27   35.00
  -8  -3   1  225.58   34.40
   8   3   1  243.28   33.90
   8   2  -1  144.99   25.20
   8   2  -1  114.59   20.40
  -2   8  -1  123.09   22.40
  -2   8  -1  122.69   21.50
  -8  -2  -1  126.59   21.70
  -2   8  -1  134.09   23.60
  -2   8   1   99.89   22.90
  -2   8   1  120.69   21.30
  -8  -2   1  148.59   23.60
   8   2   1  157.08   22.50
  -2   8   1  137.19   23.00
   8   2   1  135.79   22.80
   8   1  -1  673.73   86.29
  -8  -1  -1  781.82   86.79
   8   1  -1  687.03   86.89
  -1   8   1  724.03   86.39
  -1   8   1  711.33   87.19
  -1   8   1  822.32   89.49
   0   8  -1  121.49   23.60
  -8   0  -1  167.58   25.40
   8   0  -1  150.48   25.40
   0   8  -1  147.89   25.10
   0   8  -1  133.19   23.30
   8   0  -1  144.49   24.70
   0   8   1  132.69   24.10
   8   0   1  175.18   23.10
  -8   0   1  151.38   23.70
   0   8   1  154.28   25.60
   0   8   1  139.29   22.80
   8   0   1  137.59   23.20
   1   8  -1  720.83   88.09
   1   8  -1  769.92   89.79
   1   8  -1  747.03   88.99
  -8   1   1  755.32   88.19
   8  -1   1  721.63   87.69
  -8   2  -1  173.08   23.20
   2   8  -1  126.79   22.60
  -8   2  -1  186.98   26.00
   2   8  -1  138.19   23.20
   2   8  -1  151.58   25.00
   8  -2  -1  132.19   22.00
   2   8   1  122.99   20.30
   2   8   1  137.79   23.50
   2   8   1  148.69   23.40
   2   8   1  132.49   23.90
   8  -2   1  116.79   20.90
  -8   2   1  124.79   22.60
  -8   3  -1  198.08   33.70
   8  -3  -1  223.78   33.10
   3   8  -1  336.87   37.90
  -8   3  -1  214.78   34.30
  -8   3  -1  214.98   35.50
   3   8  -1  345.87   35.20
   8  -3   1  337.47   34.40
   3   8   1  204.28   34.90
  -8   3   1  326.47   36.20
  -8   3   1  335.37   35.50
   3   8   1  195.68   35.30
   3   8   1  213.68   35.90
   8  -4  -1   91.79   18.50
  -8   4  -1  117.29   20.20
   4   8  -1  101.89   19.30
  -8   4  -1   98.59   20.20
   4   8  -1  111.19   19.60
   4   8  -1  115.69   19.60
   4   8  -1   96.09   18.50
  -8   4  -1  128.09   20.00
   4   8   1  123.09   20.90
   4   8   1  109.59   19.30
   4   8   1  115.79   19.30
  -8   4   1   93.99   19.80
   4   8   1  121.39   19.40
   4   8   1  142.39   22.10
  -8   4   1  109.69   19.90
   5   8  -1 2090.89  235.98
  -8   5  -1 2265.07  237.38
   5   8  -1 1916.11  235.28
  -8   5  -1 2112.79  235.68
  -8   5  -1 2179.88  235.78
  -5  -8  -1 1926.91  235.18
   5   8  -1 2007.90  234.88
  -5  -8  -1 1956.90  236.58
   5   8  -1 1946.71  235.08
   5   8   1 1842.52  234.68
   5   8   1 2044.70  235.38
  -8   5   1 2150.78  236.78
   5   8   1 2123.19  236.18
   5   8   1 2106.99  235.88
  -8   5   1 2041.70  235.38
  -8   5   1 2087.29  235.68
   5   8   1 2000.40  235.08
  -8   6  -1  536.15   66.49
   6   8  -1  539.85   66.89
   6   8  -1  556.64   67.89
  -8   6  -1  612.54   69.99
  -8   6  -1  584.04   67.69
   6   8  -1  537.85   67.39
  -8   6   1  515.05   68.29
   8  -6   1  585.44   67.69
   6   8   1  612.64   68.19
  -8   6   1  544.15   67.49
   6   8   1  496.35   67.39
   6   8   1  454.75   66.79
  -8   6   1  514.05   67.09
  -8   7  -1  319.07   44.40
   7   8  -1  253.97   37.20
   7   8  -1  268.17   36.90
   7   8  -1  263.47   38.60
  -8   7  -1  264.97   40.20
   8  -7   1  281.87   37.70
  -8   7   1  268.27   42.40
   7   8   1  246.58   36.80
   7   8   1  286.67   39.00
  -8   7   1  258.97   39.20
   7   8   1  273.17   37.00
  -8   7   1  232.38   35.70
  -8   8  -1   25.00   20.80
   8   8  -1   17.30   13.20
   8   8  -1   37.40   18.30
   8  -8  -1    9.50   13.00
  -8   8  -1   -0.10   14.10
  -8   8   1   14.90   10.60
  -8   8   1   21.10   16.40
   8   8   1    5.50   12.30
   8  -8   1   26.80   13.70
   8   8   1   22.40   14.70
  -8   8   1   24.10   16.60
  -8   9  -1  710.93   80.89
   8  -9  -1  671.73   74.49
   9   8  -1  481.35   74.89
  -8   9  -1  636.14   77.69
   9   8  -1  555.34   74.29
  -8   9   1  470.95   74.19
   8  -9   1  566.14   73.79
   9   8   1  724.83   75.29
   9   8   1  670.83   77.89
  -8   9   1  574.44   78.79
  -7   9  -1  165.88   32.30
   7  -9  -1  139.99   27.60
   9   7  -1  200.98   32.60
   9   7  -1  225.28   31.80
  -7   9  -1  185.88   32.80
  -7   9   1  230.88   39.40
   9   7   1  185.78   32.40
   7  -9   1  224.78   30.70
  -7   9   1  165.68   31.10
   9   7   1  190.78   30.60
   9   6  -1  441.16   57.39
  -6   9  -1  363.06   58.29
  -6   9  -1  404.46   58.69
   9   6  -1  493.65   57.99
   9   6   1  426.96   55.99
  -6   9   1  432.86   58.49
   9   6   1  387.26   58.09
  -6   9   1  469.05   59.39
   6  -9   1  510.45   55.89
   9   5  -1   95.59   22.60
  -5   9  -1  188.28   27.10
   9   5  -1  124.69   22.10
  -5   9  -1  190.68   29.70
  -5   9   1  105.39   24.40
   9   5   1  137.19   23.60
  -5   9   1   83.49   21.40
   9   5   1  142.39   22.30
  -4   9  -1  823.42   99.99
  -4   9  -1  791.22  101.89
   9   4  -1  888.91  100.49
  -4   9  -1  873.01  102.79
   9   4  -1  817.52  101.09
   9   4   1  762.02  100.69
  -4   9   1  911.21  103.59
   9   4   1  796.42   99.99
  -4   9   1  832.12  101.09
  -4   9   1  886.11  100.09
  -9  -4   1  903.31  100.89
  -3   9  -1  335.57   42.00
   9   3  -1  316.67   39.00
  -3   9  -1  336.37   40.70
  -9  -3  -1  270.27   37.50
   9   3  -1  232.38   38.70
  -3   9  -1  264.67   37.60
  -3   9   1  259.57   40.80
  -3   9   1  242.98   39.00
  -3   9   1  277.27   37.60
  -9  -3   1  334.37   39.40
   9   3   1  296.77   39.20
   9   3   1  254.77   38.10
   9   2  -1  308.97   43.70
  -9  -2  -1  329.17   43.50
  -2   9  -1  339.27   43.20
  -2   9  -1  380.06   46.50
  -2   9  -1  299.07   44.50
   9   2  -1  339.97   44.40
  -2   9   1  365.56   43.50
   9   2   1  327.37   44.10
  -2   9   1  329.77   44.60
   9   2   1  292.57   43.90
  -9  -2   1  338.37   45.50
  -2   9   1  349.87   46.30
   9   1  -1  227.18   32.50
  -1   9  -1  284.87   35.80
  -1   9  -1  224.88   36.80
  -1   9  -1  245.68   33.80
  -9  -1  -1  223.98   33.30
   9   1  -1  173.38   32.20
  -1   9   1  194.68   33.10
   9   1   1  239.68   32.60
  -9  -1   1  254.77   35.00
  -1   9   1  201.38   34.30
   9   1   1  256.37   32.20
  -1   9   1  201.18   31.60
   0   9  -1  101.39   19.90
  -9   0  -1  107.49   20.10
   0   9  -1  133.99   21.80
   9   0  -1   98.29   19.10
   9   0  -1  126.09   18.90
   0   9  -1   87.99   19.10
  -9   0   1   96.19   19.10
   9   0   1  103.49   18.20
   0   9   1  110.69   22.90
   0   9   1   81.09   19.00
   9   0   1  105.49   20.40
   0   9   1   99.89   18.20
   9  -1  -1  274.77   34.00
   1   9  -1  184.58   31.60
  -9   1  -1  233.78   31.70
   1   9  -1  192.38   32.40
   1   9  -1  199.18   33.20
   9  -1  -1  236.28   33.60
  -9   1   1  205.98   31.70
   1   9   1  198.58   36.00
   9  -1   1  178.28   32.30
   1   9   1  282.07   35.80
   1   9   1  247.78   31.80
   9  -1   1  246.88   32.20
  -9   2  -1  322.17   44.00
   2   9  -1  349.57   46.30
   9  -2  -1  343.57   43.40
  -9   2  -1  308.17   45.40
   2   9  -1  318.07   46.00
   9  -2  -1  304.37   43.10
   2   9  -1  369.16   46.30
  -9   2   1  359.86   44.50
   2   9   1  338.97   45.70
   9  -2   1  362.46   44.20
   2   9   1  358.56   44.40
   2   9   1  309.27   45.90
   9  -2   1  345.07   43.60
   3   9  -1  293.67   39.70
   3   9  -1  247.68   38.70
  -9   3  -1  340.57   41.40
   9  -3  -1  270.97   37.10
  -9   3  -1  299.57   38.50
  -9   3  -1  185.18   36.60
   3   9  -1  296.57   40.30
   3   9   1  331.37   40.20
   3   9   1  339.77   39.40
   3   9   1  318.87   37.90
  -9   3   1  254.97   38.00
   3   9   1  321.47   40.60
   9  -3   1  275.47   37.80
  -9   4  -1  856.61  102.89
   4   9  -1  967.90  103.19
  -9   4  -1  827.22  103.59
  -9   4  -1  791.52  101.59
   4   9  -1  935.71  102.89
   4   9  -1  997.00  102.89
   9  -4  -1  795.42  102.49
   4   9   1  845.62  102.29
   4   9   1  833.82  102.79
   4   9   1  892.61  103.19
  -9   4   1  674.63  104.09
  -9   4   1  891.41  102.59
   4   9   1  827.22  102.29
  -9   4   1  908.21  102.39
   5   9  -1  145.39   24.40
  -9   5  -1  164.28   26.10
   5   9  -1  134.29   24.20
  -9   5  -1  152.08   24.20
  -9   5  -1  144.39   24.00
  -5  -9  -1   91.39   23.20
   5   9   1  136.29   24.40
  -9   5   1  151.48   25.80
   5   9   1  151.58   24.50
   5   9   1  157.98   24.00
  -9   5   1  105.39   21.70
  -9   5   1  115.79   22.30
   5   9   1  185.68   28.50
   5   9   1  125.39   22.70
   6   9  -1  435.86   56.89
  -9   6  -1  402.76   57.79
   6   9  -1  420.66   56.79
  -9   6  -1  437.96   55.99
   6   9  -1  508.15   58.99
  -9   6  -1  440.96   61.09
  -9   6   1  502.55   57.39
   6   9   1  367.06   56.09
   6   9   1  379.66   55.29
   6   9   1  461.95   57.49
   9  -6   1  470.55   57.59
  -9   6   1  535.35   57.79
  -9   6   1  445.36   58.09
   7   9  -1  216.68   33.00
  -9   7  -1  197.48   35.90
  -9   7  -1  174.68   32.60
   7   9  -1  197.78   31.40
   7   9  -1  206.18   33.60
   7   9   1  153.08   29.00
  -9   7   1  233.38   32.20
   9  -7   1  185.48   32.50
  -9   7   1  228.68   31.30
   7   9   1  213.48   32.50
  -9   7   1  239.58   38.60
   7   9   1  202.48   33.10
   9  -8  -1  658.23   72.79
  -9   8  -1  623.84   75.39
   8   9  -1  467.35   71.09
   8   9  -1  520.75   71.39
   8   9  -1  539.95   74.69
  -9   8  -1  616.94   74.59
  -9   8   1  533.95   71.99
  -9   8   1  539.85   73.89
   8   9   1  606.54   73.69
  -9   8   1  545.45   70.59
   9  -8   1  560.14   71.79
   8   9   1  670.53   73.69
   8   9   1  654.03   73.49
   9   9  -1   -8.80   13.40
  -9   9  -1    9.00   15.70
   9   9  -1   22.40   17.20
  -9   9  -1    2.30   17.60
   9  -9  -1    0.80   13.90
   9   9   1  -11.80   15.40
  -9   9   1   12.70   18.30
   9  -9   1   -0.10   16.80
  -9   9   1   -1.80   17.00
   9   9   1   11.00   14.60
   9 -10  -1  483.05   57.79
  10   9  -1  398.06   55.49
  10   9  -1  358.96   57.39
  -9  10  -1  475.55   60.89
   9 -10   1  423.06   57.49
  10   9   1  317.57   56.99
  10   9   1  526.95   58.79
  -9  10   1  339.17   56.59
  -9  10   1  433.26   59.99
  -8  10  -1   58.79   21.60
  -8  10  -1   33.60   17.70
  10   8  -1   40.20   19.20
  10   8  -1   39.50   19.50
   8 -10   1    2.10   14.90
  10   8   1   62.59   17.40
  10   8   1   58.69   22.50
  -8  10   1   14.10   16.30
  -8  10   1   20.70   19.30
  -7  10  -1  310.77   40.40
  10   7  -1  180.88   38.70
  10   7  -1  234.48   38.10
  -7  10  -1  264.67   42.10
  -7  10   1  245.68   39.40
  10   7   1  266.67   42.80
  10   7   1  291.07   38.20
  -7  10   1  208.38   40.80
  10   6  -1   86.89   23.20
  -6  10  -1   71.09   22.40
  10   6  -1   98.19   19.90
  -6  10  -1   98.69   21.60
  -6  10   1   70.29   22.60
  10   6   1   85.39   19.40
  10   6   1   98.89   21.70
  -6  10   1   74.49   22.90
  -5  10  -1  128.19   23.70
  10   5  -1   55.69   19.10
  10   5  -1   60.79   18.40
  -5  10  -1   87.99   23.10
  10   5   1  118.49   19.60
  10   5   1  113.39   23.20
  -5  10   1   75.19   20.00
  -5  10   1   72.99   21.60
  -4  10  -1   99.29   19.40
  -4  10  -1   82.49   21.60
  -4  10  -1   62.09   16.10
  10   4  -1   71.59   19.00
  10   4  -1   96.29   20.40
  -4  10   1   92.49   19.40
  -4  10   1   89.69   21.30
  10   4   1   45.00   18.00
  -4  10   1   65.79   15.90
 -10  -4   1   83.39   19.00
  10   4   1   77.29   19.20
  -3  10  -1 1048.10  119.99
  10   3  -1  921.41  117.99
  10   3  -1  926.01  118.19
 -10  -3  -1 1019.30  117.09
  -3  10  -1 1033.00  117.29
  -3  10  -1  983.70  119.49
  10   3   1  968.10  117.19
  -3  10   1  939.91  118.19
 -10  -3   1 1105.29  118.09
  -3  10   1 1017.40  117.19
  -3  10   1  934.41  119.59
  10   3   1  985.30  118.19
  -2  10  -1  792.52  105.29
  10   2  -1  932.61  105.79
  -2  10  -1  839.52  107.59
  -2  10  -1  853.71  107.39
 -10  -2  -1 1037.70  106.89
  10   2  -1  860.51  106.39
  -2  10   1  962.50  105.79
  10   2   1  766.52  104.99
 -10  -2   1 1013.90  106.69
  -2  10   1  974.60  107.29
  -2  10   1  923.21  108.29
  10   2   1  769.52  105.69
  -1  10  -1  413.06   55.39
  -1  10  -1  480.45   57.49
  10   1  -1  431.46   54.29
  -1  10  -1  438.56   55.49
  10   1  -1  380.86   54.49
 -10  -1  -1  445.76   54.19
  10   1   1  458.25   53.79
  -1  10   1  390.36   56.49
 -10  -1   1  471.45   54.79
  -1  10   1  415.86   53.89
  10   1   1  415.46   54.49
  -1  10   1  351.16   56.19
  10   0  -1   27.00   13.20
   0  10  -1   26.80   13.80
  10   0  -1   45.10   13.70
   0  10  -1   13.70   14.60
 -10   0  -1   25.50   12.70
   0  10  -1   25.40   12.00
 -10   0   1   24.30   12.70
   0  10   1   27.30   14.50
   0  10   1   14.70   11.70
  10   0   1   31.80   12.80
  10   0   1   32.80   12.00
   0  10   1   33.20   15.80
  10  -1  -1  393.86   55.19
   1  10  -1  388.86   55.79
  10  -1  -1  453.85   55.29
   1  10  -1  437.06   56.99
 -10   1  -1  498.15   56.09
   1  10  -1  419.26   55.39
   1  10   1  441.26   59.59
 -10   1   1  430.06   55.39
  10  -1   1  447.96   54.49
   1  10   1  472.35   58.29
   1  10   1  466.25   55.59
  10  -1   1  402.76   54.79
  10  -2  -1  845.42  104.79
   2  10  -1  935.51  107.49
   2  10  -1  965.80  106.19
  10  -2  -1  778.32  104.99
 -10   2  -1  862.01  105.39
   2  10  -1  933.31  106.49
   2  10   1  889.51  106.79
   2  10   1  825.22  105.79
   2  10   1  782.72  104.99
  10  -2   1  941.61  104.29
 -10   2   1  940.31  105.49
  10  -2   1  925.11  105.29
 -10   3  -1 1024.80  119.09
   3  10  -1  949.80  118.69
   3  10  -1  939.11  118.19
  10  -3  -1  986.30  117.39
   3  10  -1  976.00  118.39
 -10   3  -1 1109.99  118.79
   3  10   1 1049.79  118.79
 -10   3   1  952.60  117.89
   3  10   1  979.50  118.29
  10  -3   1  960.10  117.59
   3  10   1 1072.39  119.49
 -10   4  -1   70.89   17.40
   4  10  -1  114.99   21.80
 -10   4  -1   70.69   19.30
   4  10  -1   87.39   19.50
   4  10  -1   72.39   19.60
   4  10   1   79.99   18.20
 -10   4   1  140.99   21.60
 -10   4   1  104.39   19.00
   4  10   1   62.59   17.60
   4  10   1   80.09   21.00
 -10   5  -1   97.89   17.90
   5  10  -1   48.30   18.00
  -5 -10  -1   60.19   21.50
 -10   5  -1  113.99   20.30
 -10   5  -1  101.49   21.70
 -10   5   1   51.09   17.90
 -10   5   1   55.49   18.70
   5  10   1  108.79   19.40
   5  10   1  107.29   20.60
   5  10   1   93.99   22.10
   5  10   1  100.09   21.30
   6  10  -1  116.79   22.70
   6  10  -1   83.09   19.70
 -10   6  -1   89.09   19.50
 -10   6  -1   85.79   22.20
 -10   6  -1   95.99   19.40
  10  -6   1   83.89   20.40
   6  10   1   76.69   20.20
   6  10   1   86.09   21.50
 -10   6   1   91.49   19.40
   6  10   1  114.09   22.60
 -10   6   1  103.09   23.50
 -10   7  -1  300.77   43.90
   7  10  -1  286.67   41.10
   7  10  -1  222.48   38.30
 -10   7  -1  311.97   41.20
   7  10  -1  238.78   39.90
 -10   7   1  287.67   44.80
   7  10   1  259.77   38.70
   7  10   1  302.67   40.60
   7  10   1  318.37   43.80
  10  -7   1  230.98   42.20
 -10   7   1  237.58   37.90
  10  -8  -1   62.09   17.90
 -10   8  -1   49.10   24.20
   8  10  -1   41.70   19.20
 -10   8  -1   92.59   23.70
   8  10  -1   33.10   20.00
   8  10  -1   44.30   17.10
   8  10   1   96.49   22.40
 -10   8   1   15.80   13.40
 -10   8   1   38.60   19.60
   8  10   1   95.59   21.20
   8  10   1   62.89   20.20
  10  -8   1   25.40   17.30
 -10   9  -1  499.05   61.99
   9  10  -1  400.86   56.29
 -10   9  -1  388.26   60.39
  10  -9  -1  475.75   59.59
   9  10  -1  382.46   58.89
 -10   9   1  411.76   59.79
  10  -9   1  376.66   58.89
   9  10   1  488.05   59.79
  10  10  -1    6.50   17.30
  10 -10  -1   36.90   21.20
 -10  10  -1   -0.60   20.90
  10  10   1    3.30   16.90
  10 -10   1   16.90   16.00
 -10  10   1   26.00   22.10
  11  10  -1    2.90   19.50
 -11 -10  -1   24.00   26.60
 -10  11  -1   26.50   23.00
 -10  11  -1  -12.10   24.80
 -11 -10  -1   -2.80   26.20
 -10  11  -1   13.90   23.40
 -10  11  -1   33.60   26.90
  11  10  -1   31.70   37.70
  11  10  -1    1.50   25.50
  11  10   1   23.30   26.10
  11  10   1   30.00   19.70
 -10  11   1  -24.40   21.00
 -10  11   1  -20.60   23.70
 -11 -10   1  -16.90   25.80
  11  10   1   29.20   27.50
 -11 -10   1    2.60   26.90
  10 -11   1   18.80   18.40
 -10  11   1   18.40   25.00
 -10  11   1   -1.90   27.50
  11   9  -1  231.38   34.30
  -9  11  -1  149.88   35.30
  -9  11   1  234.38   41.40
  11   9   1  153.18   35.00
  11   8  -1  227.08   43.10
  -8  11  -1  179.58   41.60
  11   8  -1  316.57   40.80
  -8  11  -1  260.47   44.80
  -8  11   1  251.77   42.70
  11   8   1  166.28   45.80
  11   8   1  276.27   42.90
  -8  11   1  336.07   46.10
  11   7  -1  125.69   23.40
  11   7  -1  113.09   25.30
  -7  11  -1  107.89   24.50
  -7  11  -1   65.79   25.10
  -7  11   1   96.49   24.00
  -7  11   1  139.79   27.70
  11   7   1   83.79   24.60
  11   7   1   82.69   21.70
  11   6  -1   47.70   21.40
  -6  11  -1   36.70   20.30
  -6  11  -1   19.20   17.60
  11   6  -1   34.70   16.70
  11   6   1   42.70   16.10
  -6  11   1   43.60   21.20
  -6  11   1   50.59   21.00
  11   6   1    7.90   20.30
  11   5  -1   42.80   16.40
  -5  11  -1   37.10   22.90
  11   5  -1   69.89   18.70
  -5  11  -1   32.80   17.70
  11   5   1    9.60   15.80
  -5  11   1   41.40   19.70
  -5  11   1   15.20   16.40
  11   5   1   35.10   16.10
  -4  11  -1  788.12   94.79
  -4  11  -1  756.72   95.49
  11   4  -1  775.82   94.29
  11   4  -1  770.22   95.49
  -4  11  -1  713.43   96.59
 -11  -4   1  750.72   93.59
  -4  11   1  822.92   97.39
  -4  11   1  842.52   95.69
  11   4   1  783.22   93.89
  11   4   1  665.33   94.39
  -4  11   1  853.11   93.89
  -3  11  -1  113.69   22.60
  -3  11  -1  130.09   25.60
 -11  -3  -1   54.99   17.90
  11   3  -1   70.79   22.70
  11   3  -1   75.09   19.50
  -3  11  -1  156.58   21.80
  -3  11   1   57.09   22.10
  -3  11   1   76.99   18.50
  -3  11   1   43.90   20.40
 -11  -3   1  142.79   23.90
  11   3   1  120.79   22.10
  11   3   1  130.19   21.10
  -2  11  -1  860.51   95.79
  -2  11  -1  884.91  100.09
  11   2  -1  717.83   96.19
  -2  11  -1  739.23   96.79
  11   2  -1  772.62   95.49
 -11  -2  -1  846.12   96.89
  11   2   1  720.73   95.89
  -2  11   1  772.02   95.29
 -11  -2   1  850.51   96.49
  -2  11   1  760.72   96.79
  -2  11   1  786.62   98.19
  11   2   1  815.62   95.29
  -1  11  -1   12.40   19.80
  11   1  -1   29.00   14.70
  -1  11  -1    1.00   14.20
  11   1  -1   28.40   13.50
 -11  -1  -1   21.00   13.20
  -1  11  -1   20.40   14.80
 -11  -1   1   -1.00   12.30
  11   1   1    9.60   16.20
  -1  11   1   21.20   15.60
  11   1   1   21.20   14.60
  -1  11   1   16.00   16.20
  -1  11   1   -2.80   11.30
   0  11  -1  405.86   48.80
  11   0  -1  317.77   49.70
  11   0  -1  345.17   49.00
   0  11  -1  375.36   53.49
   0  11  -1  303.27   49.00
 -11   0  -1  447.76   51.09
   0  11   1  390.16   48.50
 -11   0   1  342.67   48.40
  11   0   1  405.16   49.30
   0  11   1  373.26   54.19
   0  11   1  305.47   49.30
  11   0   1  339.17   49.80
   1  11  -1   28.90   16.40
   1  11  -1   13.90   12.70
   1  11  -1   40.70   15.50
 -11   1  -1   -0.30   15.20
  11  -1  -1   16.30   12.10
  11  -1  -1    4.20   12.60
  11  -1   1   12.90   12.00
 -11   1   1    1.90   12.80
   1  11   1   26.30   16.70
   1  11   1   -0.20   13.80
  11  -1   1   15.40   13.30
   1  11   1    9.70   12.10
   2  11  -1  817.22   95.99
   2  11  -1  779.62   96.29
  11  -2  -1  727.83   94.59
 -11   2  -1  807.92   94.59
   2  11  -1  761.02   95.79
  11  -2  -1  800.52   94.09
 -11   2   1  746.63   94.29
   2  11   1  802.72   94.59
   2  11   1  822.02   95.69
  11  -2   1  758.72   92.79
  11  -2   1  731.53   93.59
   2  11   1  819.62   96.49
   3  11  -1   70.89   21.10
  11  -3  -1   93.19   21.40
   3  11  -1   47.60   18.20
 -11   3  -1  125.49   20.60
   3  11  -1   46.40   18.40
   3  11   1  115.19   20.90
   3  11   1  121.89   21.60
   3  11   1  131.19   23.20
 -11   3   1   70.09   17.60
   4  11  -1  821.82   99.49
   4  11  -1  859.31   99.29
 -11   4  -1  803.62   99.39
 -11   4  -1  812.82   98.99
   4  11   1  785.22   98.59
   4  11   1  785.92   98.69
   4  11   1  798.82  100.69
 -11   4   1  839.62   98.39
 -11   5  -1   14.10   13.20
   5  11  -1   51.09   16.80
 -11   5  -1   23.40   19.70
 -11   5   1   21.70   13.80
   5  11   1   34.70   18.20
  11  -5   1   41.80   16.80
 -11   6  -1    8.30   17.70
 -11   6  -1   37.90   14.50
   6  11  -1   35.70   17.00
   6  11   1    8.90   18.00
  11  -6   1   23.80   16.20
 -11   6   1   85.29   19.00
   7  11  -1   97.09   26.50
  11  -7  -1  109.39   24.10
 -11   7  -1   79.59   25.20
   7  11   1   90.49   23.40
  11  -7   1  176.08   28.30
 -11   7   1  114.89   22.20
 -11   7   1  128.69   29.00
   8  11  -1  309.07   42.60
 -11   8  -1  218.68   45.30
  11  -8  -1  292.07   42.10
   8  11  -1  262.07   45.60
   8  11   1  284.57   42.50
  11  -8   1  275.77   42.50
 -11   8   1  320.87   49.30
   8  11   1  211.88   40.40
   9  11  -1  238.68   34.20
 -11   9  -1  163.28   34.90
  11  -9  -1  113.89   28.80
  11  -9   1  201.08   34.50
 -11   9   1  198.98   38.00
   9  11   1  165.18   30.70
 -11  10  -1  -44.70   23.50
 -10 -11  -1    0.70   25.50
 -11  10  -1    6.10   24.70
  10  11  -1  -11.90   24.30
 -10 -11  -1   60.29   27.40
 -11  10  -1    8.70   16.60
 -11  10  -1  -16.50   21.90
  11 -10  -1   20.20   17.70
  10  11  -1   18.00   19.00
  10  11   1   44.90   26.70
  11 -10   1   11.10   20.80
 -11  10   1  -29.70   24.20
 -10 -11   1  -32.00   25.40
 -10 -11   1   -1.70   26.80
 -11  10   1  -28.50   22.10
 -11  10   1    1.10   22.00
  10  11   1   -2.80   27.20
 -11  10   1   12.90   26.40
  10  11   1   17.90   20.00
 -11  11  -1    3.40   24.20
  11  11  -1   15.10   20.80
 -11  11  -1   22.90   24.80
  11  11  -1  -12.30   25.00
 -11  11  -1    3.40   27.00
 -11 -11  -1   17.40   27.40
 -11 -11  -1    9.70   25.90
 -11  11   1   15.40   23.90
  11  11   1   27.80   21.70
  11  11   1  -22.00   24.40
  11  11   1  -38.60   31.00
 -11  11   1   26.30   26.00
  11 -11   1   10.30   18.00
 -11  11   1   30.60   26.80
 -11 -11   1   -6.80   26.10
 -11 -11   1   10.70   25.50
 -11  12  -1  248.38   46.40
 -11  12  -1  304.77   49.00
 -11  12  -1  226.88   43.90
 -12 -11  -1  275.27   47.00
  12  11  -1  299.87   50.19
 -12 -11  -1  265.17   46.10
  12  11  -1  280.07   43.70
 -11  12   1  238.38   44.00
  12  11   1  200.58   48.70
 -12 -11   1  268.37   47.10
 -11  12   1  258.87   46.20
 -11  12   1  299.77   49.10
 -12 -11   1  233.98   45.10
  12  11   1  281.67   46.90
  12  11   1  316.77   46.80
 -12 -10  -1   57.19   29.10
 -12 -10  -1   29.90   29.00
  12  10  -1   84.99   39.80
 -10  12  -1   97.59   29.30
 -10  12  -1   89.99   30.60
  12  10  -1   61.09   28.40
  12  10  -1   49.80   25.10
 -10  12  -1   81.79   30.40
 -12 -10   1   53.69   29.40
 -10  12   1   24.30   26.20
 -10  12   1   67.79   28.10
  12  10   1  152.58   32.70
 -10  12   1   65.89   28.50
  12  10   1   99.29   31.60
  12  10   1  115.49   26.90
 -12 -10   1  108.19   31.00
 -12  -9  -1  181.38   39.90
 -12  -9  -1  243.68   42.60
  -9  12  -1  200.88   39.10
  -9  12  -1  184.88   39.40
  12   9  -1  183.38   39.70
  12   9  -1  245.48   39.50
 -12  -9  -1  196.38   43.20
  -9  12  -1  238.98   40.10
  -9  12  -1  205.38   40.90
  12   9  -1  198.38   45.40
  12   9   1  162.58   39.60
 -12  -9   1  173.98   40.60
  -9  12   1  177.58   39.30
 -12  -9   1  228.68   41.80
  -9  12   1  239.38   39.80
  12   9   1  182.28   35.20
  12   9   1  215.78   40.80
  -9  12   1  194.48   39.20
  -9  12   1  219.28   36.90
 -12  -9   1  216.88   40.80
  -8  12  -1  222.48   35.70
  -8  12  -1  263.27   39.50
  -8  12  -1  195.88   35.70
 -12  -8  -1  115.99   36.40
  12   8  -1  123.19   29.60
  -8  12  -1  196.18   36.40
  -8  12   1   95.39   34.10
  -8  12   1  130.49   33.80
 -12  -8   1  249.97   46.60
  12   8   1  157.78   30.30
  -8  12   1  116.59   32.50
  -8  12   1  134.39   34.20
  -7  12  -1  147.29   33.70
  12   7  -1  162.98   28.80
  -7  12   1  159.98   34.60
  12   7   1  144.79   28.10
  12   6  -1  -25.30   15.80
  12   6  -1  -33.70   13.20
  -6  12  -1   19.80   21.40
  -6  12  -1    2.80   18.60
  12   6   1   55.59   18.30
  -6  12   1   12.80   19.10
  12   6   1   16.60   19.10
  -6  12   1   25.60   21.20
  12   5  -1  459.95   67.09
  -5  12  -1  512.85   68.29
  12   5  -1  567.94   68.69
  -5  12  -1  554.14   70.79
  12   5   1  516.65   65.89
  -5  12   1  570.44   70.29
  12   5   1  431.36   66.59
  -5  12   1  479.85   67.89
  12   4  -1   -2.10   16.70
  -4  12  -1   24.40   19.10
  -4  12  -1   55.39   18.90
  12   4  -1   31.80   16.20
  -4  12  -1   61.19   22.30
  -4  12   1   20.10   14.40
  12   4   1   12.70   16.60
  -4  12   1    0.50   19.80
 -12  -4   1   16.20   14.70
  12   4   1   24.40   16.10
  -4  12   1   19.90   17.80
  12   3  -1  177.28   32.10
 -12  -3  -1  220.98   31.90
  -3  12  -1  197.38   33.60
  12   3  -1  138.89   29.30
  -3  12  -1  193.48   32.30
  -3  12  -1  190.38   34.40
 -12  -3   1  239.98   33.90
  -3  12   1  168.18   31.10
  -3  12   1  133.39   35.50
  12   3   1  193.18   34.10
  -3  12   1  160.78   32.20
  12   3   1  201.48   32.40
  -2  12  -1  435.26   58.79
  -2  12  -1  429.56   61.09
  12   2  -1  454.15   60.49
  -2  12  -1  367.06   61.49
 -12  -2  -1  518.05   61.49
  12   2  -1  524.45   59.59
  12   2   1  431.36   60.29
  -2  12   1  580.44   61.69
 -12  -2   1  465.25   59.59
  12   2   1  344.57   58.99
  -2  12   1  425.66   60.69
  -2  12   1  462.25   62.79
  -1  12  -1  229.98   40.10
 -12  -1  -1  269.47   43.00
  -1  12  -1  222.18   42.20
  12   1  -1  329.47   41.10
  -1  12  -1  233.08   43.80
  12   1  -1  313.57   44.90
  12   1   1  238.08   40.70
  -1  12   1  291.97   44.70
  -1  12   1  281.77   43.50
  12   1   1  260.07   39.40
 -12  -1   1  282.37   43.30
  -1  12   1  315.27   40.80
  12   0  -1   18.60   16.40
   0  12  -1   25.30   21.90
 -12   0  -1   22.50   15.10
  12   0  -1   13.80   14.50
   0  12  -1  -17.80   18.70
   0  12  -1   55.49   16.50
 -12   0   1   41.50   18.40
   0  12   1   10.10   18.30
   0  12   1   49.20   18.30
  12   0   1   24.20   16.20
   0  12   1   11.50   14.20
  12   0   1   27.90   14.50
   1  12  -1  328.87   43.60
   1  12  -1  278.07   40.30
   1  12  -1  277.77   42.00
 -12   1  -1  230.88   39.70
  12  -1  -1  249.97   38.50
  12  -1  -1  237.48   41.90
  12  -1   1  283.77   38.70
 -12   1   1  292.07   40.50
   1  12   1  239.58   39.30
   1  12   1  274.37   41.90
   1  12   1  257.07   43.10
  12  -1   1  235.88   39.10
   2  12  -1  455.75   60.59
  12  -2  -1  403.26   56.19
 -12   2  -1  471.55   60.19
   2  12  -1  448.46   61.29
  12  -2  -1  430.06   57.59
   2  12  -1  452.25   59.69
   2  12   1  450.15   58.49
  12  -2   1  416.26   58.09
 -12   2   1  437.16   58.09
   2  12   1  437.36   60.19
   2  12   1  443.56   59.59
  12  -2   1  443.26   58.19
   3  12  -1  165.68   30.90
 -12   3  -1  218.98   32.90
   3  12  -1  155.68   30.90
   3  12  -1  162.88   33.70
   3  12   1  225.58   34.70
   3  12   1  268.77   39.80
   3  12   1  221.78   36.50
 -12   3   1  162.68   30.20
   4  12  -1   32.90   17.70
 -12   4  -1   21.50   14.40
   4  12   1   10.60   16.00
   4  12   1    8.40   16.90
 -12   4   1   16.40   14.20
   4  12   1   17.90   15.80
 -12   5  -1  462.35   64.79
   5  12  -1  521.35   67.19
 -12   5   1  488.85   65.09
  12  -5   1  568.04   67.59
   5  12   1  514.65   66.89
   6  12  -1   26.70   21.40
 -12   6   1   28.30   14.90
   6  12   1   29.80   18.40
  12  -6   1   18.70   17.80
  12  -7  -1  125.39   28.10
 -12   7  -1  112.29   33.00
   7  12  -1  163.38   29.20
 -12   7   1  152.78   26.40
  12  -7   1  163.88   29.40
   7  12   1  125.29   27.90
 -12   8  -1  228.68   41.50
  12  -8  -1  202.48   34.20
 -12   8  -1  161.38   33.00
  -8 -12  -1  158.48   38.20
 -12   8  -1  223.38   38.50
   8  12  -1  112.59   28.90
 -12   8   1  145.29   34.00
 -12   8   1   94.89   32.20
  -8 -12   1  281.87   40.50
  12  -8   1  103.49   28.20
   8  12   1  152.48   30.10
 -12   9  -1  161.58   37.80
   9  12  -1  196.38   53.49
 -12   9  -1  135.19   36.90
 -12   9  -1  172.48   37.70
  -9 -12  -1  270.17   46.00
 -12   9  -1  204.18   37.90
   9  12  -1  209.18   38.60
  12  -9  -1  177.58   35.00
  -9 -12  -1  186.58   40.20
   9  12  -1  255.77   45.20
  -9 -12   1  207.68   40.30
 -12   9   1  218.48   38.40
   9  12   1  210.68   39.40
  12  -9   1  170.38   32.70
   9  12   1  195.48   39.30
 -12   9   1  169.58   37.80
 -12   9   1  188.98   38.30
 -12  10  -1   87.09   28.80
  10  12  -1   60.99   23.40
  12 -10  -1   80.59   22.90
  10  12  -1   32.20   27.70
 -12  10  -1   83.89   28.90
 -10 -12  -1   71.79   29.90
 -10 -12  -1   61.19   28.90
 -12  10  -1   68.99   28.50
  10  12   1  130.29   34.90
 -12  10   1    0.30   26.50
  10  12   1  118.89   27.10
 -12  10   1   48.70   28.40
 -10 -12   1   32.60   29.20
 -12  10   1  119.19   28.70
 -10 -12   1  127.09   30.80
  12 -10   1   44.90   21.60
  10  12   1   66.59   28.50
  11  12  -1  361.86   48.70
  11  12  -1  290.97   44.40
 -11 -12  -1  281.67   45.50
 -12  11  -1  255.87   44.20
 -11 -12  -1  267.07   44.80
 -12  11  -1  207.78   42.90
  12 -11  -1  182.48   39.00
 -12  11  -1  266.77   43.90
  11  12   1  228.68   43.50
  11  12   1  196.88   42.60
 -12  11   1  267.37   43.80
 -11 -12   1  233.68   43.90
 -12  11   1  306.47   49.20
 -12  11   1  269.17   44.20
  12 -11   1  256.27   42.60
  11  12   1  228.38   41.60
 -11 -12   1  213.08   42.60
  12  12  -1   26.00   25.80
 -12  12  -1  -24.10   16.20
 -12  12  -1  -28.60   23.40
  12  12  -1  -16.80   21.00
 -12 -12  -1    6.90   25.20
 -12  12  -1   17.20   24.80
 -12 -12  -1   -4.80   24.80
 -12 -12   1   -4.80   26.00
 -12 -12   1  -15.30   18.00
  12  12   1  -22.80   27.90
 -12  12   1   12.20   24.80
  12  12   1   -1.50   25.10
 -12  12   1    0.50   18.50
  12  12   1    6.40   22.20
 -12  12   1    4.70   24.30
 -13 -12  -1  -14.40   23.80
 -12  13  -1    4.60   24.80
  13  12  -1   -5.10   22.60
  13  12  -1   19.80   24.20
 -13 -12  -1    9.50   25.60
 -12  13  -1  -26.40   24.80
 -12  13  -1   -1.30   25.30
  13  12   1   51.79   24.60
 -13 -12   1   21.50   25.30
 -12  13   1   39.00   26.50
 -12  13   1    3.10   24.80
  13  12   1  -41.00   23.00
 -12  13   1   -0.20   25.00
 -13 -12   1    6.30   26.80
  13  11  -1   93.49   27.70
  13  11  -1   13.20   26.60
 -13 -11  -1   47.40   28.10
 -11  13  -1   62.09   21.80
 -11  13  -1   36.00   28.20
 -11  13  -1   53.89   27.30
 -13 -11  -1   31.00   25.70
 -11  13   1   46.20   27.30
 -13 -11   1   82.49   29.70
  13  11   1   89.39   26.90
 -11  13   1   48.70   27.00
  13  11   1   72.59   29.10
  13  11   1  105.39   43.80
 -13 -11   1   77.09   30.70
 -11  13   1   45.90   27.50
  13  10  -1  124.89   32.20
  13  10  -1   65.59   28.20
 -10  13  -1  122.99   33.10
 -10  13  -1  114.89   31.00
 -13 -10  -1  169.98   33.90
 -10  13  -1   53.19   29.30
 -13 -10  -1  128.09   32.70
 -10  13   1  105.19   31.90
 -13 -10   1   83.59   32.40
  13  10   1   86.59   32.30
  13  10   1  118.49   33.50
  13  10   1   89.99   28.80
 -10  13   1  131.69   31.00
 -13 -10   1  100.99   31.80
 -10  13   1  105.29   32.00
  -9  13  -1   -8.60   23.20
 -13  -9  -1   41.20   29.50
  -9  13  -1  -20.20   23.90
  13   9  -1   50.19   22.60
  13   9  -1  -10.00   24.20
 -13  -9  -1   36.60   27.80
  -9  13  -1   12.40   24.40
 -13  -9  -1  -23.70   25.40
  13   9  -1   57.49   27.50
 -13  -9   1  -32.60   24.80
  13   9   1   20.30   27.90
  -9  13   1   18.40   24.20
 -13  -9   1   16.70   29.30
  -9  13   1    2.00   24.70
  13   9   1  -10.10   24.40
  -9  13   1   28.90   24.50
  13   9   1   -1.50   20.30
 -13  -9   1   -0.50   25.80
 -13  -8  -1   41.80   27.30
  13   8  -1   31.40   31.80
  -8  13  -1   33.10   24.80
  -8  13  -1   40.80   26.00
 -13  -8  -1   97.59   31.50
  13   8  -1   50.19   22.30
  -8  13  -1   48.20   25.20
  -8  13   1   20.30   25.10
  13   8   1   44.30   22.00
  -8  13   1   31.90   19.20
  -8  13   1   30.80   26.40
 -13  -8   1   94.69   29.00
 -13  -8   1   15.10   28.70
  13   8   1   56.19   27.50
  13   7  -1   77.09   34.10
  13   7  -1   64.39   23.00
  -7  13  -1  133.49   28.60
  -7  13  -1  100.89   29.60
  -7  13  -1   31.90   28.60
 -13  -7  -1   93.29   29.70
  -7  13  -1   91.89   30.70
  -7  13  -1   41.90   26.40
 -13  -7  -1   74.39   32.00
  -7  13   1   66.79   25.10
  13   7   1   53.59   23.30
  -7  13   1   28.30   25.40
  -7  13   1   54.19   28.80
  13   7   1   76.09   28.00
 -13  -7   1  137.49   32.70
 -13  -7   1  114.69   31.50
  -7  13   1   89.99   29.30
  -7  13   1   97.99   31.40
  -6  13  -1   69.39   28.30
  13   6  -1   26.20   20.50
  -6  13   1   68.29   26.70
  13   6   1   14.50   19.00
  13   5  -1   33.50   21.50
  -5  13  -1  149.99   31.20
  13   5   1  124.49   27.10
  -5  13   1   83.89   28.50
  13   4  -1  276.47   44.80
  -4  13  -1  365.96   55.69
  -4  13  -1  315.07   47.10
  -4  13   1  278.77   46.30
  13   4   1  293.07   44.10
  -4  13   1  278.47   50.39
 -13  -4   1  279.97   43.60
  13   3  -1   19.20   19.50
  -3  13  -1   25.90   16.80
 -13  -3  -1   40.80   17.50
  -3  13  -1   45.00   21.90
  13   3  -1   25.40   16.90
  -3  13  -1   31.20   22.70
 -13  -3   1   34.10   18.10
  13   3   1   52.09   20.70
  -3  13   1   40.00   23.00
  -3  13   1   42.00   22.60
  -3  13   1   28.30   17.20
  13   3   1   49.60   18.10
 -13  -2  -1  148.89   28.60
  13   2  -1  108.79   24.80
  -2  13  -1  125.49   30.20
  -2  13  -1  101.99   27.90
  -2  13  -1  114.89   25.00
  13   2  -1  124.39   28.10
  -2  13   1  161.68   31.60
  13   2   1  102.99   24.30
  -2  13   1  158.08   30.30
  -2  13   1  119.29   25.20
  13   2   1  120.59   27.20
 -13  -2   1  151.58   26.80
  13   1  -1  192.68   31.20
  -1  13  -1  121.59   30.00
  13   1  -1  202.08   34.40
  -1  13  -1  119.39   28.00
  -1  13  -1  149.99   34.80
 -13  -1  -1  225.28   33.60
  -1  13   1  187.28   32.30
  13   1   1  139.59   29.50
 -13  -1   1  145.89   28.30
  13   1   1  109.09   26.60
  -1  13   1  197.48   30.20
  -1  13   1  208.28   34.60
  13   0  -1  294.07   51.69
 -13   0  -1  335.77   48.30
   0  13  -1  400.36   52.09
   0  13  -1  369.46   52.99
  13   0  -1  345.07   50.19
   0  13  -1  368.56   49.30
   0  13   1  315.97   51.09
  13   0   1  259.17   48.40
   0  13   1  365.76   49.20
  13   0   1  325.37   47.20
   0  13   1  343.67   52.49
 -13   0   1  347.07   48.40
   1  13  -1  222.38   35.40
  13  -1  -1  119.09   26.30
  13  -1  -1   76.49   26.80
 -13   1  -1  190.38   31.70
   1  13  -1  219.98   33.20
   1  13  -1  213.78   37.30
 -13   1   1  196.88   31.90
   1  13   1  130.69   30.40
   1  13   1  124.99   31.80
  13  -1   1  193.98   32.20
   1  13   1  211.98   31.20
  13  -1   1  181.58   29.60
   2  13  -1  119.99   26.10
  13  -2  -1   90.09   21.70
   2  13  -1  139.29   25.90
 -13   2  -1  113.69   24.00
   2  13  -1  113.09   30.00
   2  13   1  112.79   27.80
 -13   2   1  101.69   23.20
   2  13   1  109.39   24.80
   2  13   1  111.59   29.60
 -13   3  -1   66.69   21.70
   3  13  -1   20.30   18.20
   3  13   1   55.49   21.90
   3  13   1   30.10   19.50
   3  13   1   46.60   20.40
 -13   3   1   11.00   16.50
 -13   4  -1  256.47   43.70
   4  13  -1  258.67   44.00
   4  13   1  265.37   43.60
 -13   4   1  252.37   41.20
  13  -4   1  319.87   46.60
   5  13  -1   64.89   27.50
 -13   5  -1  135.59   23.90
  13  -5   1   81.59   24.60
 -13   5   1   71.49   21.50
   5  13   1  144.59   27.00
   6  13  -1   77.09   23.50
 -13   6  -1  131.89   39.00
  13  -6  -1   50.69   25.00
 -13   6   1   42.30   22.30
  13  -6   1   53.49   21.60
   6  13   1   42.10   22.10
 -13   7  -1   53.09   27.80
   7  13  -1   76.19   24.50
 -13   7  -1    9.30   26.40
   7  13  -1   59.49   27.60
 -13   7  -1   80.19   29.40
  13  -7  -1  103.79   24.10
 -13   7  -1   94.79   29.50
   7  13  -1   53.19   27.90
   7  13  -1   34.60   27.20
  -7 -13  -1   52.89   31.20
 -13   7   1   54.39   26.80
   7  13   1   77.49   23.90
 -13   7   1   43.20   26.90
   7  13   1   75.59   29.90
  -7 -13   1   67.29   29.80
  13  -7   1   36.60   22.70
 -13   7   1  125.19   35.50
 -13   7   1   81.19   29.40
   7  13   1   98.69   29.30
   7  13   1  124.29   29.80
 -13   8  -1   50.69   26.50
   8  13  -1   64.29   27.10
   8  13  -1   -2.10   22.90
 -13   8  -1   28.20   26.90
   8  13  -1   63.49   27.20
 -13   8  -1    1.90   24.10
 -13   8  -1  104.09   29.00
  13  -8  -1   10.10   19.60
  -8 -13  -1   27.80   27.10
   8  13  -1   30.50   25.40
   8  13   1   45.90   21.40
   8  13   1   91.59   30.20
   8  13   1   46.80   25.90
 -13   8   1   55.29   32.00
   8  13   1    0.60   26.00
 -13   8   1   20.00   19.20
 -13   8   1   58.39   28.10
  -8 -13   1   34.30   27.40
 -13   8   1   20.30   17.60
  13  -8   1   22.60   20.40
 -13   9  -1  -39.70   23.70
 -13   9  -1  -41.40   24.00
  13  -9  -1    1.40   18.20
 -13   9  -1    7.70   24.40
   9  13  -1   17.60   22.60
   9  13  -1   22.50   22.50
   9  13  -1   56.49   35.00
   9  13  -1   52.99   26.50
  -9 -13  -1    0.10   26.70
 -13   9   1   24.60   26.20
 -13   9   1   16.00   24.90
  -9 -13   1   33.10   26.80
   9  13   1   41.30   24.20
  -9 -13   1   34.50   27.60
   9  13   1   10.40   28.90
 -13   9   1   29.60   25.60
  13  -9   1   41.00   20.70
   9  13   1    3.00   25.60
 -13  10  -1   88.89   30.30
 -13  10  -1   53.99   29.80
 -13  10  -1  123.79   31.30
  10  13  -1   96.29   30.10
 -10 -13  -1  174.68   33.00
  13 -10  -1   76.29   24.80
 -10 -13  -1   70.29   30.30
  10  13   1   74.39   29.80
 -13  10   1  112.59   31.00
 -10 -13   1   74.89   31.10
 -13  10   1  124.99   31.60
  13 -10   1  119.49   26.20
  10  13   1   44.40   34.90
 -13  10   1  119.19   30.80
  13 -11  -1   31.20   20.90
  11  13  -1   33.90   26.80
 -13  11  -1   19.30   28.20
 -13  11  -1   51.29   27.50
 -11 -13  -1   42.30   27.30
 -13  11  -1   65.49   28.50
 -11 -13  -1   31.70   21.60
 -11 -13   1   86.49   28.50
  11  13   1   98.49   28.30
  11  13   1   84.29   28.80
 -13  11   1   31.70   21.90
 -13  11   1   51.89   26.90
 -13  11   1   48.30   27.40
  13 -11   1   35.10   22.00
 -11 -13   1   31.20   27.00
 -13  12  -1  -26.40   24.70
 -12 -13  -1   29.20   24.40
 -13  12  -1  -19.00   24.20
 -12 -13  -1   13.20   25.90
 -13  12  -1   -8.90   25.80
  12  13  -1   37.70   25.60
 -13  12   1   32.10   26.60
 -13  12   1   38.20   26.10
 -12 -13   1  -38.30   25.30
 -12 -13   1   -5.70   16.50
 -13  12   1  -11.60   24.30
  12  13   1   46.80   25.30
 -13  13  -1   -3.70   24.80
  13  13  -1    3.10   22.80
 -13  13  -1   22.40   18.50
 -13 -13  -1  -22.20   24.50
 -13 -13  -1   21.30   24.10
 -13  13  -1  -29.30   24.10
 -13  13   1  -32.10   23.70
  13  13   1   28.10   26.90
 -13 -13   1   35.70   26.10
 -13  13   1   24.20   18.30
 -13  13   1   24.10   25.30
 -13 -13   1   18.30   23.30
  13  13   1   56.09   27.00
 -14 -13  -1   61.09   25.40
  14  13  -1   62.49   24.60
 -13  14  -1   58.69   26.50
 -13  14  -1   51.99   20.30
 -13  14  -1  -16.40   25.00
 -14 -13  -1   57.59   24.90
 -14 -13   1   22.20   23.30
 -13  14   1   16.00   18.40
 -14 -13   1   61.69   26.80
  14  13   1   72.59   20.40
 -13  14   1  139.79   28.90
 -13  14   1   37.80   20.00
 -12  14  -1   85.19   29.70
 -12  14  -1   55.99   27.70
 -14 -12  -1   22.80   26.50
  14  12  -1   42.30   25.90
 -12  14  -1  102.29   24.20
 -14 -12  -1   41.90   27.90
 -12  14   1   83.59   28.50
  14  12   1  100.09   28.40
 -12  14   1   68.29   28.70
  14  12   1   93.79   27.50
 -14 -12   1   87.99   23.60
 -12  14   1   74.69   22.50
 -14 -12   1   82.99   23.00
 -11  14  -1   63.99   27.90
 -11  14  -1   94.19   29.30
  14  11  -1   45.70   26.20
 -14 -11  -1   15.10   25.80
  14  11  -1   26.30   24.40
 -14 -11  -1   56.39   27.00
 -11  14  -1  104.59   28.70
 -14 -11   1   67.49   27.10
  14  11   1   32.70   28.10
  14  11   1   50.49   26.20
 -11  14   1   40.90   27.10
 -14 -11   1   62.59   27.00
 -11  14   1   23.80   27.30
 -11  14   1    9.70   26.20
 -14 -10  -1  -37.80   25.10
  14  10  -1  -10.00   22.80
 -10  14  -1   35.50   24.80
 -14 -10  -1   19.20   19.50
  14  10  -1   22.40   25.40
 -10  14  -1  -27.70   24.20
 -10  14  -1    6.70   25.30
 -14 -10   1   11.60   25.80
 -14 -10   1  -23.00   24.90
  14  10   1   30.90   24.10
  14  10   1    3.20   26.60
 -10  14   1   17.20   26.00
 -10  14   1  -21.30   25.30
 -10  14   1    9.30   17.60
 -14  -9  -1  196.48   37.40
  14   9  -1  185.48   38.10
  -9  14  -1  162.78   36.40
  -9  14  -1  199.18   36.40
  14   9  -1  163.68   34.60
  -9  14  -1  127.39   35.30
  14   9  -1  203.78   39.80
  -9  14   1  141.69   35.40
 -14  -9   1  135.49   31.90
  14   9   1  170.58   37.20
  14   9   1  184.68   38.20
  -9  14   1  169.38   36.00
  14   9   1  158.38   33.80
  -9  14   1  176.08   37.60
 -14  -9   1  168.88   38.50
 -14  -8  -1   30.00   28.40
  -8  14  -1   88.69   27.10
  14   8  -1   91.19   29.20
  -8  14  -1   83.49   34.90
  14   8  -1   40.60   24.00
  -8  14  -1   83.19   27.60
  -8  14  -1   45.10   27.00
 -14  -8  -1   48.10   28.50
  14   8   1  132.49   30.40
  -8  14   1   70.39   27.20
 -14  -8   1   34.50   29.30
 -14  -8   1   69.19   30.10
  14   8   1   62.69   24.00
  -8  14   1   66.79   28.30
  -8  14   1   42.00   26.70
  14   8   1   46.90   29.20
  14   7  -1   36.80   21.70
 -14  -7  -1   -2.90   27.30
  -7  14  -1   33.20   23.30
 -14  -7  -1  -11.10   25.50
  -7  14  -1   20.30   24.80
  14   7  -1   31.80   25.50
  -7  14  -1   23.30   26.60
  -7  14  -1   52.59   25.40
  14   7   1    2.50   23.80
 -14  -7   1   65.59   27.80
  -7  14   1    4.70   26.50
 -14  -7   1   34.20   19.80
  -7  14   1   30.10   26.70
  -7  14   1   32.10   23.20
  -7  14   1   19.60   23.90
  14   7   1   48.50   21.70
  -6  14  -1  222.58   35.60
 -14  -6  -1  169.98   37.90
  -6  14  -1  201.98   38.30
  14   6  -1  179.58   33.40
  14   6  -1  171.88   35.50
  -6  14  -1  133.99   36.10
  -6  14  -1  173.28   35.60
 -14  -6  -1  176.48   38.40
  14   6   1  202.18   37.10
 -14  -6   1  183.18   38.10
  14   6   1  135.69   31.50
  -6  14   1  188.78   37.70
 -14  -6   1  185.58   38.50
  -6  14   1  151.98   35.00
  -6  14   1  157.18   38.50
  -6  14   1  145.89   33.60
  -5  14  -1  148.79   30.70
 -14  -5  -1   97.89   34.00
 -14  -5  -1   85.19   34.10
  -5  14  -1  236.08   39.00
  14   5  -1  108.19   37.10
  -5  14  -1  244.78   37.80
  -5  14  -1  267.67   36.90
  -5  14  -1  258.37   36.90
  14   5  -1   90.39   27.60
  -5  14   1   98.89   40.00
  14   5   1  235.98   37.00
 -14  -5   1  197.88   37.50
  -5  14   1   74.59   32.50
  14   5   1  182.58   30.80
  -5  14   1   65.89   32.30
  -5  14   1   64.89   28.30
  -5  14   1  125.69   33.90
 -14  -5   1  190.78   37.60
  -4  14  -1   30.70   27.10
  -4  14  -1   28.40   24.40
  -4  14  -1   26.50   21.10
  -4  14  -1    6.60   23.60
 -14  -4  -1   46.70   27.30
  -4  14  -1   26.70   25.00
  14   4  -1   -3.50   17.40
  -4  14  -1    6.00   25.00
  -4  14   1   30.90   25.60
  14   4   1   15.50   26.70
  -4  14   1   11.80   20.40
 -14  -4   1   44.80   34.10
 -14  -4   1    3.90   25.40
  -4  14   1  -35.10   22.30
  -4  14   1   18.10   19.50
  14   4   1   31.80   19.60
  -4  14   1   17.80   27.10
  -4  14   1   30.10   25.60
  -3  14  -1  145.09   27.30
 -14  -3  -1   88.19   23.80
  14   3  -1   82.29   24.50
  -3  14  -1   57.89   28.10
  14   3   1   81.99   23.60
 -14  -3   1  115.99   26.40
  -3  14   1  131.59   27.00
  -3  14   1   96.99   31.30
  -2  14  -1  104.79   27.10
  14   2  -1  110.59   25.70
 -14  -2  -1   91.59   29.20
  -2  14  -1  133.49   32.40
 -14  -2   1  136.89   27.70
  -2  14   1  131.79   27.80
  14   2   1  116.69   25.70
  -2  14   1  122.09   31.30
  -1  14  -1  180.38   37.70
  14   1  -1  136.29   31.10
 -14  -1  -1  199.88   34.90
  -1  14  -1  231.48   38.10
 -14  -1   1  281.07   42.50
  -1  14   1  168.88   37.40
  14   1   1  199.28   32.80
  -1  14   1  243.58   38.20
   0  14  -1  196.58   35.50
  14   0  -1  160.68   31.50
   0  14  -1  223.48   38.70
 -14   0  -1  182.78   34.10
   0  14   1  269.17   39.40
 -14   0   1  182.88   33.80
   0  14   1  211.68   38.40
  14   0   1  205.48   32.60
   1  14  -1  179.98   35.60
  14  -1  -1  187.58   31.60
   1  14  -1  147.09   32.00
 -14   1  -1  207.58   35.30
   1  14   1  249.88   41.80
  14  -1   1  146.39   29.00
   1  14   1  182.68   33.00
 -14   1   1  155.58   31.30
   2  14  -1  115.19   25.70
 -14   2  -1  115.19   27.60
   2  14  -1   99.09   33.20
   2  14   1  107.69   28.60
   2  14   1   70.79   25.00
 -14   2   1   95.29   24.60
  14  -2   1  115.69   26.80
 -14   3  -1   98.49   24.80
   3  14  -1  132.99   27.90
   3  14   1  116.89   37.50
  14  -3   1  115.09   27.30
 -14   3   1  144.59   26.80
   3  14   1  110.19   27.20
   4  14  -1   -0.70   23.70
   4  14  -1  -65.59   17.20
 -14   4  -1   -4.90   21.80
 -14   4  -1   50.79   27.30
  -4 -14  -1   27.60   29.10
 -14   4  -1    7.20   16.90
 -14   4  -1   37.90   27.90
   4  14  -1   -3.20   22.80
 -14   4   1   -9.10   16.10
   4  14   1   26.70   30.30
 -14   4   1  -28.50   24.90
   4  14   1   28.70   24.90
 -14   4   1    9.90   24.40
   4  14   1   31.00   29.70
 -14   4   1   19.60   24.30
  14  -4   1  -12.70   18.00
  -4 -14   1   25.80   30.20
   4  14   1   18.00   20.80
 -14   5  -1  191.08   37.40
   5  14  -1  116.99   31.00
   5  14  -1   41.80   30.10
 -14   5  -1  253.57   39.10
 -14   5  -1  217.98   35.30
 -14   5  -1  202.08   36.10
   5  14  -1  141.89   33.80
  14  -5  -1  245.78   36.60
   5  14  -1   58.29   31.20
   5  14  -1  132.79   46.40
  -5 -14  -1  118.19   35.60
  -5 -14   1  246.28   39.60
 -14   5   1   78.69   26.40
   5  14   1  244.08   40.00
   5  14   1  242.78   36.90
   5  14   1  308.37   42.00
   5  14   1  192.78   35.30
 -14   5   1   84.29   33.50
 -14   5   1  105.99   32.90
 -14   5   1  126.49   33.00
   5  14   1  254.37   41.90
   5  14   1  210.58   34.10
  14  -5   1   88.49   28.60
 -14   6  -1  150.68   35.10
   6  14  -1  154.88   35.80
   6  14  -1  113.39   33.60
 -14   6  -1  240.38   37.00
   6  14  -1  135.29   34.70
 -14   6  -1  243.58   39.90
 -14   6  -1  146.69   36.50
  14  -6  -1  236.28   37.40
   6  14  -1  139.59   33.00
  -6 -14  -1  176.38   38.10
   6  14   1  190.68   36.80
  -6 -14   1  194.98   38.60
 -14   6   1  138.19   35.50
   6  14   1  145.69   36.70
 -14   6   1  184.98   36.10
   6  14   1  158.18   35.70
  14  -6   1  182.88   32.80
 -14   6   1  140.99   36.90
 -14   6   1  166.88   30.90
   6  14   1  137.99   35.50
  14  -7  -1   10.80   20.00
   7  14  -1   46.70   24.90
 -14   7  -1   11.50   24.40
   7  14  -1   24.60   27.20
 -14   7  -1  -11.90   26.30
   7  14  -1   36.80   24.20
 -14   7  -1   63.89   29.00
  -7 -14  -1   -2.90   26.60
   7  14  -1   28.10   24.00
 -14   7  -1    9.30   24.10
 -14   7   1  -29.60   23.50
 -14   7   1   32.70   26.40
 -14   7   1    6.70   24.20
   7  14   1   14.10   24.70
 -14   7   1   43.50   27.40
  -7 -14   1  -31.30   25.80
   7  14   1   14.40   21.70
   7  14   1   20.60   24.40
   7  14   1  -10.00   23.40
  14  -7   1   33.40   21.30
 -14   8  -1   69.79   29.70
   8  14  -1   60.69   25.60
   8  14  -1   42.30   24.20
  -8 -14  -1   38.80   29.80
 -14   8  -1   55.89   28.30
 -14   8  -1   68.49   29.70
   8  14  -1   46.60   26.70
   8  14  -1   60.79   27.30
 -14   8  -1   58.19   27.10
  14  -8  -1   72.69   23.00
  -8 -14   1   92.59   29.50
   8  14   1   89.99   27.60
  -8 -14   1   39.70   29.90
 -14   8   1   18.40   27.40
   8  14   1   16.30   24.10
 -14   8   1   20.00   27.10
 -14   8   1   43.30   27.80
   8  14   1  120.79   29.40
   8  14   1  121.19   30.20
  14  -8   1   75.09   23.90
 -14   8   1   53.79   27.40
   9  14  -1  138.89   34.60
   9  14  -1  202.68   34.80
 -14   9  -1  131.99   36.10
  -9 -14  -1  206.28   38.20
 -14   9  -1  229.78   37.80
   9  14  -1  178.68   39.30
  14  -9  -1  145.79   31.50
 -14   9  -1  178.88   36.10
 -14   9  -1  152.58   31.70
 -14   9   1   91.09   34.80
   9  14   1   96.79   37.60
  14  -9   1   96.49   30.10
 -14   9   1  221.48   37.00
   9  14   1  213.68   37.70
   9  14   1  160.58   33.00
 -14   9   1  198.48   47.70
  -9 -14   1  134.69   37.00
  -9 -14   1  215.18   36.80
   9  14   1  101.19   33.80
 -14   9   1  175.08   35.60
 -14  10  -1   25.10   26.60
  14 -10  -1  -21.80   18.30
 -14  10  -1   17.10   26.20
  10  14  -1   10.00   25.70
 -14  10  -1    2.00   24.00
 -10 -14  -1   10.60   18.90
 -10 -14   1   17.10   26.10
  10  14   1   -1.30   25.00
  14 -10   1   -7.70   19.20
 -14  10   1    6.50   25.10
 -14  10   1   37.20   26.10
 -14  10   1   36.10   26.10
  10  14   1  -29.70   22.70
 -14  11  -1   68.89   23.10
 -14  11  -1   50.09   21.40
 -11 -14  -1   64.49   27.30
 -14  11  -1   76.69   22.40
  11  14  -1   36.10   26.10
  14 -11  -1   58.89   22.30
 -11 -14  -1   57.29   27.80
 -14  11   1   11.50   25.90
  14 -11   1   48.70   28.20
 -14  11   1   21.10   20.10
  11  14   1   56.49   41.70
  11  14   1   26.20   26.10
 -11 -14   1   79.99   28.60
 -14  11   1    9.20   26.70
 -12 -14  -1   60.09   27.00
  12  14  -1   57.09   27.10
 -14  12  -1   87.89   29.60
 -14  12  -1   77.99   25.40
 -12 -14  -1   57.49   29.80
 -14  12  -1  115.89   25.20
 -14  12   1   40.60   28.20
 -12 -14   1  157.38   31.90
  12  14   1  127.59   29.40
 -14  12   1   93.49   30.40
 -12 -14   1   95.29   26.90
 -14  12   1   56.69   27.60
 -13 -14  -1   45.50   23.50
  13  14  -1  123.59   26.70
 -14  13  -1   23.60   25.80
 -14  13  -1   24.90   26.00
 -14  13  -1   60.99   26.70
 -14  13   1   51.09   27.00
  13  14   1   46.20   25.30
 -13 -14   1   41.30   21.00
 -14  13   1   42.50   20.30
 -13 -14   1    7.90   22.90
 -14  13   1   73.89   20.50
 -14  14  -1  -31.90   20.50
  14  14  -1   16.00   18.00
 -14  14  -1  -11.90   22.50
 -14  14  -1   -2.40   14.40
 -14 -14  -1   17.20   19.90
 -14 -14   1   -7.30   20.20
  14  14   1   13.60   18.20
 -14  14   1   -9.20   13.50
 -14  14   1   16.30   15.40
 -14  14   1   18.50   22.30
 -14 -14   1   16.50   14.30
 -14  15  -1   41.20   16.70
 -14  15  -1   83.19   21.80
 -14  15  -1   35.10   17.20
 -14  15   1   12.70   19.50
 -14  15   1   24.80   20.70
 -14  15   1   10.20   14.80
 -15 -14   1   43.80   14.90
 -15 -14   1   34.00   15.00
 -13  15  -1   -1.90   20.80
 -13  15  -1   43.90   23.50
 -15 -13  -1   41.00   16.80
 -13  15  -1   27.20   17.00
  15  13  -1   23.90   18.90
 -13  15   1   84.49   23.80
 -13  15   1   19.40   16.50
  15  13   1  -10.20   21.30
 -15 -13   1   28.90   21.80
 -15 -13   1   53.19   21.90
 -13  15   1   38.70   23.70
 -12  15  -1   91.29   23.70
  15  12  -1   43.10   23.40
 -12  15  -1  116.99   28.00
 -12  15  -1   50.59   21.20
 -15 -12  -1   42.70   19.70
 -12  15   1   59.29   26.40
  15  12   1   95.29   27.60
 -15 -12   1   89.19   26.50
 -12  15   1   63.69   26.90
 -12  15   1   40.80   25.80
 -15 -12   1   99.19   22.10
  15  11  -1   50.99   19.40
  15  11  -1   38.30   24.50
 -11  15  -1   20.30   18.70
 -11  15  -1    6.20   18.00
 -11  15  -1   -4.30   24.40
 -15 -11  -1    4.30   24.80
 -11  15   1   43.30   25.40
  15  11   1   -2.90   24.20
  15  11   1   -5.60   24.90
 -11  15   1   16.00   24.70
 -11  15   1   53.49   21.10
 -15 -11   1   -2.90   24.90
 -15 -11   1   18.30   24.90
 -10  15  -1   76.79   28.40
  15  10  -1   26.40   25.00
 -15 -10  -1   27.40   27.20
  15  10  -1   56.49   25.90
 -10  15  -1   32.90   26.60
 -10  15  -1   76.89   29.00
 -15 -10   1   44.60   28.10
 -10  15   1   72.39   22.40
 -10  15   1   66.19   26.70
  15  10   1  106.59   30.10
 -10  15   1   38.30   27.90
  15  10   1   57.29   25.60
 -15  -9  -1   67.19   28.90
  -9  15  -1   49.20   28.90
  15   9  -1   77.59   28.80
  -9  15  -1   90.29   23.30
  -9  15  -1   49.90   21.50
  15   9  -1   35.70   24.90
  -9  15   1   40.60   21.10
 -15  -9   1   50.69   22.10
  -9  15   1   51.79   21.40
  15   9   1   57.59   26.40
  -9  15   1   97.19   28.10
  15   9   1   31.40   28.00
  -8  15  -1  163.38   35.70
  -8  15  -1  130.59   34.60
  -8  15  -1  173.68   35.30
 -15  -8  -1  118.19   35.20
 -15  -8  -1  142.69   41.30
  15   8  -1  141.89   36.80
  15   8  -1  144.29   32.50
  15   8  -1  163.78   36.40
  -8  15  -1  191.68   37.10
  -8  15   1  193.18   36.30
  -8  15   1  199.38   36.10
  -8  15   1  149.29   36.10
 -15  -8   1  189.78   37.30
  -8  15   1  127.79   33.70
  15   8   1  185.28   36.40
  15   8   1  160.78   41.10
 -15  -8   1  131.29   31.60
  15   8   1  212.98   35.50
  15   7  -1  115.49   31.20
  -7  15  -1   98.79   30.70
  -7  15  -1   96.99   29.90
 -15  -7  -1   89.99   31.90
  -7  15  -1  130.79   30.80
  -7  15  -1  129.99   30.80
 -15  -7  -1  137.89   33.00
  15   7  -1   71.89   27.00
  -7  15   1  113.09   30.80
  -7  15   1  175.88   33.80
 -15  -7   1  102.79   32.10
  -7  15   1  113.09   31.70
 -15  -7   1   87.19   31.50
  15   7   1   50.99   27.40
  -7  15   1  109.69   29.80
  15   7   1   93.79   30.80
  15   6  -1   40.90   26.10
 -15  -6  -1  -13.10   24.80
  -6  15  -1   29.70   25.60
  -6  15  -1   30.90   27.30
  -6  15  -1   49.40   25.30
  -6  15  -1   29.90   23.50
  15   6  -1   16.50   22.60
 -15  -6  -1   87.19   29.20
 -15  -6   1   29.10   27.90
  -6  15   1   64.09   26.50
  -6  15   1   52.99   18.40
  -6  15   1   10.10   27.00
  15   6   1   18.60   25.10
  15   6   1   33.20   22.00
 -15  -6   1   56.59   28.60
  -6  15   1   49.70   21.60
 -15  -5  -1   57.99   27.50
  -5  15  -1   16.40   24.20
  -5  15  -1  -16.70   24.20
  -5  15  -1   64.99   23.40
 -15  -5  -1   30.30   26.80
  15   5  -1   21.60   21.00
  -5  15  -1    6.00   23.20
  15   5  -1   12.20   24.20
  15   5   1   17.60   20.50
 -15  -5   1  -25.60   25.20
  -5  15   1   30.70   22.20
  15   5   1   13.10   25.60
 -15  -5   1   -5.80   26.90
  -5  15   1   36.00   25.50
  -5  15   1   39.90   27.20
  -5  15   1  -24.90   22.70
 -15  -4  -1  136.09   32.80
  -4  15  -1   88.89   29.50
 -15  -4  -1  145.19   31.20
  -4  15  -1  107.69   31.30
  15   4  -1   70.59   34.40
  15   4  -1  138.39   28.50
  -4  15  -1  113.79   28.00
  -4  15  -1   85.39   27.20
 -15  -4  -1  106.09   33.00
  -4  15  -1  105.59   30.90
 -15  -4   1   71.59   32.10
 -15  -4   1   80.49   30.90
 -15  -4   1   90.89   32.50
  -4  15   1  105.59   32.40
  15   4   1  112.09   31.10
  -4  15   1  184.88   34.50
  -4  15   1  108.79   27.30
  -4  15   1   99.09   30.40
  15   4   1  107.09   31.70
  -4  15   1  104.29   28.10
  -3  15  -1  232.18   40.50
 -15  -3  -1  207.08   41.30
  -3  15  -1  238.78   38.40
 -15  -3  -1  151.48   34.40
  15   3  -1  200.68   39.10
  15   3  -1  202.98   35.90
  -3  15  -1  176.38   38.90
  -3  15  -1  246.78   38.30
 -15  -3  -1  148.09   38.90
  -3  15  -1  193.28   39.60
 -15  -3  -1  137.69   36.70
  -3  15  -1  244.98   39.50
 -15  -3   1  245.78   39.40
  15   3   1  257.47   41.30
  -3  15   1  183.78   37.90
 -15  -3   1  148.89   39.30
  -3  15   1  256.87   41.50
  -3  15   1  159.18   35.50
 -15  -3   1  254.47   43.10
  -3  15   1  171.88   38.00
  -3  15   1  226.98   40.00
  15   3   1  182.68   35.20
  -3  15   1  255.27   41.70
 -15  -3   1  264.67   40.20
 -15  -2  -1  429.36   66.09
  15   2  -1  442.06   65.69
  -2  15  -1  389.16   63.49
  -2  15  -1  531.35   66.29
  15   2  -1  409.36   61.09
  -2  15  -1  369.76   63.29
 -15  -2  -1  489.65   73.99
 -15  -2  -1  491.45   61.89
  -2  15  -1  404.36   62.99
  -2  15  -1  508.05   67.09
 -15  -2  -1  467.15   68.19
  -2  15  -1  290.77   62.79
 -15  -2  -1  441.06   66.49
  -2  15   1  513.45   65.59
  -2  15   1  463.15   66.29
  15   2   1  412.26   60.89
  15   2   1  496.35   66.69
 -15  -2   1  441.06   64.09
  -2  15   1  572.74   64.39
  -2  15   1  403.56   63.89
  -2  15   1  454.75   63.19
 -15  -2   1  464.05   62.19
  -2  15   1  390.76   62.79
 -15  -2   1  485.75   66.89
  15   2   1  373.86   60.79
 -15  -2   1  383.46   65.89
 -15  -2   1  436.26   67.99
 -15  -1  -1   70.99   26.20
  -1  15  -1   -2.00   25.80
 -15  -1  -1   77.19   24.40
  -1  15  -1   29.90   25.70
 -15  -1  -1   80.69   29.50
  -1  15  -1   46.40   28.70
  15   1  -1  101.89   25.90
  -1  15  -1   39.60   23.50
 -15  -1  -1   68.69   30.40
  -1  15  -1   30.60   22.90
  -1  15  -1   21.10   23.80
  -1  15  -1    7.50   22.80
 -15  -1  -1   56.39   36.50
 -15  -1   1   47.00   21.70
 -15  -1   1  -13.10   28.50
  -1  15   1  115.49   28.90
  -1  15   1  103.29   28.30
  -1  15   1   94.49   25.60
  -1  15   1   70.19   28.60
  15   1   1   -9.10   17.90
 -15  -1   1   88.89   26.50
  -1  15   1   52.29   19.00
 -15  -1   1    7.40   26.40
  -1  15   1   33.40   32.40
  -1  15   1   71.49   24.90
 -15  -1   1   44.60   29.10
  15   1   1   18.10   20.70
   0  15  -1    3.00   25.90
   0  15  -1    1.00   20.50
 -15   0  -1   -4.70   25.80
   0  15  -1   -0.20   22.90
  15   0  -1  -16.20   15.80
   0  15  -1   -1.80   22.30
   0  15  -1  -28.20   23.90
 -15   0  -1  -15.20   18.90
 -15   0  -1   12.80   22.70
   0  15  -1  -27.80   20.30
 -15   0  -1   19.70   27.00
   0  15  -1   32.10   24.60
   0  15   1   11.00   25.00
   0  15   1   35.20   27.00
  15   0   1   -8.50   18.60
  15   0   1   -6.40   16.90
   0  15   1  -15.70   22.60
 -15   0   1    9.30   19.70
 -15   0   1   22.60   27.00
 -15   0   1   -1.10   22.50
 -15   0   1   31.60   26.70
   0  15   1   32.90   24.50
   0  15   1  -28.60   24.30
   0  15   1   -4.60   22.10
   0  15   1   26.10   22.30
 -15   1  -1   -4.00   32.10
   1  15  -1   15.70   23.00
 -15   1  -1   35.10   24.50
   1  15  -1   77.39   26.60
   1  15  -1   84.19   26.80
  15  -1  -1   64.89   22.30
 -15   1  -1   38.60   21.40
   1  15  -1   53.39   28.30
   1  15  -1   92.29   34.00
 -15   1  -1  110.29   30.00
   1  15  -1   48.30   23.00
 -15   1   1   48.10   28.90
  15  -1   1   21.00   20.90
   1  15   1   36.10   25.30
 -15   1   1   47.30   29.90
   1  15   1   67.59   26.00
 -15   1   1   39.50   22.60
 -15   1   1   77.19   26.40
   1  15   1   17.70   22.20
   1  15   1    3.60   22.80
   1  15   1   15.40   26.10
   1  15   1   21.50   26.00
   1  15   1   25.70   25.00
   2  15  -1  468.55   65.09
 -15   2  -1  476.45   66.79
   2  15  -1  471.25   65.39
 -15   2  -1  383.56   61.79
   2  15  -1  523.35   66.39
 -15   2  -1  474.45   68.09
  -2 -15  -1  405.16   68.59
 -15   2  -1  428.26   67.09
   2  15  -1  373.26   65.49
   2  15  -1  525.25   65.69
 -15   2   1  471.95   67.79
   2  15   1  450.35   64.99
   2  15   1  481.25   65.59
   2  15   1  487.15   68.39
 -15   2   1  447.46   66.49
 -15   2   1  529.15   63.59
 -15   2   1  432.06   66.69
   2  15   1  373.36   65.89
   2  15   1  416.16   64.69
   2  15   1  400.26   65.29
  15  -2   1  517.55   64.19
   2  15   1  462.55   67.09
  -2 -15   1  440.26   73.59
 -15   3  -1  197.88   40.00
 -15   3  -1  238.48   40.00
   3  15  -1  203.08   37.60
  -3 -15  -1  205.88   41.70
   3  15  -1  238.68   40.00
  15  -3  -1  226.98   39.50
   3  15  -1  179.38   37.80
   3  15  -1  243.18   40.90
   3  15  -1  196.98   38.70
 -15   3  -1  224.48   40.80
 -15   3   1  110.99   37.90
  -3 -15   1  244.78   42.00
 -15   3   1  219.68   39.30
   3  15   1  265.67   41.80
 -15   3   1  196.78   40.40
  15  -3   1  180.58   35.70
   3  15   1  207.48   38.90
 -15   3   1  167.48   35.30
   3  15   1  244.88   40.10
   3  15   1  233.68   39.20
   3  15   1  187.28   38.70
  -4 -15  -1  145.49   35.10
   4  15  -1  137.49   32.50
   4  15  -1  101.29   29.90
 -15   4  -1  132.39   33.00
   4  15  -1  159.88   32.70
   4  15  -1  183.68   33.80
 -15   4  -1  124.29   30.60
   4  15  -1  160.98   32.90
  15  -4  -1  130.99   28.60
 -15   4  -1   95.69   31.80
   4  15   1  137.49   32.50
 -15   4   1   74.79   31.30
   4  15   1  117.99   32.60
 -15   4   1  130.49   32.90
 -15   4   1  156.18   32.00
 -15   4   1  131.09   28.20
  -4 -15   1   88.49   33.20
   4  15   1  103.89   30.70
   4  15   1   88.99   29.40
   4  15   1  163.28   33.50
  15  -4   1  100.99   28.10
   5  15  -1    1.70   17.30
   5  15  -1    1.40   23.00
  15  -5  -1   24.90   21.00
  -5 -15  -1   16.30   27.20
 -15   5  -1  -14.90   37.60
 -15   5  -1   27.20   26.00
 -15   5  -1   -0.20   26.40
   5  15  -1   45.20   23.50
   5  15  -1   19.40   31.00
   5  15  -1   32.30   24.60
 -15   5  -1    0.90   23.20
   5  15   1    8.90   22.40
 -15   5   1   26.80   26.50
 -15   5   1   59.79   20.90
  15  -5   1   -8.70   20.50
   5  15   1   -5.60   23.10
 -15   5   1   34.60   24.10
 -15   5   1    2.30   24.60
   5  15   1   38.40   25.30
   5  15   1  -45.40   24.90
   5  15   1   28.80   25.10
  -5 -15   1   -7.40   25.90
   6  15  -1   42.60   25.30
  -6 -15  -1   49.30   28.60
   6  15  -1    4.90   23.90
 -15   6  -1   38.40   28.40
   6  15  -1   76.79   31.60
   6  15  -1   11.40   24.10
  15  -6  -1   51.29   22.60
 -15   6  -1   21.60   27.60
 -15   6  -1   53.99   25.80
 -15   6  -1   -2.80   25.90
  15  -6   1   51.69   22.80
 -15   6   1   45.30   19.20
   6  15   1   44.50   26.10
 -15   6   1   11.30   26.50
  -6 -15   1   83.39   28.50
 -15   6   1  -39.30   23.60
   6  15   1  -10.20   23.20
   6  15   1   20.80   25.10
   6  15   1   25.50   25.40
 -15   7  -1   72.99   28.30
  -7 -15  -1   63.59   32.40
   7  15  -1  113.29   29.60
 -15   7  -1   50.59   29.60
  15  -7  -1   77.09   26.10
   7  15  -1  162.48   30.40
 -15   7  -1  104.79   26.70
   7  15  -1   77.79   28.90
 -15   7  -1   96.49   31.00
   7  15  -1  159.98   31.40
   7  15   1   74.79   29.10
 -15   7   1  123.09   29.60
   7  15   1   65.79   28.10
 -15   7   1  132.29   33.10
 -15   7   1   78.29   30.90
   7  15   1   71.99   28.50
  15  -7   1   97.19   27.50
  -7 -15   1  108.69   32.40
   7  15   1   90.79   28.60
  -7 -15   1   57.89   30.60
   8  15  -1  166.28   34.50
  15  -8  -1  159.58   33.40
 -15   8  -1  215.68   33.80
 -15   8  -1  219.08   37.30
   8  15  -1  202.78   48.40
 -15   8  -1  188.78   37.10
 -15   8  -1  143.49   36.70
   8  15  -1  174.88   35.60
  -8 -15  -1  138.59   38.40
   8  15  -1  154.58   35.90
  -8 -15   1  182.58   34.10
   8  15   1  152.78   35.00
  15  -8   1  133.19   33.10
 -15   8   1  197.58   36.80
 -15   8   1  168.18   36.30
   8  15   1  151.68   35.30
   8  15   1  197.98   34.70
  -8 -15   1  177.48   37.00
   8  15   1  155.38   36.00
 -15   8   1  145.49   37.00
 -15   8   1  200.08   37.90
 -15   9  -1   84.39   27.80
  15  -9  -1   73.99   24.00
 -15   9  -1   86.79   29.00
 -15   9  -1   22.20   27.70
  -9 -15  -1   38.70   25.90
   9  15  -1    3.50   25.20
 -15   9  -1   64.69   26.90
  -9 -15  -1   72.49   23.80
  15  -9   1   27.00   22.20
  -9 -15   1   67.49   30.30
 -15   9   1   89.79   28.50
   9  15   1   37.90   25.60
   9  15   1   98.69   24.50
  -9 -15   1   45.20   26.40
   9  15   1   32.80   26.60
 -15   9   1  109.39   31.20
 -15   9   1   46.40   21.30
 -15   9   1   23.70   26.90
 -15  10  -1   68.89   28.00
 -10 -15  -1   59.19   26.10
 -15  10  -1   60.49   23.50
  15 -10  -1   67.29   22.80
 -10 -15  -1   33.00   28.10
 -15  10  -1   25.70   27.80
  10  15  -1   80.29   26.70
  10  15   1   59.39   20.80
  10  15   1  123.59   28.60
 -10 -15   1   67.49   30.40
  15 -10   1   56.19   23.30
 -10 -15   1   51.99   25.90
 -15  10   1   48.60   27.00
 -15  10   1   66.29   29.50
 -15  10   1   43.50   26.70
  15 -11  -1   10.70   21.00
 -11 -15  -1   38.90   26.70
 -15  11  -1   41.80   19.60
 -15  11  -1   16.60   18.90
 -15  11  -1   -9.70   26.60
  11  15  -1   51.49   19.40
 -15  11   1   54.89   27.60
  11  15   1   28.50   18.00
 -15  11   1  108.19   27.60
 -15  11   1   65.39   21.20
 -11 -15   1    9.50   26.40
 -15  12  -1   48.10   21.00
  12  15  -1   48.00   22.70
 -15  12  -1   73.99   26.60
 -12 -15  -1   48.50   20.80
 -15  12  -1   64.19   21.70
 -15  12   1   50.39   24.20
 -12 -15   1   62.09   27.30
 -15  12   1   44.60   26.60
  12  15   1   99.99   25.70
 -15  12   1   43.80   20.40
 -15  13  -1   42.90   25.30
  13  15  -1   14.50   18.60
 -13 -15  -1   37.20   22.50
 -15  13  -1   16.90   24.30
 -15  13  -1   44.30   16.50
  13  15   1    0.30   21.80
 -15  13   1   71.79   22.40
 -13 -15   1   44.80   22.60
 -15  13   1   74.49   20.20
 -15  13   1   76.29   24.80
 -15  14  -1   57.49   17.60
 -15  14  -1   36.60   15.90
 -15  14  -1   39.60   22.80
 -15  14   1    8.30   19.00
 -15  14   1   38.90   16.60
 -15  14   1   24.90   16.60
 -14 -15   1   89.49   20.70
 -15  15  -1   24.80   19.00
 -15  15  -1   16.50   18.70
 -15  15  -1   13.50   12.20
 -15  15   1   -4.50   15.30
 -15  15   1   32.20   18.70
 -15 -15   1   10.50   15.30
 -15  15   1    8.70   13.00
 -15  16  -1    9.20   11.00
 -15  16  -1    6.40   11.50
 -15  16  -1   10.70   14.40
 -15  16   1   10.50   10.10
 -15  16   1   13.10   10.50
 -16 -15   1   -2.00   12.90
 -15  16   1   28.80   15.00
 -14  16  -1   26.00   14.70
 -14  16  -1    8.30   14.20
 -14  16  -1   70.89   15.20
 -14  16   1   55.19   14.40
 -14  16   1   22.60   13.30
 -16 -14   1   10.20   12.00
 -14  16   1   49.80   20.10
 -13  16  -1   81.29   20.00
 -13  16  -1  100.49   24.30
 -13  16  -1   82.09   18.50
 -13  16   1   47.00   21.60
 -16 -13   1   74.89   22.50
 -13  16   1   41.10   23.00
 -13  16   1   62.59   18.10
  16  12  -1   43.50   25.60
 -12  16  -1   64.89   24.20
 -12  16  -1   67.89   18.80
 -12  16  -1   70.19   24.60
 -12  16   1   38.80   16.80
 -12  16   1   16.20   22.50
  16  12   1   57.89   27.40
 -16 -12   1   88.99   24.30
 -12  16   1   63.39   23.00
  16  11  -1  -10.60   13.10
 -11  16  -1    6.10   16.40
 -11  16  -1   50.19   24.80
 -16 -11  -1   23.70   17.80
 -11  16  -1    5.90   23.00
  16  11   1   24.30   23.00
 -11  16   1    3.10   22.90
 -11  16   1   66.19   24.70
 -16 -11   1   43.30   18.90
 -11  16   1   18.00   24.40
 -16 -10  -1   -2.70   17.40
 -10  16  -1   18.30   24.20
 -10  16  -1   12.00   24.00
  16  10  -1   -6.20   15.90
  16  10  -1   11.90   22.90
 -10  16  -1    0.40   25.20
 -10  16   1   11.60   24.80
  16  10   1   -9.00   24.20
 -16 -10   1   18.00   18.10
  16  10   1   -6.00   23.50
 -10  16   1    5.70   16.30
 -10  16   1   -9.30   16.50
  16   9  -1   57.19   27.80
  -9  16  -1   74.29   29.20
 -16  -9  -1   95.49   31.10
  -9  16  -1  103.29   25.00
  16   9  -1   91.19   22.90
  -9  16  -1   74.69   29.40
  -9  16   1  103.09   24.50
 -16  -9   1   78.79   30.20
  16   9   1   59.79   29.10
  16   9   1   70.49   22.70
  -9  16   1   82.69   29.50
  -9  16   1  123.99   29.50
  -8  16  -1   40.00   27.00
  -8  16  -1   18.90   25.80
  16   8  -1   15.40   25.80
 -16  -8  -1   75.69   29.00
  16   8  -1   38.70   25.40
  -8  16  -1   83.89   28.10
  -8  16  -1   37.10   26.30
 -16  -8  -1   28.10   30.40
 -16  -8   1   62.49   28.90
  -8  16   1   47.40   27.80
  -8  16   1   53.89   26.20
  16   8   1   86.39   27.00
 -16  -8   1   22.90   26.00
  16   8   1   29.50   27.00
  -8  16   1  111.39   28.10
  -7  16  -1  155.38   33.90
  -7  16  -1  120.79   34.10
  -7  16  -1  183.58   35.20
  16   7  -1  140.99   34.20
  -7  16  -1  213.48   31.70
 -16  -7  -1  176.98   35.70
  16   7  -1  104.49   31.60
 -16  -7  -1  206.88   37.30
  -7  16   1  104.79   33.30
 -16  -7   1  169.58   35.00
  -7  16   1  101.29   32.60
  -7  16   1   91.49   31.90
  16   7   1  178.48   35.20
  -7  16   1  145.09   33.80
 -16  -7   1  137.49   35.00
  16   7   1  153.28   33.70
  16   6  -1   28.10   24.00
  -6  16  -1   20.10   23.40
 -16  -6  -1  -22.10   25.90
 -16  -6  -1    1.10   26.10
  16   6  -1   44.90   25.90
  -6  16  -1   20.10   24.10
  -6  16  -1   29.70   26.20
  -6  16  -1   19.60   17.80
  -6  16   1    1.30   25.30
 -16  -6   1   60.09   27.20
  -6  16   1   24.90   23.80
  16   6   1    5.00   24.60
  16   6   1   25.20   24.50
  -6  16   1   67.39   27.10
  -6  16   1   34.60   26.10
 -16  -6   1   40.70   27.10
 -16  -5  -1   19.80   26.10
  -5  16  -1   11.90   26.80
  -5  16  -1   84.89   25.70
  -5  16  -1   75.49   26.80
 -16  -5  -1   -2.80   26.80
  16   5  -1   54.09   26.20
  16   5  -1   39.80   23.50
  -5  16  -1   26.40   24.90
  16   5   1   37.80   25.30
 -16  -5   1   17.80   26.80
  -5  16   1   38.90   26.00
  -5  16   1   38.10   27.50
  -5  16   1   43.20   24.10
 -16  -5   1   44.10   27.70
  16   5   1   35.00   23.30
  -5  16   1   37.00   25.30
 -16  -4  -1  -15.20   25.20
  -4  16  -1   27.50   25.60
  -4  16  -1   35.20   23.70
  -4  16  -1   39.90   17.00
  -4  16  -1   48.60   26.00
  16   4  -1   36.10   25.90
  16   4  -1   12.20   22.60
  -4  16  -1   12.10   23.20
 -16  -4  -1   10.00   26.20
 -16  -4  -1   31.70   27.70
  -4  16   1   23.90   22.20
 -16  -4   1   49.90   20.60
 -16  -4   1   61.89   26.70
  -4  16   1    7.80   24.80
  -4  16   1   -2.60   24.50
  -4  16   1   55.19   26.60
  16   4   1    1.70   22.00
  16   4   1   55.99   27.30
 -16  -4   1   -8.60   26.70
  -4  16   1   15.10   23.30
  -3  16  -1  131.59   33.20
  -3  16  -1   75.59   30.10
  -3  16  -1   98.89   30.00
 -16  -3  -1  198.28   33.30
 -16  -3  -1  146.19   34.20
 -16  -3  -1  178.18   35.50
  16   3  -1  156.68   30.00
  -3  16  -1   76.99   30.30
  16   3  -1  145.49   34.10
  -3  16  -1   98.09   30.00
  16   3  -1  122.99   34.90
  -3  16  -1   95.39   28.90
 -16  -3   1   76.09   32.10
 -16  -3   1  131.09   30.00
  16   3   1   71.39   27.00
  -3  16   1  181.78   33.40
 -16  -3   1  155.98   32.40
  -3  16   1  168.48   29.70
 -16  -3   1   86.29   33.20
  -3  16   1  130.69   29.40
  -3  16   1  161.48   33.60
  16   3   1   86.39   31.30
  -3  16   1  178.88   32.40
  -3  16   1  120.09   32.70
 -16  -2  -1  202.98   38.50
  -2  16  -1  140.59   33.90
  -2  16  -1  168.48   34.20
  -2  16  -1  229.08   34.90
  16   2  -1  174.78   33.10
  16   2  -1  139.79   34.70
  16   2  -1  160.98   32.30
  -2  16  -1  107.89   33.40
  -2  16  -1  154.48   34.90
 -16  -2  -1  198.38   42.40
  -2  16  -1  140.09   33.80
 -16  -2  -1  206.28   35.00
 -16  -2   1   97.39   35.10
  -2  16   1  181.68   33.80
  -2  16   1  209.58   36.20
  16   2   1  126.09   35.40
  16   2   1  153.78   35.00
 -16  -2   1  125.39   31.80
  -2  16   1  172.28   33.10
 -16  -2   1  113.69   35.20
  -2  16   1  154.08   35.80
  -2  16   1  205.98   36.30
  16   2   1  146.89   31.20
  -2  16   1  157.38   34.00
 -16  -2   1  163.68   34.90
  -1  16  -1   83.89   27.40
  16   1  -1   70.89   27.40
 -16  -1  -1   78.89   26.60
  -1  16  -1   68.39   25.90
  16   1  -1   83.09   23.80
 -16  -1  -1   31.50   31.20
 -16  -1  -1   19.10   28.00
  -1  16  -1   81.89   27.20
  -1  16  -1   98.79   27.60
  -1  16  -1   88.79   29.20
  -1  16  -1   25.60   25.40
  16   1   1   22.00   27.30
 -16  -1   1   84.59   30.90
  -1  16   1   84.39   29.20
 -16  -1   1   40.80   24.00
  -1  16   1   65.99   26.80
  16   1   1   66.79   24.30
  -1  16   1   99.49   27.90
  -1  16   1   57.69   26.90
 -16  -1   1   96.19   28.40
  -1  16   1   75.89   26.20
 -16  -1   1   37.60   29.60
 -16  -1   1   68.89   31.20
  -1  16   1   85.99   26.80
  16   1   1   82.49   22.70
   0  16  -1   24.10   19.10
  16   0  -1  -40.90   19.00
   0  16  -1  -21.80   21.00
  16   0  -1  -12.40   18.00
   0  16  -1   -1.10   22.80
   0  16  -1   34.30   24.40
   0  16  -1   -9.40   27.90
 -16   0  -1   15.70   25.40
 -16   0  -1    9.20   23.70
 -16   0  -1  -10.40   27.40
   0  16  -1    3.40   23.50
   0  16   1   29.10   23.90
  16   0   1   15.20   21.20
 -16   0   1    5.70   25.80
 -16   0   1   22.40   23.30
 -16   0   1   -7.10   28.50
  16   0   1    5.30   19.10
   0  16   1    4.40   25.60
   0  16   1  -34.60   21.70
 -16   0   1    8.30   21.00
   0  16   1   -2.40   22.20
   0  16   1   -4.90   21.50
   0  16   1   62.49   23.90
   1  16  -1   77.09   27.90
  16  -1  -1  104.69   25.70
 -16   1  -1   15.00   27.70
 -16   1  -1   60.79   29.40
   1  16  -1   87.39   26.50
 -16   1  -1   33.30   25.40
   1  16  -1   41.20   25.10
   1  16  -1   77.39   27.20
   1  16  -1   58.99   29.20
 -16   1   1   44.90   29.70
   1  16   1   55.19   26.40
   1  16   1   68.39   26.20
   1  16   1  102.39   27.10
   1  16   1   98.69   28.90
 -16   1   1   69.99   24.90
 -16   1   1   79.89   27.50
   1  16   1   46.10   26.70
   1  16   1   70.19   26.40
 -16   1   1   64.69   29.80
  16  -1   1   47.10   23.10
 -16   2  -1  111.79   34.90
   2  16  -1  166.38   34.00
  -2 -16  -1  157.18   35.40
   2  16  -1  259.97   37.70
  16  -2  -1  160.98   32.30
 -16   2  -1  106.49   32.30
 -16   2  -1  103.59   35.00
   2  16  -1  190.08   34.90
   2  16  -1  184.98   34.70
   2  16  -1  141.99   33.80
 -16   2   1  166.18   34.40
   2  16   1  121.09   32.30
   2  16   1  126.89   32.50
   2  16   1  126.59   33.10
  16  -2   1  174.88   32.80
   2  16   1  137.29   34.60
   2  16   1  110.79   32.50
 -16   2   1  162.08   36.20
 -16   2   1  201.38   32.90
   2  16   1  141.29   33.60
 -16   2   1  149.69   36.70
   3  16  -1  179.78   32.90
 -16   3  -1  107.89   33.10
  -3 -16  -1   84.39   33.00
   3  16  -1  159.98   32.30
   3  16  -1  153.68   34.00
 -16   3  -1   97.19   30.80
   3  16  -1  196.28   34.60
  16  -3  -1   97.39   28.20
 -16   3  -1  100.49   33.10
   3  16  -1  188.58   34.20
  -3 -16   1  130.59   33.90
   3  16   1  113.09   33.00
 -16   3   1  139.99   30.40
   3  16   1   74.29   30.40
   3  16   1  125.49   31.80
 -16   3   1  183.28   33.80
   3  16   1   66.89   29.70
   3  16   1  129.89   28.20
 -16   3   1  176.68   35.60
  16  -3   1  182.48   32.00
 -16   3   1  133.59   33.90
   4  16  -1   48.90   25.50
   4  16  -1    9.40   23.70
  16  -4  -1   52.49   22.10
   4  16  -1  -48.80   22.10
 -16   4  -1   30.80   26.80
 -16   4  -1   27.60   24.70
   4  16  -1   16.00   25.30
 -16   4  -1   23.40   27.10
   4  16  -1   47.80   24.40
  -4 -16  -1   10.20   27.70
  16  -4   1   -5.50   19.50
   4  16   1   36.80   25.20
   4  16   1   85.99   28.30
   4  16   1   39.10   26.40
 -16   4   1   68.89   26.30
  -4 -16   1   15.30   26.90
 -16   4   1   14.80   25.80
   4  16   1  -16.20   22.80
 -16   4   1   24.00   26.90
   4  16   1   52.29   25.40
   5  16  -1   32.70   25.10
 -16   5  -1   58.69   27.30
   5  16  -1   31.30   25.20
  -5 -16  -1   22.50   28.40
  16  -5  -1   37.00   23.20
 -16   5  -1   52.99   24.90
 -16   5  -1   44.30   27.00
   5  16  -1   23.10   26.50
   5  16  -1   48.10   25.50
   5  16  -1   12.80   24.10
 -16   5   1   29.50   18.80
 -16   5   1   25.70   20.00
   5  16   1   57.29   25.80
  -5 -16   1   52.79   27.00
 -16   5   1   22.00   26.50
   5  16   1   71.59   28.00
   5  16   1   76.19   26.90
  16  -5   1    9.20   20.80
   5  16   1   94.49   28.10
   5  16   1   62.79   28.00
 -16   6  -1   11.80   27.00
 -16   6  -1    3.10   25.60
   6  16  -1   98.89   26.10
  -6 -16  -1   40.90   27.70
  16  -6  -1   -6.90   20.80
 -16   6  -1   27.30   26.60
 -16   6  -1   18.00   25.10
   6  16  -1   17.60   24.80
   6  16  -1   29.30   24.00
   6  16  -1   55.39   20.20
 -16   6   1   -7.00   25.60
 -16   6   1   -1.00   25.70
   6  16   1   12.30   24.50
   6  16   1   47.40   26.10
  16  -6   1   51.09   23.20
   6  16   1   54.79   25.20
   6  16   1   29.40   24.60
  -6 -16   1   51.59   28.00
 -16   6   1   43.70   25.80
  -6 -16   1   10.30   26.40
 -16   7  -1  141.69   34.20
 -16   7  -1  141.59   28.90
 -16   7  -1  141.19   35.00
   7  16  -1  170.88   33.20
  -7 -16  -1  119.79   35.20
 -16   7  -1  154.38   34.40
   7  16  -1  149.09   33.60
   7  16  -1  148.19   32.50
  16  -7  -1   95.89   30.00
   7  16   1  188.78   35.90
   7  16   1  155.98   33.40
  16  -7   1   83.89   29.30
  -7 -16   1  168.38   35.50
 -16   7   1  174.98   35.70
 -16   7   1  125.39   34.90
   7  16   1  194.38   34.00
   7  16   1  185.78   33.70
  -7 -16   1  169.08   36.50
 -16   7   1  125.59   32.90
 -16   8  -1   53.89   27.20
 -16   8  -1   71.29   28.50
 -16   8  -1   43.40   25.60
  16  -8  -1   12.60   21.40
  -8 -16  -1   66.89   30.00
 -16   8  -1   77.09   29.00
  -8 -16  -1   70.89   26.40
   8  16  -1   40.30   24.80
 -16   8   1   77.79   34.90
  -8 -16   1   53.59   22.00
 -16   8   1   87.29   29.20
  -8 -16   1   46.60   26.70
   8  16   1   61.79   26.50
   8  16   1   56.69   25.30
 -16   8   1   33.00   26.00
  16  -8   1   42.50   23.10
   8  16   1   26.70   22.50
 -16   8   1   59.29   27.70
  16  -9  -1   67.09   20.50
 -16   9  -1   95.99   24.70
 -16   9  -1  122.69   28.70
 -16   9  -1   67.39   27.80
   9  16  -1   37.40   26.00
  -9 -16  -1   47.60   23.00
  -9 -16  -1   93.89   27.10
 -16   9  -1   95.79   30.60
  -9 -16   1  118.09   27.10
  16  -9   1   54.59   23.80
   9  16   1   89.19   27.90
  -9 -16   1   76.79   27.40
 -16   9   1  115.29   27.80
   9  16   1   74.59   26.20
 -16   9   1   66.29   27.60
 -16   9   1   71.49   29.00
 -16   9   1   35.10   28.60
 -16  10  -1    4.70   25.40
  10  16  -1   13.00   22.30
 -16  10  -1   30.20   26.50
 -16  10  -1    0.60   23.50
 -10 -16  -1   11.70   25.50
  16 -10  -1   12.60   14.70
 -16  10   1   31.30   22.80
 -16  10   1   25.10   26.40
 -16  10   1   11.20   24.70
  10  16   1   -9.60   22.00
 -10 -16   1   16.90   26.50
 -16  11  -1   27.10   24.70
 -16  11  -1  -17.90   23.10
  11  16  -1   43.00   20.00
 -16  11  -1    5.10   22.10
 -16  11   1   14.80   24.70
 -16  11   1   41.90   15.90
 -16  11   1   24.10   18.90
  11  16   1   19.90   22.20
 -11 -16   1   44.90   24.90
  12  16  -1   25.50   17.70
 -16  12  -1   44.20   21.80
 -16  12  -1   56.69   24.90
 -16  12  -1   52.79   18.60
 -16  12   1   22.50   21.70
 -16  12   1   45.60   20.00
 -12 -16   1   35.50   22.40
 -16  12   1   39.60   23.60
  12  16   1   61.49   27.50
 -16  13  -1   79.09   22.80
 -16  13  -1   37.20   19.80
 -16  13  -1   89.09   18.90
 -16  13   1   16.20   17.90
 -16  13   1   15.80   21.00
 -16  13   1   36.30   16.80
 -16  14  -1    1.30   13.10
 -16  14  -1   -0.60   11.60
 -16  14  -1   30.70   19.30
 -16  14   1   29.00   13.40
 -16  14   1   53.79   16.60
 -16  14   1   -1.70   17.30
 -16  15  -1   22.70   14.20
 -16  15  -1  -12.90   10.40
 -16  15  -1    0.40   15.10
 -16  15   1   -5.90    9.30
 -16  15   1    0.20   14.80
 -16  15   1   -3.00   12.20
 -14  17  -1   24.70   11.00
 -14  17  -1   -1.90   16.00
 -14  17   1   -2.00   10.20
 -14  17   1    9.90   15.10
 -13  17  -1   11.30   16.30
 -13  17  -1   43.10   14.70
 -13  17  -1   54.59   19.80
 -13  17   1   38.30   14.20
 -13  17   1   26.90   16.90
 -13  17   1   32.40   17.00
 -12  17  -1   62.89   22.10
 -12  17  -1   46.70   15.60
 -12  17  -1   61.89   20.30
 -12  17   1   15.20   18.80
 -12  17   1   24.60   19.00
 -12  17   1   24.50   15.20
 -11  17  -1    2.50   13.70
 -11  17  -1   22.60   14.90
 -11  17  -1  -18.70   19.00
 -11  17   1    4.40   19.10
 -11  17   1    2.20   14.70
 -11  17   1   -1.50   13.40
 -17 -11   1  -42.20   19.10
 -17 -10  -1   33.60   17.20
 -10  17  -1   70.99   24.30
 -10  17  -1   22.40   22.50
 -10  17  -1   20.10   22.30
  17  10  -1   45.60   20.10
 -17 -10   1   41.70   24.00
 -10  17   1   49.70   23.60
 -10  17   1   27.10   16.30
 -10  17   1   57.39   22.90
  17  10   1   11.10   22.20
  -9  17  -1   49.50   20.20
  -9  17  -1   44.80   19.10
  17   9  -1   41.90   17.40
 -17  -9  -1   30.80   25.60
  -9  17  -1   73.59   26.10
  -9  17   1   55.39   19.90
 -17  -9   1   30.10   19.40
  -9  17   1   65.89   26.20
  17   9   1   33.40   19.60
  17   9   1   73.89   20.90
  -9  17   1  126.19   28.20
  17   8  -1   86.49   27.20
  -8  17  -1   60.39   22.10
  17   8  -1   86.29   26.80
 -17  -8  -1   81.79   23.00
  -8  17  -1   60.19   21.80
  -8  17  -1   57.39   27.10
  17   8   1   70.99   26.80
 -17  -8   1   61.59   27.00
  -8  17   1   51.09   27.00
  17   8   1   44.10   27.70
 -17  -8   1   69.19   22.10
  -8  17   1  140.39   29.60
  -8  17   1  113.69   28.70
  -7  17  -1   44.10   26.20
  17   7  -1   57.19   29.40
  -7  17  -1   58.89   20.00
  -7  17  -1   56.89   26.00
 -17  -7  -1   53.89   28.00
  17   7  -1   85.59   26.90
  -7  17  -1   39.10   26.80
 -17  -7  -1   78.89   27.10
  17   7   1    1.30   25.10
 -17  -7   1   12.30   25.50
  17   7   1   99.69   41.00
  -7  17   1   44.60   26.70
 -17  -7   1   42.60   27.40
  -7  17   1   27.70   25.10
  17   7   1   39.90   26.00
  -7  17   1  104.79   27.90
  17   6  -1   74.39   28.00
  17   6  -1  127.69   30.50
  -6  17  -1   96.99   23.70
 -17  -6  -1   85.09   28.80
 -17  -6  -1   65.49   23.50
  -6  17  -1  131.49   29.90
  -6  17  -1   93.79   29.30
  -6  17  -1   64.29   29.00
  17   6   1  116.09   29.20
 -17  -6   1   76.09   28.90
  -6  17   1   62.99   28.40
  -6  17   1   63.09   27.80
  17   6   1  101.79   24.40
  -6  17   1   86.39   23.90
 -17  -6   1   98.09   25.90
  -6  17   1   76.49   28.60
  -5  17  -1   67.29   30.10
  -5  17  -1   79.09   30.00
  17   5  -1   95.69   25.40
  -5  17  -1  134.89   31.50
 -17  -5  -1  125.39   32.60
  17   5  -1  157.38   32.70
  -5  17  -1   98.89   29.90
 -17  -5  -1  160.28   34.50
  17   5   1  133.79   31.50
  -5  17   1  162.58   33.40
  -5  17   1  136.59   32.90
  -5  17   1  219.78   33.80
  -5  17   1  183.18   33.90
  17   5   1   70.09   28.90
 -17  -5   1   78.69   30.80
 -17  -5   1  131.49   32.90
  17   4  -1  111.39   29.30
  17   4  -1  115.99   31.30
  -4  17  -1  108.99   30.90
  -4  17  -1   78.59   30.20
  -4  17  -1   72.79   27.20
 -17  -4  -1   93.29   31.10
 -17  -4  -1  126.49   32.50
 -17  -4  -1  160.58   31.80
  -4  17  -1   80.49   30.10
 -17  -4   1  147.49   32.10
  17   4   1  114.79   30.40
  17   4   1   89.49   28.50
 -17  -4   1  134.09   26.80
  -4  17   1  174.08   31.00
  -4  17   1  124.99   27.00
  -4  17   1   82.69   30.20
 -17  -4   1   63.49   31.30
  -4  17   1  106.79   26.00
  17   3  -1   54.99   27.60
  -3  17  -1   64.89   26.30
  17   3  -1   91.19   25.70
 -17  -3  -1   85.99   29.30
  -3  17  -1   -6.70   25.50
 -17  -3  -1  116.49   30.10
  -3  17  -1   51.79   26.50
 -17  -3  -1   47.10   27.20
  -3  17  -1   49.40   19.70
  -3  17  -1   54.59   26.30
  -3  17   1  117.79   29.60
  17   3   1   54.09   27.50
 -17  -3   1   31.80   27.10
  -3  17   1  116.99   27.40
  -3  17   1   35.60   24.20
 -17  -3   1   80.39   27.70
  17   3   1   25.90   24.10
  -3  17   1   49.70   26.50
  -3  17   1   70.89   28.10
 -17  -3   1  104.49   30.00
  -3  17   1  126.79   28.60
   3 -17   1   87.29   28.90
  -2  17  -1   26.60   25.00
  -2  17  -1   44.90   23.20
  -2  17  -1   19.50   22.90
 -17  -2  -1   -1.00   24.50
  17   2  -1  -10.70   20.50
  -2  17  -1   16.40   23.30
 -17  -2  -1   34.70   23.70
  -2  17  -1  -10.40   22.90
  -2  17  -1    6.00   25.50
 -17  -2  -1   46.90   26.60
  17   2  -1   61.39   27.00
  17   2  -1    4.50   21.00
  17   2   1   30.00   25.70
 -17  -2   1   56.19   23.70
  -2  17   1   35.20   25.30
  -2  17   1   28.80   25.10
  17   2   1   44.80   28.00
  17   2   1   36.40   22.50
 -17  -2   1   50.59   25.20
  -2  17   1   -2.90   23.50
  -2  17   1   36.50   25.80
 -17  -2   1   15.00   26.60
   2 -17   1   34.10   24.90
 -17  -2   1   56.79   27.10
  -2  17   1    0.90   21.80
  -2  17   1   35.20   24.50
  17   1  -1   52.89   27.00
 -17  -1  -1   91.09   27.20
  -1  17  -1   42.80   28.20
  -1  17  -1   79.09   26.50
 -17  -1  -1   58.89   28.80
  -1  17  -1   94.99   27.10
  -1  17  -1   95.09   28.40
  17   1  -1   55.59   23.90
  17   1  -1   75.49   24.60
  -1  17  -1  143.69   30.00
  -1  17  -1   61.19   19.80
 -17  -1   1   69.19   25.80
 -17  -1   1   87.79   27.80
  -1  17   1   34.30   25.90
  17   1   1  106.29   25.60
  -1  17   1   62.99   27.10
 -17  -1   1   93.79   30.70
 -17  -1   1  103.29   31.10
  17   1   1   73.59   29.50
  -1  17   1   32.20   24.70
  -1  17   1   33.10   24.70
  17   1   1   70.89   25.10
  -1  17   1   74.59   27.60
  -1  17   1   14.50   27.70
   0  17  -1  138.19   34.50
  17   0  -1   88.29   29.30
 -17   0  -1  162.88   35.50
   0  17  -1  210.78   32.90
 -17   0  -1  124.79   32.20
  17   0  -1  134.59   29.40
   0  17  -1  141.39   28.20
   0  17  -1  199.38   34.80
   0  17  -1  137.29   33.60
 -17   0  -1  155.48   37.00
   0  17  -1  123.39   31.80
  17   0  -1  120.69   33.10
   0  17   1  148.59   32.80
   0  17   1  165.68   33.50
  17   0   1  155.58   31.70
   0  17   1   75.69   30.50
  17   0   1  110.69   33.80
 -17   0   1  167.08   32.50
   0  17   1  134.29   32.30
   0  17   1  185.48   34.00
 -17   0   1  161.68   31.50
 -17   0   1  156.68   36.60
   0  17   1  148.59   34.80
 -17   0   1  131.29   28.40
   1  17  -1   53.89   19.70
   1  17  -1   50.39   19.70
 -17   1  -1   92.79   29.00
   1  17  -1   64.89   27.30
   1  17  -1   49.70   26.50
  17  -1  -1   48.40   23.30
 -17   1  -1   58.99   30.40
 -17   1  -1   49.10   26.60
   1  17  -1   54.59   25.30
   1  17   1   90.99   26.80
 -17   1   1    8.10   26.20
 -17   1   1   34.60   24.70
 -17   1   1   58.89   20.60
   1  17   1  111.49   30.40
 -17   1   1   66.09   29.60
   1  17   1   95.09   27.40
   1  17   1   52.19   25.90
   1  17   1   59.19   27.70
   1  17   1   68.89   26.10
  17  -1   1   26.00   22.30
   2  17  -1   14.20   25.80
 -17   2  -1   53.49   26.40
 -17   2  -1   12.30   27.50
   2  17  -1   35.10   25.80
 -17   2  -1    1.30   23.90
   2  17  -1   -1.10   22.40
   2  17  -1  -14.70   21.10
  17  -2  -1   42.30   22.50
   2  17  -1  -23.10   21.50
   2  17   1   45.40   24.50
   2  17   1   28.30   22.60
 -17   2   1   22.00   25.90
 -17   2   1   66.59   26.40
   2  17   1   15.10   18.50
 -17   2   1   36.00   27.50
   2  17   1   36.60   24.60
   2  17   1   43.10   25.90
   2  17   1   29.30   24.10
  17  -2   1   -1.50   19.60
   3  17  -1  123.69   31.70
  -3 -17  -1   72.89   29.30
 -17   3  -1   72.29   29.60
   3  17  -1  114.49   28.00
   3  17  -1  144.49   30.80
   3  17  -1   72.09   28.20
 -17   3  -1  118.09   31.70
 -17   3  -1   69.89   23.10
   3  17  -1   90.69   28.40
  17  -3  -1   57.49   24.90
  -3 -17   1   73.99   28.60
   3  17   1   93.99   29.50
 -17   3   1  162.18   33.30
   3  17   1   95.49   23.00
   3  17   1  101.59   29.90
 -17   3   1   97.29   30.20
 -17   3   1   72.89   28.80
   3  17   1   63.59   28.20
   3  17   1   63.49   27.80
  17  -3   1   74.99   25.20
  17  -4  -1   81.69   26.20
  -4 -17  -1  109.39   31.10
 -17   4  -1   59.39   28.60
 -17   4  -1  126.99   31.80
   4  17  -1   87.59   27.40
   4  17  -1  134.59   30.40
   4  17  -1   95.39   29.00
 -17   4  -1   89.39   32.00
   4  17  -1  150.08   31.30
 -17   4   1   90.39   31.00
  -4 -17   1   74.59   29.10
   4  17   1  111.39   30.60
   4  17   1  132.09   30.90
  17  -4   1  112.59   27.20
  -4 -17   1   76.79   30.90
 -17   4   1  113.49   29.80
   4  17   1   76.59   24.20
 -17   4   1  123.69   32.30
   4  17   1   77.39   28.00
   4  17   1  160.08   31.50
   5  17  -1  133.39   29.50
  17  -5  -1   67.89   26.60
 -17   5  -1  121.39   26.40
 -17   5  -1  136.49   32.60
  -5 -17  -1  125.19   33.00
   5  17  -1  140.69   31.00
 -17   5  -1  106.19   32.70
   5  17  -1  197.08   30.90
   5  17  -1  133.19   26.40
   5  17   1  117.69   31.30
  17  -5   1  105.69   27.90
   5  17   1   93.29   32.90
 -17   5   1  127.69   31.70
 -17   5   1  112.39   32.50
   5  17   1   76.09   28.60
   5  17   1  120.19   30.50
 -17   5   1  157.58   32.30
  -5 -17   1  111.39   27.90
   5  17   1  102.89   31.20
  -5 -17   1   72.69   30.20
 -17   6  -1   49.70   28.90
   6  17  -1   37.60   26.20
 -17   6  -1   67.69   23.60
   6  17  -1   67.49   26.30
   6  17  -1   71.39   25.90
  -6 -17  -1   94.99   30.90
 -17   6  -1  137.19   31.10
  17  -6  -1   93.89   26.60
  -6 -17   1   70.59   29.40
  -6 -17   1  128.59   31.20
   6  17   1  121.49   28.40
 -17   6   1   41.90   27.10
   6  17   1  102.39   28.10
  17  -6   1   67.89   26.00
   6  17   1  126.79   27.80
 -17   6   1   47.30   28.40
 -17   6   1   63.49   22.90
  -7 -17  -1   79.79   28.50
 -17   7  -1   51.69   27.50
  -7 -17  -1   77.69   30.80
   7  17  -1   55.69   24.70
 -17   7  -1   32.80   24.30
 -17   7  -1   74.59   26.40
 -17   7  -1   45.70   27.20
  17  -7  -1   44.00   23.20
   7  17   1    1.40   22.90
   7  17   1   56.99   24.50
 -17   7   1   46.60   27.20
   7  17   1   52.69   25.30
  17  -7   1   43.80   23.00
 -17   7   1   71.69   22.70
 -17   7   1   59.09   26.50
  17  -7   1   81.89   32.00
  -7 -17   1   73.79   29.60
  -7 -17   1   68.49   22.10
 -17   8  -1   83.79   27.80
  17  -8  -1   49.99   22.90
 -17   8  -1   26.60   24.40
  -8 -17  -1   57.89   22.30
 -17   8  -1   83.79   21.80
   8  17  -1   43.00   23.90
 -17   8  -1   62.09   21.70
 -17   8   1   83.39   27.90
  17  -8   1  100.49   32.50
   8  17   1   45.30   23.80
 -17   8   1   86.29   26.90
  -8 -17   1   61.19   29.20
  17  -8   1   47.30   18.80
  -8 -17   1   51.39   26.00
 -17   8   1   85.29   22.50
   8  17   1   61.69   20.50
 -17   9  -1   19.60   21.40
 -17   9  -1   28.40   21.80
 -17   9  -1   71.59   26.00
 -17   9  -1   46.80   19.80
  -9 -17  -1   67.49   27.20
   9  17  -1   47.70   21.40
 -17   9   1   60.39   26.60
   9  17   1   36.20   23.10
  -9 -17   1   45.30   28.20
 -17   9   1   31.80   22.60
 -17   9   1   57.29   25.60
 -17  10  -1   55.69   25.40
 -17  10  -1   35.00   23.50
 -10 -17  -1   39.90   24.00
 -17  10  -1   22.00   19.70
  10  17  -1   45.40   19.00
 -10 -17   1   53.79   25.00
 -17  10   1   30.20   21.30
 -17  10   1   68.09   25.40
  10  17   1   74.99   22.80
 -17  10   1   28.90   19.40
 -17  11  -1  -19.10   16.50
 -17  11  -1   44.50   23.20
 -17  11  -1   22.20   20.00
  11  17  -1   26.30   16.50
 -17  11   1   35.20   22.50
 -17  11   1   -8.90   16.40
 -17  11   1   22.60   19.60
 -11 -17   1   39.00   21.20
 -17  12  -1   25.60   17.90
 -17  12  -1   37.40   14.80
 -17  12  -1   58.29   17.60
 -17  12   1   58.49   17.20
 -17  12   1   23.20   12.60
 -17  12   1   33.70   14.50
 -17  13  -1   42.20   17.40
  17 -13  -1   85.19   21.00
 -17  13  -1   32.00   11.90
 -17  13  -1   34.30   14.60
 -17  13   1    9.10   12.20
  17 -13   1   27.00   14.50
 -17  13   1   22.10   18.80
 -17  13   1    6.60   14.00
 -17  14  -1   17.60   11.10
 -17  14  -1   24.60   11.80
 -17  14   1   16.90   15.90
 -17  14   1   18.40   10.50
 -12  18  -1   -5.00   10.90
 -12  18  -1    0.40   12.20
 -12  18  -1  -21.00    9.60
 -12  18   1    6.00   11.40
 -12  18   1   -0.70   14.60
 -12  18   1   -4.10   14.80
 -11  18  -1   87.59   17.70
 -11  18  -1   73.59   21.00
 -11  18  -1   35.10   15.50
 -11  18   1   52.99   15.90
 -11  18   1   44.60   16.10
 -11  18   1   68.89   19.80
 -10  18  -1   49.70   16.70
 -10  18  -1   95.59   19.40
 -10  18  -1   99.69   23.10
 -10  18   1   54.89   17.80
 -10  18   1   45.70   22.30
 -10  18   1   48.60   16.60
  18   9  -1   63.39   23.60
  -9  18  -1   42.20   22.40
  -9  18  -1   32.00   16.80
  -9  18  -1   49.60   22.20
  -9  18   1   56.39   23.40
  18   9   1    4.50   21.40
  -9  18   1   32.10   21.20
  -9  18   1   49.10   17.10
 -18  -9   1   30.50   16.10
  -8  18  -1  -20.10   20.30
  -8  18  -1   15.30   16.10
  18   8  -1   13.60   14.00
  -8  18  -1   13.60   16.50
  -8  18   1  -16.30   14.70
  18   8   1   28.00   17.10
 -18  -8   1   14.90   15.40
  -8  18   1   53.59   22.10
  -8  18   1   18.40   21.90
  -7  18  -1    1.70   23.10
  -7  18  -1   61.29   25.50
  18   7  -1   35.30   15.80
  -7  18  -1   51.49   25.70
  18   7   1   19.30   17.70
  -7  18   1   -9.60   23.20
  -7  18   1   -7.10   22.90
 -18  -7   1   18.80   25.40
  -7  18   1   21.80   22.90
 -18  -7   1    1.60   15.70
  -6  18  -1   29.30   18.10
  -6  18  -1    8.10   23.40
  -6  18  -1  -11.00   23.30
  18   6  -1   16.60   24.70
 -18  -6  -1   32.10   26.80
 -18  -6  -1   41.00   29.50
  18   6  -1   27.00   27.10
 -18  -6   1   49.40   20.90
  -6  18   1   54.39   24.70
  -6  18   1   64.49   25.10
  18   6   1   34.90   25.40
  18   6   1   46.30   19.40
  -6  18   1   35.60   24.00
 -18  -6   1   37.40   24.10
  -5  18  -1   30.10   25.60
 -18  -5  -1  101.09   27.40
  -5  18  -1   93.59   28.10
  -5  18  -1  112.69   28.10
 -18  -5  -1   71.79   28.40
  -5  18  -1   61.89   27.50
  18   5  -1   57.39   27.70
  18   5  -1   55.49   27.10
  18   5   1   64.19   21.70
  -5  18   1  115.49   28.60
 -18  -5   1  112.69   30.60
 -18  -5   1   89.19   27.50
  -5  18   1   85.79   28.40
  18   5   1   64.49   26.70
 -18  -4  -1   99.59   32.30
  18   4  -1   88.59   26.20
  -4  18  -1  165.98   33.00
  -4  18  -1  170.98   31.90
  18   4  -1   81.19   29.30
  -4  18  -1  158.28   32.30
  -4  18  -1  191.68   33.60
 -18  -4  -1   95.49   30.90
  18   4   1  151.98   32.00
 -18  -4   1  156.68   31.80
  18   4   1  162.98   33.30
  -4  18   1  127.69   26.50
  -4  18   1  123.49   31.90
 -18  -4   1  158.48   28.80
  -4  18   1  103.49   30.90
 -18  -4   1  107.39   31.80
  -3  18  -1   75.89   26.30
 -18  -3  -1   70.79   26.70
 -18  -3  -1   67.29   27.20
 -18  -3  -1   75.39   26.50
  18   3  -1   20.50   26.00
  -3  18  -1   47.40   27.00
   3 -18  -1   60.29   26.30
  -3  18  -1   78.89   21.80
  -3  18  -1   72.19   24.90
  18   3  -1  107.59   26.60
 -18  -3   1   34.70   26.10
  -3  18   1   81.39   27.80
  -3  18   1   42.10   25.00
 -18  -3   1   61.29   27.00
   3 -18   1   22.70   25.60
  -3  18   1   68.19   21.40
  -3  18   1   48.70   26.30
  -3  18   1   90.29   24.60
 -18  -3   1   63.69   27.20
  18   3   1   72.69   27.60
  18   3   1   53.09   25.20
 -18  -2  -1    3.60   17.70
 -18  -2  -1   40.30   25.90
   2 -18  -1    8.20   24.00
  -2  18  -1   49.80   18.70
  18   2  -1   25.70   25.80
  18   2  -1   30.90   22.00
  -2  18  -1   35.10   17.20
 -18  -2  -1   17.20   24.40
  -2  18  -1  -22.80   21.70
  -2  18  -1   22.10   24.20
 -18  -2   1   12.90   24.00
  -2  18   1   17.00   24.00
 -18  -2   1   11.70   24.70
  -2  18   1   39.30   24.90
  -2  18   1   31.20   24.60
  -2  18   1   38.00   23.30
  18   2   1    6.90   25.90
   2 -18   1   25.80   18.20
 -18  -2   1   13.30   25.80
  -2  18   1   48.10   22.70
  18   2   1   15.50   22.00
 -18  -1  -1  245.18   36.90
  18   1  -1  139.09   33.80
 -18  -1  -1  166.78   30.80
  -1  18  -1  194.38   33.40
  18   1  -1  195.58   32.50
  18   1  -1  165.08   33.20
  -1  18  -1  166.98   35.50
  -1  18  -1  132.99   32.70
  -1  18  -1  139.99   32.50
  -1  18  -1  181.88   34.60
  18   1   1  128.79   32.30
  -1  18   1  200.58   35.90
  18   1   1  194.08   36.10
 -18  -1   1  152.38   35.80
  -1  18   1  189.98   34.70
  -1  18   1  175.18   32.90
  -1  18   1  173.08   36.10
   1 -18   1  166.88   35.20
  18   1   1   78.19   35.30
 -18  -1   1   99.79   29.30
  -1  18   1  185.88   33.50
   0  18  -1   58.69   26.00
   0  18  -1   65.09   25.40
   0  18  -1   25.50   23.60
  18   0  -1   82.19   24.50
   0  18  -1   80.29   27.60
   0  18  -1   63.49   25.10
 -18   0  -1   90.29   27.20
 -18   0  -1   74.29   26.30
  18   0  -1   65.79   27.40
   0  18   1   36.60   24.40
   0  18   1   62.19   24.10
   0 -18   1   35.70   27.10
  18   0   1   -1.50   25.60
   0  18   1   14.80   24.60
 -18   0   1  -11.40   27.00
   0  18   1   88.49   25.90
 -18   0   1   69.39   29.00
  18   0   1    1.30   22.30
   0  18   1   22.50   25.30
   1  18  -1  171.48   32.90
 -18   1  -1  151.08   33.60
   1  18  -1  131.89   34.00
  18  -1  -1  108.29   29.90
 -18   1  -1  122.39   34.20
   1  18  -1  205.98   30.60
  18  -1  -1  148.59   34.40
 -18   1  -1  137.99   32.80
   1  18  -1  234.78   34.50
   1  18   1  146.59   33.10
 -18   1   1  120.59   33.60
 -18   1   1  156.18   35.50
  18  -1   1  146.19   35.10
 -18   1   1  158.28   34.50
  18  -1   1  152.38   31.80
   1  18   1   80.89   30.60
  -1 -18   1  174.08   36.20
   1  18   1  125.99   31.80
   1  18   1  181.28   33.40
   1  18   1  153.68   32.20
   2  18  -1   44.80   22.70
  18  -2  -1   24.50   20.40
 -18   2  -1   60.69   20.30
   2  18  -1   77.39   25.90
   2  18  -1   33.60   23.90
  18  -2  -1   -7.50   24.20
 -18   2  -1  -51.59   22.80
   2  18  -1   -8.10   22.40
 -18   2  -1   49.70   27.00
 -18   2   1   55.39   20.50
   2  18   1   14.80   17.30
  18  -2   1   45.30   26.10
   2  18   1   13.20   22.70
 -18   2   1  -11.50   24.70
   2  18   1   19.20   23.60
   2  18   1  -26.60   23.00
  -2 -18   1   19.60   26.90
 -18   2   1   27.60   26.50
  18  -2   1   10.30   21.10
 -18   3  -1   69.39   27.30
   3  18  -1   68.99   25.10
  18  -3  -1   69.39   24.20
   3  18  -1   38.10   24.60
   3  18  -1   30.50   18.60
 -18   3  -1   79.69   27.10
  -3 -18  -1   17.30   24.10
   3  18  -1   98.39   27.10
 -18   3  -1   26.60   26.80
 -18   3   1   43.50   26.20
 -18   3   1   29.00   20.30
   3  18   1   40.50   24.10
  -3 -18   1   54.09   41.60
   3  18   1   67.59   26.70
  -3 -18   1  109.59   24.90
 -18   3   1   52.99   28.30
  18  -3   1   57.79   23.70
   3  18   1   47.60   25.60
   3  18   1  105.29   22.40
   4  18  -1  131.49   31.20
 -18   4  -1  182.08   29.20
 -18   4  -1  119.19   31.40
   4  18  -1  110.89   28.70
 -18   4  -1  153.68   32.90
  -4 -18  -1  168.38   32.60
  18  -4  -1   94.99   24.90
   4  18  -1  138.39   27.60
   4  18  -1  191.28   32.00
  -4 -18   1  145.79   32.30
 -18   4   1   82.49   31.20
   4  18   1   92.89   28.60
 -18   4   1   92.79   30.90
  18  -4   1   94.79   24.40
   4  18   1  152.28   31.20
   4  18   1  121.39   26.80
   4  18   1  139.99   31.30
 -18   4   1  171.18   32.90
  -4 -18   1  168.58   30.30
   5  18  -1   86.89   25.50
   5  18  -1   34.50   25.20
 -18   5  -1  126.59   29.10
   5  18  -1   64.29   25.70
 -18   5  -1   56.49   27.40
  -5 -18  -1   59.59   26.80
  -5 -18  -1   57.09   29.70
 -18   5  -1   83.69   22.90
  18  -5  -1   44.40   23.80
   5  18   1  120.39   26.50
   5  18   1   64.09   25.50
  -5 -18   1   22.10   27.90
 -18   5   1   79.99   22.60
 -18   5   1  100.39   28.50
   5  18   1   75.59   25.20
 -18   5   1   66.09   22.10
  -5 -18   1   89.09   27.90
  18  -5   1   61.79   24.00
  18  -6  -1   19.20   16.60
 -18   6  -1   23.70   18.40
 -18   6  -1   34.90   18.70
   6  18  -1   48.40   18.00
 -18   6  -1  109.69   27.90
  -6 -18  -1   57.99   25.70
  18  -6   1   17.20   22.80
   6  18   1   33.60   22.30
 -18   6   1   66.99   26.00
 -18   6   1   62.89   20.30
 -18   6   1   22.40   24.40
  -6 -18   1   29.20   19.70
   6  18   1   15.70   21.90
  -6 -18   1   43.90   20.40
  -7 -18  -1   37.00   19.30
 -18   7  -1    7.90   23.50
   7  18  -1   -4.30   13.60
 -18   7  -1   37.00   18.20
 -18   7  -1    3.70   23.30
 -18   7   1   18.30   23.20
 -18   7   1   42.70   24.00
 -18   7   1   12.40   17.80
   7  18   1   16.50   20.90
  -7 -18   1   25.70   25.30
   8  18  -1   -4.10   17.40
 -18   8  -1   26.80   16.00
 -18   8  -1  -17.90   13.30
 -18   8  -1   36.10   22.20
  -8 -18  -1   16.50   17.20
  -8 -18   1   24.10   17.20
   8  18   1   11.00   19.60
 -18   8   1  -21.80   19.30
 -18   8   1    4.40   23.10
 -18   8   1   -1.10   14.90
 -18   9  -1   19.60   21.20
 -18   9  -1   48.90   21.10
   9  18  -1   34.90   17.60
 -18   9  -1  -15.40   21.90
 -18   9   1   40.50   21.00
 -18   9   1   70.59   18.90
 -18   9   1   30.00   19.90
   9  18   1    6.30   18.40
  -9 -18   1   31.70   17.70
  18  -9   1   78.19   25.70
 -18  10  -1   59.99   17.70
  10  18  -1   39.60   17.30
 -18  10  -1   41.10   22.00
 -18  10   1   77.19   18.70
 -18  10   1   42.00   20.60
  18 -10   1  112.59   26.40
 -10 -18   1   43.60   22.90
 -18  11  -1   95.69   21.70
 -18  11  -1   47.10   21.50
 -18  11   1   64.29   17.90
 -18  11   1   54.69   19.60
  18 -11   1   64.29   22.40
 -18  12  -1    8.10   16.90
 -18  12  -1   12.60   11.40
 -18  12   1   27.70   16.20
 -18  12   1   24.60   17.50
  18 -12   1   15.60   16.80
 -11  19  -1   53.69   14.10
 -11  19  -1   63.79   16.20
 -11  19  -1   70.89   17.00
 -11  19   1   55.29   15.60
 -11  19   1   17.60   11.10
 -11  19   1   24.40   12.40
 -10  19  -1   39.80   16.80
 -10  19  -1   28.00   12.90
 -10  19  -1   12.50   12.70
 -10  19   1   13.90   17.10
 -10  19   1   54.69   16.60
 -10  19   1   16.80   12.60
  -9  19  -1   -6.80   11.50
  -9  19  -1    4.10   12.40
  -9  19  -1   57.29   19.30
  -9  19   1   12.10   12.40
  -9  19   1    4.90   17.50
  -9  19   1   -0.40   13.40
  -8  19  -1    9.10   19.90
  -8  19  -1   17.60   20.10
  -8  19  -1    3.30   18.50
  -8  19   1   65.99   21.20
  19   8   1   38.70   15.60
  -8  19   1   38.20   21.10
  -8  19   1   31.90   15.70
  -7  19  -1   79.09   23.00
  -7  19  -1   51.89   22.80
  -7  19  -1   79.49   22.50
  19   7  -1   30.70   13.90
  19   7   1   49.40   23.10
  -7  19   1   31.20   20.80
  -7  19   1   19.70   15.40
  -7  19   1   38.90   17.00
  19   6  -1   25.00   14.60
  -6  19  -1   30.80   21.70
  -6  19  -1   10.00   20.70
  -6  19  -1   26.10   21.00
  -6  19   1   15.00   20.50
  -6  19   1   36.50   16.10
 -19  -6   1   31.50   15.40
  19   6   1    5.90   22.30
  -6  19   1    6.70   15.10
  -5  19  -1   79.89   23.60
  19   5  -1   40.60   24.20
  -5  19  -1   68.79   18.80
  -5  19  -1   42.60   18.30
 -19  -5   1   70.79   22.60
  19   5   1   49.80   23.80
  -5  19   1   10.00   15.70
  -5  19   1   28.20   23.30
  -5  19   1   42.40   16.70
 -19  -4  -1  104.89   26.70
  -4  19  -1  133.19   23.40
  19   4  -1  123.29   24.00
  -4  19  -1  156.38   29.60
 -19  -4  -1   71.59   25.90
  -4  19  -1   92.39   27.50
  19   4   1  147.59   29.30
 -19  -4   1   35.10   25.70
  -4  19   1  102.29   27.40
 -19  -4   1   74.89   22.50
  -4  19   1  133.99   28.10
  -4  19   1   85.79   28.10
  19   3  -1    0.60   22.80
 -19  -3  -1    0.20   21.30
  -3  19  -1   10.00   15.70
  -3  19  -1   -9.50   19.90
  -3  19  -1   -1.10   16.10
  -3  19   1   47.80   23.20
  -3  19   1    8.90   21.50
   3 -19   1    3.40   19.70
  19   3   1   -0.30   23.10
  -3  19   1   55.89   24.10
 -19  -3   1    9.00   15.80
 -19  -3   1   34.30   22.80
  -2  19  -1   10.30   18.80
 -19  -2  -1   47.10   24.50
  -2  19  -1   76.69   26.40
  19   2  -1   97.99   27.60
  -2  19  -1   86.39   24.60
  -2  19  -1   82.29   24.20
  -2  19   1   89.69   25.50
  19   2   1   69.09   27.40
 -19  -2   1   89.69   26.80
  -2  19   1   87.99   26.60
   2 -19   1   75.69   25.50
 -19  -2   1   61.19   19.70
  -2  19   1   71.79   20.00
  -1  19  -1   41.90   18.50
  -1  19  -1   29.20   22.80
  19   1  -1   70.09   26.70
  -1  19  -1   51.99   18.20
 -19  -1  -1   38.50   24.00
   1 -19  -1  -21.00   23.20
  -1  19  -1   31.50   22.20
   1 -19   1  109.19   26.40
  -1  19   1   52.29   23.90
  -1  19   1   50.99   23.30
  19   1   1   61.69   26.30
  -1  19   1   76.59   25.30
 -19  -1   1   25.60   24.30
  -1  19   1   84.59   23.70
 -19  -1   1   20.70   24.60
  19   0  -1  212.88   35.70
   0 -19  -1  177.28   35.00
   0  19  -1  140.69   28.40
   0  19  -1  232.68   36.80
   0  19  -1  206.08   34.10
 -19   0  -1  138.99   33.60
  19   0  -1   87.89   31.50
 -19   0  -1  165.18   34.10
 -19   0   1  184.18   34.90
   0 -19   1  166.68   34.20
 -19   0   1  181.98   31.30
   0  19   1  182.08   32.60
  19   0   1  166.98   35.10
   0  19   1  147.89   32.70
   0  19   1  153.18   30.80
   1  19  -1   55.09   26.50
  19  -1  -1   23.30   22.00
 -19   1  -1   44.30   25.60
 -19   1  -1   36.80   24.60
   1  19  -1   49.70   22.80
   1  19  -1   65.99   24.60
  19  -1  -1   46.10   25.80
   1  19   1   17.50   21.80
   1  19   1   12.20   23.10
   1  19   1   47.70   23.50
  19  -1   1   31.90   27.70
  -1 -19   1   -6.20   24.40
 -19   1   1   63.19   25.00
 -19   1   1   82.79   26.30
  19  -1   1   25.80   25.50
  19  -2  -1   49.50   24.10
   2  19  -1   71.19   19.10
 -19   2  -1   77.29   27.30
 -19   2  -1   38.80   20.40
 -19   2  -1   34.30   24.20
   2  19  -1   36.40   26.10
  19  -2  -1   87.99   27.60
   2  19  -1   35.30   22.80
 -19   2   1   69.69   20.80
 -19   2   1   59.19   20.80
 -19   2   1   60.19   26.60
   2  19   1   59.09   22.80
  -2 -19   1   69.79   27.40
  19  -2   1   91.19   28.30
  19  -2   1   46.70   24.20
   2  19   1   45.60   23.40
  19  -3  -1   18.60   24.80
 -19   3  -1    8.40   24.00
 -19   3  -1   13.60   23.10
   3  19  -1    0.10   20.10
   3  19  -1   -2.90   14.80
 -19   3  -1   -9.70   17.20
   3  19  -1   61.29   23.80
  -3 -19   1  -11.20   17.90
 -19   3   1   42.10   24.00
   3  19   1    6.00   19.80
  19  -3   1   35.60   25.20
 -19   3   1   45.10   25.40
 -19   3   1    1.50   22.20
   3  19   1  -15.40   19.80
 -19   4  -1   87.49   28.30
 -19   4  -1  161.28   29.80
 -19   4  -1  140.69   26.30
  -4 -19  -1  114.49   24.50
   4  19  -1   94.19   23.30
   4  19  -1  122.89   26.20
   4  19  -1  113.29   22.80
 -19   4   1   91.79   28.10
 -19   4   1   93.49   24.40
 -19   4   1  111.79   24.40
   4  19   1  149.19   27.70
   4  19   1  104.69   21.90
  -4 -19   1  101.99   27.30
 -19   5  -1   29.20   16.90
   5  19  -1   47.70   20.10
  -5 -19  -1   39.50   23.50
   5  19  -1   25.80   21.30
 -19   5  -1   34.90   23.20
  -5 -19   1   24.30   16.30
 -19   5   1   21.20   21.20
   5  19   1   19.60   18.70
 -19   5   1   79.79   19.30
   5  19   1   77.19   21.40
 -19   5   1   66.89   17.90
 -19   6  -1   25.10   20.20
  -6 -19  -1  -18.30   21.20
   6  19  -1   18.10   17.90
 -19   6  -1  -23.80   20.50
 -19   6   1   29.50   14.80
   6  19   1    8.80   24.10
 -19   6   1   29.10   16.40
   6  19   1  -27.60   16.80
  -6 -19   1   37.20   22.60
 -19   6   1   14.50   21.90
 -19   7  -1   46.80   17.30
   7  19  -1   36.90   18.60
 -19   7  -1   28.20   16.30
  -7 -19   1   50.09   23.20
 -19   7   1   44.30   16.80
   7  19   1   54.89   19.50
 -19   7   1   36.60   16.60
 -19   7   1   59.99   16.30
 -19   8  -1   43.50   15.60
   8  19  -1   31.10   16.30
 -19   8  -1   21.20   18.30
 -19   8   1   23.30   18.70
   8  19   1   26.60   19.40
 -19   8   1    2.80   14.30
 -19   8   1   20.80   13.20
  -8 -19   1   19.60   15.70
 -19   9  -1   56.99   20.20
 -19   9  -1   11.80   11.80
   9  19  -1    5.50   17.60
 -19   9  -1    9.10   17.20
  -9 -19   1   -6.50   13.30
 -19   9   1  -15.10   12.30
 -19   9   1   -2.00   16.00
 -19   9   1  -33.60   15.40
 -19  10  -1   -5.90   10.40
 -19  10  -1   -0.40   16.70
 -19  10   1   39.90   15.80
 -19  10   1   35.60   13.30
 -19  11  -1   32.90   15.80
 -19  11  -1   37.30   15.40
 -19  11   1   27.00   10.90
 -19  11   1    9.90   15.20
  -9  20  -1   31.70   15.60
  -9  20  -1    3.90   14.40
  -9  20  -1   18.80   13.90
  -9  20   1   34.80   15.50
  -9  20   1   27.00   14.00
  -9  20   1   15.40   10.50
  -8  20  -1    8.80   15.80
  -8  20  -1    9.10   11.50
  -8  20  -1   40.50   17.10
  -8  20   1   13.50   11.80
  -8  20   1   10.40   15.40
  -8  20   1   11.70   15.90
  -7  20  -1   47.10   18.80
  -7  20  -1   15.50   17.40
  -7  20  -1   34.50   17.90
  -7  20   1   28.30   17.00
  -7  20   1   35.20   18.70
  -7  20   1   45.70   15.00
  -6  20  -1   -9.90   16.50
  -6  20  -1   20.60   19.80
  -6  20  -1   30.30   18.10
  20   6  -1   18.80   16.30
  -6  20   1   -5.20   13.00
  20   6   1   39.60   19.00
  -6  20   1   14.80   17.00
  -6  20   1   37.80   14.50
  -5  20  -1   26.00   13.60
  -5  20  -1    9.40   13.30
  -5  20  -1   19.80   13.50
  20   5  -1    5.40   11.80
  -5  20   1   20.40   18.50
  -5  20   1   21.90   19.50
  -5  20   1   12.40   13.30
 -20  -5   1  -11.10   11.70
  20   5   1   33.70   20.00
  -4  20  -1   35.50   20.30
  -4  20  -1  -11.70   18.30
  -4  20  -1   37.30   19.10
  -4  20   1    5.00   13.50
  -4  20   1   33.50   15.40
 -20  -4   1   21.60   18.90
  20   4   1   33.60   20.70
  -4  20   1   28.60   19.00
 -20  -3  -1  112.59   33.10
  20   3  -1   50.29   22.40
  -3  20  -1   41.00   20.30
  -3  20  -1   70.99   17.80
  -3  20  -1   25.50   21.50
 -20  -3   1   47.00   17.30
 -20  -3   1   44.60   21.90
  -3  20   1   65.89   21.50
  -3  20   1  112.69   23.80
  -3  20   1   46.30   21.20
  20   3   1   71.29   23.20
  -2  20  -1   12.60   18.00
 -20  -2  -1   -5.00   17.70
  20   2  -1    3.50   19.70
  -2  20  -1   33.00   13.90
  -2  20  -1    4.50   19.50
  -2  20   1   40.90   21.70
  -2  20   1   16.30   18.20
  20   2   1    6.10   21.00
  -2  20   1   -5.90   17.80
 -20  -2   1    9.80   19.90
  -1  20  -1   63.09   22.10
  -1  20  -1   35.80   14.70
 -20  -1  -1   14.70   19.00
  20   1  -1   77.79   23.10
  20   1   1   91.49   24.60
 -20  -1   1   20.10   15.90
  -1  20   1    9.90   14.00
  -1  20   1   20.90   18.70
  -1  20   1   44.80   16.60
 -20   0  -1   37.90   20.90
   0  20  -1   26.10   20.30
   0  20  -1   13.60   17.20
  20   0  -1   17.60   16.20
   0  20   1   -3.90   12.10
   0  20   1    2.90   20.00
  20   0   1    3.70   21.80
   0  20   1   21.20   18.30
 -20   0   1   -0.90   20.50
   1  20  -1   60.79   14.70
  20  -1  -1   37.90   17.10
 -20   1  -1   45.40   21.70
   1  20  -1    2.50   14.20
   1  20   1   54.49   19.50
 -20   1   1   15.90   21.70
  20  -1   1   15.90   23.10
   1  20   1   51.99   16.40
 -20   1   1   37.40   22.10
   2  20  -1   -2.90   11.80
   2  20  -1   31.70   13.50
  20  -2  -1    1.00   15.00
 -20   2  -1   31.30   21.50
   2  20   1   -1.20   18.90
  20  -2   1  -14.30   21.50
 -20   2   1   14.60   14.30
 -20   2   1  -12.90   14.80
   2  20   1   27.10   16.70
 -20   3  -1   52.09   18.00
  20  -3  -1   70.99   24.40
   3  20  -1   84.89   17.00
  20  -3   1   86.09   24.70
   3  20   1   52.79   15.60
   3  20   1   51.49   17.40
 -20   3   1   82.39   19.50
 -20   3   1   56.49   23.30
  20  -4  -1    9.20   21.40
   4  20  -1    8.10   16.80
 -20   4  -1   47.90   16.30
   4  20   1   22.80   18.40
   4  20   1   18.30   15.60
  20  -4   1   25.50   15.80
 -20   4   1   29.90   20.70
  -5 -20  -1  -10.50   12.00
 -20   5  -1   14.90   18.50
  20  -5  -1   61.69   22.50
 -20   5  -1    2.10   13.10
   5  20  -1    4.00   14.70
 -20   5   1    5.60   17.40
 -20   5   1   31.90   20.30
   5  20   1   21.40   17.10
 -20   5   1   21.80   19.10
  20  -5   1   11.70   20.70
  -5 -20   1   10.80   18.50
  20  -6  -1   37.60   15.70
 -20   6  -1   20.40   19.00
  -6 -20  -1   -2.30   18.60
 -20   6  -1   24.20   13.60
   6  20  -1   -6.40   13.80
 -20   6   1   20.20   12.80
   6  20   1   37.40   15.90
  20  -6   1   17.90   14.70
 -20   6   1    3.20   12.80
  -6 -20   1   32.90   13.90
   7  20  -1    1.10   13.30
 -20   7  -1   35.60   13.20
 -20   7  -1   -3.70   16.40
  20  -7  -1   10.20   13.60
  20  -7   1    1.40   12.90
  -7 -20   1    5.60   13.20
 -20   7   1   27.50   13.50
 -20   7   1   26.60   12.60
 -20   7   1   22.40   12.10
 -20   8  -1   -4.30   15.00
 -20   8  -1    8.50   16.30
  20  -8  -1   16.30   17.30
  20  -8   1    7.90   17.20
  -8 -20   1  -15.10   15.90
 -20   8   1  -13.30   15.40
 -20   8   1   45.30   16.00
 -20   9  -1   12.10   15.20
  20  -9  -1    3.20   11.70
 -20   9  -1   37.10   15.20
 -20   9   1   12.80   16.40
 -20   9   1   13.00   14.70
  20  -9   1   42.60   16.60
  -9 -20   1   32.80   15.50
 -20   9   1   20.40   10.80
  -6  21  -1   38.60   14.80
  -6  21  -1   25.60   14.60
  -6  21  -1   37.60   14.60
  -6  21   1    4.80   10.00
  -6  21   1   35.00   15.30
  -6  21   1   28.70   15.20
  -5  21  -1   16.10   15.60
  -5  21  -1    2.10   14.10
  -5  21  -1  -19.70   13.80
  -5  21   1   17.20   15.40
  -5  21   1   16.80   16.30
  -5  21   1    4.00   10.00
  -4  21  -1   31.90   16.00
  -4  21  -1   -4.90   10.40
  -4  21  -1   -5.60   13.80
 -21  -4   1    4.80   13.80
  21   4   1   22.00   15.90
  -4  21   1    5.30   14.60
  -4  21   1    2.90   11.10
  -4  21   1  -30.00   14.10
  -3  21  -1   41.80   16.30
  -3  21  -1   55.49   14.10
  -3  21  -1   43.30   14.10
  -3  21   1   62.29   18.00
  21   3   1   66.39   19.10
 -21  -3   1    7.50   16.00
  -3  21   1   74.19   15.60
  -3  21   1   27.70   17.20
  -2  21  -1   12.70   11.70
  -2  21  -1   29.50   16.40
 -21  -2   1   -9.80   15.40
  -2  21   1   40.80   16.30
  -2  21   1   67.49   14.70
  -2  21   1   33.30   16.70
  21   2   1   53.69   19.20
  -1  21  -1   20.70   14.90
  -1  21  -1   31.60   16.60
  21   1  -1    7.40   16.90
  -1  21   1   30.60   18.00
  21   1   1   16.10   18.00
  -1  21   1   39.70   15.50
 -21  -1   1   11.60   17.00
  -1  21   1   -0.10   10.60
   0  21  -1   -0.50   14.70
 -21   0  -1   11.20   16.50
   0  21  -1  -22.90   14.70
  21   0  -1  -10.00   11.20
 -21   0   1  -17.90   15.60
   0  21   1    5.40   17.50
   0  21   1    2.10   14.30
  21   0   1   18.00   13.50
  21  -1  -1   35.30   18.60
 -21   1  -1   16.50   16.40
   1  21  -1    6.90   14.20
  -1 -21   1   18.60   14.60
   1  21   1   -3.50   17.00
   1  21   1   20.80   14.80
 -21   1   1  -25.20   15.20
  21  -1   1    4.60   13.20
   2  21  -1   55.99   15.70
 -21   2  -1   22.80   13.00
  21  -2  -1   31.80   14.50
   2  21   1   30.00   14.90
 -21   2   1   54.69   18.90
  21  -2   1   46.50   20.40
   2  21   1   24.50   18.20
   3  21  -1   66.89   15.80
 -21   3  -1   31.40   18.00
  21  -3  -1   35.80   19.70
 -21   3   1   55.29   19.10
   3  21   1   49.20   17.50
  21  -3   1   59.49   16.40
   4  21  -1    2.00    8.50
 -21   4  -1   13.50   15.50
  21  -4  -1   34.30   18.10
   4  21   1    6.40   14.10
  21  -4   1   -9.50   12.70
 -21   4   1    7.30   15.60
   5  21  -1    2.40   10.80
  21  -5  -1   14.10   12.30
 -21   5  -1   13.10   16.00
  21  -5   1   19.60   17.30
 -21   5   1    1.10   11.40
  21  -6  -1   17.80   17.10
 -21   6  -1   27.90   15.40
  -6 -21  -1   24.30   15.30
 -21   6   1   25.70   16.20
  21  -6   1    7.60   16.20
  -1  22  -1  -15.90   10.90
 -22  -1   1   19.00   29.80
  22   1   1   23.10   13.60
  -1  22   1   28.20   12.90
  -1  22   1    5.80   14.70
   0  22  -1   38.70   12.90
 -22   0   1   -4.10   13.00
  22   0   1   55.79   16.80
   0  22   1   25.80   13.30
   0  22   1   45.70   12.90
   1  22  -1   25.30   11.50
 -22   1   1   12.00   12.40
   1  22   1    9.80   13.10
  22  -1   1   30.60   17.40
   0   0  -2  556.64   62.79
   0   0   2  541.95   62.79
  -1   0  -2  220.78   26.40
   0   1  -2  216.18   26.30
   1   0  -2  224.98   25.90
  -1   0  -2  209.98   26.50
   0   1  -2  253.67   26.50
   0   1   2  227.78   26.30
   0   1   2  214.58   26.50
   0   1   2  226.18   26.40
   0  -1   2  225.98   26.20
   1   0   2  220.38   26.20
  -1   0   2  239.28   26.60
   1   1  -2 4412.96  524.85
   1   1  -2 4405.26  524.35
  -1   1  -2 4893.41  524.95
  -1   1  -2 5040.30  524.95
  -1  -1  -2 4515.65  524.65
  -1  -1  -2 4378.36  524.75
  -1   1   2 4705.93  524.55
   1  -1   2 4310.07  524.35
  -1  -1   2 4971.00  524.95
  -1   1   2 4296.07  524.65
   1   1   2 5053.99  524.75
  -1   1   2 4529.15  524.65
  -1   2  -2  162.58   19.70
  -1   2  -2  146.89   19.80
   2   1  -2  132.99   19.50
  -2  -1  -2  162.38   18.90
  -2  -1  -2  161.88   19.30
  -1   2   2  161.38   19.20
   2   1   2  198.38   19.80
  -1   2   2  150.28   19.30
   1  -2   2  137.59   17.90
   2   0  -2   84.89   10.00
   2   0  -2   74.39   12.70
  -2   0  -2   80.09   11.60
   0   2  -2   80.59   11.40
  -2   0  -2   86.19   11.90
   0   2  -2   85.69   11.30
   0   2  -2   78.49   10.50
   2   0   2   81.19   10.80
   0   2   2   73.69   11.10
  -2   0   2   76.49    9.60
   0   2   2   80.89   11.70
   0   2   2   89.59   10.50
   0  -2   2   78.69   10.80
   1   2  -2  127.69   18.60
  -2   1  -2  159.78   19.80
  -2   1  -2  166.58   19.60
   1   2  -2  141.09   19.20
   1   2  -2  145.79   18.70
   2  -1   2  158.48   18.50
   1   2   2  159.38   19.70
  -2   1   2  155.28   19.50
   1   2   2  176.18   19.20
   1   2   2  164.58   18.90
  -2   2  -2 3585.64  484.35
  -2  -2  -2 4533.65  484.15
  -2  -2  -2 4444.16  484.35
  -2   2  -2 3639.74  484.25
   2   2  -2 4458.25  483.55
   2   2  -2 4405.06  484.35
   2   2   2 3979.00  484.15
  -2   2   2 4649.04  484.15
  -2   2   2 4525.65  484.35
   2  -2   2 4370.46  483.45
  -3  -2  -2   62.09   10.50
  -2   3  -2   47.20   11.50
   3   2  -2   72.29   11.90
  -2   3  -2   53.79   12.30
  -3  -2  -2   75.59   13.10
   3   2  -2   65.59    8.20
  -2   3   2   97.59   14.10
  -2   3   2   80.69   12.70
  -2   3   2   54.79   10.60
   2  -3   2   63.49    7.90
   3   2   2   68.19   12.20
   3   1  -2  784.92   90.59
  -1   3  -2  786.22   90.69
  -1   3  -2  705.93   90.59
  -3  -1  -2  779.52   90.39
  -1   3  -2  700.13   88.79
  -1   3  -2  744.13   88.89
  -3  -1  -2  780.52   89.79
  -1   3   2  878.61   90.49
  -1   3   2  829.22   90.79
  -1   3   2  856.11   89.59
   3   1   2  820.32   90.39
  -3   0  -2   57.19   10.70
   0   3  -2   77.39   12.50
   3   0  -2   76.59   12.20
   0   3  -2   72.99    9.20
  -3   0  -2   68.99   12.70
   0   3  -2   62.89   10.80
  -3   0   2   51.09    9.20
   3   0   2   74.19   11.50
   0   3   2   64.39   11.60
   0   3   2   63.59   11.30
  -3   0   2   61.89    8.10
  -3   1  -2  815.72   91.49
   1   3  -2  820.32   90.99
   3  -1  -2  732.33   91.19
  -3   1  -2  725.73   91.49
   1   3  -2  813.32   90.89
   1   3   2  787.32   90.79
   1   3   2  747.33   91.19
  -3   1   2  811.22   90.89
   3  -1   2  847.52   90.79
   1   3   2  723.03   91.19
  -3   1   2  844.12   90.59
   2   3  -2   63.09   10.70
   3  -2  -2   62.39   10.50
   2   3  -2   50.59   10.20
  -3   2  -2   73.99   12.40
  -3   2  -2   52.09   12.30
   2   3  -2   76.69   13.00
   3  -2   2   69.89    9.40
   2   3   2   60.39   11.40
  -3   2   2   81.39   12.90
   2   3   2   63.09   11.50
   2   3   2   60.29   10.40
  -3   2   2   69.19   11.80
  -3   3  -2  281.07   34.30
   3   3  -2  249.78   31.50
   3  -3  -2  258.47   33.00
  -3  -3  -2  284.07   33.20
   3   3  -2  233.18   31.50
   3   3  -2  271.17   34.20
  -3   3  -2  265.57   34.90
  -3  -3  -2  259.57   33.00
  -3   3   2  280.57   33.00
   3  -3   2  289.57   31.20
  -3   3   2  274.77   33.20
  -3   3   2  283.77   33.40
   3   3   2  271.17   33.20
  -4  -3  -2   11.30    5.40
  -3   4  -2   28.90   10.00
   4   3  -2   33.70    9.00
  -3   4  -2   36.90    9.80
  -4  -3  -2   14.50    8.30
   4   3   2   29.90    8.30
  -4  -3   2   23.40    4.50
  -3   4   2   28.40    9.00
  -3   4   2   22.50    7.00
  -3   4   2   20.30    8.30
  -4  -2  -2 3151.98  388.36
  -2   4  -2 3897.51  389.46
  -2   4  -2 4019.80  389.16
   4   2  -2 3153.38  388.66
  -2   4   2 3277.77  388.46
  -2   4   2 3239.58  388.86
  -2   4   2 3233.48  387.66
  -1   4  -2 2113.09  235.38
   4   1  -2 1910.91  235.38
  -1   4  -2 2008.00  235.48
  -4  -1  -2 1959.10  235.08
  -1   4   2 2034.20  234.28
   4   1   2 2269.27  235.38
  -1   4   2 2123.39  235.38
  -1   4   2 2058.89  235.78
   0   4  -2   77.39   13.10
  -4   0  -2   60.79   11.40
  -4   0  -2   62.39   11.50
   4   0  -2   62.99   11.90
   0   4  -2   75.39   10.10
   0   4  -2   62.29   11.40
   0   4   2   59.79   11.90
  -4   0   2   59.29   10.00
  -4   0   2   63.29    8.80
   0   4   2   51.09   11.70
   4   0   2   76.49   12.30
   0   4   2   61.89   10.40
   4  -1  -2 2096.79  237.68
  -4   1  -2 2115.09  238.08
   1   4  -2 2054.99  236.88
   1   4  -2 1985.80  237.38
   1   4  -2 1966.50  237.38
  -4   1  -2 2205.88  237.58
   4  -1   2 2167.38  237.18
   1   4   2 2110.59  237.58
  -4   1   2 1952.70  236.98
  -4   1   2 2111.69  236.68
   1   4   2 2072.59  237.88
   1   4   2 2128.19  237.08
  -4   2  -2 3924.41  414.16
   4  -2  -2 4089.59  413.56
   2   4  -2 3196.38  412.96
  -4   2  -2 4048.59  413.86
   2   4  -2 3345.47  412.86
   2   4  -2 3097.99  412.86
   4  -2   2 3389.76  412.56
  -4   2   2 3173.68  413.06
   2   4   2 3753.32  413.56
   2   4   2 3924.21  413.36
   2   4   2 4142.59  413.36
  -4   3  -2   26.00    9.90
  -4   3  -2   21.30   10.30
  -3  -4  -2   16.60    7.60
   4  -3  -2   24.50    7.70
   3   4  -2   26.40    6.10
   3   4  -2   23.80    7.80
   3   4  -2    7.70    5.40
  -4   3   2   21.10    8.90
   4  -3   2   13.80    5.00
   3   4   2   29.70    8.00
   3   4   2   27.80    7.90
   3   4   2   25.80    7.70
  -4   3   2   23.10    7.80
  -4  -4  -2 2601.34  303.27
   4   4  -2 2798.52  302.37
  -4  -4  -2 2705.13  302.87
   4   4  -2 2690.43  302.07
  -4   4  -2 2630.04  303.67
   4  -4  -2 2567.44  302.67
   4   4  -2 2888.61  303.77
  -4   4  -2 2514.55  304.17
  -4   4   2 2882.91  303.37
  -4  -4   2 2266.27  302.17
   4  -4   2 2734.03  301.67
  -4   4   2 2718.33  303.77
   4   4   2 2561.54  303.47
  -5  -4  -2  215.88   30.50
   5   4  -2  236.68   33.00
  -4   5  -2  290.97   32.90
  -5  -4  -2  245.88   31.80
  -4   5  -2  263.07   33.70
   4  -5  -2  266.87   29.90
  -4   5   2  229.58   32.30
  -4   5   2  209.78   31.20
   5   4   2  223.68   31.80
  -3   5  -2  256.07   29.00
  -3   5  -2  236.28   27.80
  -5  -3  -2  164.48   25.70
   5   3  -2  173.88   26.70
  -5  -3  -2  189.58   25.40
  -3   5   2  188.88   27.20
  -3   5   2  153.88   27.00
  -3   5   2  184.38   24.50
   5   3   2  279.17   27.50
  -2   5  -2  543.15   69.59
  -5  -2  -2  555.34   67.79
   5   2  -2  633.14   69.39
  -2   5  -2  589.54   69.79
  -5  -2  -2  579.74   68.89
  -2   5   2  569.54   69.49
  -2   5   2  585.54   67.39
  -2   5   2  572.74   68.89
   5   2   2  621.44   69.19
  -5  -1  -2 3160.48  368.46
   5   1  -2 3213.08  368.76
  -5  -1  -2 3186.28  367.86
  -1   5   2 3240.78  369.06
  -1   5   2 3343.97  368.66
  -1   5   2 3250.27  367.36
   0   5  -2  141.89   19.10
  -5   0  -2  131.39   20.10
  -5   0  -2   84.69   16.60
   0   5  -2  119.19   15.20
   5   0  -2  147.29   19.30
   0   5  -2  138.39   19.00
   0   5   2  115.69   16.40
   0   5   2  146.79   21.80
  -5   0   2  100.89   16.20
  -5   0   2  116.89   14.90
   5   0   2  152.68   19.60
   0   5   2  127.79   21.50
   1   5  -2 3409.96  377.06
   1   5  -2 3259.37  377.06
   1   5  -2 3200.98  376.16
   5  -1   2 3526.45  376.86
  -5   1   2 3362.06  376.06
  -5   1   2 3108.39  376.36
  -5   2  -2  591.14   71.89
   5  -2  -2  614.54   71.29
  -5   2  -2  605.74   71.19
   2   5  -2  613.04   70.59
   2   5  -2  593.34   70.59
   2   5   2  576.34   70.79
   5  -2   2  585.64   69.99
   2   5   2  594.34   71.59
   2   5   2  615.64   70.49
  -5   2   2  633.84   70.19
   5  -3  -2  285.47   29.20
   3   5  -2  211.08   29.00
   3   5  -2  173.88   27.50
   3   5  -2  218.78   27.90
  -5   3  -2  312.67   31.20
  -5   3  -2  259.97   31.10
   5  -3   2  191.68   26.80
  -5   3   2  175.88   27.40
  -5   3   2  161.68   28.10
   3   5   2  241.88   29.10
   3   5   2  281.77   29.40
   3   5   2  288.47   29.10
  -4  -5  -2  236.38   31.60
   4   5  -2  237.98   31.70
  -4  -5  -2  244.58   31.00
   5  -4  -2  263.37   31.00
   4   5  -2  214.38   29.90
  -5   4  -2  263.27   35.50
  -5   4  -2  262.67   32.70
   4   5  -2  233.98   30.60
  -5   4   2  258.87   32.30
   5  -4   2  240.38   29.20
  -5   4   2  244.38   31.90
   4   5   2  274.47   33.00
   4   5   2  251.47   30.80
   5  -5  -2 3382.16  430.66
  -5   5  -2 3679.23  433.16
  -5   5  -2 3696.93  432.46
  -5  -5  -2 4042.50  432.26
   5   5  -2 3976.40  430.66
   5   5  -2 4085.59  432.56
  -5   5   2 4057.49  432.86
   5   5   2 3675.63  432.36
  -5   5   2 4068.19  432.06
  -5  -5   2 3306.97  430.66
   6   5  -2  267.47   35.90
   6   5  -2  221.78   33.20
  -5   6  -2  259.97   34.60
  -6  -5  -2  223.38   32.00
  -5   6  -2  259.97   37.60
  -5   6   2  264.27   34.70
   6   5   2  240.58   33.90
   6   5   2  269.87   34.10
  -5   6   2  252.57   34.40
  -4   6  -2   18.60   12.10
   6   4  -2   76.29   14.50
  -4   6  -2   13.20   10.90
  -6  -4  -2   79.39   10.90
   6   4   2   20.00   10.70
  -4   6   2   78.29   12.70
  -4   6   2   68.49   13.30
   6   4   2   14.60   10.70
  -3   6  -2  639.74   77.29
   6   3  -2  649.14   77.29
  -3   6  -2  613.54   77.89
  -6  -3  -2  684.23   75.89
  -3   6   2  682.63   77.79
   6   3   2  585.64   76.79
  -3   6   2  672.33   77.09
  -6  -2  -2   83.99   13.00
   6   2  -2   59.09   14.90
  -2   6   2   50.29   14.40
  -2   6   2   55.49   13.70
  -2   6   2   69.29   10.40
  -6  -1  -2  424.06   51.99
   6   1  -2  441.86   52.99
  -6  -1  -2  415.96   50.89
  -1   6  -2  419.66   52.79
  -1   6  -2  409.76   52.19
  -1   6   2  424.86   49.99
  -1   6   2  436.16   52.19
   6   1   2  424.66   51.99
  -1   6   2  451.25   53.19
   0   6  -2  419.16   52.79
   6   0  -2  455.55   52.89
   0   6  -2  396.66   49.99
  -6   0  -2  451.75   53.19
   0   6  -2  416.56   53.19
  -6   0  -2  418.36   51.69
   0   6   2  455.75   53.69
   6   0   2  559.54   53.49
   0   6   2  429.46   50.69
  -6   0   2  399.26   50.89
  -6   0   2  412.56   49.90
   0   6   2  510.65   53.39
  -6   1  -2  363.76   50.29
   1   6  -2  378.26   51.49
   1   6  -2  409.46   49.30
  -6   1  -2  434.16   52.29
   6  -1  -2  416.16   51.19
   1   6  -2  416.76   51.49
  -6   1   2  423.06   49.10
   1   6   2  467.75   52.39
   1   6   2  412.16   51.69
  -6   1   2  409.76   49.99
   6  -1   2  520.65   50.99
   1   6   2  413.86   49.50
  -6   2  -2  198.48   27.50
  -6   2  -2  178.28   26.90
   6  -2  -2  204.68   26.20
   2   6   2  165.18   26.60
   2   6   2  209.58   26.30
   2   6   2  190.28   24.60
  -6   3  -2  625.64   78.59
   3   6  -2  706.63   78.19
   3   6  -2  693.23   78.29
   3   6  -2  691.73   77.89
  -6   3  -2  629.14   79.69
   6  -3  -2  683.83   78.49
   3   6   2  626.24   78.09
   6  -3   2  688.83   77.59
   3   6   2  629.74   78.09
  -6   3   2  720.33   78.59
   3   6   2  597.54   78.49
   4   6  -2   75.79   12.50
   4   6  -2   78.99   13.30
   4   6  -2   64.49   13.90
  -6   4  -2    9.30   13.20
  -4  -6  -2   83.59   14.20
  -6   4   2   76.49   13.10
  -6   4   2   70.79   13.60
   6  -4   2   82.59   11.90
  -5  -6  -2  277.27   34.30
  -6   5  -2  305.57   36.50
  -6   5  -2  247.58   32.30
  -6   5  -2  277.57   35.80
   6  -5  -2  237.98   31.30
   5   6  -2  234.78   33.30
   5   6  -2  228.38   30.70
  -6   5   2  250.67   35.30
  -6   5   2  241.48   33.70
   6  -5   2  244.08   33.40
   5   6   2  244.68   32.40
   5   6   2  257.47   33.80
  -6   5   2  208.38   33.20
   6   6  -2 1263.87  157.38
  -6   6  -2 1578.14  158.78
   6   6  -2 1162.68  156.88
  -6   6  -2 1661.73  159.78
   6   6   2 1519.45  157.38
  -6   6   2 1202.58  157.58
  -6   6   2 1239.38  156.78
   6  -6   2 1263.77  156.78
  -6   6   2 1212.68  156.28
   6   6   2 1617.44  158.38
   7   6  -2  754.02   97.39
   7   6  -2  803.32   97.29
   7   6  -2  764.52   98.09
  -6   7  -2  894.31   98.79
  -6   7  -2  902.21  100.19
   7   6   2  847.62   98.39
  -6   7   2  827.22   98.79
  -6   7   2  748.63   96.29
   7   6   2  837.02   97.09
  -6   7   2  817.92   97.49
   6  -7   2  869.81   97.89
  -5   7  -2 1066.89  117.79
  -5   7  -2 1008.20  115.79
   7   5  -2 1006.50  115.59
   7   5  -2  960.30  114.59
  -7  -5  -2  876.51  116.79
   7   5   2  890.11  115.39
  -5   7   2  968.70  114.79
  -5   7   2 1031.80  116.09
   7   5   2  968.40  114.29
   5  -7   2  993.90  114.29
  -4   7  -2  353.86   42.90
   7   4  -2  298.47   40.30
   7   4  -2  319.47   41.40
  -4   7  -2  305.17   42.80
  -7  -4  -2  316.37   39.60
  -4   7   2  281.77   41.20
  -4   7   2  255.27   40.10
   7   4   2  352.16   41.30
   7   4   2  318.07   40.10
  -3   7  -2  653.33   71.39
  -7  -3  -2  521.35   69.29
   7   3  -2  482.85   69.09
   7   3  -2  500.05   69.29
  -3   7  -2  727.83   70.89
  -3   7   2  518.45   69.09
   7   3   2  639.34   69.19
   7   3   2  687.73   70.09
  -3   7   2  503.25   70.39
  -2   7  -2  722.33   82.59
  -2   7  -2  851.51   82.49
   7   2  -2  633.24   81.39
  -7  -2  -2  590.44   79.59
   7   2  -2  593.54   80.69
  -2   7   2  616.04   81.59
  -2   7   2  666.13   82.09
   7   2   2  814.52   82.39
   7   2   2  778.32   83.29
   7   1  -2  216.98   31.10
  -7  -1  -2  218.58   27.50
  -1   7   2  227.58   30.90
  -1   7   2  169.88   28.90
   7   0  -2   67.29   15.00
   0   7  -2   61.29   13.30
  -7   0  -2   45.30   12.50
   0   7  -2   73.69   13.60
  -7   0  -2   44.00   10.70
   7   0   2   58.29   12.60
   0   7   2   78.99   15.10
   0   7   2   74.79   14.40
   0   7   2   65.39   10.80
  -7   1  -2   75.29   14.70
   7  -1  -2   69.39   14.20
   1   7   2   64.69   11.60
   1   7   2   70.59   15.10
   1   7   2   83.89   15.20
  -7   2  -2  788.42   82.69
  -7   2  -2  754.82   82.29
   2   7  -2  598.54   81.99
  -7   2  -2  770.92   83.19
   2   7  -2  633.54   81.69
   2   7  -2  624.74   80.49
   7  -2  -2  832.42   82.89
   2   7  -2  651.03   81.89
  -7   2   2  636.14   80.09
   2   7   2  798.92   82.59
   2   7   2  742.93   82.89
   7  -2   2  650.13   81.19
  -7   2   2  647.94   81.09
  -7   2   2  610.04   81.59
   2   7   2  767.02   82.19
   3   7  -2  519.65   71.19
   3   7  -2  464.25   71.79
  -7   3  -2  674.33   71.79
  -7   3  -2  682.73   73.49
  -7   3  -2  671.43   71.69
   7  -3  -2  735.43   71.99
   3   7  -2  531.55   70.99
  -7   3   2  500.85   70.99
   3   7   2  669.03   72.29
   3   7   2  732.43   71.39
  -7   3   2  523.05   70.09
   3   7   2  683.03   72.19
  -7   3   2  546.65   71.29
   7  -3   2  492.35   69.99
   3   7   2  655.63   71.59
  -7   4  -2  313.47   41.10
   4   7  -2  258.77   38.90
   7  -4  -2  309.27   37.70
   4   7  -2  296.97   40.20
  -7   4  -2  286.47   39.00
   4   7  -2  279.77   37.60
   4   7  -2  273.87   37.90
  -7   4  -2  293.07   40.40
  -7   4   2  337.77   40.10
  -7   4   2  286.37   37.50
   4   7   2  294.37   38.50
   7  -4   2  259.07   36.40
   4   7   2  308.37   38.10
   4   7   2  368.26   39.70
   4   7   2  329.97   38.70
  -7   4   2  288.87   38.30
  -7   5  -2  991.20  115.79
  -7   5  -2 1070.39  117.39
   5   7  -2  990.80  115.29
   5   7  -2  884.91  114.49
   5   7  -2 1002.10  115.49
   5   7  -2  970.20  113.89
  -5  -7  -2  935.11  114.59
  -5  -7  -2 1050.29  115.99
  -7   5  -2  932.41  114.79
   5   7   2  914.01  115.69
  -7   5   2 1025.60  115.39
   5   7   2  957.90  114.89
   5   7   2  948.31  114.59
  -7   5   2 1049.09  114.79
   7  -5   2  984.60  115.49
  -7   5   2 1033.20  115.89
  -6  -7  -2  799.42   96.59
  -7   6  -2  923.11  100.29
   6   7  -2  856.51   98.29
   6   7  -2  759.22   97.09
  -7   6  -2  888.71   99.19
   6   7  -2  734.23   96.99
   6   7   2  842.12   97.09
   6   7   2  849.02   97.69
   7  -6   2  787.82   97.39
  -7   6   2  809.82   98.49
  -7   6   2  829.92   97.69
   6   7   2  856.21   98.29
  -7   6   2  791.92   96.89
   7   7  -2  145.29   26.90
  -7   7  -2  203.18   33.20
  -7   7  -2  217.48   30.50
   7   7  -2  157.48   27.40
   7   7  -2  153.08   29.00
   7   7   2  245.48   30.00
  -7   7   2  169.48   32.40
  -7   7   2  151.98   27.50
  -7   7   2  135.89   25.60
   7   7   2  256.07   30.70
   7   7   2  208.48   27.90
   7  -7   2  157.48   27.80
   7  -8  -2  263.77   36.90
  -7   8  -2  246.68   39.40
  -7   8  -2  204.58   41.20
   8   7  -2  299.07   39.70
   8   7  -2  310.77   38.60
  -7   8   2  263.57   35.80
   8   7   2  220.78   36.90
   7  -8   2  320.47   40.20
   8   7   2  216.08   38.40
  -7   8   2  312.67   41.10
  -7   8   2  316.97   40.50
  -6   8  -2 1116.79  113.79
   8   6  -2  901.71  109.59
   8   6  -2  772.32  109.39
  -6   8  -2  954.80  110.39
   6  -8  -2  953.20  108.49
  -6   8   2  879.21  110.59
   8   6   2  896.81  110.49
  -6   8   2  922.81  110.09
   6  -8   2  966.90  109.29
   8   6   2 1001.00  108.99
  -6   8   2  806.42  110.19
  -5   8  -2   26.60   15.20
  -5   8  -2    4.80   15.10
   8   5  -2   12.10   11.70
   8   5  -2   -1.40   11.80
  -5   8   2   23.60   13.90
  -5   8   2    4.80   11.40
   5  -8   2   21.70   10.50
   8   5   2   15.90   12.00
   8   5   2   19.10   10.60
   8   4  -2 1087.09  142.09
  -4   8  -2 1552.24  144.59
   8   4  -2 1042.40  142.79
  -4   8   2 1133.29  142.69
   8   4   2 1527.85  144.09
  -4   8   2 1082.79  141.39
  -4   8   2 1131.19  143.59
   4  -8   2 1136.49  141.89
   8   4   2 1474.45  142.89
  -3   8  -2  672.03   76.59
  -3   8  -2  559.04   75.09
  -3   8  -2  640.44   77.19
   8   3  -2  568.44   75.09
   8   3  -2  648.04   77.09
  -8  -3  -2  667.53   75.39
  -3   8   2  611.54   74.99
  -3   8   2  621.74   76.79
  -3   8   2  662.13   75.89
   8   3   2  593.84   74.79
  -8  -3   2  674.53   75.99
   8   3   2  582.54   75.59
  -8  -2  -2 4527.25  470.35
  -2   8  -2 4021.10  470.05
   8   2  -2 3943.61  469.95
  -2   8  -2 4179.78  471.65
  -2   8  -2 4098.89  470.85
   8   2  -2 4094.39  470.85
   8   2   2 3970.20  469.95
   8   2   2 3903.91  470.45
  -2   8   2 4191.08  471.75
  -8  -2   2 4348.86  470.55
  -2   8   2 4063.29  469.85
  -2   8   2 4104.09  470.65
  -8  -1  -2  343.07   37.90
  -1   8  -2  230.08   36.30
  -1   8  -2  269.57   37.40
   8   1  -2  301.87   37.90
  -1   8  -2  249.88   39.50
   8   1  -2  290.37   37.10
   8   1   2  235.28   36.00
  -1   8   2  280.87   37.70
  -8  -1   2  235.68   38.00
   8   1   2  223.48   36.40
  -1   8   2  325.57   39.30
  -1   8   2  348.87   37.00
   0   8  -2   32.40   11.70
  -8   0  -2   41.30   13.00
  -8   0  -2   20.30   12.20
   8   0  -2   20.60   11.50
   0   8  -2   33.60   12.30
   0   8  -2   32.20   11.40
   8   0  -2   44.80   14.10
   8   0   2   29.10   12.80
   8   0   2   25.60   12.50
  -8   0   2   25.20   11.20
   0   8   2   11.50   10.20
   0   8   2   37.90   12.20
   0   8   2   26.60   13.20
  -8   1  -2  241.78   37.80
  -8   1  -2  230.78   35.20
  -8   1  -2  237.18   35.60
   8  -1  -2  202.08   35.40
   1   8  -2  321.47   38.00
   8  -1  -2  242.28   36.20
   1   8  -2  290.87   36.60
   1   8  -2  345.77   37.90
   1   8   2  249.18   36.70
   1   8   2  281.07   37.30
   1   8   2  250.57   37.70
  -8   1   2  334.47   37.00
   8  -1   2  307.57   35.90
  -8   2  -2 4171.18  475.05
   2   8  -2 4266.87  475.35
   8  -2  -2 4281.07  475.35
   2   8  -2 4246.18  475.05
  -8   2  -2 4143.69  475.75
   2   8  -2 4018.50  475.05
  -8   2   2 4188.98  475.05
   2   8   2 3996.10  474.05
   8  -2   2 4478.45  474.85
   2   8   2 4332.57  476.15
   2   8   2 4238.88  475.45
   2   8   2 3959.70  474.85
  -8   2   2 3814.92  474.35
  -8   3  -2  697.53   78.59
   3   8  -2  664.63   77.29
  -8   3  -2  633.54   76.79
   3   8  -2  644.14   76.49
  -8   3  -2  662.13   76.89
   8  -3  -2  642.74   76.39
   3   8  -2  650.93   77.39
   3   8  -2  622.74   76.19
   3   8   2  644.14   77.09
   3   8   2  688.93   77.79
   8  -3   2  630.54   75.79
   3   8   2  640.44   76.49
   3   8   2  583.74   76.49
  -8   3   2  567.24   76.49
   8  -4  -2 1475.35  164.18
   4   8  -2 1193.28  164.08
   4   8  -2 1155.28  163.88
  -8   4  -2 1695.53  167.18
  -8   4  -2 1718.43  165.68
   4   8  -2 1118.09  164.08
  -8   4  -2 1658.63  165.48
   4   8   2 1611.54  165.38
   4   8   2 1605.64  165.28
  -8   4   2 1137.59  164.08
   4   8   2 1444.76  164.78
   4   8   2 1504.15  164.18
  -5  -8  -2   20.00   13.60
  -8   5  -2    5.90   12.80
  -5  -8  -2   26.30   12.90
   5   8  -2   21.10   11.80
  -8   5  -2   25.90   10.70
   5   8  -2   13.50   12.60
   5   8  -2   16.80   10.40
  -8   5  -2    7.90   14.80
   5   8   2   24.00   10.20
   5   8   2   16.40    9.90
  -8   5   2   17.90   10.00
   5   8   2    4.60   12.80
   8  -5   2   -0.40   10.80
  -8   5   2   17.40   11.10
   5   8   2   28.50   13.10
  -8   5   2   25.60   11.40
   6   8  -2  850.31  110.39
   6   8  -2  893.41  111.39
  -8   6  -2 1012.40  111.99
  -8   6  -2 1033.80  113.79
   6   8  -2  896.11  111.39
  -8   6   2  862.11  110.29
   6   8   2  973.20  110.79
  -8   6   2  942.01  112.59
   6   8   2 1061.29  111.99
  -8   6   2  883.31  110.69
   8  -6   2  920.01  111.19
   6   8   2  974.10  110.99
   7   8  -2  269.97   39.00
  -8   7  -2  234.38   40.20
   7   8  -2  328.47   39.50
   7   8  -2  357.16   43.20
  -8   7  -2  309.07   46.30
   7   8   2  251.97   39.70
  -8   7   2  286.27   39.00
   7   8   2  231.78   39.50
  -8   7   2  290.97   38.20
   7   8   2  240.28   40.10
   8  -7   2  302.07   40.00
  -8   7   2  323.37   43.90
   8  -8  -2 1717.83  195.78
  -8   8  -2 1555.84  196.38
   8   8  -2 1579.94  196.58
   8   8  -2 1715.93  195.68
  -8   8  -2 1809.32  198.78
  -8   8   2 1667.13  194.88
   8  -8   2 1830.02  196.48
   8   8   2 1606.54  196.98
  -8   8   2 1658.73  196.18
  -8   8   2 1712.33  197.38
   8   8   2 1674.73  195.48
  -8   9  -2  405.06   54.99
   8  -9  -2  376.66   51.99
   9   8  -2  356.76   54.29
   9   8  -2  370.56   50.89
  -8   9  -2  414.66   55.09
   9   8   2  397.76   52.29
  -8   9   2  388.76   51.39
   8  -9   2  382.86   50.79
  -8   9   2  410.36   54.09
   9   8   2  288.87   51.09
   9   7  -2  978.30  108.69
  -7   9  -2  896.21  111.19
  -7   9  -2  891.61  109.79
   9   7  -2  780.92  108.89
   7  -9   2  987.70  108.49
   9   7   2  987.40  108.59
  -7   9   2  945.01  109.19
   9   7   2  797.12  108.89
   9   6  -2   97.99   24.00
  -6   9  -2  111.59   22.70
   9   6  -2  128.39   21.40
  -6   9  -2  117.49   24.90
  -6   9   2  102.19   23.70
   9   6   2   88.29   19.80
   6  -9   2  133.69   22.60
  -6   9   2  113.19   21.60
   9   6   2   92.59   21.50
  -5   9  -2 1220.68  162.98
   9   5  -2 1489.35  163.28
   9   5  -2 1611.64  162.08
  -5   9  -2 1163.18  162.48
   9   5   2 1189.08  161.68
  -5   9   2 1493.85  162.98
   5  -9   2 1569.84  162.78
   9   5   2 1181.68  160.58
  -5   9   2 1650.23  164.28
   9   4  -2  200.38   31.10
  -4   9  -2  221.28   32.50
  -4   9  -2  186.78   28.80
   9   4  -2  153.18   29.80
  -4   9  -2  206.28   34.20
  -4   9   2  203.38   31.20
   9   4   2  182.88   29.80
   9   4   2  211.08   31.20
  -4   9   2  177.38   33.20
  -9  -4   2  244.98   33.60
  -4   9   2  193.48   28.60
   9   3  -2  147.49   26.90
   9   3  -2  159.38   26.30
  -3   9  -2  117.59   22.50
  -3   9  -2  111.69   25.20
  -3   9  -2  169.88   27.20
  -9  -3  -2  166.68   25.30
  -3   9   2  229.48   29.70
   9   3   2  131.59   24.20
  -3   9   2  176.18   26.70
  -3   9   2  167.58   23.90
   9   3   2  113.89   22.50
  -9  -3   2  141.69   25.40
  -9  -2  -2  128.99   24.40
  -2   9  -2  162.48   26.80
  -2   9  -2  160.68   28.50
   9   2  -2  157.78   27.30
   9   2  -2  165.08   26.10
  -2   9  -2  177.68   25.30
  -2   9   2  116.39   24.20
   9   2   2  141.79   25.80
   9   2   2  142.09   24.80
  -2   9   2  130.89   26.20
  -9  -2   2  188.68   27.00
  -2   9   2  195.48   25.30
  -1   9  -2  733.33   84.69
   9   1  -2  621.64   82.19
  -1   9  -2  764.42   83.19
  -1   9  -2  755.22   82.29
   9   1  -2  606.14   81.39
  -9  -1  -2  641.34   81.39
   9   1   2  698.63   82.89
  -1   9   2  639.74   82.19
  -1   9   2  631.64   82.39
   9   1   2  732.13   81.49
  -1   9   2  628.24   83.39
  -9  -1   2  739.13   82.39
   0   9  -2   88.19   20.00
  -9   0  -2  112.19   18.90
   9   0  -2  128.29   20.50
   0   9  -2  116.19   21.20
   9   0  -2   79.89   20.30
   0   9  -2  113.09   20.90
   9   0   2   88.79   18.40
  -9   0   2  102.69   18.90
   0   9   2   87.79   19.20
   0   9   2   98.59   20.70
   0   9   2   92.69   19.60
   9   0   2  120.29   18.50
   1   9  -2  651.63   84.59
  -9   1  -2  760.72   84.79
   1   9  -2  649.93   83.79
   9  -1  -2  774.12   83.79
   9  -1  -2  809.62   84.89
  -9   1  -2  768.32   85.39
   1   9  -2  611.34   83.69
   1   9   2  736.73   84.99
   9  -1   2  654.53   83.29
   9  -1   2  598.54   82.39
   1   9   2  752.12   85.89
  -9   1   2  631.54   83.59
   1   9   2  742.43   83.69
   9  -2  -2  162.58   23.10
  -9   2  -2  150.28   24.40
   2   9  -2  137.09   26.40
  -9   2  -2  129.89   24.10
  -9   2  -2  136.69   25.80
   2   9  -2  153.28   25.40
   2   9  -2  123.39   22.80
   9  -2  -2  153.48   24.20
   2   9   2  152.88   26.10
   2   9   2  190.38   28.10
   2   9   2  148.49   24.70
   9  -2   2  145.89   24.50
  -9   2   2  123.19   22.50
   9  -2   2  123.79   22.90
   3   9  -2  176.28   25.10
  -9   3  -2  125.99   24.20
  -9   3  -2  155.38   23.90
   9  -3  -2   92.59   21.30
   9  -3  -2  158.58   23.50
   3   9  -2  189.68   26.20
   3   9  -2  188.88   25.30
  -9   3  -2  136.19   23.40
   3   9   2  106.69   22.20
   3   9   2  164.88   25.40
  -9   3   2  159.88   26.70
   3   9   2  130.89   25.60
   9  -3   2  183.98   24.20
   9  -4  -2  210.68   30.10
  -9   4  -2  218.38   32.60
   4   9  -2  184.48   31.80
  -9   4  -2  223.28   30.80
  -9   4  -2  228.18   34.30
   4   9  -2  182.48   30.90
   4   9  -2  219.08   31.40
   4   9   2  223.18   31.60
   4   9   2  233.28   32.90
   4   9   2  215.38   30.40
   4   9   2  192.08   33.00
  -9   4   2  173.78   30.00
  -5  -9  -2 1751.62  166.08
  -9   5  -2 1248.58  164.28
  -9   5  -2 1277.57  166.28
   5   9  -2 1610.74  165.58
   5   9  -2 1691.93  165.58
  -5  -9  -2 1714.03  167.08
  -9   5  -2 1240.28  164.98
   5   9   2 1210.28  164.58
   5   9   2 1257.17  164.98
   5   9   2 1119.69  163.98
   5   9   2 1133.99  163.78
  -9   5   2 1673.43  165.68
   9  -5   2 1725.43  166.28
   6   9  -2  104.59   21.80
  -9   6  -2   99.79   21.50
   6   9  -2   99.29   19.90
  -9   6  -2  121.59   24.70
   6   9  -2  120.99   21.50
   6   9   2   97.49   21.20
  -9   6   2  121.09   22.60
  -9   6   2  115.69   21.90
   9  -6   2  155.98   25.00
  -9   6   2  103.79   19.70
   6   9   2  125.99   21.10
   6   9   2  121.49   23.50
   7   9  -2 1009.10  115.59
   7   9  -2 1061.69  115.69
  -9   7  -2  967.40  118.29
   7   9  -2  891.91  113.69
  -9   7  -2  986.50  116.29
  -9   7   2  841.72  113.99
   7   9   2  895.11  113.59
  -9   7   2  965.20  113.79
  -9   7   2 1083.89  116.19
   7   9   2  876.11  113.89
   7   9   2  926.31  115.89
   9  -7   2 1058.39  114.99
   8   9  -2  372.56   50.39
  -9   8  -2  319.17   51.99
  -9   8  -2  391.86   57.79
   8   9  -2  370.06   53.89
   8   9  -2  392.96   50.89
   9  -8  -2  481.95   53.59
  -9   8   2  342.07   49.99
  -9   8   2  433.16   52.89
   9  -8   2  407.76   50.89
   8   9   2  319.07   51.59
  -9   8   2  330.27   52.29
   8   9   2  379.86   50.19
   8   9   2  371.46   52.49
   9  -9  -2  361.66   54.09
  -9   9  -2  325.97   53.89
   9   9  -2  394.36   54.59
   9   9  -2  539.85   54.19
  -9   9  -2  233.48   54.69
   9  -9   2  519.35   53.89
  -9   9   2  440.16   53.59
   9   9   2  364.46   53.89
   9   9   2  332.57   51.89
  -9   9   2  406.66   56.09
  -9  10  -2   82.89   25.40
  -9  10  -2   60.29   24.80
  10   9  -2   72.49   21.20
  10   9  -2   77.19   26.60
  -9  10   2   81.29   22.80
  -9  10   2   89.09   25.30
  10   9   2   78.09   25.90
   9 -10   2   74.19   19.80
  10   9   2   47.90   19.90
  10   8  -2   54.49   20.80
  -8  10  -2  109.39   23.50
  -8  10  -2   91.99   24.90
  10   8  -2   74.89   19.90
  -8  10   2   56.29   23.10
  -8  10   2   55.29   22.40
  10   8   2   82.39   25.80
   8 -10   2   66.39   19.10
  10   8   2   94.79   20.60
  -7  10  -2   13.70   18.00
  10   7  -2    6.50   19.00
  10   7  -2   44.40   15.90
  -7  10  -2   -2.90   18.90
  10   7   2   33.20   17.60
  10   7   2    3.20   15.60
  -7  10   2   13.90   18.30
   7 -10   2   26.30   16.80
  -7  10   2   27.60   15.50
  -6  10  -2   22.10   18.10
  -6  10  -2   37.50   17.40
  10   6  -2   49.50   16.10
  10   6  -2   55.49   20.60
  -6  10   2   43.20   16.20
  -6  10   2   61.79   22.10
  10   6   2   12.20   13.30
  10   6   2    6.50   15.40
  10   5  -2  185.18   28.10
  -5  10  -2  130.09   27.70
  10   5  -2  177.18   27.40
  -5  10  -2  101.99   26.90
  -5  10   2  132.19   25.20
  10   5   2  113.19   24.40
  -5  10   2  171.18   30.20
  10   5   2  122.99   23.30
  -4  10  -2  206.18   35.40
  10   4  -2  228.58   32.30
  -4  10  -2  206.28   30.60
  10   4  -2  166.68   32.40
  -4  10  -2  212.68   33.60
  10   4   2  196.78   31.30
  10   4   2  170.18   31.90
  -4  10   2  217.78   35.30
  -4  10   2  203.38   32.90
  -4  10   2  176.78   29.50
 -10  -4   2  207.38   32.00
  10   3  -2  124.39   20.70
  -3  10  -2   90.29   18.30
  10   3  -2   99.49   20.90
  -3  10  -2   79.79   22.10
  -3  10  -2   58.89   20.70
 -10  -3  -2  108.59   19.60
 -10  -3   2   97.49   19.50
  10   3   2   67.39   17.50
  -3  10   2  129.79   23.80
  10   3   2   67.49   19.00
  -3  10   2  107.69   22.30
  -3  10   2   80.49   17.70
  10   2  -2  198.48   29.60
  -2  10  -2  182.38   32.00
  -2  10  -2  107.79   26.30
  10   2  -2  158.08   29.20
 -10  -2  -2  178.78   27.50
  -2  10  -2  221.98   28.30
  10   2   2  146.09   26.90
 -10  -2   2  152.18   28.40
  10   2   2  142.19   25.60
  -2  10   2  186.38   29.90
  -2  10   2  181.58   32.80
  -2  10   2  208.88   27.80
  -1  10  -2  250.37   40.00
  -1  10  -2  288.57   39.00
  -1  10  -2  280.17   37.70
  10   1  -2  241.98   38.20
 -10  -1  -2  250.97   37.20
  10   1  -2  279.67   37.80
  -1  10   2  274.87   40.70
 -10  -1   2  278.97   37.80
  10   1   2  248.98   37.70
  -1  10   2  255.37   38.60
  10   1   2  291.47   37.00
  -1  10   2  238.78   36.80
  10   0  -2  170.98   28.00
   0  10  -2  142.89   25.30
  10   0  -2  185.78   31.00
   0  10  -2  128.89   25.70
 -10   0  -2  176.98   27.40
   0  10  -2  154.28   28.90
   0  10   2  151.48   26.90
 -10   0   2  192.58   29.60
  10   0   2  170.48   26.00
  10   0   2  149.79   26.90
   0  10   2  142.99   28.00
   0  10   2  188.48   27.10
   1  10  -2  276.47   37.30
   1  10  -2  209.38   38.00
   1  10  -2  227.48   37.50
  10  -1  -2  286.17   37.40
  10  -1  -2  292.47   38.30
 -10   1  -2  287.17   37.30
   1  10   2  261.57   38.40
   1  10   2  260.57   43.00
  10  -1   2  244.38   36.30
   1  10   2  265.37   36.80
  10  -1   2  279.47   35.80
 -10   1   2  237.98   36.90
 -10   2  -2  172.28   30.20
   2  10  -2  171.98   29.70
  10  -2  -2  177.68   28.00
   2  10  -2  160.38   29.30
  10  -2  -2  159.88   30.10
 -10   2  -2  211.88   29.50
   2  10  -2  198.28   29.60
   2  10   2  190.28   30.10
  10  -2   2  185.08   28.40
 -10   2   2  150.38   27.90
   2  10   2  202.98   35.20
   2  10   2  155.68   28.90
  10  -2   2  163.38   28.90
 -10   3  -2   82.39   20.60
   3  10  -2  144.29   22.70
   3  10  -2  125.89   20.70
  10  -3  -2   68.09   18.80
 -10   3  -2   74.19   18.50
   3  10  -2  121.19   21.10
   3  10   2  127.89   21.70
  10  -3   2  100.59   21.50
   3  10   2   98.29   21.00
   3  10   2   67.29   19.20
 -10   3   2  109.89   19.20
 -10   4  -2  188.78   30.90
   4  10  -2  195.68   30.90
 -10   4  -2  223.68   38.00
   4  10  -2  205.18   32.80
 -10   4  -2  203.48   32.80
 -10   4   2  198.48   31.20
   4  10   2  214.98   32.60
   4  10   2  199.58   36.30
   4  10   2  238.18   34.80
 -10   5  -2  102.69   25.80
 -10   5  -2  146.09   27.90
  -5 -10  -2  190.18   28.50
   5  10  -2  221.68   29.50
  -5 -10  -2  197.88   30.50
 -10   5  -2  123.69   24.30
   5  10   2  122.59   24.50
   5  10   2  117.39   24.30
 -10   5   2  211.08   29.50
 -10   5   2  189.18   27.60
  10  -5   2  193.28   29.40
   5  10   2  105.39   25.90
 -10   6  -2   28.50   15.10
   6  10  -2   45.00   16.00
 -10   6  -2   35.40   18.20
 -10   6   2   62.79   18.70
   6  10   2   29.50   15.60
 -10   6   2   35.90   13.80
   6  10   2   23.80   14.60
   6  10   2   25.80   13.50
  10  -6   2   77.29   17.60
   7  10  -2   44.00   16.50
 -10   7  -2   -5.80   16.40
   7  10  -2   21.10   14.00
 -10   7  -2   34.40   18.90
   7  10  -2    7.80   15.50
   7  10   2   26.40   19.50
   7  10   2   17.90   13.90
 -10   7   2   16.60   12.30
   7  10   2   17.10   15.90
 -10   7   2    7.30   18.00
  10  -7   2   20.90   18.80
 -10   8  -2   69.09   20.70
   8  10  -2   33.20   17.30
   8  10  -2   31.30   19.00
  10  -8  -2  111.69   23.50
   8  10  -2   41.90   18.70
 -10   8  -2  146.09   25.70
 -10   8   2   39.40   19.40
   8  10   2  101.99   20.60
 -10   8   2   50.89   17.00
  10  -8   2   71.39   19.10
   8  10   2  103.49   22.60
   8  10   2   97.39   19.40
  10  -9  -2   75.39   20.90
 -10   9  -2   67.09   26.40
   9  10  -2   74.09   27.50
   9  10  -2  106.29   21.90
 -10   9  -2   21.60   26.90
   9  10   2   82.39   24.10
 -10   9   2  108.29   25.40
  10  -9   2   94.99   21.30
   9  10   2   80.49   23.20
  10  10  -2   71.29   20.80
  10 -10  -2   66.69   20.20
 -10  10  -2   77.69   26.50
  10 -10   2   54.19   23.20
  10  10   2   58.99   21.30
 -10  10   2   28.80   22.80
  11  10  -2   -9.60   19.40
 -11 -10  -2   -8.60   26.10
 -10  11  -2   46.00   24.90
 -11 -10  -2   17.80   26.70
 -10  11  -2    6.80   23.50
  11  10  -2  -18.40   28.90
 -10  11  -2   47.80   26.50
 -10  11  -2   54.19   27.60
 -10  11   2   28.70   25.00
 -10  11   2  -22.30   24.40
 -10  11   2   14.60   22.90
 -11 -10   2   32.50   27.40
  11  10   2   49.40   27.30
  11  10   2   57.59   27.20
 -10  11   2   19.60   24.30
 -11 -10   2   37.70   27.60
  10 -11   2  -16.20   22.40
  11   9  -2  478.55   59.09
  -9  11  -2  344.67   61.89
  11   9   2  409.46   58.19
   9 -11   2  442.46   65.49
  -9  11   2  422.46   65.69
  -8  11  -2   11.20   21.60
  11   8  -2   43.30   22.20
  -8  11   2   40.60   21.70
  11   8   2   20.20   16.90
  -8  11   2   36.30   19.40
  -7  11  -2  329.47   45.50
  -7  11  -2  284.37   47.00
  11   7  -2  218.48   41.50
  11   7  -2  258.87   47.20
  11   7   2  247.68   43.20
  11   7   2  362.76   42.70
  -7  11   2  256.27   43.30
  -7  11   2  264.67   46.60
  11   6  -2   21.70   17.40
  -6  11  -2   56.69   21.50
  11   6  -2   19.00   15.40
  -6  11  -2   74.89   21.20
  11   6   2   88.89   18.50
  11   6   2   49.10   22.40
  -6  11   2   -1.00   16.30
  -6  11   2   26.30   19.80
  -5  11  -2 1074.89  109.99
  11   5  -2  832.32  106.89
  -5  11  -2 1120.59  111.89
  11   5  -2  671.63  107.49
  11   5   2  999.50  108.99
  -5  11   2  784.82  107.79
  -5  11   2  733.53  108.89
  11   5   2 1021.50  107.59
  11   4  -2  141.69   27.00
  -4  11  -2  187.48   30.00
  -4  11  -2  231.08   35.30
  -4  11  -2  184.68   29.10
  11   4  -2  118.89   27.70
  -4  11   2  105.49   28.50
  11   4   2  195.68   29.50
 -11  -4   2  188.88   29.40
  11   4   2  190.38   30.90
  -4  11   2  128.19   26.50
  -4  11   2  124.39   27.40
  -3  11  -2   60.59   17.60
  -3  11  -2   53.19   19.60
  11   3  -2   21.60   15.50
  11   3  -2   11.40   15.60
 -11  -3  -2   34.80   14.00
  -3  11  -2   28.70   16.90
  -3  11   2   34.40   13.90
  -3  11   2   28.50   17.80
 -11  -3   2   56.19   16.80
  11   3   2   49.90   18.10
  -3  11   2   36.90   16.60
  11   3   2   27.40   15.20
 -11  -2  -2   71.89   21.60
  -2  11  -2  127.89   23.60
  11   2  -2   92.39   21.90
  11   2  -2   84.69   22.30
  -2  11  -2   97.49   22.70
  -2  11  -2  114.29   24.40
  11   2   2  141.49   21.80
  11   2   2  103.39   22.20
  -2  11   2  106.09   27.30
 -11  -2   2  174.08   24.10
  -2  11   2  118.29   20.80
  -2  11   2   81.39   22.30
  11   1  -2  597.94   64.49
  11   1  -2  561.54   63.49
  -1  11  -2  376.16   63.59
  -1  11  -2  383.36   61.29
  -1  11  -2  378.26   64.09
 -11  -1  -2  632.64   64.49
  -1  11   2  591.84   66.39
  -1  11   2  617.14   62.69
  -1  11   2  572.64   64.49
 -11  -1   2  430.96   61.69
  11   1   2  417.76   60.69
  11   1   2  404.86   63.09
 -11   0  -2   93.49   19.60
   0  11  -2   71.19   21.50
   0  11  -2  100.49   23.40
  11   0  -2   69.29   19.90
   0  11  -2  100.59   20.30
  11   0  -2  121.29   21.30
  11   0   2   90.59   21.70
   0  11   2   88.79   21.20
  11   0   2   85.29   20.40
   0  11   2   94.09   23.20
   0  11   2   97.09   19.70
 -11   0   2  112.39   20.70
   1  11  -2  619.84   64.39
   1  11  -2  604.44   64.99
 -11   1  -2  453.55   62.89
  11  -1  -2  384.46   62.49
   1  11  -2  613.44   67.49
  11  -1  -2  417.86   62.29
   1  11   2  400.26   63.49
 -11   1   2  631.14   65.59
   1  11   2  394.16   67.19
   1  11   2  440.66   62.29
  11  -1   2  550.04   64.29
  11  -1   2  547.75   62.29
   2  11  -2   70.69   20.10
  11  -2  -2  135.69   22.60
   2  11  -2   65.89   20.60
  11  -2  -2  133.29   23.40
   2  11  -2  111.19   23.70
 -11   2  -2  115.39   21.50
   2  11   2   98.89   20.70
  11  -2   2  100.99   19.90
 -11   2   2  118.99   22.70
   2  11   2  128.19   23.30
   2  11   2   98.79   23.20
  11  -2   2   75.29   19.20
   3  11  -2   -0.70   13.30
   3  11  -2   42.90   15.70
 -11   3  -2   43.70   16.80
 -11   3  -2   39.90   18.00
   3  11  -2   18.70   14.40
  11  -3  -2   42.30   15.60
   3  11   2   13.50   17.00
   3  11   2   26.60   20.00
   3  11   2   11.30   17.90
 -11   3   2   33.20   13.60
   4  11  -2  107.09   26.70
 -11   4  -2  160.58   28.50
 -11   4  -2  183.78   30.30
   4  11   2  221.98   34.80
   4  11   2  194.38   32.40
   4  11   2  196.88   31.00
  11  -4   2  146.89   28.00
 -11   4   2  140.99   27.80
  -5 -11  -2  852.61  115.39
 -11   5  -2 1108.79  117.39
 -11   5  -2 1098.29  114.99
   5  11  -2  789.02  114.69
   5  11   2 1139.79  115.89
  11  -5   2  878.01  114.99
 -11   5   2  884.71  114.79
   5  11   2  954.00  116.09
 -11   6  -2   75.29   21.30
   6  11  -2   17.70   15.90
 -11   6   2    4.30   13.20
   6  11   2   43.20   17.20
  11  -6   2    6.60   15.30
   7  11  -2  289.37   46.80
 -11   7  -2  366.76   48.70
  11  -7   2  268.17   43.70
   7  11   2  315.47   42.80
   7  11   2  317.57   47.10
 -11   7   2  235.68   41.30
 -11   8  -2   18.50   24.20
   8  11  -2   53.09   22.80
  11  -8  -2   65.59   20.00
   8  11   2   80.29   22.50
 -11   8   2   23.20   15.10
  11  -8   2   57.79   18.80
 -11   8   2   33.20   19.40
   8  11   2   20.50   17.50
 -11   9  -2  336.77   59.59
   9  11  -2  428.56   55.49
  11  -9  -2  358.86   55.79
  11  -9   2  480.35   60.09
 -11   9   2  413.66   59.59
   9  11   2  427.96   59.09
 -10 -11  -2   16.90   27.60
 -10 -11  -2   -6.90   25.00
  10  11  -2   -1.40   24.40
  10  11  -2   10.10   18.50
 -11  10  -2   18.20   23.50
 -11  10  -2    4.10   25.50
 -11  10  -2   -3.50   23.20
 -11  10  -2   17.50   26.00
  11 -10  -2    7.50   17.90
 -10 -11   2   18.00   26.50
 -11  10   2    1.80   23.30
  10  11   2   28.40   33.30
  11 -10   2   11.60   18.00
 -11  10   2    9.80   22.50
 -10 -11   2   39.80   28.60
  10  11   2   36.90   25.70
 -11  10   2   13.90   26.00
 -11  10   2   63.29   27.10
  11  11  -2  408.36   65.19
 -11  11  -2  498.15   65.29
 -11  11  -2  499.25   66.59
 -11  11  -2  429.46   64.79
 -11 -11  -2  479.55   67.29
 -11 -11  -2  409.16   65.79
  11  11  -2  345.17   60.09
  11  11   2  556.34   63.29
  11 -11   2  355.26   60.89
 -11 -11   2  469.85   65.59
 -11 -11   2  493.35   67.09
  11  11   2  560.54   68.69
 -11  11   2  410.16   65.39
 -11  11   2  384.36   64.59
 -11  11   2  367.66   63.09
 -11  12  -2   64.49   28.20
  12  11  -2    8.00   22.10
 -12 -11  -2   42.70   28.30
 -11  12  -2   82.19   29.60
 -12 -11  -2   66.39   29.30
  12  11  -2   61.79   28.40
 -11  12  -2   92.89   29.90
 -11  12   2   64.49   29.20
 -12 -11   2   97.49   30.20
 -11  12   2   41.10   27.10
 -12 -11   2   99.79   31.40
  12  11   2  133.89   27.90
 -11  12   2   29.30   26.90
  12  11   2   83.99   29.50
 -12 -10  -2   56.49   27.80
 -10  12  -2   34.10   25.50
 -10  12  -2  126.29   29.60
  12  10  -2    2.40   25.80
 -12 -10  -2   -9.00   26.50
  12  10  -2   42.10   23.10
 -10  12  -2   41.10   26.60
 -10  12   2   10.20   25.60
 -12 -10   2   56.09   27.80
  12  10   2   34.00   27.90
 -12 -10   2    9.70   27.60
 -10  12   2   34.10   25.80
  12  10   2   42.80   23.30
 -10  12   2   14.00   23.10
  -9  12  -2   30.10   24.50
 -12  -9  -2   51.79   28.70
  -9  12  -2  -10.00   28.70
 -12  -9  -2   15.90   26.70
  -9  12  -2   -2.10   24.60
  12   9  -2   28.20   25.30
  12   9  -2   29.50   20.90
  -9  12  -2   12.20   25.60
  -9  12   2   25.50   23.50
  -9  12   2    5.90   24.50
 -12  -9   2   45.30   28.40
  12   9   2   49.90   21.60
  -9  12   2   12.90   23.90
  12   9   2   37.10   27.40
  -9  12   2  -20.60   23.10
 -12  -9   2   -6.50   26.20
 -12  -9   2    3.80   27.60
  -8  12  -2  296.37   52.99
  -8  12  -2  401.96   53.59
  12   8  -2  297.47   49.10
  -8  12  -2  323.37   54.19
 -12  -8  -2  316.67   56.39
  -8  12   2  272.67   51.69
  -8  12   2  304.47   51.79
  12   8   2  424.86   50.09
  -8  12   2  254.67   51.89
  -8  12   2  269.47   50.09
 -12  -8   2  445.56   58.39
  -7  12  -2  163.58   35.80
  12   7  -2  194.38   32.60
  12   7   2  180.08   31.50
  -7  12   2  186.58   36.30
  12   6  -2  234.18   46.10
  -6  12  -2  312.87   48.40
  -6  12  -2  333.67   50.69
  12   6  -2  241.88   44.20
  -6  12   2  239.48   46.90
  12   6   2  390.66   45.30
  -6  12   2  297.77   48.80
  12   6   2  349.77   47.20
  12   5  -2  -12.60   15.50
  12   5  -2   -4.90   15.10
  -5  12  -2   -7.70   20.00
  -5  12  -2   40.70   19.10
  12   5   2  -13.20   17.30
  -5  12   2   10.90   20.00
  12   5   2   13.50   15.70
  -5  12   2   -2.30   16.80
  12   4  -2  349.96   57.89
  -4  12  -2  442.76   57.79
  12   4  -2  378.36   59.49
  -4  12  -2  474.45   65.19
  -4  12  -2  506.45   61.29
  12   4   2  471.85   59.89
  12   4   2  485.85   57.89
  -4  12   2  441.56   60.19
  -4  12   2  374.26   61.39
 -12  -4   2  417.56   59.19
  -4  12   2  457.65   59.09
  -3  12  -2  292.47   36.60
  -3  12  -2  212.38   37.00
  -3  12  -2  279.07   32.20
  12   3  -2  132.49   28.10
  12   3  -2  122.49   29.20
 -12  -3  -2  120.29   26.20
 -12  -3   2  226.38   31.80
  12   3   2  162.58   29.90
  -3  12   2  147.39   27.40
  -3  12   2  124.59   30.60
  -3  12   2   81.19   27.80
  12   3   2  194.08   30.20
  12   2  -2 1086.39  152.68
  -2  12  -2 1294.07  153.78
  -2  12  -2 1471.85  153.18
  12   2  -2 1265.87  152.18
 -12  -2  -2 1285.87  151.88
  12   2   2 1228.48  152.88
  -2  12   2 1333.27  152.48
 -12  -2   2 1534.65  153.48
  -2  12   2 1185.58  155.78
  -2  12   2 1146.89  153.38
  12   2   2 1374.56  151.98
 -12  -1  -2  116.29   20.90
  -1  12  -2   56.89   21.50
  -1  12  -2   66.39   22.50
  12   1  -2   87.19   20.70
  12   1  -2   87.49   22.20
  -1  12  -2   72.19   22.30
 -12  -1   2   83.59   23.00
  -1  12   2   95.49   24.90
  12   1   2   84.79   19.10
  12   1   2   50.59   20.10
  -1  12   2  124.99   23.90
  -1  12   2  141.29   25.00
  12   0  -2  287.97   43.40
  12   0  -2  299.67   42.50
   0  12  -2  338.77   49.00
   0  12  -2  340.07   43.70
 -12   0  -2  304.17   45.20
   0  12  -2  287.17   44.20
   0  12   2  288.27   46.60
  12   0   2  221.38   41.80
   0  12   2  266.17   44.30
   0  12   2  330.57   44.80
  12   0   2  262.57   40.80
 -12   0   2  298.07   42.40
 -12   1  -2   54.29   19.00
   1  12  -2  123.69   26.00
   1  12  -2  127.09   22.60
  12  -1  -2   31.50   18.50
   1  12  -2  119.09   23.60
  12  -1  -2   83.49   19.40
   1  12   2   68.49   21.40
  12  -1   2  119.79   19.40
 -12   1   2  108.29   21.40
   1  12   2   80.29   26.20
  12  -1   2  104.39   21.00
   1  12   2   38.70   18.40
   2  12  -2 1174.08  154.18
  12  -2  -2 1240.68  153.48
   2  12  -2 1208.08  154.58
   2  12  -2 1194.98  153.48
 -12   2  -2 1355.06  153.48
  12  -2  -2 1301.77  152.58
   2  12   2 1450.45  155.88
   2  12   2 1521.05  154.28
   2  12   2 1400.36  154.88
 -12   2   2 1177.88  153.48
   3  12  -2  153.78   31.40
 -12   3  -2  225.08   32.60
   3  12  -2  117.39   29.20
  12  -3   2  165.98   30.50
 -12   3   2  134.59   28.10
   3  12   2  264.27   36.90
   3  12   2  238.78   34.50
   3  12   2  195.98   31.80
 -12   4  -2  462.15   58.69
   4  12  -2  455.05   60.39
   4  12   2  470.15   60.39
 -12   4   2  385.86   58.19
   4  12   2  519.55   65.09
  12  -4   2  453.95   59.69
   4  12   2  403.16   61.69
   5  12  -2    7.00   16.70
  12  -5   2   -9.00   16.20
 -12   5   2   13.10   14.40
   5  12   2    4.90   16.80
   6  12  -2  294.67   47.90
 -12   6  -2  446.36   55.99
 -12   6   2  271.37   45.30
   6  12   2  429.26   49.60
  12  -6   2  269.47   47.10
 -12   7  -2  186.68   35.10
  12  -7  -2  215.78   33.80
   7  12  -2  160.58   31.90
   7  12   2  169.98   31.70
  12  -7   2  211.08   35.80
 -12   7   2  165.48   30.70
   8  12  -2  246.68   47.50
  -8 -12  -2  218.88   49.20
   8  12  -2  243.68   52.99
 -12   8  -2  411.56   54.19
 -12   8  -2  308.67   55.49
 -12   8  -2  408.06   59.39
 -12   8  -2  386.96   52.99
  12  -8  -2  400.06   48.80
 -12   8   2  225.38   44.40
  12  -8   2  257.57   47.00
 -12   8   2  281.07   48.90
 -12   8   2  276.07   48.00
   8  12   2  405.96   48.70
  -8 -12   2  393.26   55.39
 -12   9  -2   25.30   25.20
 -12   9  -2   -5.20   24.90
   9  12  -2    0.80   24.00
  -9 -12  -2   46.00   28.50
   9  12  -2    1.80   24.00
  -9 -12  -2   14.40   27.50
  12  -9  -2   29.20   19.40
 -12   9  -2   28.30   25.30
 -12   9  -2   39.70   20.50
 -12   9   2  -12.40   23.60
   9  12   2   13.50   25.20
  12  -9   2   21.70   19.50
   9  12   2   11.50   20.30
  -9 -12   2   66.79   28.40
 -12   9   2   18.00   26.00
 -12   9   2   13.80   24.70
  12 -10  -2   12.10   17.90
 -10 -12  -2   12.30   27.30
 -12  10  -2   27.80   26.90
  10  12  -2   -0.50   24.50
 -12  10  -2   41.00   25.60
 -10 -12  -2   40.00   26.90
 -12  10  -2   46.10   26.70
  10  12   2   46.10   22.50
  10  12   2   55.29   27.00
 -12  10   2    4.90   23.30
 -10 -12   2   35.00   21.00
 -12  10   2    5.10   25.40
 -10 -12   2   68.29   28.70
  12 -10   2   10.20   19.10
 -12  10   2   54.89   27.00
 -12  11  -2   67.09   28.90
 -12  11  -2   81.39   28.80
  11  12  -2   21.20   22.80
  11  12  -2   22.30   26.40
 -11 -12  -2   34.20   27.00
 -11 -12  -2   54.59   29.50
 -12  11  -2  140.19   30.60
 -12  11   2   34.00   26.00
 -11 -12   2   81.89   28.60
  11  12   2   96.49   26.60
  12 -11   2   39.00   25.20
 -12  11   2   69.79   28.90
 -12  11   2  -45.80   24.70
  11  12   2   83.09   28.10
 -11 -12   2   68.39   22.60
 -12 -12  -2   84.59   29.60
 -12  12  -2  105.09   30.40
  12  12  -2  111.09   28.50
 -12  12  -2   86.29   30.30
 -12  12  -2   74.49   28.90
 -12 -12  -2   78.09   31.70
  12  12  -2   89.69   30.00
 -12 -12   2   94.69   31.80
 -12 -12   2   83.69   29.50
  12  12   2  103.89   31.00
 -12  12   2   98.69   30.50
 -12  12   2   54.39   28.60
 -12  12   2   87.49   28.90
  12  12   2  105.79   29.40
 -12  13  -2   71.29   21.40
 -13 -12  -2   44.40   26.10
  13  12  -2   34.80   19.90
 -12  13  -2   28.60   26.40
 -13 -12  -2   27.30   25.80
  13  12  -2  -25.50   22.80
 -12  13  -2   62.09   26.40
 -12  13   2   46.30   26.10
 -13 -12   2   95.69   24.10
 -13 -12   2   69.39   27.80
  13  12   2   39.40   25.50
  13  12   2   70.19   28.10
 -12  13   2   16.00   26.20
 -12  13   2   31.30   26.40
 -11  13  -2   48.20   27.70
 -11  13  -2   45.10   26.80
  13  11  -2   23.50   26.10
 -13 -11  -2   24.80   27.10
 -11  13  -2   84.29   28.20
  13  11  -2   42.00   23.60
 -13 -11  -2   30.10   27.00
 -13 -11   2   60.19   29.80
 -11  13   2   35.40   26.30
  13  11   2   76.59   26.00
 -11  13   2   38.30   27.10
 -13 -11   2   -5.60   25.00
  13  11   2   26.10   26.80
 -11  13   2   22.70   26.70
 -10  13  -2  114.89   29.80
 -10  13  -2   70.79   28.70
  13  10  -2  105.59   28.10
 -13 -10  -2   86.19   30.90
 -13 -10  -2   49.20   29.80
  13  10  -2   77.99   29.50
 -10  13  -2   69.99   30.20
 -10  13   2   79.79   29.40
 -10  13   2   61.39   29.20
  13  10   2   87.29   31.50
 -10  13   2   83.19   28.20
 -13 -10   2   94.69   31.30
 -13 -10   2   64.39   30.80
  13  10   2   92.29   27.20
 -13  -9  -2  114.19   30.50
 -13  -9  -2   36.20   29.50
  13   9  -2   22.30   22.10
  13   9  -2   57.09   28.70
  -9  13  -2   24.50   26.00
  -9  13  -2   42.40   27.10
  -9  13  -2   58.49   20.90
  -9  13   2   25.40   24.70
  -9  13   2   99.89   27.30
 -13  -9   2   84.49   30.60
  -9  13   2   53.69   26.80
  13   9   2  -15.30   26.50
  13   9   2   46.00   23.70
 -13  -9   2  104.99   31.00
 -13  -9   2   42.20   28.80
  -8  13  -2   66.19   27.70
  -8  13  -2   43.50   26.50
  13   8  -2   57.29   24.00
 -13  -8  -2   80.99   30.40
  -8  13  -2   74.99   27.20
  -8  13   2   60.69   29.50
  13   8   2   92.49   29.50
 -13  -8   2   57.19   34.50
  -8  13   2  102.09   27.40
 -13  -8   2   77.49   30.70
 -13  -8   2   85.89   30.00
  13   8   2   80.89   24.20
  -8  13   2   70.89   28.20
  -7  13  -2   34.20   23.50
  -7  13  -2   65.89   29.30
 -13  -7  -2   38.10   27.30
  -7  13  -2   63.49   26.90
  -7  13  -2   62.99   25.80
  -7  13  -2   51.39   26.50
  13   7  -2   -1.20   19.50
 -13  -7   2   -5.70   28.00
  13   7   2   36.40   25.40
  13   7   2   18.60   19.50
  -7  13   2   38.70   27.30
  -7  13   2    5.90   23.90
  -7  13   2   60.39   29.50
  -7  13   2   27.00   22.60
  -7  13   2   41.30   25.50
 -13  -7   2   33.20   28.80
  -6  13  -2   49.40   26.90
  -6  13  -2   54.29   27.80
 -13  -6  -2   66.99   36.20
  13   6  -2   19.50   20.20
 -13  -6   2   99.19   31.40
  -6  13   2   30.70   27.30
  -6  13   2    8.20   30.90
  -6  13   2   10.40   23.90
  13   6   2   52.09   20.30
  13   5  -2   65.69   23.30
  -5  13  -2   69.89   28.20
  -5  13   2   94.49   28.50
  13   5   2  132.79   24.60
  13   4  -2    5.10   18.20
  -4  13  -2   34.40   21.00
  -4  13  -2   76.99   25.80
  -4  13   2   46.50   18.00
  13   4   2   49.30   18.00
  -4  13   2   52.19   24.00
 -13  -4   2   69.29   23.00
  -3  13  -2   52.09   23.10
  13   3  -2   63.89   26.90
  -3  13  -2   67.29   25.80
  13   3  -2  110.59   23.50
 -13  -3  -2   94.99   23.60
  -3  13  -2   85.79   21.20
  13   3   2   69.19   20.10
 -13  -3   2   91.19   21.70
  13   3   2   66.89   22.70
  -3  13   2   74.49   20.50
  -3  13   2   54.09   25.00
  -3  13   2   45.80   23.80
  -2  13  -2   38.50   25.10
  -2  13  -2   28.30   21.90
 -13  -2  -2   36.90   17.20
  13   2  -2   40.70   18.30
  -2  13  -2   38.10   17.80
  13   2  -2    7.90   19.00
  -2  13   2   -7.90   23.40
 -13  -2   2    9.70   16.80
  -2  13   2   38.80   16.80
  13   2   2   27.50   19.00
  13   2   2   16.00   22.50
  -2  13   2   11.80   21.30
  -1  13  -2   64.39   27.40
  13   1  -2   27.10   19.70
  13   1  -2   69.59   18.90
  -1  13  -2   39.50   21.40
 -13  -1  -2   40.20   18.60
  -1  13  -2   90.19   21.50
  13   1   2   73.49   19.40
  13   1   2   73.69   24.30
  -1  13   2   37.20   23.20
  -1  13   2   66.09   22.60
 -13  -1   2   58.99   19.20
  -1  13   2   36.00   17.70
 -13   0  -2   70.19   21.00
  13   0  -2   91.09   26.60
   0  13  -2  103.89   23.00
  13   0  -2   73.49   20.90
   0  13  -2   90.29   25.40
   0  13  -2  105.19   28.10
  13   0   2   72.99   21.70
   0  13   2   84.09   22.10
   0  13   2  138.29   28.40
   0  13   2   61.89   22.90
 -13   0   2   88.59   22.10
  13   0   2   80.29   20.30
   1  13  -2   45.80   21.10
 -13   1  -2   58.39   19.00
   1  13  -2   23.40   17.80
  13  -1  -2   50.89   20.00
   1  13  -2   66.49   21.70
  13  -1  -2   33.00   18.70
 -13   1   2   36.10   17.40
   1  13   2   83.99   23.60
  13  -1   2   41.00   18.70
  13  -1   2   43.60   18.60
  13  -1   2   25.00   18.40
   1  13   2   84.49   24.40
   1  13   2   73.69   22.60
   2  13  -2    9.70   18.90
 -13   2  -2   46.10   17.40
  13  -2  -2   27.20   17.90
   2  13  -2   33.60   19.50
   2  13  -2   -8.20   16.40
  13  -2   2   32.20   17.10
   2  13   2   16.10   20.80
   2  13   2   42.60   20.40
   2  13   2    9.00   20.00
 -13   2   2   25.80   16.70
 -13   3  -2   82.39   21.10
   3  13  -2   67.79   22.20
  13  -3   2   61.79   23.70
   3  13   2   60.29   22.90
   3  13   2   95.19   22.80
   3  13   2   51.39   22.30
 -13   3   2   68.79   23.70
   4  13  -2   51.09   20.20
 -13   4   2   32.70   17.20
   4  13   2   57.99   20.40
   4  13   2   36.00   22.30
  13  -4   2   39.90   18.90
   5  13  -2   69.69   23.50
   5  13   2   57.89   22.80
 -13   5   2   76.89   21.30
  13  -5   2   91.29   27.30
  -6 -13  -2   49.99   33.30
 -13   6  -2   33.70   28.80
   6  13  -2   23.50   21.00
   6  13   2   54.69   36.50
  13  -6   2   41.80   19.90
   6  13   2    3.60   19.80
 -13   6   2   56.29   19.80
 -13   6   2   64.39   30.40
 -13   7  -2   68.79   28.00
   7  13  -2   20.60   20.80
 -13   7  -2   17.20   24.80
   7  13  -2   15.40   24.90
  13  -7  -2   59.09   25.00
 -13   7  -2   40.20   27.50
   7  13  -2   25.20   24.70
 -13   7  -2   88.09   27.40
  -7 -13  -2   37.60   29.40
   7  13   2   37.80   30.60
   7  13   2   52.49   21.80
   7  13   2   85.09   33.20
 -13   7   2   35.10   26.70
  -7 -13   2   67.59   28.80
  13  -7   2   30.90   20.10
   7  13   2   98.19   27.90
 -13   7   2   60.99   28.50
 -13   7   2   10.80   21.70
 -13   7   2    2.20   24.30
 -13   7   2   32.70   31.90
   8  13  -2   67.89   24.90
  -8 -13  -2   70.69   30.80
 -13   8  -2   71.29   29.30
   8  13  -2   86.19   27.90
 -13   8  -2   40.90   28.20
 -13   8  -2   85.79   27.70
   8  13  -2   46.40   20.20
  13  -8  -2   50.39   22.20
 -13   8  -2   89.79   29.90
   8  13   2   76.69   23.80
  -8 -13   2   75.69   23.70
  13  -8   2   79.89   23.40
 -13   8   2   58.29   28.10
   8  13   2   63.19   27.30
 -13   8   2   54.99   27.60
 -13   8   2   26.70   27.40
 -13   8   2   88.49   29.80
  -8 -13   2   36.50   28.90
   8  13   2   82.49   28.60
   9  13  -2   39.40   26.60
 -13   9  -2   81.09   44.10
   9  13  -2   67.99   25.50
 -13   9  -2   35.50   27.80
  13  -9  -2   36.60   21.30
 -13   9  -2   87.09   27.80
   9  13  -2  110.19   27.60
 -13   9  -2   40.20   27.20
  -9 -13  -2   32.30   28.80
 -13   9   2   28.00   26.70
  -9 -13   2   40.20   28.00
  -9 -13   2   34.40   27.50
 -13   9   2   30.50   25.80
  13  -9   2   82.99   26.90
   9  13   2   12.30   24.30
 -13   9   2   59.69   27.80
   9  13   2   55.39   27.90
  13 -10  -2   65.69   23.60
 -13  10  -2   56.49   28.20
 -13  10  -2   25.40   27.50
  10  13  -2  104.09   30.30
 -10 -13  -2   40.90   28.50
 -10 -13  -2  158.18   37.60
 -13  10  -2   84.79   30.40
  13 -10   2   48.70   22.60
 -13  10   2   45.50   27.40
 -10 -13   2   83.19   30.50
 -13  10   2   49.90   26.90
 -13  10   2  118.09   30.40
  10  13   2   91.59   28.70
 -13  11  -2   64.19   28.20
 -11 -13  -2   32.10   21.10
  11  13  -2   51.19   26.90
 -11 -13  -2   21.00   26.50
 -13  11  -2   35.00   26.30
 -13  11  -2  -35.60   24.60
  13 -11   2   89.39   27.80
 -11 -13   2   54.39   26.60
 -11 -13   2   71.19   28.40
 -13  11   2   13.10   24.90
  11  13   2   14.70   25.40
 -13  11   2   36.10   26.00
 -13  11   2   40.50   26.70
 -13  12  -2   36.30   27.90
 -13  12  -2   98.39   29.40
 -13  12  -2   68.19   28.40
 -12 -13  -2   59.49   27.70
  12  13  -2   53.49   26.50
 -12 -13  -2   40.40   25.80
 -13  12   2   -1.00   24.80
 -12 -13   2   70.89   26.50
  12  13   2   92.39   28.20
 -13  12   2   30.70   26.90
 -12 -13   2   63.19   29.60
  12  13   2   78.59   32.00
 -13  12   2   36.30   26.30
 -13  13  -2   25.30   19.40
 -13  13  -2   -1.60   24.80
 -13  13  -2   32.10   25.50
  13  13  -2   35.50   24.30
 -13 -13  -2   41.40   25.60
 -13 -13  -2    4.70   23.70
 -13  13   2   15.40   24.80
 -13  13   2   23.40   24.80
 -13  13   2   10.50   17.10
 -13 -13   2   31.40   27.00
  13  13   2   24.00   23.60
 -13 -13   2   32.00   23.50
  13  13   2    8.60   25.40
 -14 -13  -2   90.29   28.20
 -14 -13  -2   51.69   23.00
 -13  14  -2  151.88   31.60
 -13  14  -2  142.79   26.60
  14  13  -2  124.39   28.30
 -13  14  -2   89.89   29.40
  14  13   2  113.39   24.70
 -14 -13   2  103.69   28.50
 -13  14   2  138.49   30.10
 -13  14   2   79.49   23.80
 -13  14   2  110.69   29.50
 -14 -13   2  112.59   30.50
  14  12  -2   85.49   23.10
  14  12  -2   53.99   26.40
 -12  14  -2   61.59   23.40
 -12  14  -2  116.89   29.90
 -12  14  -2   86.29   23.80
 -14 -12  -2   78.49   29.60
 -14 -12   2   97.99   25.30
  14  12   2  139.39   29.30
 -12  14   2   65.19   23.20
 -12  14   2   80.69   29.00
 -12  14   2  103.59   30.30
  14  12   2  107.29   29.40
 -14 -12   2   90.19   28.30
 -11  14  -2   26.90   25.90
 -14 -11  -2   -4.10   16.40
 -11  14  -2   24.30   18.60
 -14 -11  -2    6.40   24.70
 -11  14  -2   13.40   24.90
  14  11  -2   25.20   23.30
  14  11  -2   30.90   24.70
 -11  14   2    3.40   17.90
  14  11   2    9.40   23.80
 -14 -11   2   -0.70   25.00
 -11  14   2   -7.90   25.00
 -11  14   2   23.30   23.60
 -14 -11   2    1.30   16.70
  14  11   2   29.80   25.70
 -10  14  -2   15.30   17.90
 -14 -10  -2   24.60   19.40
 -10  14  -2   20.20   25.00
  14  10  -2  -26.30   21.40
 -14 -10  -2   18.20   26.60
 -10  14  -2  -13.70   25.00
  14  10  -2   17.80   25.10
 -14 -10   2   14.30   28.10
 -10  14   2   13.80   17.60
  14  10   2  -14.30   23.60
  14  10   2  -26.00   24.30
 -10  14   2   11.40   25.20
 -10  14   2   45.20   26.60
 -14 -10   2    5.60   19.00
  -9  14  -2  210.88   32.80
 -14  -9  -2  144.59   35.20
  14   9  -2  143.49   32.80
  14   9  -2  184.08   36.30
  -9  14  -2  184.28   36.00
  -9  14  -2  194.38   32.90
  14   9   2  146.39   32.80
 -14  -9   2  135.79   36.90
 -14  -9   2  163.78   36.10
  -9  14   2  103.89   32.80
  14   9   2  115.19   34.70
  -9  14   2  133.29   34.60
 -14  -9   2  157.98   36.60
  -9  14   2  120.79   34.30
  14   8  -2  331.97   46.70
 -14  -8  -2  310.37   51.69
  -8  14  -2  265.87   49.50
  -8  14  -2  263.47   45.10
  -8  14  -2  218.98   44.40
  -8  14  -2  318.37   46.60
 -14  -8   2  269.17   46.40
  14   8   2  245.28   43.30
  14   8   2  228.48   45.10
  -8  14   2  350.36   49.70
 -14  -8   2  210.58   46.50
  -8  14   2  305.17   47.50
  -8  14   2  237.08   45.50
 -14  -7  -2   39.80   21.70
  -7  14  -2   36.10   26.10
  -7  14  -2   53.59   25.80
  -7  14  -2   33.00   23.30
  14   7  -2   56.79   24.10
  -7  14  -2   45.30   25.30
  14   7   2   25.70   21.00
  -7  14   2   45.30   29.00
  14   7   2   -9.40   23.70
  -7  14   2   46.90   27.60
 -14  -7   2   -9.80   27.50
  -7  14   2   99.19   28.40
  -7  14   2   67.59   25.00
 -14  -7   2   39.50   27.80
  14   6  -2   10.20   19.70
  -6  14  -2   89.19   26.40
  -6  14  -2   73.29   23.90
  -6  14  -2   18.60   26.70
  -6  14  -2   84.59   26.80
 -14  -6  -2   47.30   27.00
  -6  14   2   44.50   26.90
  -6  14   2   13.00   21.30
  -6  14   2   21.50   18.70
  14   6   2   33.00   25.90
 -14  -6   2   89.59   29.60
  -6  14   2    7.10   27.30
  14   6   2   44.20   22.00
 -14  -6   2   72.29   29.20
  -5  14  -2  202.38   39.80
 -14  -5  -2  171.58   55.49
 -14  -5  -2  195.48   41.80
  14   5  -2  211.88   36.20
  -5  14  -2  204.18   38.40
  14   5  -2  238.58   49.30
  -5  14  -2  236.48   38.30
  -5  14  -2  164.38   40.20
  -5  14  -2  182.88   40.40
 -14  -5   2  265.77   43.00
  14   5   2  209.28   40.30
  -5  14   2  213.38   40.90
  -5  14   2  273.87   43.60
  -5  14   2  290.37   42.60
  -5  14   2  178.78   35.80
  -5  14   2  205.78   41.90
  14   5   2  232.28   38.40
 -14  -5   2  168.98   41.10
  -4  14  -2  216.98   33.60
  -4  14  -2  128.29   35.10
  -4  14  -2  168.18   35.70
  -4  14  -2  211.48   35.80
 -14  -4  -2  150.28   36.70
  -4  14  -2  175.18   32.00
  -4  14  -2  203.38   39.50
  14   4  -2   77.09   28.10
  -4  14   2   83.49   28.80
 -14  -4   2  161.98   36.50
  -4  14   2  112.99   33.20
  -4  14   2  124.29   33.70
  14   4   2  223.18   37.60
  -4  14   2  129.59   35.00
  -4  14   2  107.39   34.60
  -4  14   2  107.99   28.90
 -14  -4   2  214.68   38.30
 -14  -4   2  222.78   34.90
  14   4   2  210.38   31.30
  -3  14  -2  176.88   36.10
  -3  14  -2  133.19   33.00
  -3  14  -2  104.79   43.60
  14   3  -2  126.79   28.00
  -3  14  -2  107.79   28.20
 -14  -3  -2  117.49   25.50
 -14  -3   2  132.09   28.00
  -3  14   2  119.79   33.30
  -3  14   2  141.19   45.50
  14   3   2  114.19   26.70
  -3  14   2  138.19   28.50
  14   2  -2  515.15   58.09
  -2  14  -2  353.96   64.79
 -14  -2  -2  427.96   56.69
  -2  14  -2  358.36   57.79
  -2  14   2  514.35   58.99
  14   2   2  298.47   55.09
 -14  -2   2  369.16   60.09
  14   2   2  377.66   55.99
  -2  14   2  529.75   68.59
 -14  -1  -2   43.20   22.90
  -1  14  -2  -11.10   21.40
  -1  14  -2   -4.00   18.40
  14   1  -2   -1.00   16.20
  -1  14   2    9.80   19.00
  14   1   2   -9.10   15.40
 -14  -1   2    7.20   18.70
  -1  14   2  -11.10   22.40
  14   1   2    1.60   20.50
  14   0  -2   81.69   22.90
   0  14  -2  139.79   34.20
   0  14  -2  140.69   30.50
 -14   0  -2  141.29   26.70
   0  14   2  167.38   30.10
   0  14   2   86.49   28.90
 -14   0   2   85.89   25.10
  14   0   2  101.29   25.00
  14   0   2  103.29   23.60
 -14   1  -2   40.80   18.70
   1  14  -2    8.00   18.80
  14  -1  -2   38.90   19.10
   1  14  -2  -12.90   25.70
   1  14   2   -2.90   18.00
 -14   1   2   11.00   17.80
   1  14   2  -30.80   20.40
  14  -1   2    4.90   18.40
  14  -1   2  -12.30   13.60
   2  14  -2  504.55   60.89
 -14   2  -2  350.46   57.09
   2  14   2  406.06   59.09
 -14   2   2  459.65   58.59
   2  14   2  363.26   62.09
  14  -2   2  435.56   58.79
 -14   3  -2   86.69   30.70
 -14   3  -2  159.38   41.80
   3  14  -2  103.99   27.70
   3  14  -2  135.59   32.50
  14  -3   2   97.29   26.40
 -14   3   2   93.29   36.30
   3  14   2  110.29   28.20
   3  14   2  151.98   38.80
 -14   3   2  163.68   30.80
   3  14   2  144.69   32.00
   4  14  -2  149.49   32.10
  -4 -14  -2  182.38   37.80
   4  14  -2   87.59   33.10
 -14   4  -2  276.87   40.70
   4  14  -2  123.49   32.80
 -14   4  -2  197.78   37.70
 -14   4  -2  249.08   38.00
 -14   4   2  109.79   33.80
   4  14   2  172.38   32.30
  -4 -14   2  167.58   37.50
 -14   4   2   78.99   27.40
  14  -4   2  104.19   32.10
 -14   4   2  139.29   37.10
   4  14   2  216.78   39.20
 -14   4   2  172.28   35.90
   4  14   2  216.58   36.10
   4  14   2  191.48   36.80
   5  14  -2  230.88   40.10
 -14   5  -2  202.58   41.50
 -14   5  -2  188.88   41.00
 -14   5  -2  231.48   39.30
   5  14  -2  190.48   35.20
   5  14  -2  203.18   37.70
 -14   5  -2  133.59   38.80
  -5 -14  -2  207.88   42.00
   5  14   2  188.98   39.00
   5  14   2  248.88   42.60
  14  -5   2  233.28   40.60
   5  14   2  272.27   42.10
 -14   5   2  168.48   34.10
   5  14   2  257.47   41.90
   5  14   2  210.18   40.10
   5  14   2  219.38   40.70
 -14   5   2  172.38   39.90
 -14   5   2  229.18   39.10
 -14   5   2  237.28   41.30
  -5 -14   2  269.87   42.70
  -6 -14  -2    3.70   27.50
   6  14  -2   39.40   25.70
   6  14  -2   -1.50   23.70
 -14   6  -2   -0.30   23.10
  14  -6  -2   44.70   22.10
   6  14  -2   16.20   23.10
 -14   6  -2   76.59   29.80
 -14   6  -2   57.69   26.60
 -14   6  -2   75.59   29.20
   6  14   2   56.09   27.00
 -14   6   2  -28.80   23.20
 -14   6   2   28.70   24.80
   6  14   2   70.29   27.30
   6  14   2   49.70   26.20
 -14   6   2   40.70   27.30
 -14   6   2   13.90   19.20
  14  -6   2    1.30   19.60
   6  14   2   68.09   23.70
  -6 -14   2   28.20   27.20
   6  14   2   41.50   32.40
   7  14  -2  104.99   27.50
 -14   7  -2    8.20   27.20
   7  14  -2   54.89   26.00
  14  -7  -2   54.09   22.10
 -14   7  -2   80.79   30.30
 -14   7  -2   10.60   25.20
   7  14  -2   67.09   24.90
  -7 -14  -2   55.39   29.80
 -14   7  -2   30.60   24.70
 -14   7   2   52.69   27.30
 -14   7   2   39.00   27.10
   7  14   2   55.89   26.20
   7  14   2   96.29   27.90
 -14   7   2   45.10   27.00
  -7 -14   2   33.70   27.10
  14  -7   2   55.99   22.90
  -7 -14   2   69.09   29.20
   7  14   2   26.40   23.20
   8  14  -2  271.47   46.00
  14  -8  -2  216.48   41.40
   8  14  -2  283.37   47.10
 -14   8  -2  224.48   42.30
   8  14  -2  365.26   46.60
  -8 -14  -2  285.47   48.30
 -14   8  -2  251.17   44.80
 -14   8  -2  246.38   45.60
 -14   8  -2  288.57   49.90
 -14   8   2  231.58   45.00
  14  -8   2  273.27   45.40
 -14   8   2  276.07   46.60
  -8 -14   2  299.37   46.40
  -8 -14   2  244.08   46.90
 -14   8   2  282.37   46.30
   8  14   2  267.47   44.40
   8  14   2  260.37   46.20
 -14   8   2  302.57   50.49
   8  14   2  259.87   45.70
 -14   9  -2  122.59   27.40
   9  14  -2  125.69   32.80
 -14   9  -2  166.28   36.60
 -14   9  -2  109.99   33.00
   9  14  -2  107.89   29.50
  -9 -14  -2  172.58   34.80
 -14   9  -2  164.18   35.20
  14  -9  -2   96.49   27.70
  -9 -14   2   94.19   32.30
   9  14   2   98.39   31.70
 -14   9   2  149.59   34.20
   9  14   2  143.69   30.20
 -14   9   2  138.59   32.70
  -9 -14   2  185.08   37.40
 -14   9   2  100.79   32.20
  14  -9   2   72.99   26.00
 -10 -14  -2    6.30   18.60
  14 -10  -2   -5.80   19.90
  10  14  -2   -5.30   25.80
 -14  10  -2    2.60   24.70
 -14  10  -2    5.10   25.80
 -14  10  -2   -1.50   26.30
 -14  10   2  -19.00   25.70
  14 -10   2   12.00   20.10
  10  14   2   58.89   26.40
 -14  10   2   -4.20   25.40
 -14  10   2   29.20   25.90
 -10 -14   2   14.80   27.20
 -11 -14  -2   -9.40   25.50
 -14  11  -2  -25.50   17.60
 -14  11  -2    2.00   25.10
  11  14  -2   16.20   25.20
  14 -11  -2   33.50   28.10
 -11 -14  -2   -9.70   23.60
 -14  11  -2   25.50   25.40
 -14  11   2  -32.10   16.30
 -11 -14   2   63.89   28.70
 -14  11   2   27.80   25.00
  14 -11   2  -20.00   25.50
 -14  11   2   40.30   18.20
  11  14   2   12.80   24.20
  12  14  -2   12.70   19.60
 -14  12  -2  106.89   30.10
 -12 -14  -2   84.69   29.10
 -14  12  -2  116.19   25.70
 -12 -14  -2   84.69   27.60
 -14  12  -2  111.39   30.10
  12  14   2   86.89   28.90
 -12 -14   2   33.30   29.30
 -14  12   2  124.29   28.80
 -12 -14   2  117.09   26.90
 -14  12   2  109.69   24.10
 -14  12   2   81.39   23.30
 -14  13  -2  171.78   28.90
  13  14  -2  116.49   29.40
 -14  13  -2  141.39   33.10
 -13 -14  -2  132.19   29.30
 -14  13  -2  116.99   31.40
 -14  13   2  157.08   31.50
 -14  13   2  108.99   30.70
  13  14   2  147.29   31.20
 -13 -14   2   79.19   26.90
 -14  13   2   56.99   28.20
 -13 -14   2  138.59   27.60
  14  14  -2   22.60   13.90
 -14  14  -2   -2.30   15.70
 -14  14  -2   -0.90   22.70
 -14  14  -2  -11.40   14.80
 -14  14   2  -21.20   18.70
  14  14   2  -24.30   13.40
 -14  14   2   26.50   21.90
 -14 -14   2  -15.90   14.30
 -14 -14   2    9.70   19.00
 -14  14   2   24.10   21.40
  15  14  -2   16.90   15.30
 -14  15  -2   17.10   14.30
 -14  15  -2   -9.90   19.90
 -14  15  -2   18.00   15.20
 -14  15   2    8.70   13.70
 -15 -14   2    8.50   13.20
 -15 -14   2   20.10   18.60
 -14  15   2   20.60   14.30
 -14  15   2   44.50   14.60
  15  14   2  -10.60   12.60
 -13  15  -2   34.00   16.50
  15  13  -2   27.80   13.90
 -13  15  -2  -26.50   21.30
 -15 -13  -2   -2.10   14.40
 -13  15  -2   56.29   24.70
 -15 -13   2   -8.60   20.10
 -15 -13   2   25.70   16.90
 -13  15   2  -16.50   19.50
 -13  15   2    4.60   14.40
  15  13   2  -10.80   21.30
 -13  15   2   -5.20   14.40
 -15 -12  -2   43.60   19.00
 -12  15  -2   66.49   25.90
 -12  15  -2   66.09   26.40
  15  12  -2   52.19   23.10
 -12  15  -2   32.10   25.60
 -12  15   2  100.79   27.70
 -12  15   2   46.70   19.50
  15  12   2   26.60   18.00
 -12  15   2   45.60   24.90
 -15 -12   2   42.30   24.50
 -15 -12   2   93.19   26.20
 -11  15  -2  179.58   31.20
  15  11  -2  188.68   34.50
 -11  15  -2  187.18   36.30
  15  11  -2  182.78   30.50
 -15 -11  -2  207.78   35.60
 -11  15  -2  152.98   34.90
 -15 -11   2  164.88   30.60
  15  11   2  119.79   33.40
 -15 -11   2  101.39   33.20
 -11  15   2  184.48   36.10
 -11  15   2  168.68   35.50
 -11  15   2  181.48   35.90
  15  11   2  109.29   34.10
 -10  15  -2   50.89   27.10
  15  10  -2   42.00   24.00
 -10  15  -2   36.20   27.10
  15  10  -2   53.19   19.80
 -15 -10  -2   73.49   27.80
 -10  15  -2   67.89   21.90
 -10  15   2   55.49   26.30
 -10  15   2    4.30   26.50
 -10  15   2  -25.70   25.60
  15  10   2   35.70   27.20
 -15 -10   2   56.69   27.00
  15  10   2   64.99   25.50
 -15 -10   2   19.80   20.10
 -15  -9  -2  208.38   37.40
  15   9  -2  217.78   35.20
  -9  15  -2  115.29   35.00
  -9  15  -2  162.28   36.20
  -9  15  -2  153.18   35.50
  15   9  -2  194.88   36.70
 -15  -9   2  169.48   36.70
  -9  15   2  146.59   35.50
 -15  -9   2  134.39   35.90
  -9  15   2  170.58   31.40
  15   9   2  128.49   34.20
  15   9   2  159.98   32.10
  -9  15   2  218.18   38.20
 -15  -8  -2  -13.20   24.70
  -8  15  -2   12.40   25.10
  -8  15  -2   36.10   25.50
  15   8  -2   25.90   22.40
  -8  15  -2    9.00   24.00
  -8  15  -2  -14.00   24.20
  -8  15   2  -18.40   29.40
  -8  15   2   -5.10   23.90
  -8  15   2   29.30   25.80
  15   8   2   17.20   24.90
 -15  -8   2   34.90   26.10
  15   8   2    5.10   23.60
  -8  15   2    4.70   24.10
 -15  -8   2    8.00   26.10
 -15  -7  -2   31.60   28.00
  15   7  -2   73.39   21.10
  -7  15  -2  105.39   27.80
  -7  15  -2   61.69   21.80
  -7  15  -2   83.09   27.30
  -7  15  -2   53.79   28.90
  -7  15   2   88.69   30.10
  -7  15   2  110.49   29.70
  15   7   2   87.29   21.40
 -15  -7   2   60.79   29.70
  -7  15   2   74.39   27.00
  -7  15   2   73.39   29.40
  15   7   2   52.09   27.80
 -15  -7   2   14.60   28.60
  15   6  -2  133.59   30.10
  -6  15  -2   85.99   30.20
  -6  15  -2  111.19   31.50
  -6  15  -2  129.89   31.10
  -6  15  -2   86.19   31.90
 -15  -6  -2  163.78   34.10
  15   6   2   97.09   28.80
 -15  -6   2   61.89   32.10
  15   6   2  101.59   31.50
  -6  15   2  160.08   34.00
  -6  15   2  175.48   34.70
  -6  15   2  182.68   31.20
  -6  15   2  194.88   35.50
 -15  -6   2   77.29   33.20
  -5  15  -2  222.68   43.20
 -15  -5  -2  341.07   52.09
 -15  -5  -2  295.07   48.30
  -5  15  -2  227.38   46.80
  15   5  -2  441.16   57.49
  -5  15  -2  281.17   46.60
  15   5  -2  313.37   47.40
  -5  15  -2  226.78   44.90
  15   5   2  323.17   46.80
  -5  15   2  261.67   47.60
 -15  -5   2  310.27   51.59
 -15  -5   2  165.58   46.40
  15   5   2  297.27   51.79
  -5  15   2  273.37   49.30
  -5  15   2  344.97   52.69
  -5  15   2  395.16   49.00
  -4  15  -2   79.29   26.30
  15   4  -2    6.30   25.30
 -15  -4  -2    7.30   27.10
  -4  15  -2   70.49   28.60
  -4  15  -2   52.69   23.60
 -15  -4  -2  -26.60   23.60
  -4  15  -2   67.29   24.10
  15   4  -2   33.80   21.50
  -4  15  -2  108.69   27.00
 -15  -4  -2   58.69   28.30
  15   4   2   38.10   27.20
 -15  -4   2   64.59   28.40
  15   4   2   94.89   23.80
  -4  15   2    2.60   25.20
  -4  15   2   58.19   27.70
  -4  15   2    7.90   21.40
 -15  -4   2   75.49   29.50
 -15  -4   2   98.69   30.20
  -4  15   2  -12.10   24.30
  -4  15   2   31.70   22.00
  -3  15  -2   48.80   23.60
  15   3  -2   39.50   22.30
  -3  15  -2   74.49   26.60
  -3  15  -2   75.69   25.60
 -15  -3  -2   67.59   27.30
  -3  15  -2   51.09   27.40
  -3  15  -2   14.10   24.20
  15   3  -2   75.09   28.20
 -15  -3  -2   55.29   29.00
  -3  15  -2   47.80   26.30
 -15  -3  -2  129.09   32.00
  -3  15   2   79.89   28.60
  15   3   2   59.79   27.60
 -15  -3   2   52.69   28.50
  -3  15   2   84.49   25.10
  -3  15   2   75.29   26.40
 -15  -3   2  104.79   30.70
  15   3   2   57.79   23.30
 -15  -3   2   47.50   27.90
  -3  15   2   76.39   29.20
  -3  15   2   55.89   29.40
  -3  15   2   53.39   23.50
 -15  -3   2   38.70   22.40
 -15  -2  -2  223.68   40.90
  15   2  -2  181.28   33.60
 -15  -2  -2  183.38   35.70
  -2  15  -2  169.08   34.30
 -15  -2  -2  246.38   41.20
  15   2  -2  170.88   36.50
  -2  15  -2  152.18   34.10
  -2  15  -2  130.19   34.60
 -15  -2  -2  209.58   40.40
  -2  15  -2  119.29   34.10
  -2  15  -2  160.08   36.80
  -2  15  -2  205.38   37.40
  -2  15   2  164.58   34.30
  -2  15   2  228.08   39.20
  -2  15   2  194.18   38.50
  -2  15   2  155.98   35.00
 -15  -2   2  225.38   41.80
  15   2   2  229.58   37.90
  15   2   2  128.99   31.60
 -15  -2   2  141.69   37.70
 -15  -2   2  170.38   37.20
 -15  -2   2  192.98   35.00
  -2  15   2  209.78   42.10
  -2  15   2  256.07   40.10
 -15  -2   2  210.58   40.20
  15   2   2  164.88   36.70
  -1  15  -2  351.86   58.29
 -15  -1  -2  349.77   57.99
  -1  15  -2  390.36   57.19
  15   1  -2  342.37   53.49
  -1  15  -2  335.87   57.59
  -1  15  -2  483.15   58.19
  -1  15  -2  414.76   61.29
  -1  15  -2  363.96   56.79
 -15  -1  -2  372.86   57.29
  -1  15  -2  368.46   57.29
 -15  -1  -2  329.77   59.19
 -15  -1   2  406.86   59.89
  15   1   2  361.16   53.39
  -1  15   2  426.66   59.29
  15   1   2  376.46   59.69
 -15  -1   2  410.66   55.59
 -15  -1   2  458.65   62.59
  -1  15   2  327.27   54.19
  -1  15   2  379.76   59.79
  15   1   2  373.96   55.09
  -1  15   2  403.96   56.79
  -1  15   2  255.07   52.39
 -15  -1   2  375.26   60.79
  -1  15   2  474.55   71.29
  -1  15   2  318.57   57.19
 -15  -1   2  406.16   58.59
 -15   0  -2   85.29   31.10
   0  15  -2  111.89   31.00
   0  15  -2   89.79   27.20
   0  15  -2   70.39   26.90
 -15   0  -2   69.39   26.40
   0  15  -2   92.69   26.00
  15   0  -2   60.39   21.60
   0  15  -2   59.19   28.30
   0  15  -2   40.10   26.20
 -15   0  -2   75.29   30.70
 -15   0   2   96.19   27.60
  15   0   2   59.09   21.50
   0  15   2   64.99   24.90
   0  15   2   96.89   22.20
   0  15   2   69.99   27.80
   0  15   2   86.29   28.30
   0  15   2    5.00   26.60
 -15   0   2   84.59   25.20
 -15   0   2   69.19   31.10
   0  15   2   85.29   29.90
 -15   0   2   58.29   29.40
  15   0   2   93.59   25.70
   0  15   2   63.89   26.40
  15  -1  -2  397.56   54.79
   1  15  -2  403.26   56.59
   1  15  -2  378.76   57.09
   1  15  -2  313.37   55.89
 -15   1  -2  331.87   59.19
   1  15  -2  309.47   55.99
 -15   1  -2  362.66   58.79
 -15   1  -2  381.56   57.09
   1  15  -2  393.36   56.29
 -15   1   2  362.96   58.99
   1  15   2  322.57   57.39
  15  -1   2  439.06   54.89
   1  15   2  357.06   55.39
 -15   1   2  334.37   53.89
   1  15   2  424.86   57.29
   1  15   2  310.57   58.19
   1  15   2  375.76   58.79
   1  15   2  349.27   51.49
 -15   1   2  385.56   58.69
   1  15   2  374.06   65.49
 -15   1   2  354.46   57.39
   2  15  -2  210.28   39.20
   2  15  -2  209.58   36.60
 -15   2  -2  198.38   37.10
 -15   2  -2  186.28   39.10
   2  15  -2  241.98   37.40
  -2 -15  -2  240.98   41.40
 -15   2  -2  232.88   40.90
   2  15  -2  226.68   38.20
   2  15  -2  204.78   37.00
   2  15   2  145.59   34.90
   2  15   2  198.68   37.10
 -15   2   2  139.19   33.10
   2  15   2  298.77   44.50
   2  15   2  209.08   38.70
 -15   2   2  134.59   35.90
 -15   2   2  210.98   35.50
   2  15   2  157.68   35.80
   2  15   2  154.38   39.60
 -15   2   2  162.28   38.60
   2  15   2  167.28   38.20
  15  -2   2  137.49   33.40
   3  15  -2   27.40   29.30
 -15   3  -2   31.70   28.30
   3  15  -2  104.99   29.40
 -15   3  -2   12.30   27.50
  -3 -15  -2  102.29   30.60
   3  15  -2   39.00   24.70
   3  15  -2  107.39   28.00
 -15   3  -2   62.19   25.30
   3  15  -2   68.79   25.40
   3  15   2   31.70   27.60
 -15   3   2   94.09   27.50
 -15   3   2   38.60   22.00
   3  15   2   62.09   31.50
   3  15   2   58.99   27.70
   3  15   2   20.10   23.90
 -15   3   2   65.39   28.90
   3  15   2  104.49   28.80
  15  -3   2   61.29   23.80
  -3 -15   2   51.89   34.00
 -15   3   2   61.19   28.50
   3  15   2   60.29   26.50
   3  15   2   69.89   28.70
  -4 -15  -2   25.50   28.70
 -15   4  -2   79.59   26.50
 -15   4  -2   73.39   28.10
   4  15  -2   22.40   25.20
 -15   4  -2   63.39   32.10
 -15   4  -2   51.59   29.00
   4  15  -2   39.20   23.80
   4  15  -2   56.89   26.80
   4  15  -2   10.70   24.20
   4  15  -2   47.20   26.10
  15  -4   2   15.40   20.20
 -15   4   2   53.49   28.10
 -15   4   2   11.00   24.50
   4  15   2   91.29   28.20
   4  15   2   65.59   26.20
   4  15   2   46.10   27.10
 -15   4   2   25.60   26.50
   4  15   2   97.19   28.80
  -4 -15   2   63.29   29.00
   4  15   2  124.09   33.30
 -15   4   2   50.89   22.20
   4  15   2   95.79   26.30
 -15   5  -2  224.68   46.00
   5  15  -2  346.07   49.70
 -15   5  -2  233.58   44.00
  15  -5  -2  190.18   42.00
 -15   5  -2  201.38   49.80
   5  15  -2  343.37   48.00
 -15   5  -2  251.17   45.70
   5  15  -2  320.37   51.39
  -5 -15  -2  384.76   54.99
   5  15  -2  271.27   47.50
 -15   5   2  309.67   50.19
   5  15   2  289.37   46.10
 -15   5   2  324.87   49.60
  -5 -15   2  263.77   47.50
  15  -5   2  302.47   46.20
   5  15   2  235.68   45.20
   5  15   2  264.57   47.70
   5  15   2  211.88   43.70
 -15   5   2  328.77   45.50
 -15   5   2  349.57   50.29
   5  15   2  222.48   44.20
   6  15  -2  179.38   32.30
  -6 -15  -2  202.48   36.90
   6  15  -2  149.29   32.60
 -15   6  -2   54.79   29.40
 -15   6  -2   84.69   32.00
   6  15  -2  196.68   33.30
 -15   6  -2   91.39   32.70
  15  -6  -2  117.19   29.20
 -15   6  -2  109.49   33.80
   6  15   2   83.69   32.10
 -15   6   2  206.58   34.30
  -6 -15   2  118.09   33.30
   6  15   2  118.69   31.60
   6  15   2  113.89   32.00
 -15   6   2  183.78   36.20
  -6 -15   2  117.99   33.60
 -15   6   2  207.68   35.90
   6  15   2  125.89   32.20
  15  -6   2   95.99   28.90
  15  -7  -2  101.49   26.50
 -15   7  -2   91.59   27.80
 -15   7  -2   87.69   30.40
   7  15  -2   68.59   27.90
   7  15  -2   59.49   27.00
 -15   7  -2   59.79   29.80
 -15   7  -2   72.99   28.80
   7  15  -2  140.89   29.70
  -7 -15  -2   68.19   31.30
   7  15   2   50.09   26.70
 -15   7   2   62.49   28.60
  -7 -15   2  109.89   31.60
  15  -7   2   46.00   24.70
   7  15   2   40.20   26.80
 -15   7   2   73.49   29.30
  -7 -15   2   88.49   29.60
   7  15   2   35.20   27.10
 -15   7   2   35.00   27.20
   7  15   2   50.49   32.00
  -8 -15  -2  -26.60   27.10
 -15   8  -2  -41.60   23.10
  15  -8  -2   -5.20   19.30
   8  15  -2    2.50   22.70
   8  15  -2   -0.70   23.20
 -15   8  -2   -8.90   26.50
 -15   8  -2    8.30   24.30
 -15   8  -2    1.10   19.20
 -15   8   2  -23.10   17.80
   8  15   2   -5.70   23.30
   8  15   2  -46.70   21.80
   8  15   2   -2.50   21.90
  15  -8   2   27.70   21.60
 -15   8   2   21.60   25.30
  -8 -15   2    9.40   26.40
 -15   8   2  -43.70   24.60
  -8 -15   2    0.90   26.90
 -15   9  -2  123.89   35.60
  15  -9  -2   98.89   29.70
  -9 -15  -2  155.78   31.80
   9  15  -2  202.08   35.90
 -15   9  -2   98.19   33.10
 -15   9  -2  137.29   34.90
 -15   9  -2   85.29   31.50
 -15   9   2  203.18   37.40
 -15   9   2  236.28   37.10
  -9 -15   2  154.88   33.00
  15  -9   2  170.78   31.90
   9  15   2  174.58   34.50
 -15   9   2  224.58   36.50
   9  15   2  136.39   30.60
 -15   9   2  161.68   36.10
  -9 -15   2  152.98   37.60
 -10 -15  -2   13.30   24.00
 -15  10  -2   26.90   28.60
 -15  10  -2   34.90   26.40
  15 -10  -2   39.70   21.60
 -10 -15  -2   35.30   27.70
  10  15  -2   26.00   24.30
 -15  10  -2   39.80   26.40
 -15  10   2   38.80   20.60
 -15  10   2   14.30   27.20
 -10 -15   2   47.50   28.70
  15 -10   2   20.50   27.40
  10  15   2   32.90   18.50
 -15  10   2   39.20   19.20
 -10 -15   2   -1.50   23.60
 -15  11  -2  168.28   32.10
 -15  11  -2  179.38   38.10
 -11 -15  -2  127.59   35.80
 -15  11  -2  172.98   36.50
  11  15  -2  206.28   33.30
 -15  11   2  208.08   36.30
 -15  11   2  152.98   32.30
 -15  11   2  211.48   37.70
  11  15   2  131.09   30.10
  15 -11   2  215.68   38.70
 -11 -15   2  198.98   38.50
 -12 -15  -2   33.20   25.40
  12  15  -2   40.60   21.80
 -15  12  -2   75.19   21.60
 -15  12  -2   16.60   26.70
 -15  12  -2   25.60   24.90
 -15  12   2   40.20   18.30
 -15  12   2   11.30   18.20
  12  15   2   99.09   26.20
 -15  12   2   69.39   21.00
 -12 -15   2   51.69   26.50
 -15  13  -2    2.90   14.90
  13  15  -2   25.00   18.20
 -13 -15  -2   -3.20   12.60
 -15  13  -2   22.20   22.30
 -15  13  -2  -18.30   21.30
 -15  13   2  -28.10   19.00
 -15  13   2    1.50   19.10
 -13 -15   2   -2.60   20.70
 -15  13   2  -14.90   20.60
  13  15   2   13.70   20.70
  14  15  -2   12.50   15.30
 -15  14  -2   14.10   22.20
 -15  14  -2   24.40   14.50
 -15  14  -2   10.90   20.70
 -15  14   2   22.40   13.50
 -15  14   2   38.30   21.10
  14  15   2   23.70   18.80
 -15  14   2   39.20   15.50
 -15  15  -2   92.49   20.00
 -15  15  -2  109.59   19.60
 -15  15  -2  136.99   25.00
 -15  15   2   71.49   21.80
 -15  15   2   68.69   21.80
 -15 -15   2  104.79   21.40
 -15  15   2   79.09   17.60
 -15  16  -2   41.10   15.20
 -15  16  -2   17.00   12.50
 -15  16  -2   18.00   15.90
 -15  16   2   23.90   11.40
 -15  16   2   48.40   14.90
 -15  16   2   11.50   10.90
 -14  16  -2    8.40   18.30
 -14  16  -2   26.40   19.30
 -14  16  -2    0.50   11.30
 -14  16   2   -1.40   11.10
 -16 -14   2   17.00   15.70
 -14  16   2   21.80   15.90
 -14  16   2   33.80   13.10
 -13  16  -2    8.90   13.20
 -13  16  -2   35.00   15.60
 -13  16  -2  -26.60   13.20
  16  13  -2   23.70   15.90
 -13  16   2  -10.80   12.10
 -16 -13   2   16.70   17.50
 -13  16   2   14.50   13.30
 -13  16   2   12.80   13.80
  16  13   2   -5.80   17.80
 -16 -13   2   24.90   13.20
 -12  16  -2    5.50   19.20
 -12  16  -2  -12.60   20.50
 -12  16  -2    8.30   15.20
  16  12  -2   21.30   18.20
 -16 -12   2   -6.30   20.10
 -16 -12   2   14.60   18.20
  16  12   2   -9.90   19.80
 -12  16   2    9.80   14.30
 -12  16   2  -32.80   11.40
 -12  16   2  -34.90   12.70
 -11  16  -2  -22.90   22.40
 -11  16  -2  -24.90   15.00
 -11  16  -2   10.80   23.20
 -16 -11  -2   -4.10   16.40
  16  11  -2   -9.60   18.10
 -16 -11   2   -4.50   16.50
  16  11   2   24.10   23.10
 -11  16   2   -3.90   22.60
 -11  16   2   -3.10   15.70
 -11  16   2   23.60   22.90
 -10  16  -2  -14.50   23.50
  16  10  -2   60.59   25.30
 -16 -10  -2   42.10   19.40
 -10  16  -2   32.60   25.60
 -10  16  -2   16.10   25.10
 -16 -10   2    5.70   25.00
  16  10   2   19.30   24.90
 -10  16   2   53.09   20.40
 -10  16   2   62.69   27.20
  16  10   2   29.60   18.50
 -10  16   2   20.00   17.80
  16   9  -2   29.00   23.30
  -9  16  -2  -18.90   24.00
  -9  16  -2   19.40   24.80
 -16  -9  -2    8.00   26.30
  -9  16  -2  -11.00   17.20
  16   9  -2   14.30   24.00
  -9  16   2  -11.20   24.90
  -9  16   2   12.80   24.20
 -16  -9   2   35.40   27.10
  16   9   2    2.90   17.50
  -9  16   2    7.00   18.10
  16   9   2   11.80   25.70
  -8  16  -2   25.10   24.80
  16   8  -2   65.49   25.20
  -8  16  -2   35.00   26.20
  16   8  -2   52.29   26.50
  -8  16  -2   63.89   21.50
 -16  -8  -2   32.90   27.20
  -8  16  -2   25.30   26.00
 -16  -8   2  -10.50   25.40
  -8  16   2   30.50   19.80
  16   8   2   53.99   27.90
 -16  -8   2   59.19   27.30
  16   8   2   71.79   27.30
  -8  16   2   44.30   26.00
  -8  16   2   43.60   25.90
 -16  -7  -2   -9.20   26.20
  -7  16  -2   -4.10   24.40
  -7  16  -2   58.99   25.70
  16   7  -2   24.10   23.90
  -7  16  -2   26.10   17.30
  -7  16  -2   11.60   24.00
  -7  16   2   37.80   25.90
  -7  16   2    6.30   24.90
  16   7   2    2.80   16.90
  16   7   2    5.80   24.90
 -16  -7   2   10.80   25.80
  -7  16   2    5.80   23.70
 -16  -7   2   17.50   26.80
  -7  16   2   23.70   24.50
 -16  -6  -2   25.00   25.90
  16   6  -2  -11.00   22.70
  -6  16  -2   -0.90   22.70
  -6  16  -2   12.30   17.30
  -6  16  -2   -7.10   24.30
  -6  16  -2   32.50   23.30
  -6  16   2   42.30   24.70
  -6  16   2   42.30   26.40
  -6  16   2   -6.50   23.80
  -6  16   2    5.20   25.70
  16   6   2   35.10   24.80
 -16  -6   2   -4.50   26.00
  16   6   2  -20.40   23.50
 -16  -6   2    0.50   25.90
  -5  16  -2   44.10   27.00
  -5  16  -2   56.69   26.10
  -5  16  -2   43.50   23.60
  16   5  -2   11.30   23.30
  -5  16  -2    5.10   24.10
  16   5  -2  -32.80   27.10
 -16  -5  -2   48.10   27.90
  16   5   2   60.69   26.20
 -16  -5   2   53.29   28.50
  -5  16   2    3.80   25.80
  16   5   2   16.00   23.40
  -5  16   2   35.00   27.50
 -16  -5   2   12.50   26.50
  -5  16   2   43.90   26.50
  -5  16   2   15.60   22.20
  -4  16  -2  178.98   35.40
 -16  -4  -2  285.77   44.70
  -4  16  -2  164.48   38.00
  16   4  -2  171.68   38.60
 -16  -4  -2  194.38   39.10
  16   4  -2  202.68   36.70
  -4  16  -2  172.88   36.90
 -16  -4  -2  210.18   37.90
  -4  16  -2  144.09   35.50
  -4  16  -2  163.68   35.70
  -4  16   2  186.48   35.80
  -4  16   2  179.38   39.10
  -4  16   2  235.48   39.90
  16   4   2  161.58   38.10
 -16  -4   2  211.28   40.90
 -16  -4   2  238.38   39.90
  -4  16   2  207.78   37.80
  -4  16   2  196.58   38.30
 -16  -4   2  217.58   40.20
  16   4   2  178.68   35.50
  16   3  -2   14.70   21.90
  -3  16  -2   63.09   21.00
  -3  16  -2   59.69   25.80
  16   3  -2   17.30   25.80
 -16  -3  -2   43.50   28.40
 -16  -3  -2   61.29   25.40
  -3  16  -2   55.09   24.20
  -3  16  -2   97.49   31.70
  -3  16  -2   35.80   25.00
 -16  -3  -2   28.70   28.30
  -3  16  -2   37.80   25.60
  -3  16   2   29.40   23.40
 -16  -3   2   52.39   28.50
   3 -16   2   27.20   26.70
  16   3   2   37.40   23.50
  -3  16   2   56.19   25.90
 -16  -3   2   23.70   28.50
  16   3   2   88.49   28.90
  -3  16   2   50.09   26.20
 -16  -3   2   60.89   23.90
  -3  16   2   50.99   24.10
  -3  16   2   79.09   28.30
  -3  16   2   97.39   28.70
 -16  -3   2   37.50   27.10
 -16  -2  -2   96.29   32.90
  -2  16  -2   72.39   27.20
 -16  -2  -2  135.49   30.20
  16   2  -2   88.99   25.90
  16   2  -2  103.59   30.70
  -2  16  -2  101.29   29.10
 -16  -2  -2   82.59   32.10
  -2  16  -2   50.29   26.80
  -2  16  -2   75.69   29.80
  -2  16  -2  100.49   29.10
  -2  16  -2   61.39   27.10
 -16  -2   2  141.09   32.60
  -2  16   2  110.39   30.20
   2 -16   2  155.58   32.20
 -16  -2   2  134.19   30.10
  16   2   2   92.39   25.90
  16   2   2   98.89   30.90
  -2  16   2   60.39   28.00
  -2  16   2  100.79   29.50
  -2  16   2  118.49   28.30
 -16  -2   2   51.29   26.50
  -2  16   2   96.49   27.70
  -2  16   2   88.09   30.90
  16   2   2   91.09   30.90
 -16  -2   2  109.49   32.20
 -16  -1  -2   57.59   24.20
  -1  16  -2  105.79   27.70
  -1  16  -2   14.90   23.10
 -16  -1  -2   35.00   27.40
 -16  -1  -2   -0.10   28.00
  -1  16  -2   64.49   25.30
  -1  16  -2   38.20   24.60
  -1  16  -2   71.89   28.80
  16   1  -2   48.30   26.40
  16   1  -2   56.89   21.60
  -1  16  -2   40.90   25.60
  -1  16   2   49.60   25.40
 -16  -1   2   12.20   29.60
  16   1   2    0.40   26.00
  16   1   2   59.59   24.90
  -1  16   2   44.90   25.00
  -1  16   2  -20.80   23.80
  16   1   2   43.60   23.50
 -16  -1   2   48.70   29.10
  -1  16   2   45.40   27.90
  -1  16   2   55.19   24.80
 -16  -1   2    3.50   26.50
 -16  -1   2   74.69   24.60
 -16  -1   2   40.90   26.50
  -1  16   2  -17.30   22.60
 -16   0  -2   11.10   27.80
   0  16  -2   16.20   23.20
   0  16  -2   32.30   27.10
  16   0  -2  -13.80   18.00
 -16   0  -2   34.40   23.20
   0  16  -2   18.40   22.80
 -16   0  -2   20.80   27.10
   0  16  -2   41.40   29.00
   0  16  -2   -8.00   21.70
   0  16   2   35.50   24.30
 -16   0   2  -25.60   27.50
  16   0   2   17.00   21.20
   0  16   2   28.90   23.50
   0  16   2   32.10   25.00
 -16   0   2    0.90   21.50
  16   0   2   -5.20   17.70
 -16   0   2  -22.50   23.70
   0  16   2    3.30   26.40
   0  16   2    9.00   24.50
   0  16   2    5.70   22.30
 -16   0   2    0.60   25.70
 -16   1  -2   34.20   26.50
   1  16  -2   25.90   24.00
   1  16  -2    3.90   23.10
   1  16  -2   11.60   23.20
   1  16  -2    0.00   25.70
   1  16  -2   27.30   23.10
 -16   1  -2   34.90   28.20
 -16   1  -2   52.59   26.30
   1  16   2   73.69   26.30
   1  16   2    4.60   23.30
 -16   1   2   28.30   23.00
  16  -1   2   62.99   22.80
   1  16   2   61.89   25.30
   1  16   2   73.49   25.80
 -16   1   2    7.80   27.30
 -16   1   2    3.70   18.80
   1  16   2   54.29   28.00
   1  16   2   68.29   25.90
 -16   1   2   62.99   25.70
   2  16  -2   92.69   27.80
   2  16  -2  134.19   29.10
 -16   2  -2   50.39   30.70
   2  16  -2  130.09   31.20
  -2 -16  -2   75.79   31.10
   2  16  -2   92.69   28.10
 -16   2  -2   61.49   30.20
   2  16  -2   72.19   27.40
 -16   2  -2   52.09   27.40
 -16   2   2   87.49   28.70
 -16   2   2  122.59   27.70
   2  16   2   70.69   27.90
   2  16   2   50.29   26.90
   2  16   2   64.29   27.90
 -16   2   2  100.59   30.90
 -16   2   2   99.39   32.40
   2  16   2   96.99   30.10
   2  16   2   93.99   28.90
  16  -2   2   87.69   25.30
   2  16   2  100.29   28.60
 -16   3  -2   27.00   27.40
   3  16  -2   55.79   26.90
 -16   3  -2   37.00   28.50
  -3 -16  -2   26.90   27.70
   3  16  -2   50.09   19.40
   3  16  -2   41.30   24.10
   3  16  -2   41.60   27.20
 -16   3  -2   48.40   25.40
  16  -3  -2   51.59   22.60
   3  16  -2   52.69   24.60
 -16   3   2   70.09   26.10
  16  -3   2   -3.00   21.40
   3  16   2   56.09   25.70
   3  16   2   45.00   26.00
   3  16   2   62.69   26.50
   3  16   2  -10.40   23.50
 -16   3   2   53.19   28.10
 -16   3   2   19.30   22.20
  -3 -16   2   62.79   27.60
   3  16   2   68.99   27.10
   3  16   2   59.89   26.60
 -16   3   2   37.80   27.80
 -16   4  -2  177.08   39.10
 -16   4  -2  198.38   39.40
   4  16  -2  226.78   38.90
   4  16  -2  177.88   35.90
  -4 -16  -2  267.67   41.70
   4  16  -2  253.57   40.40
   4  16  -2  153.28   35.80
 -16   4  -2  169.78   36.80
  16  -4  -2  238.78   39.70
   4  16  -2  214.88   37.10
 -16   4   2  212.18   40.40
  -4 -16   2  211.78   40.10
   4  16   2  189.28   37.70
  16  -4   2  179.78   36.10
   4  16   2  216.28   39.20
   4  16   2  177.78   38.10
   4  16   2  211.18   38.80
 -16   4   2  180.38   36.30
 -16   4   2  188.78   38.70
 -16   4   2  125.39   36.50
   4  16   2  168.98   37.90
 -16   5  -2   23.00   25.30
  16  -5  -2   24.10   21.80
   5  16  -2   57.79   24.60
 -16   5  -2   63.19   26.90
   5  16  -2   49.10   26.80
  -5 -16  -2   16.80   27.70
 -16   5  -2   46.30   28.50
   5  16  -2   37.80   25.30
 -16   5  -2   48.60   25.70
   5  16  -2    5.60   23.70
   5  16   2   51.69   27.20
 -16   5   2   56.49   27.00
 -16   5   2   20.50   26.70
   5  16   2   56.79   26.10
   5  16   2  -22.90   23.90
  -5 -16   2   36.40   26.20
  -5 -16   2   -5.30   26.00
   5  16   2   38.40   26.70
 -16   5   2   -4.90   23.60
  16  -5   2   34.70   30.90
  16  -5   2   35.70   22.90
   5  16   2   53.09   25.70
 -16   6  -2   20.30   26.20
   6  16  -2    8.00   25.70
 -16   6  -2  -22.00   23.40
 -16   6  -2   -4.60   24.10
   6  16  -2   18.00   23.10
  -6 -16  -2   -1.50   26.40
 -16   6  -2  -35.70   24.30
  16  -6  -2   12.30   21.10
   6  16  -2    8.20   17.00
 -16   6   2   38.60   20.70
  -6 -16   2   -0.70   24.90
 -16   6   2    6.70   24.90
   6  16   2   -2.70   23.90
 -16   6   2   28.70   24.50
  -6 -16   2  -27.40   16.80
   6  16   2   26.10   25.00
   6  16   2   -4.30   25.20
  16  -6   2   21.80   16.80
   6  16   2  -15.40   23.10
 -16   7  -2   10.40   25.70
   7  16  -2    4.00   17.60
  16  -7  -2   36.10   22.60
 -16   7  -2  -18.30   25.30
 -16   7  -2   51.09   26.80
   7  16  -2   -2.90   23.10
  -7 -16  -2  -23.50   27.50
 -16   7  -2   18.00   24.60
 -16   7   2   49.70   26.50
   7  16   2   -1.10   24.60
   7  16   2   50.29   24.70
  -7 -16   2   27.30   27.10
  16  -7   2    0.90   20.50
 -16   7   2   13.70   24.10
 -16   7   2  -10.10   25.60
   7  16   2   21.60   24.30
  -7 -16   2  -20.10   26.20
  -8 -16  -2   63.29   30.40
 -16   8  -2   22.30   19.20
 -16   8  -2   22.90   24.50
 -16   8  -2   10.70   20.20
 -16   8  -2   50.19   21.30
  16  -8  -2   56.09   24.00
   8  16  -2   18.90   23.90
   8  16   2   39.10   27.00
 -16   8   2   63.49   25.60
  16  -8   2   75.59   24.00
   8  16   2   38.80   25.20
  -8 -16   2   48.70   29.00
 -16   8   2   86.89   28.20
  -8 -16   2   42.90   26.60
 -16   8   2   68.99   29.30
 -16   9  -2   40.00   22.60
 -16   9  -2   20.60   18.20
   9  16  -2   18.40   22.70
 -16   9  -2  -15.10   17.90
  16  -9  -2   -4.40   20.30
 -16   9  -2    7.90   16.80
  -9 -16  -2  -14.00   18.80
  16  -9   2  -43.10   19.00
  -9 -16   2   24.40   28.00
  -9 -16   2    9.40   16.50
 -16   9   2   23.60   23.90
 -16   9   2    6.60   26.70
 -16   9   2   11.10   25.70
   9  16   2    7.30   23.60
 -16  10  -2   43.80   27.50
 -16  10  -2    4.30   24.00
 -16  10  -2  -12.70   23.70
  16 -10  -2   12.70   20.50
  10  16  -2   17.50   23.10
 -10 -16  -2   12.70   25.60
  10  16   2   -7.50   21.90
 -10 -16   2   32.90   27.00
 -10 -16   2   29.00   22.00
 -16  10   2   54.19   26.40
 -16  10   2   47.40   19.80
  16 -10   2   17.30   27.70
 -16  10   2   24.70   22.30
  11  16  -2   19.70   19.20
 -16  11  -2   18.60   18.40
 -16  11  -2   -2.10   24.30
 -16  11  -2   29.00   21.50
 -16  11   2   17.70   18.00
 -11 -16   2   42.90   24.80
 -16  11   2  -32.20   22.90
 -16  11   2   17.90   19.40
  11  16   2   12.10   21.60
 -16  12  -2   10.20   20.20
 -16  12  -2   34.60   23.10
 -16  12  -2  -23.20   22.10
  12  16  -2   -6.20   16.30
 -16  12   2    4.00   12.30
 -16  12   2   11.50   20.50
 -12 -16   2   30.00   22.50
 -16  12   2   -1.20   14.60
  12  16   2   14.40   19.50
 -16  13  -2   18.60   21.10
 -16  13  -2   17.20   15.70
  13  16  -2   12.10   14.80
 -16  13  -2   43.30   19.30
 -13 -16   2    8.60   13.70
 -16  13   2   15.00   14.30
 -16  13   2   -1.20   13.80
 -16  13   2   27.90   12.20
  13  16   2    7.30   12.70
 -16  14  -2   36.90   12.80
 -16  14  -2   34.60   14.30
 -16  14  -2   -5.60   18.00
 -16  14   2    8.60   14.40
 -16  14   2   14.90   12.70
 -16  14   2   -8.30   16.90
 -16  15  -2   16.20   12.20
 -16  15  -2   25.40   15.60
 -16  15  -2   17.10   10.70
 -16  15   2   19.50    9.40
 -16  15   2   19.20   14.80
 -16  15   2   23.30   11.00
 -13  17  -2  -22.20   11.00
 -13  17  -2   13.70   11.10
 -13  17  -2   -7.20   12.80
 -13  17   2   23.90   16.10
 -17 -13   2   21.80   11.90
 -13  17   2   14.00   16.80
 -13  17   2   36.60   16.50
 -12  17  -2   24.70   14.90
 -12  17  -2   19.90   20.10
 -12  17  -2   45.30   16.70
  17  12  -2   47.50   16.90
 -12  17   2   61.59   16.90
  17  12   2   41.90   19.10
 -12  17   2   53.79   19.80
 -12  17   2   29.00   19.40
 -17 -12   2   20.90   18.70
  17  11  -2   19.50   13.70
 -11  17  -2   24.90   16.90
 -11  17  -2   87.19   24.40
 -11  17  -2   53.39   17.10
 -11  17   2   58.29   21.30
  17  11   2   71.99   22.40
 -11  17   2   62.69   21.90
 -11  17   2   19.80   15.50
 -17 -11   2   67.99   17.80
 -10  17  -2   28.30   23.40
 -10  17  -2   62.69   18.90
 -10  17  -2   34.60   17.00
  17  10  -2   -6.50   19.40
  17  10   2   23.20   22.40
 -17 -10   2   70.69   24.80
 -10  17   2   37.60   21.90
 -10  17   2   84.19   23.40
 -10  17   2   77.89   25.10
  -9  17  -2   24.30   24.70
  -9  17  -2   14.10   18.60
  17   9  -2   30.40   21.40
  -9  17  -2   72.69   26.30
  -9  17   2   20.50   24.70
 -17  -9   2   50.79   26.10
  -9  17   2   36.30   18.50
  -9  17   2   34.60   25.00
  17   9   2   94.89   27.40
  17   8  -2   -4.10   22.40
  -8  17  -2   -4.10   17.50
  -8  17  -2  -22.60   23.40
  17   8  -2   16.80   23.00
 -17  -8  -2  -44.20   23.50
  -8  17  -2   45.60   25.40
  -8  17   2    8.00   24.30
 -17  -8   2   35.70   24.00
  -8  17   2   18.50   24.60
  17   8   2  -22.70   23.20
  -8  17   2   12.40   17.20
   8 -17   2   13.70   28.20
  17   8   2  -24.80   23.50
 -17  -8   2   24.70   18.70
  -7  17  -2  -26.20   23.90
  -7  17  -2   15.10   24.00
  17   7  -2    0.70   22.60
  -7  17  -2   28.10   25.30
 -17  -7  -2  -42.20   25.30
  -7  17  -2   -6.10   23.70
  -7  17   2    6.10   23.50
  -7  17   2   51.29   25.30
 -17  -7   2   44.10   27.80
  17   7   2    4.80   25.00
  -7  17   2   -9.30   16.90
 -17  -7   2   24.20   24.90
  17   7   2   -0.50   25.10
  -6  17  -2  120.89   32.00
  -6  17  -2  144.19   33.00
  -6  17  -2  132.99   32.30
 -17  -6  -2  146.19   35.70
  -6  17  -2  209.18   30.90
  17   6  -2  108.99   31.10
  17   6   2  115.49   27.80
  -6  17   2  133.99   32.30
  -6  17   2  186.48   34.80
 -17  -6   2  169.88   35.70
 -17  -6   2  113.49   32.20
  -6  17   2  163.98   33.90
  17   6   2  130.39   32.80
  -5  17  -2   84.99   28.10
  -5  17  -2   68.99   26.20
  -5  17  -2   90.89   25.60
 -17  -5  -2   48.20   27.70
  17   5  -2   10.40   17.20
  -5  17  -2   64.09   25.10
  -5  17   2   40.40   26.50
 -17  -5   2   43.50   26.60
 -17  -5   2   -9.40   27.30
  -5  17   2   39.00   26.70
  17   5   2   11.90   24.70
  -5  17   2   86.39   28.80
  -5  17   2   20.10   18.20
  17   5   2   69.39   26.90
  -4  17  -2   57.59   28.10
 -17  -4  -2   46.20   27.10
  -4  17  -2   54.49   24.60
  -4  17  -2   81.09   26.40
  -4  17  -2   57.99   26.30
  17   4  -2   11.50   24.50
 -17  -4  -2   37.80   28.00
  17   4  -2   73.69   28.00
 -17  -4  -2   70.19   27.10
 -17  -4   2   81.49   28.50
  17   4   2   20.90   26.00
  -4  17   2   60.09   26.90
  -4  17   2   56.09   26.30
  17   4   2   35.90   25.00
 -17  -4   2   79.29   28.70
  -4  17   2   60.59   22.20
 -17  -4   2   24.90   20.60
  -4  17   2   36.30   25.10
  -4  17   2   73.89   21.70
 -17  -3  -2    3.60   24.20
 -17  -3  -2   26.00   26.10
  -3  17  -2    3.30   20.50
  17   3  -2   49.70   27.00
  -3  17  -2   -0.80   23.90
  -3  17  -2   28.00   23.60
 -17  -3  -2   21.80   26.90
  17   3  -2  -13.70   21.60
  -3  17  -2   41.70   24.50
  -3  17  -2   -7.40   16.80
  -3  17   2  -21.50   24.00
 -17  -3   2   10.10   24.90
  -3  17   2  -21.70   20.80
  17   3   2   25.60   23.10
  -3  17   2   -2.90   23.20
  -3  17   2   -2.10   25.00
  -3  17   2    3.80   24.20
  -3  17   2   -6.00   22.70
  17   3   2    2.20   25.10
 -17  -3   2   29.70   26.60
 -17  -3   2   -3.90   25.70
   3 -17   2  -33.70   23.20
 -17  -2  -2   97.69   26.30
  -2  17  -2   62.99   27.30
  17   2  -2   79.09   24.00
  -2  17  -2   33.10   24.60
 -17  -2  -2    8.60   25.80
  17   2  -2   34.10   22.10
  -2  17  -2    1.30   23.90
  17   2  -2  112.89   28.60
  -2  17  -2   29.80   22.70
  -2  17  -2   23.60   23.40
  -2  17  -2   42.60   26.10
 -17  -2  -2   96.59   30.30
  17   2   2   28.40   25.50
  -2  17   2   37.70   22.90
  -2  17   2    7.10   18.90
  -2  17   2   73.19   26.80
  -2  17   2   22.50   24.00
  -2  17   2   51.79   26.20
 -17  -2   2   59.69   28.40
 -17  -2   2   31.70   27.20
 -17  -2   2   -1.10   24.20
  -2  17   2   65.59   27.20
  17   2   2    6.10   21.60
   2 -17   2   13.60   25.40
 -17  -2   2   -1.40   22.70
  17   1  -2  110.39   25.70
  -1  17  -2   39.60   24.80
  17   1  -2   77.79   28.00
 -17  -1  -2   68.69   26.30
 -17  -1  -2   53.59   29.60
  -1  17  -2   21.70   19.30
  17   1  -2   47.10   22.90
  -1  17  -2   78.29   26.80
  -1  17  -2   10.70   23.80
  -1  17  -2   53.79   24.30
  -1  17  -2   88.59   24.90
  -1  17   2   94.79   28.30
  -1  17   2   21.50   23.70
   1 -17   2   79.59   27.70
 -17  -1   2   21.80   28.30
  -1  17   2   57.49   19.40
 -17  -1   2   15.60   23.90
 -17  -1   2   13.30   27.00
  17   1   2    7.20   21.40
 -17  -1   2   39.10   25.60
  -1  17   2   43.60   25.70
  -1  17   2   72.79   27.10
  17   1   2    7.50   22.30
  17   1   2   38.90   27.10
  -1  17   2   72.39   28.50
   0  17  -2  176.98   35.70
 -17   0  -2  146.59   33.70
   0  17  -2  146.79   32.40
 -17   0  -2  156.38   35.70
  17   0  -2  134.09   32.00
 -17   0  -2  139.19   36.40
  17   0  -2  119.49   29.60
   0  17  -2  161.08   31.80
   0  17  -2  155.38   34.60
  17   0  -2   94.99   33.10
   0  17  -2  129.69   27.90
 -17   0   2   91.49   34.10
 -17   0   2  160.58   37.20
 -17   0   2  162.38   34.40
  17   0   2  184.68   36.50
   0  17   2  207.98   35.70
   0  17   2  141.79   33.20
   0 -17   2  194.18   35.50
   0  17   2  140.39   34.40
   0  17   2  128.89   32.10
   0  17   2  151.38   33.10
   0  17   2  167.68   33.00
  17   0   2  126.79   31.20
 -17   0   2  135.59   33.80
   1  17  -2  100.69   22.50
 -17   1  -2   -0.70   24.80
   1  17  -2   77.59   26.60
 -17   1  -2  -26.80   24.80
   1  17  -2    0.80   23.70
   1  17  -2   58.59   28.00
 -17   1  -2   14.40   27.90
  17  -1  -2    5.50   21.30
   1  17  -2   81.09   25.40
   1  17   2   44.90   27.60
   1  17   2   16.60   24.20
  -1 -17   2   91.89   28.90
   1  17   2   44.80   24.40
 -17   1   2   78.59   30.10
  17  -1   2   56.19   23.70
 -17   1   2   40.80   27.90
   1  17   2   40.80   25.60
   1  17   2   42.50   24.80
 -17   1   2   91.19   28.20
 -17   1   2   56.39   25.40
   1  17   2   42.30   25.30
  17  -2  -2    0.60   19.80
   2  17  -2   42.80   23.90
 -17   2  -2   25.40   26.70
 -17   2  -2   12.90   24.70
   2  17  -2   29.30   26.20
 -17   2  -2    2.10   26.80
   2  17  -2   36.30   25.10
   2  17  -2   75.29   27.50
  -2 -17  -2   32.30   28.10
   2  17  -2   23.40   22.90
   2  17   2   14.60   23.90
 -17   2   2   49.50   21.20
  17  -2   2   29.90   23.00
 -17   2   2   85.59   28.00
   2  17   2    4.00   23.80
 -17   2   2   51.39   26.90
   2  17   2   20.30   22.40
  -2 -17   2   39.00   27.40
 -17   2   2   49.40   24.30
   2  17   2   29.40   25.80
   2  17   2   19.90   23.60
   2  17   2   14.60   26.80
 -17   3  -2   -0.50   16.70
 -17   3  -2  -21.70   25.90
 -17   3  -2   22.60   24.30
   3  17  -2   -0.30   22.90
  17  -3  -2   14.50   20.80
   3  17  -2  -37.10   20.70
   3  17  -2   20.60   23.20
  -3 -17  -2    5.40   25.50
   3  17  -2   -1.70   17.00
   3  17  -2   51.59   26.80
   3  17   2    1.40   24.50
 -17   3   2   25.40   22.60
   3  17   2    9.10   24.70
 -17   3   2  -45.30   23.40
  -3 -17   2  -26.80   22.70
   3  17   2   33.00   25.30
  -3 -17   2   14.30   18.90
  17  -3   2   18.30   20.80
   3  17   2    0.50   24.60
   3  17   2    4.80   16.50
 -17   3   2    8.20   26.60
   3  17   2  -21.90   22.30
 -17   3   2   17.00   25.30
   4  17  -2   77.09   29.00
 -17   4  -2   68.69   29.40
   4  17  -2   59.49   25.40
 -17   4  -2   13.80   26.60
  -4 -17  -2   35.20   27.20
   4  17  -2   81.09   21.50
   4  17  -2   85.49   26.50
  17  -4  -2   59.39   23.50
 -17   4  -2   51.19   26.40
 -17   4   2   58.59   21.50
 -17   4   2   28.00   26.50
  17  -4   2   47.30   18.20
 -17   4   2   64.89   28.40
   4  17   2   64.99   28.50
   4  17   2   36.70   26.50
  -4 -17   2   21.80   25.30
   4  17   2   90.09   28.10
   4  17   2   69.29   26.40
  -4 -17   2  103.79   24.60
   4  17   2   44.00   27.80
 -17   5  -2   57.49   28.30
 -17   5  -2   31.70   25.50
  -5 -17  -2   35.50   27.50
   5  17  -2   46.80   24.80
   5  17  -2    1.90   22.90
 -17   5  -2   39.10   19.80
   5  17  -2   14.70   24.90
  17  -5  -2   21.70   21.70
   5  17   2   35.20   27.60
 -17   5   2   30.20   26.00
   5  17   2   52.69   26.30
 -17   5   2   41.20   27.40
  17  -5   2   -7.70   20.80
  -5 -17   2   52.19   26.30
   5  17   2   18.60   24.20
  -5 -17   2   31.10   26.80
   5  17   2   45.40   26.30
   5  17   2   89.49   27.20
 -17   5   2   32.20   27.00
 -17   6  -2  178.78   32.60
 -17   6  -2  122.59   32.50
 -17   6  -2  115.19   33.20
 -17   6  -2  174.28   29.80
   6  17  -2  151.68   27.70
  17  -6  -2  124.19   27.10
  -6 -17  -2   99.79   33.00
 -17   6   2  108.19   32.70
   6  17   2  112.09   31.40
 -17   6   2  145.69   33.70
  -6 -17   2  160.88   34.40
   6  17   2  206.38   36.50
 -17   6   2  133.59   28.80
  17  -6   2   72.19   28.30
   6  17   2  102.39   30.90
  17  -6   2  126.69   36.50
  -6 -17   2  204.08   31.60
 -17   7  -2    9.90   23.50
 -17   7  -2   38.80   25.70
 -17   7  -2   36.50   25.40
  -7 -17  -2    4.00   27.00
   7  17  -2   21.90   22.90
 -17   7  -2   -3.30   23.70
  17  -7  -2   11.70   22.30
   7  17   2   10.40   23.30
 -17   7   2   21.00   24.00
  17  -7   2   34.20   21.70
 -17   7   2   15.10   26.10
  -7 -17   2   20.80   27.20
  -7 -17   2   25.30   17.90
 -17   7   2  -13.80   22.50
   7  17   2    9.70   25.00
  17  -7   2   -6.30   28.70
  17  -8  -2  -12.40   20.90
  -8 -17  -2   30.90   18.50
 -17   8  -2   16.40   18.30
 -17   8  -2  -11.50   23.30
   8  17  -2  -24.20   20.60
 -17   8  -2   -7.50   21.80
 -17   8  -2  -43.60   20.90
 -17   8   2    4.40   16.80
 -17   8   2  -11.10   23.30
  17  -8   2   45.00   29.60
  -8 -17   2   31.90   27.20
   8  17   2  -57.59   20.80
 -17   8   2   -9.40   23.50
  17  -8   2   -1.30   14.10
  -8 -17   2   27.40   24.30
 -17   9  -2   56.29   22.30
 -17   9  -2   13.70   17.60
   9  17  -2   46.80   21.40
 -17   9  -2    2.50   20.50
 -17   9  -2   43.50   24.80
 -17   9   2   35.60   25.10
 -17   9   2   42.70   19.00
  -9 -17   2   53.19   27.00
  17  -9   2   29.50   29.30
   9  17   2   39.50   23.20
  10  17  -2    6.70   13.60
 -17  10  -2   -5.50   21.50
 -17  10  -2   33.90   15.30
 -17  10  -2   42.30   24.00
 -17  10   2   46.70   22.80
 -17  10   2   75.39   19.60
 -10 -17   2   46.00   25.30
  10  17   2   39.70   21.70
 -17  11  -2   20.80   22.60
 -17  11  -2   50.19   22.50
  11  17  -2   46.10   18.20
 -17  11  -2   55.89   16.70
 -11 -17   2   39.20   22.60
 -17  11   2   49.80   18.10
 -17  11   2   74.39   22.60
  11  17   2   67.69   17.50
  12  17  -2   17.30   14.60
 -17  12  -2   60.59   16.60
 -17  12  -2    8.50   17.10
 -17  12  -2    5.10   13.40
 -17  12   2   42.90   14.90
 -12 -17   2   18.40   19.60
  12  17   2   38.40   20.30
 -17  12   2   83.69   22.30
 -17  12   2    2.00   16.90
  17 -12   2   28.20   24.20
  17 -13  -2  -14.60   16.90
 -17  13  -2    3.30   13.00
 -17  13  -2   23.10   15.70
 -17  13  -2   -2.80   12.20
 -17  13   2   -0.10   10.50
  17 -13   2    1.60   20.10
 -17  13   2   21.20   13.60
 -17  13   2   18.10   17.70
 -12  18  -2   81.29   19.10
 -12  18  -2   62.39   19.00
 -12  18  -2   19.60   18.50
 -12  18   2   68.79   19.00
 -12  18   2   42.30   13.70
 -12  18   2   87.99   18.70
 -11  18  -2  -13.10   17.90
 -11  18  -2   46.80   20.10
 -11  18  -2   43.10   14.70
  18  11   2   36.80   27.00
 -11  18   2   26.90   19.20
 -11  18   2   55.49   18.70
 -18 -11   2   41.50   14.10
 -11  18   2   23.90   13.80
 -10  18  -2    4.10   18.60
 -10  18  -2    2.30   13.90
 -10  18  -2   20.10   19.50
  18  10  -2   -9.10   15.20
 -10  18   2    5.00   19.30
 -10  18   2  -18.60   17.00
 -18 -10   2   -7.90   13.00
  18  10   2   45.10   19.50
 -10  18   2  -14.90   11.40
  18   9  -2   15.20   18.20
  -9  18  -2    8.30   21.40
  -9  18  -2   -1.40   13.90
  -9  18  -2    3.60   14.80
  18   9   2   36.50   21.90
  -9  18   2   34.90   20.10
  -9  18   2   -9.10   14.40
 -18  -9   2    0.70   13.90
  -9  18   2   20.00   21.80
  -8  18  -2  167.38   30.90
  18   8  -2   88.19   26.30
  -8  18  -2  142.49   29.60
  -8  18  -2  105.79   29.00
  -8  18   2  143.59   30.10
 -18  -8   2  139.89   25.90
  -8  18   2  122.89   28.40
  -8  18   2  124.39   29.70
  18   8   2  152.28   31.00
  18   7  -2  107.49   27.80
  -7  18  -2   57.39   27.60
  -7  18  -2  119.49   30.20
  -7  18  -2  131.49   30.40
  -7  18   2  155.58   30.20
  -7  18   2  110.39   28.50
  18   7   2   61.29   28.50
   7 -18   2  139.39   34.50
  -7  18   2  170.48   27.00
 -18  -7   2  113.09   28.80
 -18  -7   2   76.49   28.80
  -6  18  -2   53.09   23.50
  -6  18  -2   50.09   25.20
  -6  18  -2   24.30   24.20
  -6  18  -2   62.49   24.60
 -18  -6  -2   -0.20   24.70
  -6  18   2   17.30   24.50
  -6  18   2    7.80   24.60
 -18  -6   2   31.00   19.40
 -18  -6   2   -7.30   23.00
  18   6   2   11.30   24.80
  18   6   2   53.49   25.30
  -6  18   2   27.00   23.80
  -5  18  -2   16.80   22.90
 -18  -5  -2   40.60   26.60
  -5  18  -2   40.10   25.50
  -5  18  -2   -8.90   22.50
  -5  18  -2   29.80   23.80
  18   5  -2   11.70   23.90
  18   5   2    3.80   22.90
  -5  18   2   28.80   18.30
  -5  18   2   13.10   17.50
  18   5   2   28.80   24.20
 -18  -5   2   -1.90   26.20
  -5  18   2   -4.30   25.00
 -18  -5   2   15.00   23.90
  18   4  -2   39.60   25.00
  -4  18  -2   37.40   23.80
  -4  18  -2   56.79   26.20
  -4  18  -2   25.20   18.00
  -4  18  -2   46.50   25.00
 -18  -4   2   23.00   20.10
 -18  -4   2   35.60   24.80
 -18  -4   2   25.20   18.60
  -4  18   2   70.59   25.70
  -4  18   2   52.69   25.00
  18   4   2   16.50   18.70
  18   4   2   13.60   24.40
  -4  18   2   59.29   26.40
  -4  18   2   88.89   28.80
 -18  -3  -2  170.18   35.80
  -3  18  -2  211.18   37.40
  18   3  -2  171.78   35.10
  18   3  -2  164.08   30.20
  -3  18  -2  200.18   35.20
  -3  18  -2  171.88   30.20
  -3  18  -2  176.38   35.80
  -3  18   2  186.98   31.60
  -3  18   2  181.38   31.60
 -18  -3   2  194.58   37.20
 -18  -3   2  178.48   32.20
  18   3   2  191.68   36.70
  -3  18   2  175.78   36.40
  -3  18   2  133.59   34.90
  -3  18   2  175.18   31.80
  18   3   2  126.39   29.60
   3 -18   2  192.08   35.40
  -3  18   2  140.09   28.90
 -18  -3   2  201.48   35.80
  18   2  -2  172.78   41.30
  18   2  -2  331.07   45.80
 -18  -2  -2  279.97   41.80
  -2  18  -2  254.67   41.20
 -18  -2  -2  273.77   47.60
  -2  18  -2  208.08   39.50
 -18  -2  -2  210.08   43.20
  -2  18  -2  346.57   47.50
  -2  18  -2  255.97   40.60
  18   2  -2  288.07   45.40
 -18  -2   2  278.97   42.50
  18   2   2  244.38   43.20
  -2  18   2  411.76   49.40
  18   2   2  273.07   43.60
  -2  18   2  250.87   45.20
  -2  18   2  283.67   47.10
  -2  18   2  298.47   48.40
 -18  -2   2  265.67   42.70
  -2  18   2  294.77   49.10
 -18  -2   2  331.87   49.80
   2 -18   2  297.77   48.00
  -2  18   2  289.77   46.10
  -1  18  -2   31.80   23.70
  18   1  -2   21.20   22.20
  -1  18  -2   58.79   26.30
  18   1  -2   58.99   20.50
  -1  18  -2   71.49   25.20
  18   1  -2   47.20   22.50
  -1  18  -2   -5.70   22.40
 -18  -1  -2   22.10   26.10
 -18  -1  -2   18.80   17.90
 -18  -1   2   -8.30   25.60
  -1  18   2   28.60   17.70
  -1  18   2   30.90   19.40
   1 -18   2   22.90   19.20
  18   1   2   60.69   26.70
  18   1   2   12.80   22.30
 -18  -1   2  117.09   28.00
  -1  18   2   46.30   24.00
  -1  18   2   52.29   26.10
  -1  18   2    6.40   24.60
  -1  18   2   40.40   25.00
  18   0  -2   26.70   25.60
   0  18  -2   56.19   25.00
 -18   0  -2   20.90   24.40
  18   0  -2   16.20   22.00
 -18   0  -2    0.10   25.30
   0  18  -2   15.20   18.20
   0  18  -2   33.60   24.00
 -18   0   2   24.40   27.10
   0  18   2   12.10   23.60
   0  18   2    9.10   23.20
   0  18   2   40.60   26.10
   0  18   2   30.80   23.30
 -18   0   2    8.30   25.40
  18   0   2   28.80   26.50
   0  18   2   11.60   25.20
  18   0   2   19.30   22.80
   0 -18   2    4.50   24.50
   0  18   2   33.20   24.50
   1  18  -2   28.00   24.50
   1  18  -2   49.80   26.60
  18  -1  -2   -5.00   20.20
   1  18  -2   49.10   19.20
 -18   1  -2   70.19   27.30
 -18   1  -2   19.60   25.40
   1  18  -2   34.00   17.80
  18  -1  -2   28.80   24.60
 -18   1  -2  -25.10   26.20
 -18   1   2   19.10   26.50
 -18   1   2   95.79   28.00
   1  18   2   85.79   25.20
   1  18   2   41.40   25.30
   1  18   2   86.49   28.60
  18  -1   2   44.60   27.30
 -18   1   2   36.30   27.40
  -1 -18   2   40.40   26.90
   1  18   2   34.90   26.00
  18  -1   2    7.70   21.80
   1  18   2   33.10   24.50
   1  18   2   74.69   25.60
   2  18  -2  371.56   48.60
 -18   2  -2  259.87   47.30
 -18   2  -2  268.37   43.80
   2  18  -2  271.17   46.70
 -18   2  -2  276.47   47.80
   2  18  -2  285.37   42.40
  18  -2  -2  360.66   50.09
   2  18  -2  261.47   46.40
   2  18   2  298.87   48.40
   2  18   2  282.87   47.00
 -18   2   2  279.97   49.50
 -18   2   2  334.17   50.59
   2  18   2  241.68   46.60
  18  -2   2  256.07   41.80
  18  -2   2  330.37   51.49
  -2 -18   2  223.48   43.60
   2  18   2  261.37   47.10
   2  18   2  259.47   47.70
 -18   2   2  267.67   46.50
   2  18   2  322.47   47.10
 -18   3  -2  162.98   30.20
 -18   3  -2  162.38   30.80
 -18   3  -2  209.18   35.40
  18  -3  -2  105.29   30.40
   3  18  -2  171.88   33.20
  -3 -18  -2  108.79   32.00
   3  18  -2  130.89   33.10
   3  18  -2  177.28   34.40
 -18   3   2  174.18   31.20
 -18   3   2  200.98   35.40
   3  18   2  179.88   34.80
 -18   3   2  145.59   34.00
   3  18   2  177.18   31.40
   3  18   2  176.08   32.70
   3  18   2  106.39   30.80
  -3 -18   2  111.89   34.20
  18  -3   2  104.39   26.50
 -18   4  -2   47.50   25.60
   4  18  -2   92.19   25.30
  18  -4  -2   26.20   21.20
  -4 -18  -2   58.19   26.40
   4  18  -2   92.89   25.90
 -18   4  -2   21.90   24.70
 -18   4  -2   23.90   26.00
 -18   4   2   46.60   27.20
 -18   4   2   56.39   26.10
 -18   4   2   63.49   21.40
   4  18   2   29.30   27.60
   4  18   2   36.30   19.00
   4  18   2   52.49   24.80
  18  -4   2   38.50   21.60
   4  18   2   23.40   23.20
  -4 -18   2   17.00   26.80
  -4 -18   2   23.90   24.20
   5  18  -2   41.40   23.10
  -5 -18  -2   34.80   24.50
 -18   5  -2   23.60   24.20
   5  18  -2   -1.20   22.10
 -18   5  -2  -24.70   24.50
 -18   5  -2   28.50   18.30
  18  -5  -2   22.30   15.70
  -5 -18   2   41.90   26.40
  -5 -18   2   34.10   24.90
   5  18   2    6.30   22.30
 -18   5   2   23.50   25.00
  18  -5   2   -6.70   20.80
 -18   5   2   39.20   25.70
   5  18   2   21.10   16.90
   5  18   2   -8.00   26.90
 -18   5   2   14.20   24.50
   5  18   2   11.50   23.20
   6  18  -2   15.60   16.40
 -18   6  -2   34.20   19.00
  -6 -18  -2   68.49   26.60
 -18   6  -2   34.40   18.40
 -18   6  -2   30.80   24.30
  18  -6  -2   15.90   21.50
  -6 -18   2   63.19   26.10
 -18   6   2   38.10   25.30
 -18   6   2   12.00   24.40
  18  -6   2    5.10   13.60
 -18   6   2   45.80   25.70
   6  18   2   12.70   22.00
  -6 -18   2   20.10   25.00
 -18   7  -2  103.19   29.20
   7  18  -2  148.09   24.30
 -18   7  -2   91.99   28.40
 -18   7  -2   91.59   29.30
  -7 -18  -2  150.08   33.30
  -7 -18   2  123.29   30.10
   7  18   2   86.79   27.00
 -18   7   2  106.09   28.30
 -18   7   2  146.99   26.10
 -18   7   2  107.69   30.50
  -7 -18   2   79.49   29.70
  18  -7   2  127.59   31.70
 -18   8  -2   98.19   27.70
 -18   8  -2  100.29   27.90
   8  18  -2   98.89   24.40
 -18   8  -2  114.69   22.90
   8  18   2  125.29   26.30
  -8 -18   2  124.79   23.40
 -18   8   2   76.49   22.50
  18  -8   2  115.79   30.20
 -18   8   2  103.29   22.50
 -18   8   2  116.39   28.30
  -8 -18   2  137.19   26.40
 -18   9  -2   -5.90   14.00
   9  18  -2    9.40   11.70
 -18   9  -2   15.20   15.30
 -18   9  -2   21.50   14.50
 -18   9   2   -8.00   20.70
  -9 -18   2  -13.30   15.60
 -18   9   2    0.40   19.40
  18  -9   2  -27.70   22.70
 -18   9   2    4.70   19.10
   9  18   2   31.50   19.40
 -18  10  -2    9.40   19.90
  10  18  -2   19.50   15.00
 -18  10  -2  -32.70   12.10
 -18  10   2   -0.70   13.10
  18 -10   2   -3.50   21.70
 -10 -18   2   -6.30   20.10
 -18  10   2  -17.90   13.20
  10  18   2   29.90   18.30
  11  18  -2   32.70   14.80
 -18  11  -2   35.80   14.70
 -18  11  -2    3.80   19.10
 -18  11   2   47.30   20.20
 -11 -18   2   33.20   14.60
  18 -11   2   51.39   22.00
 -18  11   2   32.90   18.00
 -18  12  -2    4.50   12.00
 -18  12  -2   52.49   18.40
 -12 -18   2   45.90   16.10
 -18  12   2   70.59   18.90
 -18  12   2   53.49   17.20
  18 -12   2   59.99   20.20
 -11  19  -2   32.70   11.60
 -11  19  -2    5.10   15.40
 -11  19  -2   13.40   11.40
 -11  19   2   32.10   14.50
 -11  19   2   32.10   11.40
 -11  19   2   31.90   12.50
 -10  19  -2   20.00   12.00
 -10  19  -2   12.40   16.50
 -10  19  -2   24.50   17.70
 -10  19   2   26.40   16.40
 -10  19   2   16.40   12.40
 -10  19   2   21.90   12.40
  19   9  -2   17.50   17.70
  -9  19  -2   43.90   14.30
  -9  19  -2   21.00   18.00
  -9  19  -2   -1.20   12.30
 -19  -9   2    5.10   17.40
  -9  19   2    4.20   12.40
  -9  19   2   19.20   14.00
  -9  19   2   40.30   18.90
  19   9   2   33.80   18.10
  -8  19  -2    4.70   13.10
  -8  19  -2   26.20   14.40
  -8  19  -2   31.30   19.40
  19   8  -2   18.50   15.60
  -8  19   2    6.00   14.20
  19   8   2   -0.60   19.10
  -8  19   2   27.70   15.50
  -8  19   2   27.80   13.60
  19   7  -2   17.20   13.20
  -7  19  -2   25.80   15.70
  -7  19  -2    7.00   14.70
  -7  19  -2   26.10   15.90
  -7  19   2    6.00   14.70
 -19  -7   2   57.29   17.20
  -7  19   2   35.40   22.30
  19   7   2   33.50   16.40
  -7  19   2   40.80   15.20
  -6  19  -2   41.30   21.10
  -6  19  -2   56.69   18.20
  -6  19  -2   43.10   16.40
  19   6  -2   19.20   19.70
  -6  19   2   12.90   15.40
  19   6   2   53.99   23.00
 -19  -6   2   25.60   22.00
  -6  19   2   33.80   21.70
 -19  -6   2   25.40   21.00
  -6  19   2   22.20   15.50
  -5  19  -2   59.89   23.00
  -5  19  -2   28.30   21.80
  -5  19  -2   47.60   17.60
  -5  19  -2   94.59   24.00
  19   5   2   33.80   18.00
  -5  19   2   52.69   23.60
 -19  -5   2  106.69   25.50
  -5  19   2   52.39   23.10
  -5  19   2   19.80   22.40
 -19  -5   2   52.39   17.20
  -4  19  -2   79.09   22.60
  -4  19  -2   22.60   17.00
  -4  19  -2   50.69   23.70
  -4  19  -2   21.70   22.70
  -4  19   2   28.20   23.30
  -4  19   2   18.80   23.20
 -19  -4   2   25.60   22.30
 -19  -4   2   17.20   23.30
  -4  19   2   59.59   17.20
 -19  -4   2   33.70   22.60
  19   4   2   44.90   23.80
  -3  19  -2   19.70   19.80
  -3  19  -2    2.50   14.80
  -3  19  -2   -7.30   21.80
  -3  19  -2   -6.60   22.60
 -19  -3  -2  -10.60   14.40
   3 -19   2   21.60   20.20
 -19  -3   2   17.20   22.40
 -19  -3   2  -31.30   21.70
  -3  19   2   -4.80   15.70
  19   3   2   37.20   24.20
 -19  -3   2   -3.20   22.00
  -3  19   2    2.50   23.20
  -3  19   2   11.10   21.80
  19   2  -2   24.70   23.40
  -2  19  -2   32.10   20.40
  -2  19  -2    4.70   21.30
 -19  -2  -2  -12.10   31.90
  -2  19  -2   12.30   23.40
  -2  19  -2   28.00   23.40
 -19  -2   2   92.49   33.80
  -2  19   2   17.70   22.20
   2 -19   2   15.30   22.30
 -19  -2   2   17.80   17.40
  -2  19   2   17.90   16.40
  -2  19   2   -2.70   20.90
 -19  -2   2   55.19   24.50
  19   2   2   50.89   24.80
 -19  -1  -2    5.90   22.40
  -1  19  -2   33.40   21.90
  19   1  -2   41.30   24.00
  -1  19  -2   22.30   23.60
  -1  19  -2   15.80   17.60
  19   1   2   35.40   24.90
  -1  19   2   44.80   23.20
  -1  19   2   30.80   21.60
   1 -19   2   33.00   17.80
  -1  19   2   27.70   24.20
 -19  -1   2   13.50   17.90
 -19  -1   2  -14.70   22.60
   0  19  -2   13.10   24.10
  19   0  -2  -20.60   20.80
 -19   0  -2  -15.70   22.10
   0  19  -2    8.40   14.90
   0  19  -2   21.70   21.10
  19   0  -2    2.50   23.70
   0 -19   2   16.60   16.60
 -19   0   2   31.00   24.40
 -19   0   2    8.30   17.00
  19   0   2   -7.90   17.20
   0  19   2    8.90   14.60
   0  19   2  -11.80   22.10
   0  19   2   -8.50   21.40
   0  19   2   24.30   22.80
  19  -1  -2   17.20   21.80
   1  19  -2   10.70   17.40
   1  19  -2   24.60   22.20
 -19   1  -2   87.39   26.00
  19  -1  -2   59.09   25.60
 -19   1  -2    9.00   24.20
   1  19  -2   24.20   21.90
 -19   1   2    2.20   24.20
  -1 -19   2   49.90   25.60
 -19   1   2    1.80   16.50
   1  19   2   76.39   24.40
   1  19   2   14.00   23.10
  19  -1   2   40.40   25.40
   1  19   2   60.69   22.00
   1  19   2   41.50   23.50
  19  -2  -2   63.49   25.20
   2  19  -2   12.50   23.50
   2  19  -2   16.20   15.00
  19  -2  -2  -10.30   20.50
 -19   2  -2   21.80   23.70
 -19   2  -2   -0.50   15.70
 -19   2   2   24.80   17.30
   2  19   2   -8.00   20.90
  19  -2   2   20.50   22.50
   2  19   2   22.70   20.20
   2  19   2   21.00   22.10
  -2 -19   2   13.30   24.70
  19  -2   2    4.70   17.10
 -19   2   2    4.60   17.80
   2  19   2   22.70   16.40
   3  19  -2   12.60   14.90
 -19   3  -2   22.10   17.40
  19  -3  -2   33.10   23.70
   3  19  -2   33.30   23.40
  -3 -19  -2    0.40   34.70
 -19   3  -2   -1.20   22.00
 -19   3  -2   52.09   25.90
   3  19   2   22.00   21.40
 -19   3   2   35.10   24.10
  -3 -19   2    9.50   17.70
  19  -3   2  -17.20   22.60
 -19   3   2  -53.59   20.20
   3  19   2    3.50   18.90
 -19   3   2   37.00   18.40
 -19   4  -2    6.00   22.90
   4  19  -2   14.40   14.50
  -4 -19  -2    9.20   15.30
   4  19  -2   21.80   22.10
 -19   4  -2   -5.50   22.00
 -19   4   2   43.90   24.50
 -19   4   2  -13.80   22.50
  -4 -19   2   30.90   22.00
   4  19   2   64.39   22.10
  19  -4   2   15.60   24.40
  -4 -19   2   31.20   17.60
 -19   4   2   49.70   16.80
  -5 -19  -2   13.90   23.30
   5  19  -2   72.59   21.90
   5  19  -2   53.39   21.80
 -19   5  -2   13.10   22.30
 -19   5  -2   50.79   23.70
 -19   5   2   21.90   23.00
   5  19   2   83.49   18.50
  -5 -19   2   67.99   24.20
  -5 -19   2   74.09   20.10
 -19   5   2   42.60   17.90
 -19   5   2   31.50   16.60
   6  19  -2   54.09   19.00
 -19   6  -2    2.10   15.00
 -19   6  -2   16.00   15.10
 -19   6   2   -1.50   21.50
 -19   6   2   43.20   21.80
 -19   6   2   22.50   14.90
  -6 -19   2   17.20   15.90
   6  19   2   17.60   13.80
   7  19  -2   31.40   17.40
 -19   7  -2   62.99   21.70
 -19   7  -2   65.49   21.80
  -7 -19   2   40.00   16.90
   7  19   2   25.00   19.00
 -19   7   2   20.60   21.60
 -19   7   2   23.40   14.80
 -19   7   2   11.50   14.90
 -19   8  -2    4.00   13.10
 -19   8  -2    2.30   18.80
   8  19  -2   17.60   15.20
 -19   8   2  -29.60   17.90
 -19   8   2    0.50   12.40
   8  19   2    6.30   11.60
  -8 -19   2   25.10   20.80
 -19   8   2   -2.40   18.40
 -19   9  -2   12.70   12.90
 -19   9  -2   21.00   17.50
 -19   9  -2    2.40   16.30
   9  19  -2    4.70   13.60
 -19   9   2   -1.00   16.10
   9  19   2   51.29   15.80
 -19   9   2    9.50   16.20
 -19   9   2    9.40   13.70
  -9 -19   2   26.20   19.90
  10  19  -2    8.70   12.50
 -19  10  -2   41.20   12.70
 -19  10  -2    7.00   15.60
 -19  10   2    3.20   12.10
 -10 -19   2   10.10   17.00
 -19  10   2   20.20   14.80
 -19  11  -2   22.10   15.00
 -19  11  -2    1.10   14.00
 -19  11   2    4.10   13.30
 -19  11   2   14.10   11.20
 -11 -19   2    5.20   15.10
  -9  20  -2   28.50   11.40
  -9  20  -2   60.19   16.00
  -9  20  -2   30.30   14.90
  -9  20   2   17.80   11.20
  -9  20   2   10.40   14.40
  -9  20   2    8.30   13.40
  -8  20  -2   21.30   15.60
  -8  20  -2   21.20   10.90
  -8  20  -2   -2.70   10.50
  -8  20   2   21.80   16.20
  -8  20   2    2.70   15.50
  20   8   2    2.80   15.40
  -8  20   2    0.70    9.90
  -7  20  -2   14.60   12.00
  -7  20  -2   13.90   16.60
  -7  20  -2    0.10   16.90
  20   7  -2   -6.60   12.10
  -7  20   2   -4.10   12.00
  20   7   2   -5.60   17.20
  -7  20   2    8.80   13.00
  -7  20   2   23.70   12.40
  -6  20  -2   42.70   14.00
  -6  20  -2   36.20   19.30
  20   6  -2   22.70   12.50
  -6  20  -2   41.80   19.00
  20   6   2   29.60   15.20
  -6  20   2   30.10   14.30
  -6  20   2   35.10   14.20
  -6  20   2   43.70   14.00
  -5  20  -2    0.10   16.90
  -5  20  -2   48.60   15.70
  20   5  -2   19.60   16.40
  -5  20  -2   29.10   14.00
  -5  20   2  -22.40   15.90
  -5  20   2    4.40   12.80
  -5  20   2  -13.40   17.90
 -20  -5   2  -37.00   16.20
  20   5   2   20.40   19.70
  -4  20  -2   19.60   18.60
  -4  20  -2    5.80   12.50
  -4  20  -2   23.90   19.10
  -4  20   2   19.20   14.40
 -20  -4   2   13.60   14.30
  -4  20   2   11.80   13.50
  -4  20   2   22.40   13.80
  20   4   2   36.40   16.20
 -20  -4   2    0.60   18.30
   4 -20   2   31.00   25.90
  -3  20  -2   25.40   18.80
  -3  20  -2   35.60   14.30
  -3  20  -2   25.00   13.70
  -3  20   2   14.30   13.60
 -20  -3   2   43.90   15.30
  -3  20   2    9.80   20.40
 -20  -3   2   26.00   15.30
  -3  20   2   25.50   14.40
  20   3   2   20.20   16.00
  -2  20  -2   83.29   22.40
  -2  20  -2   75.19   21.50
  -2  20  -2   60.89   17.10
  -2  20   2   29.80   22.00
  20   2   2   47.40   18.00
  -2  20   2   48.80   15.70
 -20  -2   2   73.79   22.60
 -20  -2   2   23.50   16.70
  -2  20   2   75.19   22.00
  -1  20  -2   71.69   17.40
  20   1  -2   23.70   20.30
  -1  20  -2   22.10   19.80
  -1  20  -2    9.50   12.70
  20   1   2   18.50   22.80
  -1  20   2   17.50   14.80
 -20  -1   2   33.30   15.50
   1 -20   2   29.10   20.80
  -1  20   2   60.39   22.00
  -1  20   2   14.00   17.90
  20   0  -2   36.70   21.30
   0  20  -2    6.90   18.60
 -20   0  -2   17.80   19.60
   0  20  -2  -15.50   16.90
   0  20  -2    5.00   14.60
 -20   0   2   22.50   21.50
 -20   0   2   -1.30   20.90
   0  20   2  -20.80   17.30
   0  20   2  -20.10   13.30
   0  20   2    5.90   17.60
   0 -20   2    0.00   19.60
  20   0   2  -10.60   21.70
   1  20  -2   29.90   13.80
  20  -1  -2   21.10   21.20
 -20   1  -2   39.80   20.40
   1  20  -2   11.30   15.50
   1  20   2   33.10   21.10
 -20   1   2   36.00   21.50
 -20   1   2   26.50   22.00
  20  -1   2   39.70   23.60
  -1 -20   2    3.80   15.60
   1  20   2   38.50   19.70
   1  20   2   13.90   16.70
 -20   2  -2   59.79   22.30
   2  20  -2   54.09   15.80
  20  -2  -2   53.29   23.40
   2  20  -2   41.30   16.80
 -20   2   2   63.09   18.60
 -20   2   2   52.89   17.50
   2  20   2   69.99   19.20
  -2 -20   2   65.89   19.50
   2  20   2   82.19   23.00
  20  -2   2   60.89   19.20
  20  -3  -2   33.60   16.50
   3  20  -2   41.60   15.50
   3  20  -2   16.40   12.30
 -20   3  -2   51.69   22.10
 -20   3   2   -2.70   14.30
  20  -3   2    7.30   21.80
   3  20   2   14.10   19.50
 -20   3   2   23.50   21.10
  20  -4  -2   -3.60   20.40
   4  20  -2  -12.30   17.00
  -4 -20  -2   -8.40   18.50
 -20   4  -2    9.60   19.10
   4  20  -2   -0.80   16.00
   4  20   2   27.90   18.40
  20  -4   2   34.90   21.40
  -4 -20   2    8.60   15.90
 -20   4   2   21.50   20.10
 -20   4   2    0.10   19.80
 -20   5  -2   -5.50   18.90
   5  20  -2  -11.10   14.30
 -20   5  -2   -1.20   18.50
  20  -5  -2   53.29   21.80
  -5 -20  -2   -8.90   13.10
   5  20   2   -6.90   12.10
  20  -5   2   30.40   21.80
  -5 -20   2  -22.40   17.70
 -20   5   2   18.70   18.60
 -20   5   2  -27.90   16.40
 -20   5   2   17.20   20.00
   6  20  -2   36.60   15.70
  -6 -20  -2   12.60   13.80
 -20   6  -2   22.80   17.90
 -20   6  -2   35.40   14.40
  20  -6  -2   40.50   20.20
  -6 -20   2   28.20   19.10
  20  -6   2   28.30   21.40
 -20   6   2   50.69   20.20
   6  20   2   31.30   16.50
 -20   6   2    5.20   16.50
 -20   6   2   27.50   13.90
  20  -7  -2    4.50   13.60
   7  20  -2   18.00   10.00
 -20   7  -2   -6.20   11.60
 -20   7  -2   -1.70   16.00
 -20   7   2   -9.10   16.60
  -7 -20   2   11.90   17.30
 -20   7   2   22.20   12.50
   7  20   2    5.40   13.60
  20  -7   2   12.30   18.30
 -20   7   2   14.70   11.20
 -20   8  -2    5.10   10.90
   8  20  -2  -12.50   10.90
 -20   8  -2    6.10   15.20
  20  -8  -2   11.20   17.10
 -20   8   2   -2.50   14.00
 -20   8   2  -12.30   15.80
  -8 -20   2   21.10   16.80
  20  -8   2    7.50   12.00
 -20   8   2   10.20   15.00
 -20   9  -2   41.30   14.90
 -20   9  -2   38.20   12.10
   9  20  -2   12.00   10.80
  20  -9  -2   41.90   16.70
 -20   9   2   24.30   15.20
 -20   9   2   20.20   14.00
 -20   9   2   13.90   17.10
  -9 -20   2    8.90   15.10
  20  -9   2   15.10   11.50
  -6  21  -2   78.59   16.90
  -6  21  -2   85.99   17.30
  -6  21  -2   66.49   17.50
  -6  21   2   63.09   16.60
  -6  21   2   97.49   18.60
  21   6   2   45.60   17.50
  -6  21   2   70.09   17.70
  21   5  -2   24.90   13.90
  -5  21  -2   47.00   15.80
  -5  21  -2   45.30   14.90
  -5  21  -2   23.00   12.30
  -5  21   2   53.09   17.00
  21   5   2   42.30   17.60
  -5  21   2   58.39   16.70
  -5  21   2   49.30   15.80
  21   4  -2   12.30   14.10
  -4  21  -2   45.80   14.50
  -4  21  -2   26.00   15.40
  -4  21  -2   32.00   16.30
 -21  -4   2   18.30   15.70
  -4  21   2   26.90   16.20
  -4  21   2   36.10   12.70
  21   4   2   68.69   19.00
  -4  21   2    2.90   14.40
  -3  21  -2   25.80   12.30
  -3  21  -2  -23.80   14.20
 -21  -3   2    1.20   15.50
  -3  21   2   25.60   17.10
  -3  21   2   12.60   15.40
  -3  21   2    9.00   14.60
  21   3   2    1.00   17.20
  -2  21  -2   19.00   12.10
  -2  21  -2   35.40   19.30
  21   2   2   11.70   18.20
  -2  21   2   27.30   15.90
  -2  21   2   19.20   17.30
  -2  21   2   18.20   15.90
 -21  -2   2   27.50   16.70
  -1  21  -2   83.29   19.30
 -21  -1   2   64.19   20.10
  21   1   2   89.99   18.00
  -1  21   2   70.99   17.00
  -1  21   2   66.19   18.40
  -1  21   2   50.69   14.40
   0  21  -2   49.40   17.40
  21   0   2   39.30   20.20
   0  21   2   55.99   16.30
   0  21   2   39.40   19.40
 -21   0   2   51.89   14.90
  21  -1  -2   75.89   21.00
   1  21  -2   85.39   17.00
   1  21  -2   59.29   18.00
 -21   1   2   50.29   16.10
  21  -1   2   91.99   18.40
   1  21   2  144.79   22.70
  -1 -21   2   36.00   17.10
  21  -2  -2   19.50   17.60
   2  21  -2   14.20   14.20
   2  21  -2   36.70   12.70
  21  -2   2   36.60   19.90
   2  21   2   25.90   17.40
 -21   2   2   32.30   18.00
  -2 -21   2    7.90   13.60
 -21   2   2    6.10   12.80
 -21   3  -2   13.30   15.40
   3  21  -2    8.00    9.50
   3  21  -2   26.70   16.00
  21  -3  -2   24.00   17.00
  21  -3   2    9.80   12.80
  -3 -21   2   30.00   18.00
 -21   3   2   20.50   12.80
   3  21   2   16.30   12.00
 -21   3   2   12.30   17.00
   4  21  -2   -1.60   12.30
 -21   4  -2   -7.00   14.20
  21  -4  -2   25.80   17.00
  -4 -21   2    8.00   17.50
 -21   4   2   14.80   15.90
   4  21   2  -10.90   14.50
  21  -4   2   14.60   17.90
 -21   4   2   17.80   16.70
   5  21  -2   21.00    9.70
 -21   5  -2   42.40   16.30
  21  -5  -2   44.90   18.20
 -21   5   2   21.60   16.20
 -21   5   2   56.49   13.90
  21  -5   2   55.69   19.20
   5  21   2   31.30   14.40
  21  -6  -2   65.69   18.80
 -21   6  -2   58.69   17.40
   6  21  -2   63.29   14.60
 -21   6   2   71.39   15.40
  21  -6   2   93.39   20.30
   0   0  -3   -3.90    2.50
   0   0  -3   -3.60    2.50
   0   0   3   -2.70    3.40
   0  -1  -3 3260.37  370.06
  -1   0  -3 3259.07  370.06
   0   1  -3 3299.07  369.96
   0  -1  -3 3348.86  369.96
  -1   0  -3 3182.78  370.16
   1   0  -3 3106.79  369.66
   1   0  -3 3189.68  369.66
   0   1  -3 3166.08  369.96
   0  -1   3 3317.47  369.86
   0   1   3 3257.77  370.06
  -1   0   3 3298.07  370.16
   1   0   3 3342.17  369.86
   0   1   3 3315.67  369.96
  -1   1  -3    8.70    4.50
  -1   1  -3   12.30    4.60
  -1  -1  -3   12.40    4.20
   1   1  -3   11.90    3.20
  -1  -1  -3    7.50    3.90
   1  -1   3    3.70    3.20
  -1   1   3    2.00    3.10
  -1   1   3    6.60    4.70
  -1   1   3   10.90    3.40
   1   1   3    4.90    3.50
  -1  -1   3    7.60    5.50
  -2  -1  -3 1542.55  173.98
   2   1  -3 1434.26  173.08
  -1   2  -3 1535.65  174.38
  -2  -1  -3 1495.95  174.18
  -1   2  -3 1598.84  174.28
   2   1  -3 1443.26  174.28
  -1   2   3 1522.15  173.88
   1  -2   3 1512.75  173.38
   2   1   3 1589.54  173.98
  -1   2   3 1519.95  174.08
  -1   2   3 1591.94  173.98
   0   2  -3 1114.59  128.29
   2   0  -3 1115.59  127.49
  -2   0  -3 1063.99  128.49
  -2   0  -3 1116.29  128.49
   0   2  -3 1096.79  128.29
   2   0   3 1193.48  128.19
   0  -2   3 1123.69  128.09
  -2   0   3 1140.39  128.79
   0   2   3 1129.29  128.09
   0   2   3 1107.69  128.39
   0   2   3 1128.89  128.29
  -2   1  -3 1536.85  173.58
   1   2  -3 1470.35  172.98
  -1  -2  -3 1536.65  173.28
   1   2  -3 1403.96  172.88
  -2   1  -3 1506.35  173.68
   1   2  -3 1498.85  173.28
   1   2   3 1572.74  173.18
   2  -1   3 1537.35  172.88
  -2   1   3 1537.15  173.48
   1   2   3 1591.84  173.58
   1   2   3 1519.45  173.28
  -2   2  -3   13.60    7.00
  -2  -2  -3   10.10    7.20
  -2   2  -3    8.00    7.40
  -2  -2  -3   14.30    6.80
   2   2  -3   13.00    7.40
   2   2  -3   15.50    3.90
  -2   2   3    2.70    5.40
  -2   2   3   21.10    5.90
  -2   2   3   12.60    5.30
   2   2   3    5.90    6.70
   2  -2   3   11.20    3.80
   3   2  -3  595.14   69.79
   3   2  -3  545.35   67.39
  -3  -2  -3  600.74   68.89
  -3  -2  -3  592.74   69.39
  -2   3   3  649.24   69.29
  -2   3   3  639.34   69.69
   2  -3   3  580.54   67.59
  -3  -1  -3  132.99   19.20
  -3  -1  -3  113.49   18.00
   3   1  -3  123.89   18.50
  -1   3  -3  167.38   19.10
  -1   3  -3  139.29   18.60
   3   1   3  165.68   17.60
  -1   3   3  123.29   17.70
   1  -3   3  110.59   15.30
  -1   3   3  137.39   17.90
  -1   3   3   81.39   15.70
   0   3  -3 6000.10  681.43
   0   3  -3 6033.30  682.03
   0   3  -3 5900.11  682.13
  -3   0  -3 5943.31  682.23
  -3   0  -3 5957.00  681.93
   3   0  -3 6145.48  682.43
   0   3   3 6194.68  682.03
   3   0   3 6322.27  681.83
   0   3   3 5993.20  681.63
  -3   0   3 5799.52  680.83
   0   3   3 5772.92  682.13
   1   3  -3   98.69   18.40
  -3   1  -3  197.28   21.10
  -3   1  -3  184.28   20.50
   1   3  -3  124.99   18.50
   3  -1  -3  184.28   21.70
   1   3   3  186.48   19.00
  -3   1   3  106.79   18.00
   1   3   3  169.78   20.90
  -3   1   3  131.99   21.70
   3  -1   3  135.99   18.60
   1   3   3  181.68   19.80
  -3   1   3  129.09   18.10
  -2  -3  -3  645.34   70.69
   2   3  -3  558.54   69.79
   2   3  -3  621.74   69.99
   2   3  -3  602.34   70.69
  -2  -3  -3  555.74   70.89
  -3   2   3  627.44   70.19
  -3   2   3  613.94   70.69
   3  -2   3  611.54   69.79
  -3   2   3  625.74   71.29
   3   3  -3   12.40    9.30
  -3  -3  -3    5.30    6.80
  -3  -3  -3    4.70    6.20
  -3   3  -3   15.00    9.40
   3   3  -3    8.80    3.80
   3   3  -3    2.10    3.70
  -3   3  -3    3.30    8.40
  -3   3   3   -1.80    4.10
   3  -3   3    7.00    3.40
  -3   3   3   19.30    7.50
  -3   3   3   -2.70    5.90
   3   3   3   17.70    7.20
   4   3  -3 1812.52  194.78
  -3   4  -3 1392.26  194.78
  -3   4  -3 1421.76  194.38
   4   3  -3 1730.63  192.48
  -4  -3  -3 1778.92  194.48
  -4  -3  -3 1789.92  193.88
  -3   4   3 1830.62  194.28
  -3   4   3 1786.12  193.88
   3  -4   3 1760.42  192.28
   4   3   3 1457.05  194.08
  -3   4   3 1817.02  194.68
   4   2  -3 1158.48  133.39
  -4  -2  -3 1150.78  133.09
  -2   4  -3 1032.40  133.49
  -4  -2  -3 1218.98  132.59
  -2   4  -3 1038.10  133.19
   4   2   3 1131.89  133.09
  -2   4   3 1160.08  132.29
  -2   4   3 1234.48  133.09
  -2   4   3 1242.08  133.59
  -1   4  -3  367.66   47.20
  -4  -1  -3  398.26   45.80
  -1   4  -3  347.47   44.00
  -1   4  -3  344.27   46.50
  -4  -1  -3  407.16   47.00
   4   1  -3  371.46   46.90
  -1   4   3  402.56   47.00
  -1   4   3  395.26   45.20
  -1   4   3  441.96   46.80
   4   1   3  400.56   46.10
   4   0  -3  166.68   24.50
  -4   0  -3  178.78   21.70
   0   4  -3  151.38   19.60
   0   4  -3  155.78   22.00
   0   4  -3  170.28   21.70
  -4   0  -3  149.79   22.30
  -4   0   3  176.08   19.90
   0   4   3  144.39   20.20
   0   4   3  159.68   22.40
  -4   0   3  151.48   18.70
   4   0   3  161.88   21.90
   0   4   3  159.48   23.60
   1   4  -3  391.86   45.90
   1   4  -3  363.06   45.50
  -4   1  -3  404.66   46.40
   1   4  -3  374.76   45.30
   4  -1  -3  395.36   47.20
  -4   1  -3  375.26   46.90
   4  -1   3  402.46   45.50
   1   4   3  373.76   46.00
  -4   1   3  370.76   44.40
  -4   1   3  374.16   45.00
   1   4   3  406.96   45.60
   1   4   3  365.36   46.90
   2   4  -3 1135.99  129.19
   2   4  -3 1253.37  129.09
  -4   2  -3 1065.59  129.99
   4  -2  -3 1059.99  129.49
  -4   2  -3 1032.10  130.09
   2   4  -3 1114.59  128.79
   2   4   3  994.10  129.39
   2   4   3 1022.40  129.19
   2   4   3 1103.99  129.19
   4  -2   3 1226.48  128.59
  -4   2   3 1289.87  128.89
   3   4  -3 1712.33  182.58
  -4   3  -3 1347.97  184.08
   3   4  -3 1759.32  182.58
  -3  -4  -3 1845.02  183.58
   3   4  -3 1727.83  183.68
  -3  -4  -3 1776.32  184.18
   4  -3  -3 1397.96  183.18
  -4   3  -3 1351.96  183.58
   3   4   3 1400.56  183.18
   3   4   3 1336.87  183.48
   3   4   3 1332.67  182.98
  -4   3   3 1812.22  183.28
  -4   3   3 1744.23  183.58
   4  -3   3 1796.52  182.28
   4  -4  -3   16.90    7.20
   4   4  -3   10.70    9.60
   4   4  -3   10.60    4.70
   4   4  -3    7.20    4.50
  -4  -4  -3    2.70    7.10
  -4  -4  -3   12.00    7.70
  -4   4  -3    9.30    9.00
  -4   4  -3   23.30   12.00
   4   4   3    4.60    7.40
   4  -4   3   10.60    3.60
  -4   4   3    1.50    6.70
  -4   4   3    2.90    7.50
  -5  -4  -3 1417.46  142.99
   4  -5  -3 1042.50  141.19
  -5  -4  -3 1371.36  141.89
  -4   5  -3 1078.99  142.59
   5   4  -3 1334.77  142.89
  -4   5  -3 1075.59  143.19
  -4   5   3 1334.17  143.19
   5   4   3 1100.19  142.49
  -4   5   3 1353.66  142.29
  -3   5  -3  266.37   44.90
   5   3  -3  395.26   45.50
  -5  -3  -3  383.46   43.40
  -5  -3  -3  408.66   44.20
  -3   5  -3  315.57   45.00
  -3   5   3  394.66   44.70
  -3   5   3  335.07   42.70
  -3   5   3  372.06   43.80
   5   3   3  309.87   44.50
   5   2  -3  518.45   68.69
  -2   5  -3  666.43   69.29
  -5  -2  -3  527.75   68.59
  -2   5  -3  734.93   70.09
  -5  -2  -3  545.15   67.59
  -2   5   3  516.55   68.79
   5   2   3  714.73   69.09
  -2   5   3  541.65   68.39
  -2   5   3  527.25   67.09
  -5  -1  -3  192.68   27.80
  -1   5  -3  233.18   27.70
   5   1  -3  154.78   27.30
  -5  -1  -3  178.98   26.50
  -1   5  -3  231.48   27.80
   5   1   3  252.37   28.10
  -1   5   3  193.28   28.30
  -1   5   3  191.98   25.00
  -1   5   3  197.98   28.00
   5   0  -3  151.68   22.10
   0   5  -3  128.99   16.20
   0   5  -3  119.59   20.60
  -5   0  -3  142.39   21.20
   0   5  -3  123.09   20.50
  -5   0  -3  134.89   18.70
   0   5   3  119.29   17.20
  -5   0   3  114.99   15.20
   5   0   3  139.89   18.70
   0   5   3  140.09   20.30
   0   5   3  147.89   20.50
   1   5  -3  195.18   26.00
   1   5  -3  189.88   27.00
  -5   1  -3  276.87   29.20
   1   5  -3  176.88   27.30
  -5   1  -3  251.67   27.90
   5  -1  -3  243.98   29.70
  -5   1   3  183.08   24.90
   5  -1   3  195.58   26.30
   1   5   3  244.18   26.30
  -5   1   3  166.48   25.60
   1   5   3  249.58   28.50
   1   5   3  264.57   28.20
   5  -2  -3  738.33   71.99
  -5   2  -3  633.64   72.59
  -5   2  -3  669.63   71.39
   2   5  -3  532.95   70.19
   2   5  -3  558.34   70.29
   2   5   3  623.84   71.19
   2   5   3  701.43   71.09
  -5   2   3  508.45   69.99
   2   5   3  671.33   70.49
   5  -2   3  538.85   69.69
  -5   2   3  559.74   69.59
   3   5  -3  381.26   41.80
  -5   3  -3  295.27   42.20
   3   5  -3  378.06   40.90
   5  -3  -3  291.57   41.90
  -5   3  -3  272.97   43.10
   3   5  -3  368.36   40.80
   5  -3   3  381.66   40.40
  -5   3   3  359.46   40.90
  -5   3   3  376.66   41.70
   3   5   3  304.27   41.90
   3   5   3  306.87   42.70
   3   5   3  276.27   41.10
  -5   4  -3 1130.09  146.99
  -5   4  -3 1052.09  147.29
  -4  -5  -3 1333.57  146.39
   4   5  -3 1321.87  145.19
   4   5  -3 1368.36  146.69
   4   5  -3 1289.67  145.09
   5  -4  -3 1095.99  145.79
  -4  -5  -3 1390.16  147.09
   5  -4   3 1392.06  144.69
  -5   4   3 1304.07  146.79
  -5   4   3 1364.76  146.09
   4   5   3 1082.09  146.29
   5   5  -3   14.00    5.90
  -5   5  -3   20.50   10.90
   5   5  -3   27.30   10.10
  -5  -5  -3   26.20    9.50
   5  -5  -3   19.80    8.20
  -5   5  -3   23.90   12.10
  -5  -5  -3   17.00   10.80
  -5   5   3   10.80    8.90
   5   5   3   19.30   10.00
  -5   5   3   25.00    9.90
  -5   6  -3   37.10   12.70
   6   5  -3   11.40   10.30
  -6  -5  -3   18.20   11.90
  -5   6  -3   39.90   13.90
   6   5  -3   13.70   10.90
   6   5   3   35.60   13.70
   5  -6   3   18.70    9.90
  -5   6   3   13.40   10.40
   6   5   3   52.29   11.10
  -5   6   3   15.80    9.50
   6   4  -3   28.40   11.60
  -6  -4  -3   35.00   11.70
   4  -6  -3   18.40    7.50
  -4   6  -3    2.90   12.60
  -4   6  -3   37.00   12.90
  -6  -4  -3   32.80    9.20
   6   4  -3   16.50   10.50
  -4   6   3   29.60   10.90
  -4   6   3   38.60   10.60
   6   4   3   14.20    8.90
   6   4   3   41.50   11.30
  -3   6  -3  296.17   48.70
  -6  -3  -3  433.16   48.90
  -3   6  -3  287.87   48.90
   6   3  -3  439.76   49.20
  -6  -3  -3  412.16   46.80
  -3   6   3  446.86   49.20
  -3   6   3  443.46   48.40
  -3   6   3  435.06   49.70
   6   3   3  291.27   48.30
  -6  -2  -3  699.43   89.89
   6   2  -3  698.53   90.89
  -2   6  -3  860.91   91.79
  -2   6  -3  897.71   91.39
  -2   6   3  725.43   89.99
  -2   6   3  719.93   90.69
  -2   6   3  695.33   88.49
   6   2   3  924.41   90.79
  -6  -1  -3  923.11  107.89
   6   1  -3  947.41  108.39
  -1   6   3  949.51  108.09
  -1   6   3  875.81  106.39
  -1   6   3  950.70  109.29
  -6   0  -3 1374.96  154.48
   6   0  -3 1281.97  155.28
  -6   0  -3 1364.96  155.28
   0   6  -3 1235.68  152.78
   0   6  -3 1311.27  154.98
   0   6  -3 1328.37  154.98
   0   6   3 1345.87  155.58
   0   6   3 1286.77  153.48
   6   0   3 1517.15  154.98
   0   6   3 1422.76  155.38
   1   6  -3  873.31   99.09
   1   6  -3  878.81  100.69
   1   6  -3  852.11  100.19
   6  -1   3  945.21  100.19
  -6   1   3  824.02   99.09
  -6   1   3  812.02   98.39
   2   6  -3  731.13   90.19
   2   6  -3  692.63   89.89
   2   6  -3  690.03   89.49
  -6   2  -3  912.01   91.39
   6  -2  -3  897.31   91.09
  -6   2  -3  915.71   92.59
   2   6   3  850.41   89.99
   6  -2   3  701.03   89.49
  -6   2   3  675.53   88.89
  -6   2   3  651.13   89.49
   2   6   3  890.31   90.89
   2   6   3  865.11   91.39
   3   6  -3  453.35   46.90
  -6   3  -3  292.97   48.40
   3   6  -3  486.65   47.00
  -6   3  -3  307.47   47.50
   3   6  -3  454.05   47.10
   6  -3  -3  306.97   46.60
   6  -3   3  443.36   46.00
   3   6   3  285.27   46.40
   3   6   3  316.07   47.00
  -6   3   3  427.26   47.30
  -6   3   3  475.85   46.60
   3   6   3  303.17   47.90
  -4  -6  -3   43.60   11.20
  -6   4  -3   17.90   12.00
   6  -4  -3   26.10    9.50
  -6   4  -3   27.20   13.00
   4   6  -3   41.10    8.70
   4   6  -3   26.10   11.10
  -6   4  -3   38.70    9.40
   4   6  -3   19.70    8.70
  -4  -6  -3   32.90   10.10
   6  -4   3   34.20    7.20
  -6   4   3   26.30    8.90
  -6   4   3   29.10    9.50
   6  -4   3   28.40   10.60
   4   6   3    7.60    9.70
   4   6   3   15.30    9.50
   4   6   3   20.90   11.20
  -5  -6  -3    4.00    8.10
   5   6  -3    7.50   10.50
   6  -5  -3   44.10    9.30
  -5  -6  -3    2.90   11.00
  -6   5  -3   25.20   13.20
  -6   5  -3   45.00   14.90
   6  -5   3   35.60   12.50
   5   6   3   34.10   11.40
  -6   5   3   13.20    9.30
   5   6   3   53.29   11.90
  -6   5   3   21.70    9.70
  -6   5   3   13.80    8.70
   6   6  -3   18.40   12.10
  -6   6  -3   21.00   12.00
   6   6  -3   14.80   13.90
  -6   6  -3   20.30   13.70
  -6  -6  -3   14.60   10.10
   6   6  -3   12.30   12.70
  -6   6   3   20.90   11.20
  -6   6   3   16.30   12.10
   6   6   3    2.80   10.60
   6   6   3   11.70   11.50
  -6   6   3   17.90    9.00
   6   6   3    7.70    9.60
   6  -6   3    2.80    9.50
   7   6  -3 1683.63  204.58
   7   6  -3 1780.32  205.78
  -6   7  -3 1856.41  207.28
  -6   7  -3 1752.62  205.98
   7   6  -3 1815.82  205.08
   7   6   3 1798.52  206.08
   7   6   3 1753.32  204.68
  -6   7   3 1795.62  205.28
   6  -7   3 1798.62  205.18
  -6   7   3 1768.82  205.98
  -6   7   3 1728.43  204.18
  -5   7  -3   84.99   20.60
  -5   7  -3   81.49   20.40
   7   5  -3  118.39   18.60
   7   5  -3   99.19   19.10
  -5   7   3   86.99   17.60
   7   5   3   72.39   18.00
   7   5   3  109.69   17.70
   5  -7   3  113.69   18.10
  -5   7   3  111.39   21.20
  -4   7  -3 1460.55  170.58
   7   4  -3 1539.05  169.48
   7   4  -3 1535.65  168.98
  -4   7  -3 1394.16  169.18
  -4   7   3 1631.14  170.18
   7   4   3 1230.18  167.68
  -4   7   3 1542.35  168.88
   7   4   3 1358.26  168.78
  -7  -3  -3  947.31  109.69
  -7  -3  -3  974.90  107.89
  -3   7  -3  893.31  109.19
  -3   7  -3  947.51  110.19
   7   3  -3  875.41  109.19
   7   3  -3  919.61  108.59
   7   3   3  893.81  108.09
   7   3   3  941.41  109.09
  -3   7   3  962.20  109.69
  -3   7   3  886.61  108.69
   7   2  -3  706.73   94.39
  -2   7  -3  964.30   95.89
  -2   7  -3  951.60   95.29
  -7  -2  -3  708.63   93.99
  -7  -2  -3  727.93   92.79
   7   2  -3  620.74   93.39
   7   2   3  940.21   94.79
   7   2   3  875.81   93.89
  -2   7   3  766.42   95.49
  -2   7   3  714.03   93.99
  -7  -2   3  904.51   94.39
  -1   7  -3  659.43   80.79
  -7  -1  -3  639.54   80.29
   7   1  -3  654.33   80.99
  -7  -1  -3  678.03   79.69
  -1   7  -3  674.63   81.29
  -1   7   3  715.83   81.89
   7   1   3  750.32   81.39
  -1   7   3  676.83   80.89
  -1   7   3  657.93   78.99
  -7   0  -3 2817.52  331.07
   0   7  -3 2913.71  331.07
   7   0  -3 2891.31  331.37
   0   7  -3 2841.42  331.07
   7   0   3 3085.49  330.97
   0   7   3 2669.23  329.37
   0   7   3 2978.50  331.87
   0   7   3 2983.80  331.37
   1   7  -3  697.83   80.99
   7  -1  -3  651.13   80.79
   1   7  -3  706.13   80.89
   1   7  -3  665.43   80.59
  -7   1  -3  724.23   80.79
  -7   1  -3  702.83   81.49
   1   7   3  643.34   79.19
   1   7   3  662.33   82.19
   1   7   3  700.23   81.69
   7  -1   3  683.13   80.19
  -7   1   3  629.34   80.69
   1   7   3  682.83   80.49
   7  -2  -3 1024.00   97.49
   2   7  -3  702.93   95.69
  -7   2  -3  898.71   97.89
   2   7  -3  682.73   96.49
   2   7  -3  709.23   95.09
  -7   2  -3  895.51   96.49
  -7   2  -3  984.00   97.09
   2   7  -3  695.23   95.89
   7  -2   3  721.23   95.49
   2   7   3  929.11   97.69
   2   7   3  943.91   97.19
  -7   2   3  687.33   95.19
   2   7   3  917.91   96.59
   2   7   3  961.30   96.19
  -7   2   3  763.22   96.69
  -7   3  -3  902.71  110.19
   3   7  -3  975.30  108.49
   3   7  -3  936.81  108.29
   7  -3  -3  937.11  108.89
  -7   3  -3  906.51  108.29
  -7   3  -3  963.90  109.69
   3   7  -3  915.91  109.09
   3   7   3  944.41  109.29
  -7   3   3  973.50  109.19
   3   7   3  913.01  108.59
   3   7   3  938.61  108.29
   3   7   3  818.82  108.69
   7  -3   3  895.61  107.39
  -7   3   3  950.40  107.39
   7  -4  -3 1353.16  170.58
   4   7  -3 1659.83  170.88
  -7   4  -3 1498.35  172.18
   4   7  -3 1454.85  171.38
  -7   4  -3 1339.17  170.68
  -4  -7  -3 1666.13  171.88
  -4  -7  -3 1565.54  172.38
  -7   4  -3 1524.85  173.08
   4   7  -3 1591.94  171.48
   4   7  -3 1564.64  170.48
   4   7   3 1277.57  170.58
  -7   4   3 1507.75  171.38
   7  -4   3 1511.35  169.68
   4   7   3 1475.45  171.28
   4   7   3 1369.06  171.88
   7  -4   3 1573.14  171.58
   4   7   3 1323.97  170.78
   4   7   3 1352.36  170.58
  -7   4   3 1547.85  171.18
   7  -5  -3   81.79   15.50
   5   7  -3   99.69   19.60
  -7   5  -3   94.19   20.90
  -7   5  -3   96.19   18.50
  -5  -7  -3   81.29   16.60
   5   7  -3  112.29   19.50
   5   7  -3   91.89   18.30
  -5  -7  -3   89.99   18.70
   7  -5   3  106.49   18.00
   5   7   3   95.69   18.30
   5   7   3  111.19   17.50
  -7   5   3   84.89   17.20
  -7   5   3  121.69   18.50
  -7   5   3  108.79   17.70
   5   7   3   68.29   15.70
  -7   6  -3 1969.00  207.18
   6   7  -3 1718.43  204.58
   6   7  -3 1861.81  205.58
  -6  -7  -3 1860.51  205.48
   6   7  -3 1708.03  204.18
  -6  -7  -3 1674.43  203.88
  -7   6  -3 1875.01  205.58
   6   7   3 1728.43  204.08
  -7   6   3 1730.23  203.88
   6   7   3 1743.53  204.98
  -7   6   3 1814.32  205.28
  -7   6   3 1678.03  203.88
   6   7   3 1674.13  203.88
   7  -6   3 1809.92  204.58
  -7   7  -3   -0.60   14.70
  -7   7  -3   13.80   13.20
   7   7  -3   29.80   12.20
   7   7  -3    4.90   13.20
   7   7  -3    3.10   15.00
   7   7   3    3.10    9.80
  -7   7   3   19.90   13.30
  -7   7   3    6.30   12.00
  -7   7   3   -7.10    8.20
   7  -7   3   23.50   14.50
   7   7   3    3.80   10.00
   7   7   3    1.60   12.20
  -7   8  -3   38.10   15.80
   8   7  -3   41.60   13.70
   8   7  -3   10.00   13.30
  -7   8  -3   47.60   22.00
  -7   8   3   37.30   13.50
   8   7   3   15.80   14.00
  -7   8   3   37.40   18.30
   8   7   3   18.20   12.60
   7  -8   3   11.30   13.00
  -6   8  -3   80.79   19.80
   8   6  -3   56.09   15.20
  -6   8  -3   40.50   16.10
   8   6  -3   39.60   16.10
  -6   8   3   42.60   17.00
   8   6   3   44.10   13.80
  -6   8   3   44.30   16.10
   6  -8   3   86.99   15.70
   8   6   3   35.20   15.50
   8   5  -3  387.66   53.99
   8   5  -3  431.76   54.49
  -5   8  -3  436.76   56.19
  -5   8  -3  408.16   54.39
   5  -8   3  414.96   52.39
   8   5   3  449.36   52.59
   8   5   3  413.86   53.69
  -5   8   3  422.36   55.09
  -8  -5   3  440.56   54.89
  -5   8   3  377.36   52.99
  -4   8  -3   87.99   22.20
   8   4  -3  136.69   25.10
  -4   8  -3  127.59   26.70
   8   4  -3  150.38   23.70
  -4   8  -3  113.19   21.60
  -4   8   3  153.18   24.10
   8   4   3  109.19   20.40
  -4   8   3  129.09   21.50
  -8  -4   3  170.98   28.30
  -4   8   3  193.58   26.50
   4  -8   3  122.89   21.90
   8   4   3  135.09   23.90
  -3   8  -3  826.02   93.79
   8   3  -3  686.73   92.79
  -3   8  -3  836.92   95.79
  -3   8  -3  835.42   92.39
   8   3  -3  742.03   93.19
  -3   8   3  668.53   92.39
   8   3   3  812.32   92.69
  -3   8   3  745.13   91.99
  -3   8   3  730.23   93.69
   8   3   3  872.91   93.99
  -8  -3   3  828.62   93.89
   8   2  -3  419.46   56.59
  -8  -2  -3  490.65   55.99
   8   2  -3  475.55   57.69
  -2   8  -3  453.45   57.99
  -2   8  -3  468.65   56.49
  -2   8  -3  441.66   57.29
   8   2   3  478.85   55.99
  -8  -2   3  447.46   57.89
  -2   8   3  458.75   55.69
  -2   8   3  442.76   59.19
   8   2   3  417.66   57.49
  -2   8   3  439.56   56.89
  -1   8  -3 1454.55  169.68
  -8  -1  -3 1386.66  169.58
  -8  -1  -3 1434.86  169.28
  -1   8  -3 1605.44  170.78
   8   1  -3 1409.96  170.18
   8   1  -3 1263.67  169.08
  -1   8  -3 1576.94  170.68
  -8  -1   3 1552.84  169.78
  -1   8   3 1363.86  170.68
   8   1   3 1692.33  170.38
   8   1   3 1600.24  169.38
  -1   8   3 1393.26  169.88
  -1   8   3 1319.97  168.98
  -8  -1   3 1488.85  169.78
   0   8  -3  110.49   19.10
   8   0  -3   71.89   16.50
   0   8  -3   69.79   17.00
   0   8  -3   92.59   17.50
   8   0  -3   82.39   17.80
[truncated: 2,970,837 more chars]
