# Supplementary material for: Two Beta-Phosphorylamide Compounds as Ligands for Sm3+, Eu3+, and Tb3+: X-ray Crystallography and Luminescence Properties
Source: Molecules. 2020 Jun 28;25(13):2971. doi: 10.3390/molecules25132971 (PMC7411983; doi:10.3390/molecules25132971)
Supplement: Supplementary file 1 [file molecules-25-02971-s001.zip › supp_files_rev2/cif_files/GVSU819K.cif]

data_gvsu819k
_audit_creation_date               2019-09-05
_audit_creation_method
;
Olex2 1.2
(compiled May 18 2018 14:05:52 for OlexSys, GUI svn.r5506)
;
_shelx_SHELXL_version_number       '2018/3'
_audit_contact_author_address      ?
_audit_contact_author_email        ?
_audit_contact_author_name         ''
_audit_contact_author_phone        ?
_publ_contact_author_id_orcid      ?
_publ_section_references
;
Dolomanov, O.V., Bourhis, L.J., Gildea, R.J, Howard, J.A.K. & Puschmann, H.
 (2009), J. Appl. Cryst. 42, 339-341.

Sheldrick, G.M. (2015). Acta Cryst. A71, 3-8.

Sheldrick, G.M. (2015). Acta Cryst. C71, 3-8.
;
_chemical_name_common              ?
_chemical_name_systematic          ?
_chemical_formula_moiety           'C30 H30 N2 O4 P2'
_chemical_formula_sum              'C30 H30 N2 O4 P2'
_chemical_formula_weight           544.50
_chemical_melting_point            ?
loop_
  _atom_type_symbol
  _atom_type_description
  _atom_type_scat_dispersion_real
  _atom_type_scat_dispersion_imag
  _atom_type_scat_source
 'C' 'C' 0.0181 0.0091 'International Tables Vol C Tables 4.2.6.8 and 6.1.1.4'
 'H' 'H' 0.0000 0.0000 'International Tables Vol C Tables 4.2.6.8 and 6.1.1.4'
 'N' 'N' 0.0311 0.0180 'International Tables Vol C Tables 4.2.6.8 and 6.1.1.4'
 'O' 'O' 0.0492 0.0322 'International Tables Vol C Tables 4.2.6.8 and 6.1.1.4'
 'P' 'P' 0.2955 0.4335 'International Tables Vol C Tables 4.2.6.8 and 6.1.1.4'

_shelx_space_group_comment
;
The symmetry employed for this shelxl refinement is uniquely defined
by the following loop, which should always be used as a source of
symmetry information in preference to the above space-group names.
They are only intended as comments.
;
_space_group_crystal_system        'monoclinic'
_space_group_IT_number             14
_space_group_name_H-M_alt          'P 1 21/c 1'
_space_group_name_Hall             '-P 2ybc'
loop_
  _space_group_symop_operation_xyz
 'x, y, z'
 '-x, y+1/2, -z+1/2'
 '-x, -y, -z'
 'x, -y-1/2, z-1/2'

_cell_length_a                     5.65550(10)
_cell_length_b                     28.8994(5)
_cell_length_c                     8.4517(2)
_cell_angle_alpha                  90
_cell_angle_beta                   109.4290(10)
_cell_angle_gamma                  90
_cell_volume                       1302.69(5)
_cell_formula_units_Z              2
_cell_measurement_reflns_used      4342
_cell_measurement_temperature      173(2)
_cell_measurement_theta_max        68.221
_cell_measurement_theta_min        5.758
_shelx_estimated_absorpt_T_max     0.938
_shelx_estimated_absorpt_T_min     0.745
_exptl_absorpt_coefficient_mu      1.848
_exptl_absorpt_correction_T_max    0.7531
_exptl_absorpt_correction_T_min    0.6350
_exptl_absorpt_correction_type     multi-scan
_exptl_absorpt_process_details
;
SADABS-2016/2 (Bruker,2016) was used for absorption correction.
wR2(int) was 0.0785 before and 0.0656 after correction.
The Ratio of minimum to maximum transmission is 0.8432.
The \l/2 correction factor is Not present.
;
_exptl_absorpt_special_details     ?
_exptl_crystal_colour              colourless
_exptl_crystal_colour_primary      colourless
_exptl_crystal_density_diffrn      1.388
_exptl_crystal_density_meas        ?
_exptl_crystal_density_method      ?
_exptl_crystal_description         'chunk'
_exptl_crystal_F_000               572
_exptl_crystal_size_max            0.169
_exptl_crystal_size_mid            0.093
_exptl_crystal_size_min            0.035
_exptl_transmission_factor_max     ?
_exptl_transmission_factor_min     ?
_diffrn_reflns_av_R_equivalents    0.0757
_diffrn_reflns_av_unetI/netI       0.0373
_diffrn_reflns_Laue_measured_fraction_full  1.000
_diffrn_reflns_Laue_measured_fraction_max  0.999
_diffrn_reflns_limit_h_max         6
_diffrn_reflns_limit_h_min         -6
_diffrn_reflns_limit_k_max         34
_diffrn_reflns_limit_k_min         -34
_diffrn_reflns_limit_l_max         10
_diffrn_reflns_limit_l_min         -10
_diffrn_reflns_number              17978
_diffrn_reflns_point_group_measured_fraction_full  1.000
_diffrn_reflns_point_group_measured_fraction_max  0.999
_diffrn_reflns_theta_full          67.679
_diffrn_reflns_theta_max           68.305
_diffrn_reflns_theta_min           3.058
_diffrn_ambient_temperature        173.01
_diffrn_detector_area_resol_mean   ?
_diffrn_measured_fraction_theta_full  1.000
_diffrn_measured_fraction_theta_max  0.999
_diffrn_measurement_device_type    'Bruker APEX-II CCD'
_diffrn_measurement_method         '\f and \w scans'
_diffrn_radiation_type             CuK\a
_diffrn_radiation_wavelength       1.54178
_diffrn_source                     ?
_diffrn_standards_number           0
_reflns_Friedel_coverage           0.000
_reflns_Friedel_fraction_full      .
_reflns_Friedel_fraction_max       .
_reflns_number_gt                  1948
_reflns_number_total               2388
_reflns_special_details
;
 Reflections were merged by SHELXL according to the crystal
 class for the calculation of statistics and refinement.
 
 _reflns_Friedel_fraction is defined as the number of unique
 Friedel pairs measured divided by the number that would be
 possible theoretically, ignoring centric projections and
 systematic absences.
;
_reflns_threshold_expression       'I > 2\s(I)'
_computing_cell_refinement         'SAINT V8.38A (?, 2016)'
_computing_data_collection         ?
_computing_data_reduction          'SAINT V8.38A (?, 2016)'
_computing_molecular_graphics      'Olex2 (Dolomanov et al., 2009)'
_computing_publication_material    'Olex2 (Dolomanov et al., 2009)'
_computing_structure_refinement    'ShelXL (Sheldrick, 2015)'
_computing_structure_solution      'ShelXT (Sheldrick, 2015)'
_refine_diff_density_max           0.666
_refine_diff_density_min           -0.343
_refine_diff_density_rms           0.057
_refine_ls_extinction_coef         .
_refine_ls_extinction_method       none
_refine_ls_goodness_of_fit_ref     1.022
_refine_ls_hydrogen_treatment      mixed
_refine_ls_matrix_type             full
_refine_ls_number_parameters       213
_refine_ls_number_reflns           2388
_refine_ls_number_restraints       0
_refine_ls_R_factor_all            0.0610
_refine_ls_R_factor_gt             0.0468
_refine_ls_restrained_S_all        1.022
_refine_ls_shift/su_max            0.001
_refine_ls_shift/su_mean           0.000
_refine_ls_structure_factor_coef   Fsqd
_refine_ls_weighting_details      
 'w=1/[\s^2^(Fo^2^)+(0.0567P)^2^+1.3195P] where P=(Fo^2^+2Fc^2^)/3'
_refine_ls_weighting_scheme        calc
_refine_ls_wR_factor_gt            0.1144
_refine_ls_wR_factor_ref           0.1234
_refine_special_details            ?
_olex2_refinement_description
;
1. Fixed Uiso
 At 1.2 times of:
  All C(H) groups, All C(H,H) groups
2. Others
 Sof(H13A)=Sof(C11A)=Sof(H11A)=Sof(C12A)=Sof(H12A)=Sof(C14A)=Sof(H14A)=
 Sof(C15A)=Sof(H15A)=1-FVAR(1)
 Sof(C11)=Sof(H11)=Sof(C12)=Sof(H12)=Sof(H13)=Sof(C14)=Sof(H14)=Sof(C15)=
 Sof(H15)=FVAR(1)
3.a Secondary CH2 refined with riding coordinates:
 C1(H1A,H1B), C3(H3A,H3B)
3.b Aromatic/amide H refined with riding coordinates:
 C5(H5), C6(H6), C7(H7), C8(H8), C9(H9), C11(H11), C12(H12), C13(H13),
 C13(H13A), C14(H14), C15(H15), C11A(H11A), C12A(H12A), C14A(H14A), C15A(H15A)
;
_atom_sites_solution_hydrogens     mixed
_atom_sites_solution_primary       dual
_atom_sites_solution_secondary     ?
loop_
  _atom_site_label
  _atom_site_type_symbol
  _atom_site_fract_x
  _atom_site_fract_y
  _atom_site_fract_z
  _atom_site_U_iso_or_equiv
  _atom_site_adp_type
  _atom_site_occupancy
  _atom_site_site_symmetry_order
  _atom_site_calc_flag
  _atom_site_refinement_flags_posn
  _atom_site_refinement_flags_adp
  _atom_site_refinement_flags_occupancy
  _atom_site_disorder_assembly
  _atom_site_disorder_group
 P1 P 0.45032(11) 0.64395(2) 0.50513(8) 0.0243(2) Uani 1 1 d . . . . .
 O1 O 0.7249(3) 0.63652(6) 0.5448(2) 0.0325(4) Uani 1 1 d . . . . .
 O2 O 0.4800(4) 0.54507(7) 0.6928(3) 0.0417(5) Uani 1 1 d . . . . .
 N1 N 0.0619(4) 0.55675(7) 0.6115(3) 0.0264(5) Uani 1 1 d . . . . .
 C1 C 0.3307(4) 0.62318(9) 0.6661(3) 0.0261(5) Uani 1 1 d . . . . .
 H1A H 0.447727 0.632224 0.777681 0.031 Uiso 1 1 calc R . . . .
 H1B H 0.166815 0.637956 0.651267 0.031 Uiso 1 1 calc R . . . .
 C2 C 0.2991(5) 0.57104(9) 0.6597(3) 0.0256(5) Uani 1 1 d . . . . .
 C3 C -0.0051(5) 0.50805(9) 0.5849(3) 0.0320(6) Uani 1 1 d . . . . .
 H3A H -0.176382 0.503357 0.589017 0.038 Uiso 1 1 calc R . . . .
 H3B H 0.112304 0.489366 0.675432 0.038 Uiso 1 1 calc R . . . .
 C4 C 0.2695(4) 0.61521(8) 0.3136(3) 0.0244(5) Uani 1 1 d . . . . .
 C5 C 0.3889(6) 0.58360(13) 0.2447(5) 0.0588(11) Uani 1 1 d . . . . .
 H5 H 0.562160 0.577432 0.298530 0.071 Uiso 1 1 calc R . . . .
 C6 C 0.2585(6) 0.56061(13) 0.0971(5) 0.0595(10) Uani 1 1 d . . . . .
 H6 H 0.343984 0.539002 0.050823 0.071 Uiso 1 1 calc R . . . .
 C7 C 0.0114(5) 0.56856(10) 0.0182(3) 0.0357(6) Uani 1 1 d . . . . .
 H7 H -0.076013 0.553423 -0.084361 0.043 Uiso 1 1 calc R . . . .
 C8 C -0.1096(6) 0.59874(13) 0.0890(4) 0.0526(9) Uani 1 1 d . . . . .
 H8 H -0.283879 0.604113 0.036067 0.063 Uiso 1 1 calc R . . . .
 C9 C 0.0170(6) 0.62167(12) 0.2365(4) 0.0450(8) Uani 1 1 d . . . . .
 H9 H -0.071750 0.642062 0.284907 0.054 Uiso 1 1 calc R . . . .
 C10 C 0.3754(5) 0.70524(9) 0.4894(3) 0.0267(6) Uani 1 1 d . . . . .
 C11 C 0.5619(9) 0.73310(18) 0.4791(7) 0.0278(12) Uani 0.499(4) 1 d . . P A 1
 H11 H 0.713716 0.720505 0.472946 0.033 Uiso 0.499(4) 1 calc R . P A 1
 C12 C 0.5256(10) 0.78009(19) 0.4777(7) 0.0331(13) Uani 0.499(4) 1 d . . P A 1
 H12 H 0.653822 0.800117 0.468960 0.040 Uiso 0.499(4) 1 calc R . P A 1
 C13 C 0.2937(5) 0.80015(9) 0.4895(3) 0.0334(6) Uani 1 1 d . . . . .
 H13 H 0.263545 0.832546 0.483669 0.040 Uiso 0.499(4) 1 calc R . P A 1
 H13A H 0.269219 0.832646 0.491022 0.040 Uiso 0.501(4) 1 calc R . P A 2
 C14 C 0.1235(10) 0.76891(18) 0.5096(7) 0.0304(13) Uani 0.499(4) 1 d . . P A 1
 H14 H -0.026505 0.780352 0.522480 0.036 Uiso 0.499(4) 1 calc R . P A 1
 C15 C 0.1597(9) 0.72119(18) 0.5120(6) 0.0289(12) Uani 0.499(4) 1 d . . P A 1
 H15 H 0.039837 0.700438 0.528698 0.035 Uiso 0.499(4) 1 calc R . P A 1
 C11A C 0.5352(9) 0.73558(17) 0.5997(7) 0.0282(12) Uani 0.501(4) 1 d . . P A 2
 H11A H 0.684923 0.723734 0.678502 0.034 Uiso 0.501(4) 1 calc R . P A 2
 C12A C 0.4878(10) 0.78281(18) 0.6011(7) 0.0314(13) Uani 0.501(4) 1 d . . P A 2
 H12A H 0.598189 0.802167 0.683942 0.038 Uiso 0.501(4) 1 calc R . P A 2
 C14A C 0.1152(10) 0.77407(18) 0.3655(7) 0.0304(13) Uani 0.501(4) 1 d . . P A 2
 H14A H -0.028766 0.788084 0.287799 0.036 Uiso 0.501(4) 1 calc R . P A 2
 C15A C 0.1596(9) 0.72700(18) 0.3622(6) 0.0272(12) Uani 0.501(4) 1 d . . P A 2
 H15A H 0.049043 0.708450 0.276427 0.033 Uiso 0.501(4) 1 calc R . P A 2
 H1 H -0.046(6) 0.5760(10) 0.594(4) 0.030(8) Uiso 1 1 d . . . . .

loop_
  _atom_site_aniso_label
  _atom_site_aniso_U_11
  _atom_site_aniso_U_22
  _atom_site_aniso_U_33
  _atom_site_aniso_U_23
  _atom_site_aniso_U_13
  _atom_site_aniso_U_12
 P1 0.0161(3) 0.0251(3) 0.0306(4) -0.0071(3) 0.0062(2) -0.0010(2)
 O1 0.0190(9) 0.0317(10) 0.0456(11) -0.0084(8) 0.0093(8) -0.0007(7)
 O2 0.0347(11) 0.0430(12) 0.0425(12) 0.0023(9) 0.0064(9) 0.0179(9)
 N1 0.0302(12) 0.0196(11) 0.0321(12) -0.0005(9) 0.0140(10) 0.0032(9)
 C1 0.0216(12) 0.0311(13) 0.0233(13) -0.0072(10) 0.0045(10) 0.0000(10)
 C2 0.0298(13) 0.0302(13) 0.0164(12) -0.0008(9) 0.0073(10) 0.0055(11)
 C3 0.0451(15) 0.0218(13) 0.0354(15) 0.0002(11) 0.0218(12) 0.0001(11)
 C4 0.0256(12) 0.0245(12) 0.0234(13) -0.0022(9) 0.0084(10) -0.0051(10)
 C5 0.0249(15) 0.078(3) 0.064(2) -0.0405(19) 0.0020(14) 0.0080(15)
 C6 0.0444(19) 0.066(2) 0.065(2) -0.0389(19) 0.0148(17) 0.0064(17)
 C7 0.0435(16) 0.0403(16) 0.0219(13) -0.0043(11) 0.0088(12) -0.0139(13)
 C8 0.0304(15) 0.079(2) 0.0356(17) -0.0107(16) -0.0055(13) 0.0120(16)
 C9 0.0370(16) 0.058(2) 0.0333(16) -0.0125(14) 0.0024(13) 0.0171(14)
 C10 0.0234(12) 0.0257(13) 0.0322(14) -0.0055(10) 0.0109(10) -0.0030(10)
 C11 0.026(3) 0.028(3) 0.029(3) 0.002(2) 0.009(2) 0.001(2)
 C12 0.031(3) 0.029(3) 0.041(3) 0.004(2) 0.014(2) -0.007(2)
 C13 0.0468(17) 0.0231(13) 0.0371(16) 0.0003(11) 0.0229(13) -0.0026(12)
 C14 0.025(3) 0.032(3) 0.036(3) 0.001(2) 0.013(2) 0.008(2)
 C15 0.026(3) 0.028(3) 0.031(3) 0.003(2) 0.007(2) -0.004(2)
 C11A 0.024(3) 0.027(3) 0.031(3) -0.003(2) 0.006(2) -0.001(2)
 C12A 0.035(3) 0.024(3) 0.040(3) -0.011(2) 0.018(3) -0.009(2)
 C14A 0.030(3) 0.029(3) 0.034(3) 0.005(2) 0.015(2) 0.002(2)
 C15A 0.026(3) 0.029(3) 0.027(3) -0.002(2) 0.008(2) -0.003(2)

_geom_special_details
;
 All esds (except the esd in the dihedral angle between two l.s. planes)
 are estimated using the full covariance matrix.  The cell esds are taken
 into account individually in the estimation of esds in distances, angles
 and torsion angles; correlations between esds in cell parameters are only
 used when they are defined by crystal symmetry.  An approximate (isotropic)
 treatment of cell esds is used for estimating esds involving l.s. planes.
;
loop_
  _geom_bond_atom_site_label_1
  _geom_bond_atom_site_label_2
  _geom_bond_distance
  _geom_bond_site_symmetry_2
  _geom_bond_publ_flag
 P1 O1 1.4912(18) . ?
 P1 C1 1.811(3) . ?
 P1 C4 1.804(2) . ?
 P1 C10 1.816(3) . ?
 O2 C2 1.224(3) . ?
 N1 C2 1.332(3) . ?
 N1 C3 1.455(3) . ?
 N1 H1 0.80(3) . ?
 C1 H1A 0.9900 . ?
 C1 H1B 0.9900 . ?
 C1 C2 1.516(4) . ?
 C3 C3 1.528(5) 3_566 ?
 C3 H3A 0.9900 . ?
 C3 H3B 0.9900 . ?
 C4 C5 1.375(4) . ?
 C4 C9 1.371(4) . ?
 C5 H5 0.9500 . ?
 C5 C6 1.389(4) . ?
 C6 H6 0.9500 . ?
 C6 C7 1.352(4) . ?
 C7 H7 0.9500 . ?
 C7 C8 1.364(4) . ?
 C8 H8 0.9500 . ?
 C8 C9 1.383(4) . ?
 C9 H9 0.9500 . ?
 C10 C11 1.352(6) . ?
 C10 C15 1.376(6) . ?
 C10 C11A 1.376(6) . ?
 C10 C15A 1.473(6) . ?
 C11 H11 0.9500 . ?
 C11 C12 1.373(7) . ?
 C12 H12 0.9500 . ?
 C12 C13 1.467(6) . ?
 C13 H13 0.9500 . ?
 C13 H13A 0.9500 . ?
 C13 C14 1.371(6) . ?
 C13 C12A 1.287(6) . ?
 C13 C14A 1.408(6) . ?
 C14 H14 0.9500 . ?
 C14 C15 1.393(7) . ?
 C15 H15 0.9500 . ?
 C11A H11A 0.9500 . ?
 C11A C12A 1.392(7) . ?
 C12A H12A 0.9500 . ?
 C14A H14A 0.9500 . ?
 C14A C15A 1.385(7) . ?
 C15A H15A 0.9500 . ?

loop_
  _geom_angle_atom_site_label_1
  _geom_angle_atom_site_label_2
  _geom_angle_atom_site_label_3
  _geom_angle
  _geom_angle_site_symmetry_1
  _geom_angle_site_symmetry_3
  _geom_angle_publ_flag
 O1 P1 C1 113.87(11) . . ?
 O1 P1 C4 111.87(11) . . ?
 O1 P1 C10 110.91(11) . . ?
 C1 P1 C10 103.99(12) . . ?
 C4 P1 C1 106.24(11) . . ?
 C4 P1 C10 109.56(12) . . ?
 C2 N1 C3 122.1(2) . . ?
 C2 N1 H1 118(2) . . ?
 C3 N1 H1 120(2) . . ?
 P1 C1 H1A 109.3 . . ?
 P1 C1 H1B 109.3 . . ?
 H1A C1 H1B 107.9 . . ?
 C2 C1 P1 111.80(17) . . ?
 C2 C1 H1A 109.3 . . ?
 C2 C1 H1B 109.3 . . ?
 O2 C2 N1 124.1(3) . . ?
 O2 C2 C1 121.4(2) . . ?
 N1 C2 C1 114.5(2) . . ?
 N1 C3 C3 110.5(3) . 3_566 ?
 N1 C3 H3A 109.6 . . ?
 N1 C3 H3B 109.6 . . ?
 C3 C3 H3A 109.6 3_566 . ?
 C3 C3 H3B 109.6 3_566 . ?
 H3A C3 H3B 108.1 . . ?
 C5 C4 P1 118.3(2) . . ?
 C9 C4 P1 123.6(2) . . ?
 C9 C4 C5 118.1(2) . . ?
 C4 C5 H5 119.7 . . ?
 C4 C5 C6 120.6(3) . . ?
 C6 C5 H5 119.7 . . ?
 C5 C6 H6 119.5 . . ?
 C7 C6 C5 120.9(3) . . ?
 C7 C6 H6 119.5 . . ?
 C6 C7 H7 120.7 . . ?
 C6 C7 C8 118.6(3) . . ?
 C8 C7 H7 120.7 . . ?
 C7 C8 H8 119.4 . . ?
 C7 C8 C9 121.2(3) . . ?
 C9 C8 H8 119.4 . . ?
 C4 C9 C8 120.5(3) . . ?
 C4 C9 H9 119.7 . . ?
 C8 C9 H9 119.7 . . ?
 C11 C10 P1 114.7(3) . . ?
 C11 C10 C15 123.8(4) . . ?
 C15 C10 P1 120.9(3) . . ?
 C11A C10 P1 119.2(3) . . ?
 C11A C10 C15A 114.9(3) . . ?
 C15A C10 P1 125.9(3) . . ?
 C10 C11 H11 120.9 . . ?
 C10 C11 C12 118.2(5) . . ?
 C12 C11 H11 120.9 . . ?
 C11 C12 H12 119.2 . . ?
 C11 C12 C13 121.7(4) . . ?
 C13 C12 H12 119.2 . . ?
 C12 C13 H13 122.3 . . ?
 C14 C13 C12 115.4(3) . . ?
 C14 C13 H13 122.3 . . ?
 C12A C13 H13A 117.9 . . ?
 C12A C13 C14A 124.2(4) . . ?
 C14A C13 H13A 117.9 . . ?
 C13 C14 H14 118.4 . . ?
 C13 C14 C15 123.2(4) . . ?
 C15 C14 H14 118.4 . . ?
 C10 C15 C14 117.5(4) . . ?
 C10 C15 H15 121.2 . . ?
 C14 C15 H15 121.2 . . ?
 C10 C11A H11A 118.5 . . ?
 C10 C11A C12A 123.1(5) . . ?
 C12A C11A H11A 118.5 . . ?
 C13 C12A C11A 119.7(5) . . ?
 C13 C12A H12A 120.2 . . ?
 C11A C12A H12A 120.2 . . ?
 C13 C14A H14A 121.6 . . ?
 C15A C14A C13 116.8(5) . . ?
 C15A C14A H14A 121.6 . . ?
 C10 C15A H15A 119.5 . . ?
 C14A C15A C10 121.1(4) . . ?
 C14A C15A H15A 119.5 . . ?

loop_
  _geom_hbond_atom_site_label_D
  _geom_hbond_atom_site_label_H
  _geom_hbond_atom_site_label_A
  _geom_hbond_distance_DH
  _geom_hbond_distance_HA
  _geom_hbond_distance_DA
  _geom_hbond_angle_DHA
  _geom_hbond_site_symmetry_A
  _geom_hbond_publ_flag
 N1 H1 O1 0.80(3) 2.13(3) 2.924(3) 169(3) 1_455 yes

_shelx_res_file
;
TITL gvsu819k_a.res in P2(1)/c
    gvsu819k.res
    created by SHELXL-2018/3 at 15:17:09 on 05-Sep-2019
REM Old TITL GVSU819K in P2(1)/c
REM SHELXT solution in P2(1)/c
REM R1 0.164, Rweak 0.011, Alpha 0.035, Orientation as input
REM Formula found by SHELXT: C19 O3 P
CELL 1.54178 5.6555 28.8994 8.4517 90 109.429 90
ZERR 2 0.0001 0.0005 0.0002 0 0.001 0
LATT 1
SYMM -X,0.5+Y,0.5-Z
SFAC C H N O P
UNIT 60 60 4 8 4
EQIV $1 -1+X,+Y,+Z

L.S. 12
PLAN  20
SIZE 0.035 0.093 0.169
TEMP -100.14
HTAB N1 O1_$1
BOND $H
list 4
fmap 2
acta
REM <olex2.extras>
REM <HklSrc "%./GVSU819K.hkl">
REM </olex2.extras>

WGHT    0.056700    1.319500
FVAR       0.77728   0.49908
P1    5    0.450323    0.643950    0.505125    11.00000    0.01611    0.02507 =
         0.03058   -0.00712    0.00624   -0.00102
O1    4    0.724906    0.636524    0.544773    11.00000    0.01897    0.03171 =
         0.04562   -0.00835    0.00934   -0.00066
O2    4    0.480046    0.545070    0.692776    11.00000    0.03470    0.04302 =
         0.04248    0.00227    0.00638    0.01788
N1    3    0.061918    0.556747    0.611489    11.00000    0.03019    0.01960 =
         0.03213   -0.00055    0.01400    0.00322
C1    1    0.330740    0.623183    0.666113    11.00000    0.02159    0.03111 =
         0.02328   -0.00721    0.00454   -0.00004
AFIX  23
H1A   2    0.447727    0.632224    0.777681    11.00000   -1.20000
H1B   2    0.166815    0.637956    0.651267    11.00000   -1.20000
AFIX   0
C2    1    0.299145    0.571040    0.659702    11.00000    0.02982    0.03015 =
         0.01641   -0.00084    0.00728    0.00555
C3    1   -0.005130    0.508049    0.584889    11.00000    0.04509    0.02182 =
         0.03541    0.00016    0.02179    0.00012
AFIX  23
H3A   2   -0.176382    0.503357    0.589017    11.00000   -1.20000
H3B   2    0.112304    0.489366    0.675432    11.00000   -1.20000
AFIX   0
C4    1    0.269455    0.615206    0.313552    11.00000    0.02559    0.02447 =
         0.02342   -0.00224    0.00838   -0.00510
C5    1    0.388888    0.583601    0.244678    11.00000    0.02492    0.07758 =
         0.06425   -0.04046    0.00199    0.00802
AFIX  43
H5    2    0.562160    0.577432    0.298530    11.00000   -1.20000
AFIX   0
C6    1    0.258453    0.560612    0.097061    11.00000    0.04441    0.06606 =
         0.06533   -0.03890    0.01483    0.00640
AFIX  43
H6    2    0.343984    0.539002    0.050823    11.00000   -1.20000
AFIX   0
C7    1    0.011423    0.568560    0.018235    11.00000    0.04350    0.04025 =
         0.02188   -0.00426    0.00878   -0.01391
AFIX  43
H7    2   -0.076013    0.553423   -0.084361    11.00000   -1.20000
AFIX   0
C8    1   -0.109589    0.598744    0.089025    11.00000    0.03037    0.07942 =
         0.03563   -0.01073   -0.00549    0.01196
AFIX  43
H8    2   -0.283879    0.604113    0.036067    11.00000   -1.20000
AFIX   0
C9    1    0.016968    0.621671    0.236546    11.00000    0.03696    0.05777 =
         0.03326   -0.01254    0.00237    0.01713
AFIX  43
H9    2   -0.071750    0.642062    0.284907    11.00000   -1.20000
AFIX   0
C10   1    0.375449    0.705238    0.489445    11.00000    0.02342    0.02566 =
         0.03225   -0.00554    0.01094   -0.00302
PART 1
C11   1    0.561858    0.733099    0.479103    21.00000    0.02644    0.02782 =
         0.02883    0.00217    0.00888    0.00082
AFIX  43
H11   2    0.713716    0.720505    0.472946    21.00000   -1.20000
AFIX   0
C12   1    0.525575    0.780087    0.477749    21.00000    0.03087    0.02905 =
         0.04084    0.00365    0.01382   -0.00723
AFIX  43
H12   2    0.653822    0.800117    0.468960    21.00000   -1.20000
AFIX   0
PART 0
C13   1    0.293664    0.800148    0.489538    11.00000    0.04680    0.02310 =
         0.03710    0.00029    0.02289   -0.00260
PART 1
AFIX  43
H13   2    0.263545    0.832546    0.483669    21.00000   -1.20000
AFIX  43
PART 0
PART 2
H13A  2    0.269219    0.832646    0.491022   -21.00000   -1.20000
AFIX   0
PART 0
PART 1
C14   1    0.123510    0.768905    0.509603    21.00000    0.02507    0.03190 =
         0.03610    0.00120    0.01268    0.00776
AFIX  43
H14   2   -0.026505    0.780352    0.522480    21.00000   -1.20000
AFIX   0
C15   1    0.159698    0.721191    0.512044    21.00000    0.02564    0.02789 =
         0.03115    0.00251    0.00676   -0.00368
AFIX  43
H15   2    0.039837    0.700438    0.528698    21.00000   -1.20000
AFIX   0
PART 0
PART 2
C11A  1    0.535231    0.735576    0.599666   -21.00000    0.02384    0.02704 =
         0.03127   -0.00266    0.00599   -0.00055
AFIX  43
H11A  2    0.684923    0.723734    0.678502   -21.00000   -1.20000
AFIX   0
C12A  1    0.487776    0.782814    0.601051   -21.00000    0.03454    0.02419 =
         0.04001   -0.01060    0.01838   -0.00874
AFIX  43
H12A  2    0.598189    0.802167    0.683942   -21.00000   -1.20000
AFIX   0
C14A  1    0.115212    0.774075    0.365506   -21.00000    0.03028    0.02937 =
         0.03442    0.00529    0.01459    0.00211
AFIX  43
H14A  2   -0.028766    0.788084    0.287799   -21.00000   -1.20000
AFIX   0
C15A  1    0.159642    0.727000    0.362205   -21.00000    0.02552    0.02930 =
         0.02651   -0.00207    0.00810   -0.00338
AFIX  43
H15A  2    0.049043    0.708450    0.276427   -21.00000   -1.20000
AFIX   0
PART 0
H1    2   -0.045720    0.576024    0.593856    11.00000    0.02982
HKLF 4


REM  gvsu819k_a.res in P2(1)/c
REM wR2 = 0.1234, GooF = S = 1.022, Restrained GooF = 1.022 for all data
REM R1 = 0.0468 for 1948 Fo > 4sig(Fo) and 0.0610 for all 2388 data
REM 213 parameters refined using 0 restraints

END

WGHT      0.0567      1.3194

REM Highest difference peak  0.666,  deepest hole -0.343,  1-sigma level  0.057
Q1    1   0.1423  0.6460  0.4905  11.00000  0.05    0.67
Q2    1   0.9112  0.6439  0.5053  11.00000  0.05    0.40
Q3    1   0.3884  0.6796  0.4856  11.00000  0.05    0.35
Q4    1   0.3323  0.6238  0.4090  11.00000  0.05    0.30
Q5    1   0.1353  0.6099  0.2988  11.00000  0.05    0.28
Q6    1   0.3869  0.6293  0.5933  11.00000  0.05    0.26
Q7    1   0.5092  0.5927  0.2403  11.00000  0.05    0.26
Q8    1   0.2453  0.7100  0.4526  11.00000  0.05    0.25
Q9    1   0.3249  0.5906  0.3135  11.00000  0.05    0.24
Q10   1   0.1474  0.5714  0.0284  11.00000  0.05    0.21
Q11   1   0.4699  0.7173  0.5209  11.00000  0.05    0.21
Q12   1  -0.0780  0.6008  0.1687  11.00000  0.05    0.21
Q13   1   0.3160  0.6011  0.6764  11.00000  0.05    0.21
Q14   1   0.3564  0.5813  0.1501  11.00000  0.05    0.21
Q15   1   0.2670  0.5385  0.1164  11.00000  0.05    0.20
Q16   1   0.6167  0.6418  0.4686  11.00000  0.05    0.20
Q17   1   0.3398  0.6081  0.2514  11.00000  0.05    0.20
Q18   1   0.3372  0.6021  0.2180  11.00000  0.05    0.20
Q19   1  -0.0082  0.6220  0.1165  11.00000  0.05    0.20
Q20   1  -0.0320  0.6609  0.2363  11.00000  0.05    0.20
;
_shelx_res_checksum                606
_shelx_hkl_file
;
  -1   0   1   -1.90    2.40
  -2   0   2   70.59    9.50
  -2   0   2   67.19    7.70
   2   0  -2   66.99    9.30
  -3   0   3   -7.40    4.80
   3   0  -3   -3.70    5.70
   3   0  -3    0.10    5.60
  -3   0   3    4.10    5.60
  -4   0   4   17.10    8.80
   4   0  -4   10.60   10.00
   4   0  -4   14.00    9.00
   4   0  -4   14.60    9.30
  -5   0   5   13.10    8.30
  -5   0   5   10.50   10.60
   5   0  -5  -14.50    9.20
  -5   0   5    8.90   11.30
  -5   0   5    9.20   12.90
  -5   0   5    1.40   10.90
   5   0  -5   -7.40   10.00
  -5   0   5    0.30   10.70
   5   0  -5   14.30   12.50
  -6   0   6    2.60    6.20
  -6   0   6    7.90    9.20
   6   0  -6    1.30    6.60
  -6   0   6    2.90    9.90
  -6   0   6   -0.70    6.00
  -6   0   6   16.60    7.10
  -6   0   6   14.50    9.70
  -1   1   1 1033.50   34.80
  -1  -1   1 1018.20   34.70
  -1  -1   1 1026.80   33.30
  -2   1   2  146.99   10.10
  -2  -1   2  141.09    9.90
  -2  -1   2  111.09   10.90
   2  -1  -2  136.49   11.60
   3   1  -3   25.10    7.40
   3   1  -3   14.90    7.50
  -3   1   3   11.50    6.50
  -3   1   3   23.70    7.10
   3  -1  -3   27.30    8.00
  -3  -1   3   22.00    6.60
   3  -1  -3   35.90    8.70
  -3  -1   3   14.00    6.50
   4   1  -4  506.35   31.50
  -4   1   4  547.85   30.30
   4   1  -4  445.36   28.80
   4   1  -4  452.45   29.10
   4  -1  -4  473.65   29.20
   4  -1  -4  484.45   29.80
  -4  -1   4  515.95   29.70
   4  -1  -4  474.75   29.50
  -5   1   5  141.89   19.10
  -5   1   5  142.69   19.10
  -5   1   5  136.79   21.80
  -5   1   5  163.88   20.60
   5   1  -5  125.59   18.00
   5   1  -5  155.98   20.00
  -5   1   5  125.29   17.50
  -5   1   5  157.88   20.10
   5   1  -5  131.79   17.90
   5  -1  -5  109.29   16.90
  -5  -1   5  149.29   22.40
  -5  -1   5  155.48   20.60
  -5  -1   5  122.69   18.20
  -5  -1   5  156.98   19.90
  -5  -1   5  109.59   16.80
   5  -1  -5  146.99   19.20
  -5  -1   5  142.29   18.60
   5  -1  -5  106.19   18.10
  -6   1   6  243.28   20.00
  -6   1   6  231.88   19.50
  -6   1   6  240.68   20.10
  -6   1   6  216.98   20.20
   6   1  -6  257.47   20.90
  -6   1   6  239.68   19.10
  -6   1   6  255.97   22.70
  -6  -1   6  221.48   19.40
  -6  -1   6  272.17   21.10
  -6  -1   6  244.88   18.20
   6  -1  -6  222.88   20.40
  -6  -1   6  227.38   19.50
  -6  -1   6  222.98   20.70
  -6  -1   6  240.68   21.10
   0   2   0    7.50    1.40
   0  -2   0    7.40    1.30
   0  -2   0    7.30    1.30
  -1   2   1 1060.99   36.50
  -1  -2   1 1103.89   36.30
  -1  -2   1 1069.59   35.00
  -2   2   2    1.40    3.70
  -2  -2   2    9.40    3.90
   2  -2  -2    6.50    5.10
  -2  -2   2   -3.30    4.60
  -3   2   3  334.27   19.90
   3   2  -3  351.16   21.50
  -3   2   3  327.97   20.90
   3   2  -3  342.97   21.50
   3  -2  -3  334.67   21.60
  -3  -2   3  359.76   19.80
   3  -2  -3  344.27   21.40
  -3  -2   3  320.27   19.80
   4   2  -4   28.00   10.60
   4   2  -4   10.20    9.20
  -4   2   4   28.20   10.10
  -4  -2   4   15.40    8.30
   4  -2  -4   21.20   10.20
   4  -2  -4    7.80    9.10
   4  -2  -4   23.80    9.90
  -5   2   5  284.37   26.60
  -5   2   5  314.87   24.50
  -5   2   5  307.97   26.00
   5   2  -5  351.86   29.40
   5   2  -5  313.27   27.10
  -5   2   5  294.87   26.40
  -5   2   5  314.87   29.50
   5   2  -5  296.17   26.40
  -5   2   5  315.77   25.60
  -5  -2   5  304.27   26.30
  -5  -2   5  321.37   29.90
  -5  -2   5  301.57   25.90
  -5  -2   5  325.97   25.90
   5  -2  -5  353.36   29.30
   5  -2  -5  275.17   26.80
   5  -2  -5  281.67   26.00
  -5  -2   5  314.07   26.50
  -5  -2   5  325.07   27.30
   6   2  -6   24.80    9.80
  -6   2   6    5.50    9.50
  -6   2   6   26.80    9.90
  -6   2   6   27.20   11.80
  -6   2   6   39.20   11.30
  -6   2   6   33.20   10.60
  -6  -2   6   15.10    8.80
  -6  -2   6   23.30    9.70
  -6  -2   6    2.80    7.10
  -6  -2   6   17.50   10.10
  -6  -2   6   26.70    8.50
  -6  -2   6   12.40   10.60
   6  -2  -6   15.50    9.90
   0   3   0    6.80    1.90
   0  -3   0    2.30    1.60
   0  -3   0    1.00    1.60
  -1   3   1 3054.59  100.99
  -1   3   1 3331.77  103.09
   1  -3  -1 3199.68  100.99
  -1  -3   1 3272.17  102.59
  -1  -3   1 3218.08  101.69
  -2   3   2  142.39   10.40
  -2  -3   2  132.69    9.60
   2  -3  -2  137.79   11.80
  -2  -3   2  120.29   11.20
  -3   3   3  188.08   15.10
   3   3  -3  201.68   16.50
   3   3  -3  196.18   15.40
  -3   3   3  177.68   15.00
   3  -3  -3  176.58   16.00
  -3  -3   3  171.18   14.50
   3  -3  -3  216.48   17.20
  -3  -3   3  165.68   16.10
  -3  -3   3  194.08   15.10
  -3  -3   3  197.98   15.50
   4   3  -4  645.14   35.00
   4   3  -4  660.23   36.80
   4  -3  -4  649.43   35.80
  -4  -3   4  690.43   35.30
   4  -3  -4  641.94   36.40
   4  -3  -4  626.54   34.80
  -5   3   5   64.59   14.70
  -5   3   5   84.29   16.00
  -5   3   5   73.69   14.60
   5   3  -5   67.59   14.90
  -5   3   5   59.99   14.90
   5   3  -5   62.39   15.10
  -5   3   5   74.89   17.20
  -5   3   5   80.29   15.50
   5   3  -5   88.19   16.30
   5  -3  -5   82.09   16.50
  -5  -3   5   68.19   14.60
   5  -3  -5   47.90   14.80
  -5  -3   5   70.79   15.20
  -5  -3   5   68.49   15.20
  -5  -3   5   91.49   15.10
  -5  -3   5   81.49   18.50
  -5  -3   5   61.69   13.70
   5  -3  -5   56.69   14.40
  -6   3   6  180.08   19.80
  -6   3   6  229.98   19.50
  -6   3   6  237.48   21.20
  -6   3   6  184.38   17.10
  -6  -3   6  191.68   18.80
  -6  -3   6  182.68   17.10
  -6  -3   6  194.98   20.90
  -6  -3   6  226.18   17.40
   6  -3  -6  189.88   16.80
  -6  -3   6  207.08   19.50
  -6  -3   6  174.68   15.50
   0   4   0 1703.23   54.49
   0  -4   0 1660.23   54.19
  -1   4   1  177.98    9.70
  -1  -4   1  185.98    9.20
   1  -4  -1  174.48    7.80
  -2   4   2    4.40    4.40
   2  -4  -2   -3.90    4.80
  -2  -4   2    4.20    3.60
   2  -4  -2   13.30    6.60
  -2  -4   2    1.90    4.90
   3   4  -3 1202.28   48.20
  -3   4   3 1169.28   47.50
   3   4  -3 1143.29   49.10
  -3   4   3 1223.58   47.60
  -3  -4   3 1176.18   47.40
  -3  -4   3 1127.59   47.00
   3  -4  -3 1213.08   49.60
   3  -4  -3 1177.18   49.00
  -3  -4   3 1176.58   49.10
  -3  -4   3 1236.18   46.70
   4   4  -4   62.89   12.40
   4   4  -4   52.59   12.70
   4  -4  -4   39.80   10.90
   4  -4  -4   60.99   12.90
  -4  -4   4   40.20   10.80
   4  -4  -4   50.69   12.50
  -5   4   5   70.39   14.70
  -5   4   5   45.80   14.00
  -5   4   5   87.29   17.40
  -5   4   5   55.59   14.50
  -5   4   5   65.49   14.90
   5   4  -5   50.99   14.20
  -5   4   5   66.39   12.10
  -5   4   5   53.89   14.00
   5   4  -5   43.80   14.00
   5   4  -5   58.69   13.40
  -5  -4   5   50.19   12.60
   5  -4  -5   43.70   12.20
   5  -4  -5   63.49   15.60
  -5  -4   5   49.99   16.40
  -5  -4   5   57.99   14.60
  -5  -4   5   62.09   15.20
  -5  -4   5   60.69   12.50
   5  -4  -5   55.39   12.80
  -5  -4   5   45.30   13.40
  -6   4   6   58.79   11.10
  -6   4   6   56.69   11.70
  -6   4   6   42.70   11.40
  -6  -4   6   46.70   10.90
  -6  -4   6   49.60   11.40
  -6  -4   6   51.49   11.70
  -6  -4   6   66.89   11.30
  -6  -4   6   48.50    9.30
   6  -4  -6   73.89   11.30
  -6  -4   6   43.10   11.40
   0   5   0   -0.80    2.60
   0  -5   0   -0.90    2.30
  -1   5   1 1539.15   51.29
  -1  -5   1 1502.55   50.09
  -1  -5   1 1522.25   50.59
   1  -5  -1 1492.25   49.40
  -2   5   2   98.69    9.70
  -2  -5   2   98.29    6.60
  -2  -5   2  109.79   11.40
  -2  -5   2   98.39    8.80
   2  -5  -2  112.69   11.00
   2  -5  -2   92.89   10.70
   3   5  -3    4.60    6.30
  -3   5   3    8.90    6.40
  -3   5   3    3.00    6.20
   3  -5  -3   -9.50    5.50
  -3  -5   3    7.80    5.70
   3  -5  -3   11.00    7.20
  -3  -5   3    3.50    5.70
  -3  -5   3   -4.90    5.10
   3  -5  -3   -0.20    5.40
  -3  -5   3    1.90    6.70
   4   5  -4  604.24   34.50
   4   5  -4  627.24   36.00
   4  -5  -4  549.85   32.60
   4  -5  -4  603.44   34.30
  -4  -5   4  625.34   33.90
   4  -5  -4  641.74   36.30
   5   5  -5   72.79   15.60
   5   5  -5   65.59   16.20
  -5   5   5   63.59   14.90
  -5   5   5   79.09   15.20
  -5   5   5   69.49   15.30
  -5   5   5   59.09   15.70
  -5   5   5   86.69   16.70
  -5   5   5   81.39   18.00
   5  -5  -5   50.99   15.30
   5  -5  -5   91.99   17.20
  -5  -5   5   66.99   14.20
  -5  -5   5  104.19   16.50
  -5  -5   5   60.49   14.80
  -5  -5   5   78.99   17.80
  -5  -5   5   76.29   13.50
   5  -5  -5   79.09   16.50
  -5  -5   5   50.39   14.20
  -6   5   6   10.80   10.70
  -6   5   6    2.40    6.10
  -6   5   6    3.90    8.90
  -6  -5   6   -7.50    9.50
  -6  -5   6   -3.50    6.10
  -6  -5   6  -10.10    4.80
   6  -5  -6    4.30    6.00
  -6  -5   6    1.30    8.90
  -6  -5   6   -2.60    8.60
  -6  -5   6    5.60    6.60
   0   6   0 3954.20  123.59
   0  -6   0 3790.02  123.09
  -1   6   1  937.31   33.20
  -1  -6   1  920.01   32.60
  -1  -6   1  907.41   32.20
   1  -6  -1  901.01   31.50
  -2   6   2   78.79    9.30
  -2  -6   2   98.19    8.80
  -2  -6   2   88.89   10.70
   2  -6  -2   78.59   10.10
   2  -6  -2  106.69   11.00
  -2  -6   2   80.79    6.70
  -3   6   3  526.65   26.40
   3   6  -3  475.25   25.40
  -3   6   3  476.35   25.30
   3  -6  -3  508.55   27.30
  -3  -6   3  472.65   25.10
  -3  -6   3  505.95   27.60
   3  -6  -3  475.55   27.20
   3  -6  -3  496.75   26.10
  -3  -6   3  489.35   24.50
  -3  -6   3  435.56   24.00
   4   6  -4   22.00   10.70
   4   6  -4   22.10   10.60
   4  -6  -4   -0.30    8.40
  -4  -6   4   10.10    8.50
   4  -6  -4   10.00    9.70
   4  -6  -4   17.60    9.90
  -5   6   5  263.27   27.60
  -5   6   5  268.17   26.20
   5   6  -5  340.97   29.80
  -5   6   5  316.07   27.20
  -5   6   5  307.37   27.20
  -5   6   5  364.96   28.30
   5  -6  -5  307.67   27.30
   5  -6  -5  277.07   28.80
  -5  -6   5  329.17   26.00
  -5  -6   5  327.57   26.00
  -5  -6   5  319.37   27.30
   5  -6  -5  297.47   26.40
   5  -6  -5  289.17   27.00
  -5  -6   5  264.07   26.80
  -5  -6   5  346.07   27.00
  -5  -6   5  338.17   29.50
  -6   6   6   45.90   12.00
  -6   6   6   34.90   10.20
  -6   6   6   30.40    8.40
  -6  -6   6   25.80    8.10
  -6  -6   6   42.80    9.50
  -6  -6   6   32.20    8.20
  -6  -6   6   30.50    8.50
   6  -6  -6   54.39    9.80
  -6  -6   6   24.60   11.10
   0   7   0    5.10    2.70
   0  -7   0    7.10    3.50
  -1   7   1  209.38   11.80
   1  -7  -1  214.68   10.70
  -1  -7   1  227.68   11.50
  -1  -7   1  214.78   11.00
  -2   7   2  596.64   24.80
  -2  -7   2  545.05   23.20
  -2  -7   2  532.75   24.00
   2  -7  -2  555.64   25.90
  -2  -7   2  506.95   25.60
   2  -7  -2  495.05   24.80
  -2  -7   2  516.05   21.30
  -3   7   3   97.79   12.60
  -3  -7   3  103.29   13.60
   3  -7  -3   93.79   12.70
  -3  -7   3   86.49   11.30
   3  -7  -3   73.59   12.20
  -3  -7   3   95.79   11.60
   3  -7  -3  100.09   12.70
  -3  -7   3   86.29   11.30
   4   7  -4   11.90   10.10
  -4   7   4   13.60   13.30
  -4   7   4    9.90   12.50
  -4  -7   4    6.90   11.50
   4  -7  -4   12.20    9.80
   4  -7  -4   18.00   10.00
  -4  -7   4   16.50    9.40
  -4  -7   4   12.70   13.50
   4  -7  -4   23.80   10.30
  -4  -7   4   12.00   13.10
  -5   7   5    9.00   12.50
  -5   7   5   14.80   11.10
   5   7  -5    1.00   11.30
  -5   7   5    7.30   11.40
  -5   7   5   18.90   12.70
  -5   7   5   22.30   12.20
   5   7  -5   22.50   10.50
  -5  -7   5   19.70   12.80
  -5  -7   5   11.80   11.90
  -5  -7   5   20.30   11.50
  -5  -7   5   10.30   13.60
   5  -7  -5   10.10   12.70
  -5  -7   5   13.20   11.90
  -5  -7   5   13.50   11.60
   5  -7  -5    1.40   10.80
   5  -7  -5   16.80   13.80
   5  -7  -5   10.50   12.20
  -6   7   6    0.80    6.30
  -6   7   6    6.00    6.10
  -6   7   6    4.20   10.20
  -6  -7   6  -11.40    6.90
   6  -7  -6    7.80    6.40
  -6  -7   6    1.00    8.40
  -6  -7   6   -8.10    7.80
  -6  -7   6   12.40    7.70
  -6  -7   6    7.00    9.20
   6  -7  -6    2.10    6.10
   0   8   0  375.06   16.70
   0  -8   0  376.36   16.20
  -1   8   1   11.70    4.10
  -1  -8   1    3.30    3.20
  -1  -8   1   -0.80    3.20
   1  -8  -1    1.30    2.90
   1  -8  -1   -0.40    4.50
  -2   8   2   18.50    5.90
  -2  -8   2    8.20    4.60
  -2  -8   2   12.80    7.30
  -2  -8   2    1.10    4.10
   2  -8  -2    0.10    5.00
  -2  -8   2   16.10    5.10
   2  -8  -2    3.30    5.40
  -3   8   3    7.90    8.30
  -3  -8   3   11.70    6.40
   3  -8  -3    9.80    8.10
  -3  -8   3   14.30    8.20
   3  -8  -3   22.00    8.50
  -3  -8   3    4.90    6.00
   3  -8  -3   15.20    7.40
  -4   8   4    7.00   12.20
  -4   8   4    1.80   13.10
  -4   8   4  -23.70   11.90
   4   8  -4   -2.00    8.80
  -4   8   4   -8.40   11.50
   4  -8  -4   -3.30    9.30
  -4  -8   4   -2.30   11.20
  -4  -8   4   17.40   13.90
   4  -8  -4   -1.30    8.70
  -4  -8   4    4.50   12.10
   4  -8  -4    9.70    9.50
  -4  -8   4    2.90    8.90
  -4  -8   4   -9.90   11.10
  -4  -8   4   -0.20   10.60
  -5   8   5  157.48   18.40
  -5   8   5  115.39   16.30
  -5   8   5   79.29   15.10
  -5   8   5  113.49   19.40
   5   8  -5  144.89   18.00
   5   8  -5  146.59   20.60
  -5  -8   5   91.99   15.90
  -5  -8   5  117.09   18.10
   5  -8  -5  116.49   18.70
   5  -8  -5  121.99   18.90
   5  -8  -5  135.89   20.40
  -5  -8   5  139.49   17.70
   5  -8  -5  149.29   19.00
  -5  -8   5  124.69   20.60
  -5  -8   5  100.99   16.90
  -6   8   6   40.50   10.20
  -6   8   6   52.89   15.70
  -6   8   6   79.39   12.50
  -6  -8   6   22.80    7.70
  -6  -8   6   41.40    9.10
   6  -8  -6   47.50   10.60
  -6  -8   6   52.69   10.60
  -6  -8   6   28.50    7.60
   6  -8  -6   38.50   10.80
  -6  -8   6   20.20    7.00
   0   9   0   -3.30    3.60
   0  -9   0    4.50    3.90
  -1   9   1    5.40    4.00
   1  -9  -1    0.40    4.40
   1  -9  -1    5.30    3.90
  -1  -9   1   -5.70    3.00
  -1  -9   1    2.70    5.00
  -1  -9   1    5.60    3.70
  -2   9   2   27.90    5.80
  -2  -9   2   27.70    5.90
   2  -9  -2   19.20    6.70
   2  -9  -2   30.60    7.10
  -2  -9   2   15.50    6.40
  -2  -9   2   11.50    6.00
   2  -9  -2   14.80    6.50
  -3   9   3   16.60    8.30
   3  -9  -3    6.90    6.30
  -3  -9   3   13.90    7.20
  -3  -9   3   10.50    7.50
   3  -9  -3   14.20    7.90
  -3  -9   3    7.20    6.40
   3  -9  -3    6.50    7.60
  -4   9   4  572.34   34.40
  -4   9   4  526.65   35.00
  -4   9   4  511.45   34.60
   4   9  -4  566.64   34.40
  -4   9   4  482.15   34.10
  -4  -9   4  572.44   33.10
  -4  -9   4  565.74   32.40
  -4  -9   4  542.75   34.60
   4  -9  -4  545.75   34.60
   4  -9  -4  546.35   33.60
   4  -9  -4  572.24   34.80
  -4  -9   4  554.74   35.40
   4  -9  -4  540.65   32.60
  -4  -9   4  499.75   36.40
  -4  -9   4  500.95   33.60
   5   9  -5   10.40   12.80
  -5   9   5    8.50   13.90
  -5   9   5    6.10   11.70
   5   9  -5   -7.10   12.70
  -5   9   5    2.20   10.50
  -5   9   5  -29.50    9.30
   5  -9  -5   -6.30   10.40
   5  -9  -5   16.30   12.90
  -5  -9   5    4.70   10.30
  -5  -9   5    3.00    8.70
  -5  -9   5   -3.40   10.70
   5  -9  -5    4.00    8.90
  -5  -9   5   20.30   12.40
   5  -9  -5    9.80   13.00
  -5  -9   5   12.60   10.90
  -6   9   6   69.99   12.10
  -6   9   6   71.59    9.90
  -6  -9   6   58.99   10.20
   6  -9  -6   56.09   11.40
  -6  -9   6   70.89   10.40
   6  -9  -6   76.69   11.70
  -6  -9   6   67.89   11.20
  -6  -9   6  113.09   14.10
  -6  -9   6   87.49   12.40
   0  10   0  921.71   34.00
   0 -10   0  864.81   33.20
   0 -10   0  897.01   36.60
  -1  10   1  688.53   27.90
  -1 -10   1  696.83   27.30
  -1 -10   1  686.93   27.10
   1 -10  -1  656.73   26.20
  -1 -10   1  669.73   29.00
   1 -10  -1  658.03   28.80
  -2  10   2  467.15   23.40
   2 -10  -2  475.35   21.80
   2 -10  -2  447.66   24.50
  -2 -10   2  465.75   21.30
  -2 -10   2  457.65   24.70
  -2 -10   2  457.65   22.40
   2 -10  -2  489.15   24.50
  -2 -10   2  516.15   22.80
  -3  10   3   42.20   10.30
   3 -10  -3   31.70    8.80
  -3 -10   3   25.70    7.90
  -3 -10   3   39.50    8.80
   3 -10  -3   20.50    8.80
  -3 -10   3   19.20   10.00
   3 -10  -3   57.39   10.90
  -4  10   4  105.09   17.30
  -4  10   4   84.79   19.50
  -4  10   4   58.69   15.40
   4  10  -4   83.59   15.90
  -4  10   4   70.39   16.00
  -4 -10   4   61.49   15.10
   4 -10  -4   68.99   14.40
  -4 -10   4   41.70   14.30
  -4 -10   4   58.59   14.30
  -4 -10   4   55.89   15.10
  -4 -10   4   45.50   19.30
   4 -10  -4   72.19   14.90
   4 -10  -4   45.20   13.30
   4 -10  -4   88.09   16.60
  -4 -10   4   97.99   15.20
  -4 -10   4   47.40   15.30
  -5  10   5  123.39   17.50
  -5  10   5   75.49   14.00
   5  10  -5   88.19   17.10
  -5  10   5   69.49   15.00
   5 -10  -5  100.39   16.40
  -5 -10   5   84.89   14.70
   5 -10  -5  104.29   17.40
  -5 -10   5   74.39   12.50
  -5 -10   5   76.49   15.40
  -5 -10   5  106.09   15.10
   5 -10  -5   75.19   17.40
  -5 -10   5  104.69   16.30
  -6  10   6    6.00    6.00
  -6  10   6   -3.80    8.90
   6 -10  -6   -3.30    7.40
  -6 -10   6    5.00    5.50
  -6 -10   6    1.40    5.60
  -6 -10   6   17.50    7.70
   6 -10  -6    6.20    5.70
  -6 -10   6   11.20    9.20
  -6 -10   6    2.20    7.60
   0  11   0   -3.90    4.00
   0 -11   0   -0.30    4.10
   0 -11   0   -5.10    4.70
  -1  11   1 1208.88   45.70
   1 -11  -1 1196.58   45.00
   1 -11  -1 1208.18   47.00
  -1 -11   1 1284.97   45.40
   1 -11  -1 1270.17   44.50
  -1 -11   1 1315.07   45.50
  -1 -11   1 1163.08   46.80
  -2  11   2  421.16   22.80
  -2 -11   2  448.36   24.20
  -2 -11   2  434.06   21.50
  -2 -11   2  456.65   21.40
   2 -11  -2  469.35   21.50
   2 -11  -2  425.16   23.70
   2 -11  -2  391.76   23.30
  -3  11   3   31.70    9.80
  -3 -11   3    8.60    6.80
   3 -11  -3   10.50    8.00
  -3 -11   3   29.30    8.70
  -3 -11   3   18.80    9.00
   3 -11  -3   24.70    9.50
  -4  11   4  134.79   19.60
   4  11  -4  113.19   16.70
  -4  11   4  178.98   21.40
   4  11  -4  178.08   21.90
  -4  11   4  198.18   23.90
  -4 -11   4  174.78   20.00
  -4 -11   4  192.68   22.90
   4 -11  -4  151.88   20.40
  -4 -11   4  145.59   20.90
  -4 -11   4  157.68   21.50
  -4 -11   4  176.28   21.40
   4 -11  -4  145.79   19.60
   4 -11  -4  128.59   18.60
  -4 -11   4  188.68   20.20
  -4 -11   4  169.88   20.70
   5  11  -5  -16.10   12.20
  -5  11   5    9.70   11.00
  -5  11   5    9.80   11.40
  -5  11   5   -5.10    9.80
  -5 -11   5   24.60   13.10
  -5 -11   5   -4.50   10.30
   5 -11  -5   -6.80   11.10
   5 -11  -5   10.20   11.90
  -5 -11   5    8.50   11.50
   5 -11  -5  -19.90    8.80
  -5 -11   5    0.60   10.40
  -5 -11   5   18.50   11.90
  -6  11   6   55.19   10.20
  -6  11   6   55.09   10.80
  -6 -11   6   59.39    9.20
  -6 -11   6   73.69   10.70
   6 -11  -6   32.60    9.40
  -6 -11   6   63.19    9.10
  -6 -11   6   54.79   11.20
  -6 -11   6   55.19   10.60
   0  12   0 3867.51  124.39
   0 -12   0 3711.23  123.49
   0 -12   0 3646.84  125.19
   0 -12   0 3831.72  123.69
  -1  12   1   73.29    9.30
  -1 -12   1   70.09   10.10
   1 -12  -1   85.69   10.20
   1 -12  -1   59.09    7.50
   1 -12  -1   57.19   10.10
  -1 -12   1   71.89    8.80
  -1 -12   1  109.69   10.50
  -1 -12   1   99.49   12.00
  -2  12   2  284.37   18.50
  -2 -12   2  285.67   16.40
   2 -12  -2  279.37   19.70
  -2 -12   2  269.37   16.90
   2 -12  -2  263.07   16.30
   2 -12  -2  278.57   19.00
  -2 -12   2  270.07   19.30
  -3  12   3  193.58   19.00
  -3 -12   3  190.68   18.20
   3 -12  -3  228.88   20.20
   3 -12  -3  213.88   19.30
  -3 -12   3  220.88   20.20
  -3 -12   3  221.18   17.70
  -4  12   4   25.00   13.20
  -4  12   4    5.10   12.10
  -4  12   4    0.10   11.90
   4  12  -4   14.70   11.20
   4  12  -4   -6.60   10.20
   4 -12  -4   -2.60   11.20
   4 -12  -4    8.00    9.90
  -4 -12   4   31.50   12.70
  -4 -12   4   -2.70   11.70
  -4 -12   4   29.40   12.30
   4 -12  -4   10.10    9.80
  -4 -12   4    0.40   16.50
  -4 -12   4    9.60   11.60
  -4 -12   4   22.90   12.00
  -4 -12   4    8.40   10.80
  -5  12   5   84.49   15.20
  -5  12   5   99.99   16.30
  -5  12   5   91.39   14.00
   5 -12  -5   59.69   13.70
   5 -12  -5   81.19   15.20
  -5 -12   5   91.89   14.60
  -5 -12   5  102.29   16.20
  -5 -12   5  101.69   18.30
   5 -12  -5   92.49   16.50
  -5 -12   5   84.39   15.40
  -5 -12   5  100.49   15.10
  -6  12   6    0.60    8.20
  -6  12   6   -3.10    7.50
   6 -12  -6   -1.30    7.10
  -6 -12   6    7.70    6.80
  -6 -12   6   -2.60    8.10
  -6 -12   6    4.90    5.80
  -6 -12   6   -3.20    6.70
  -6 -12   6   -2.40    5.00
   0  13   0    6.10    5.00
   0 -13   0    0.40    4.50
   0 -13   0    3.00    5.50
   0 -13   0    5.30    4.50
  -1  13   1  176.48   13.50
   1  13  -1  192.48   14.00
  -1 -13   1  212.38   13.60
   1 -13  -1  193.28   15.20
  -1 -13   1  179.48   13.10
   1 -13  -1  181.08   13.20
  -1 -13   1  172.98   15.00
   1 -13  -1  197.78   12.80
  -1 -13   1  142.19   12.40
   1 -13  -1  189.28   14.90
  -2  13   2   21.80    7.70
  -2 -13   2   29.80    7.30
  -2 -13   2   31.10    9.40
   2 -13  -2   35.50    9.10
   2 -13  -2   24.20    8.00
   2 -13  -2   33.00    9.50
  -2 -13   2   16.90    7.20
  -3  13   3   37.10   10.90
  -3 -13   3   30.70   10.90
   3 -13  -3   30.70   10.00
  -3 -13   3   58.69   11.20
   3 -13  -3   25.50   10.10
  -4  13   4  408.46   30.70
  -4  13   4  391.86   30.90
  -4  13   4  326.37   26.50
   4  13  -4  404.66   31.00
   4 -13  -4  410.86   30.10
  -4 -13   4  350.26   26.70
  -4 -13   4  359.66   28.90
  -4 -13   4  395.46   29.80
  -4 -13   4  358.26   28.40
   4 -13  -4  382.06   29.00
   4 -13  -4  392.56   30.00
  -4 -13   4  330.77   29.30
  -5  13   5   26.00   11.10
  -5  13   5   16.30   11.50
   5 -13  -5   10.00   12.90
  -5 -13   5   13.10   11.00
   5 -13  -5   17.80    9.20
   5 -13  -5   15.00    8.90
  -5 -13   5   -1.20   10.00
  -5 -13   5   -1.50   10.60
  -5 -13   5   34.40   10.00
  -5 -13   5   10.60   12.90
   0  14   0 6580.14  208.68
   0 -14   0 6222.38  209.88
   0 -14   0 6327.07  207.28
   0 -14   0 6606.14  207.98
   1  14  -1  182.38   14.20
  -1  14   1  208.58   14.50
  -1 -14   1  207.78   13.90
   1 -14  -1  170.28   13.20
  -1 -14   1  183.98   13.80
   1 -14  -1  194.28   15.80
  -1 -14   1  190.48   16.00
  -1 -14   1  213.18   14.30
   1 -14  -1  158.28   14.50
   1 -14  -1  160.98   13.00
  -2  14   2  494.05   27.20
   2 -14  -2  544.35   29.60
  -2 -14   2  573.04   30.00
  -2 -14   2  557.34   26.40
  -2 -14   2  470.35   25.40
   2 -14  -2  547.15   28.50
   2 -14  -2  550.34   26.50
  -3  14   3   -1.50    9.30
   3 -14  -3   -4.80    7.50
   3 -14  -3   -2.30    7.40
  -3 -14   3    0.40    8.10
  -3 -14   3  -16.60    7.30
   4  14  -4   36.30   14.90
  -4  14   4  106.69   17.60
  -4  14   4   64.09   15.30
  -4  14   4   93.69   18.00
   4 -14  -4   56.39   14.60
   4 -14  -4  105.69   15.90
   4 -14  -4   77.79   15.00
  -4 -14   4   96.49   18.20
  -4 -14   4   89.39   16.00
  -4 -14   4   91.39   16.00
  -4 -14   4   47.20   15.30
  -4 -14   4   84.19   15.30
  -5  14   5    8.70    8.20
  -5  14   5    8.10   10.50
  -5 -14   5   14.90   10.60
  -5 -14   5   -5.50   10.00
  -5 -14   5   14.20   10.20
   5 -14  -5    5.10   11.10
  -5 -14   5    8.50    7.80
   0  15   0    3.80    5.60
   0 -15   0    3.20    5.00
   0 -15   0   -3.20    5.30
   0 -15   0   -0.80    6.00
  -1  15   1    8.00    5.90
   1  15  -1    2.30    5.90
   1 -15  -1    0.40    5.40
  -1 -15   1   -2.40    7.70
  -1 -15   1    2.50    5.20
   1 -15  -1   -1.30    7.40
   1 -15  -1    9.10    6.60
   1 -15  -1    2.10    5.30
  -1 -15   1   -7.60    5.90
  -2  15   2    2.30    6.80
  -2 -15   2    7.80    6.50
  -2 -15   2    7.80    9.40
   2 -15  -2    6.80    7.00
   2 -15  -2    9.20    7.60
   2 -15  -2    2.60    6.40
  -2 -15   2   12.00    6.20
  -3 -15   3   60.39   13.30
  -3 -15   3   45.20   13.30
   3 -15  -3   65.59   13.40
   3 -15  -3   51.49   12.70
  -4  15   4  143.19   19.10
  -4  15   4  112.59   17.90
   4  15  -4  212.68   25.30
   4 -15  -4  150.58   20.30
  -4 -15   4  166.18   22.90
  -4 -15   4  138.49   19.20
  -4 -15   4  193.18   21.40
  -4 -15   4  148.79   19.00
   4 -15  -4  149.59   19.10
  -4 -15   4  170.68   21.30
   4 -15  -4  190.08   22.80
  -5  15   5    3.30    9.20
  -5  15   5    1.10    7.70
  -5 -15   5   -2.30    9.40
   5 -15  -5  -17.30    7.90
  -5 -15   5   -5.00    8.70
  -5 -15   5    8.80   10.30
  -5 -15   5    3.20    9.70
   0  16   0  292.37   18.80
   0 -16   0  296.27   18.10
   0 -16   0  299.87   20.70
   0 -16   0  310.67   17.80
   1  16  -1  304.97   18.60
  -1  16   1  284.77   19.00
  -1 -16   1  265.17   18.60
   1 -16  -1  297.57   17.90
  -1 -16   1  277.57   18.30
   1 -16  -1  293.67   18.50
   1 -16  -1  312.97   21.10
  -1 -16   1  327.77   21.80
  -2  16   2   24.20    9.00
   2  16  -2    3.60    8.00
   2 -16  -2   24.10    9.30
  -2 -16   2   13.60    7.20
   2 -16  -2   11.40    8.90
  -2 -16   2   29.10   10.30
  -2 -16   2   10.50    7.60
   2 -16  -2   12.00    7.60
  -3  16   3  823.72   47.80
  -3 -16   3  739.33   41.10
   3 -16  -3  768.92   41.50
   3 -16  -3  772.12   40.80
   3 -16  -3  748.83   43.00
  -4  16   4    2.20   11.30
  -4  16   4    6.30   11.70
  -4 -16   4   18.50   13.30
  -4 -16   4   -5.30   11.00
  -4 -16   4    1.40   12.30
   4 -16  -4   -2.70   10.90
   4 -16  -4   -0.40   11.70
  -4 -16   4   -1.90   13.40
   4 -16  -4   19.50   12.30
  -4 -16   4   -9.50   11.00
  -5  16   5  118.29   14.90
  -5  16   5   87.59   12.90
  -5 -16   5   88.79   12.90
   5 -16  -5   83.39   13.50
  -5 -16   5   54.89   12.00
  -5 -16   5   92.69   14.00
  -5 -16   5   95.59   12.80
   0  17   0   -2.00    5.80
   0 -17   0   -0.70    5.30
   0 -17   0    5.00    5.50
   0 -17   0    8.20    7.30
  -1  17   1  299.17   20.60
   1  17  -1  303.07   20.70
   1 -17  -1  336.17   20.00
  -1 -17   1  317.27   20.30
   1 -17  -1  336.57   19.80
   1 -17  -1  378.16   25.00
  -1 -17   1  390.56   24.30
  -1 -17   1  323.67   21.10
   2  17  -2   70.29   12.70
  -2  17   2   55.49   11.80
   2 -17  -2   53.39   11.70
  -2 -17   2   76.49   10.50
   2 -17  -2   70.49   13.20
  -2 -17   2   76.69   13.60
  -2 -17   2   77.29   11.60
   2 -17  -2   68.89   10.50
  -3  17   3   19.90   12.90
  -3 -17   3   48.50   13.70
   3 -17  -3   23.50   11.90
  -3 -17   3   38.00   15.10
   3 -17  -3   14.80   11.70
  -3 -17   3   43.90   15.60
   3 -17  -3   20.10   13.40
  -4  17   4  202.48   21.10
  -4  17   4  279.87   25.90
   4 -17  -4  245.18   24.40
   4 -17  -4  258.07   26.10
  -4 -17   4  243.58   25.80
  -4 -17   4  228.48   26.90
  -4 -17   4  260.27   25.00
   4 -17  -4  251.77   27.00
  -4 -17   4  275.97   23.00
  -5  17   5   23.60   11.00
  -5  17   5   26.50    8.00
  -5 -17   5   39.00    8.70
   5 -17  -5   14.50    9.60
  -5 -17   5   39.60    9.20
  -5 -17   5   38.10   10.90
  -5 -17   5   39.70    9.50
   0  18   0   47.90    8.80
   0 -18   0   46.00    9.30
   0 -18   0   55.29   11.40
   0 -18   0   36.20    8.00
   1  18  -1   75.09   12.20
  -1  18   1   77.29   11.60
  -1 -18   1   65.39   10.70
   1 -18  -1   72.69   10.60
   1 -18  -1   75.59   13.40
  -1 -18   1  100.29   14.40
   1 -18  -1   63.09    9.90
  -1 -18   1   62.79   10.50
  -2  18   2   -1.90    8.60
   2  18  -2    1.60    6.80
   2 -18  -2    7.70    8.40
  -2 -18   2    6.70    9.70
   2 -18  -2    4.30    6.10
   2 -18  -2    0.50    8.70
  -2 -18   2    4.50    7.50
  -3  18   3   76.39   15.40
   3 -18  -3   90.09   16.50
  -3 -18   3   84.59   16.70
   3 -18  -3   99.09   17.30
  -3 -18   3   63.19   15.80
  -3 -18   3   67.99   16.90
   3 -18  -3   58.59   15.20
  -4  18   4   -2.00   11.50
   4  18  -4   25.00   15.40
  -4  18   4   10.00   11.20
   4 -18  -4   21.00   11.50
  -4 -18   4    6.50    9.40
  -4 -18   4   -4.50   10.70
  -4 -18   4   -4.80   11.20
  -4 -18   4   -8.00   14.10
   4 -18  -4   -1.80   13.10
   4 -18  -4   35.00   13.80
  -5  18   5   86.99   12.00
  -5  18   5   71.19   12.20
  -5 -18   5   68.69   11.60
  -5 -18   5   88.19   13.30
  -5 -18   5   79.29   12.80
   5 -18  -5   73.59   12.50
   0  19   0    8.80    8.00
   0 -19   0   -6.20    6.00
   0 -19   0   -4.70    6.60
   0 -19   0   18.60    9.00
   1  19  -1  214.58   19.00
  -1  19   1  184.28   17.90
  -1 -19   1  193.78   17.60
  -1 -19   1  216.18   17.50
   1 -19  -1  234.38   17.40
  -1 -19   1  197.48   20.20
   1 -19  -1  229.78   17.30
   1 -19  -1  220.88   20.30
  -2 -19   2  330.47   23.50
   2 -19  -2  371.46   26.60
  -2 -19   2  350.86   26.90
   2 -19  -2  369.16   22.70
  -3  19   3   22.10   12.00
  -3 -19   3   16.80   14.10
  -3 -19   3    8.80   12.30
  -3 -19   3    5.90   11.80
   3 -19  -3   17.00   12.30
   3 -19  -3   -1.20   11.80
   3 -19  -3   18.10   12.10
  -4  19   4   24.60    9.60
  -4 -19   4   23.50   12.90
  -4 -19   4   12.90   12.40
  -4 -19   4   36.20   13.50
   4 -19  -4   27.70   10.60
   4 -19  -4   32.20   10.20
   4 -19  -4   16.90   13.50
  -5  19   5   -1.00    5.60
  -5 -19   5   18.80    9.50
  -5 -19   5    4.00    8.40
   5 -19  -5    9.40    6.20
   0  20   0   45.60   11.00
   0 -20   0   47.40    9.10
   0 -20   0   53.69   10.00
   0 -20   0   62.09   12.90
  -1  20   1    0.10    8.20
   1  20  -1    4.00    8.90
  -1 -20   1    5.90    7.10
  -1 -20   1    2.60    7.50
   1 -20  -1   -3.00    7.20
   1 -20  -1   -3.50    8.60
   1 -20  -1   -1.30    6.50
  -1 -20   1   -7.30    8.70
   2 -20  -2   80.89   12.30
  -2 -20   2   99.29   15.00
   2 -20  -2   87.09   15.70
  -2 -20   2  100.69   16.80
  -3  20   3   63.89   14.20
  -3 -20   3   51.89   15.80
   3 -20  -3   46.30   14.10
   3 -20  -3   54.09   14.60
   3 -20  -3   49.90   14.10
  -3 -20   3   78.69   16.40
  -3 -20   3   53.99   16.10
  -4  20   4    7.40   11.00
  -4 -20   4   20.70   12.10
  -4 -20   4    2.40   12.00
  -4 -20   4   23.30    9.80
   4 -20  -4   19.00    9.50
   4 -20  -4   29.20   11.30
  -5  20   5  135.09   13.20
  -5 -20   5  117.59   15.20
   5 -20  -5  100.69   12.30
  -5 -20   5  143.29   15.70
   0  21   0   -8.40    8.10
   0 -21   0   -0.70    7.90
   0 -21   0   -0.90    7.30
   0 -21   0    3.60    7.60
   1 -21  -1  370.56   26.80
   1 -21  -1  399.46   24.80
   1 -21  -1  346.87   23.10
  -1 -21   1  380.66   27.90
  -1 -21   1  347.37   24.10
  -1 -21   1  375.96   24.10
  -2  21   2  501.05   32.10
   2 -21  -2  478.95   34.30
   2 -21  -2  458.65   32.00
  -2 -21   2  398.06   32.50
  -2 -21   2  440.76   33.20
   2 -21  -2  456.95   32.60
   2 -21  -2  481.75   32.40
  -2 -21   2  447.96   31.90
   2 -21  -2  484.35   27.60
  -3  21   3   46.90   13.50
   3 -21  -3   40.00   13.40
  -3 -21   3   37.30   15.00
  -3 -21   3   46.60   15.40
  -3 -21   3   37.60   15.00
   3 -21  -3   74.29   15.60
  -4  21   4   20.80   10.50
  -4 -21   4   18.00   11.60
   4 -21  -4  -11.20    9.60
  -4 -21   4   27.30    9.30
  -5  21   5    7.60    5.60
  -5 -21   5    3.80   11.50
   5 -21  -5    3.70    7.60
   0 -22   0  277.27   20.40
   0 -22   0  217.18   22.20
   0 -22   0  241.08   20.80
  -1 -22   1  100.59   15.30
   1 -22  -1   79.79   15.30
  -1 -22   1   90.99   16.40
   1 -22  -1   89.49   14.40
   1 -22  -1   80.49   12.80
  -1 -22   1   91.89   14.50
  -2  22   2   11.00   12.40
   2 -22  -2   14.40    9.10
   2 -22  -2   27.20   12.90
  -2 -22   2   35.40   13.10
   2 -22  -2    3.00   12.50
  -2 -22   2   36.80   16.20
   2 -22  -2   34.70   12.90
  -2 -22   2   23.90   13.90
   2 -22  -2   38.80   14.90
  -3  22   3   16.90   11.50
   3 -22  -3   14.60   12.50
  -3 -22   3   24.00   13.90
  -3 -22   3   31.90   20.40
   3 -22  -3   20.00   13.70
  -3 -22   3   11.90   13.10
  -4  22   4    8.70   10.10
  -4 -22   4   -4.80    9.70
  -4 -22   4  -11.20    9.90
   4 -22  -4   -6.40    9.10
   0 -23   0    0.00   11.10
   0 -23   0   -5.70   14.80
   0 -23   0   -4.00    9.40
   0 -23   0    0.10   10.30
   0 -23   0    3.80    8.60
   0 -23   0   -2.50   11.80
  -1 -23   1  222.78   21.40
  -1 -23   1  190.38   22.90
  -1 -23   1  178.28   22.70
  -1 -23   1  165.98   24.40
   1 -23  -1  151.98   21.30
   1 -23  -1  176.68   20.70
   1 -23  -1  207.38   22.90
  -1 -23   1  200.08   24.00
  -1 -23   1  220.98   20.10
   1 -23  -1  170.38   18.00
   1 -23  -1  178.48   21.90
   1 -23  -1  221.28   23.00
  -2  23   2   60.19   14.20
  -2 -23   2   54.69   15.60
   2 -23  -2   72.09   16.80
   2 -23  -2   62.79   14.30
   2 -23  -2   52.39   12.00
   2 -23  -2   72.09   16.00
   2 -23  -2   51.19   15.20
  -2 -23   2   63.19   16.00
  -2 -23   2   67.19   16.10
  -3  23   3  180.78   18.70
  -3 -23   3  166.78   23.40
   3 -23  -3  158.88   20.90
   3 -23  -3  195.88   19.80
  -3 -23   3  162.88   20.30
  -4  23   4  134.99   15.40
   4 -23  -4  117.69   14.60
   0 -24   0  273.17   27.30
   0 -24   0  243.38   25.10
   0 -24   0  243.28   26.40
   0 -24   0  295.87   26.00
   0 -24   0  285.47   22.80
   1 -24  -1   44.40   11.50
  -1 -24   1   57.19   13.50
   1 -24  -1   33.40   13.90
  -1 -24   1   51.99   14.10
   1 -24  -1   47.20   15.70
  -1 -24   1   48.30   14.70
   1 -24  -1   51.09   14.70
  -1 -24   1   41.90   16.70
  -1 -24   1   19.40   13.20
   1 -24  -1   63.29   14.10
  -2  24   2  366.16   28.30
  -2 -24   2  318.17   26.10
   2 -24  -2  359.56   30.30
   2 -24  -2  345.07   30.30
  -2 -24   2  350.96   30.90
   2 -24  -2  374.46   29.20
  -2 -24   2  358.16   30.20
   2 -24  -2  372.16   25.20
   2 -24  -2  347.17   28.50
  -3  24   3   60.39   13.60
  -3 -24   3   33.10   13.70
  -3 -24   3   54.49   14.70
   3 -24  -3   69.99   14.80
  -4  24   4   29.70   11.10
   4 -24  -4   21.00    9.50
   0 -25   0  -10.80   11.50
   0 -25   0    8.80   11.50
   0 -25   0  -10.00    8.50
   0 -25   0    7.10   11.00
   0 -25   0  -13.00   12.80
   1 -25  -1   15.60   11.80
  -1 -25   1    0.60    9.70
   1 -25  -1   17.20   11.90
  -1 -25   1   24.40   14.10
  -1 -25   1   21.30   14.80
   1 -25  -1   15.20   13.20
   1 -25  -1   25.70   13.70
  -1 -25   1   12.80   12.60
  -1 -25   1   36.40   13.50
   1 -25  -1   19.90   10.50
  -2  25   2   32.90   13.20
   2 -25  -2   15.80   12.30
  -2 -25   2   15.50   12.30
   2 -25  -2   23.70   15.10
   2 -25  -2   17.90   10.20
   2 -25  -2   -2.00   11.70
   2 -25  -2   17.00   12.80
  -2 -25   2   27.00   14.60
  -3  25   3   41.30   12.00
  -3 -25   3   35.30   13.20
  -3 -25   3   30.10   12.90
   3 -25  -3   27.90   12.30
  -4  25   4   13.60    9.20
   4 -25  -4   28.40    7.70
   0 -26   0   18.50   13.10
   0 -26   0    8.20   13.60
   0 -26   0    8.40   10.90
   0 -26   0   -5.00   10.20
   0 -26   0    2.80   13.40
  -1 -26   1    5.40   11.20
   1 -26  -1    8.50    9.70
   1 -26  -1    5.00   12.80
   1 -26  -1    6.70   11.20
   1 -26  -1   -7.30   10.10
   1 -26  -1   -1.80   12.10
  -1 -26   1    6.80   11.90
  -1 -26   1   -0.10   11.80
  -1 -26   1    0.70   14.40
  -1 -26   1   12.00   14.20
  -2  26   2   -2.20   10.80
  -2 -26   2    2.00   12.30
   2 -26  -2    6.40    9.50
  -2 -26   2   -1.00   11.10
   2 -26  -2   11.90   14.10
   2 -26  -2   12.10   11.80
   2 -26  -2    1.10   11.60
   2 -26  -2   14.80   11.30
  -3  26   3  291.37   23.30
  -3 -26   3  272.87   23.70
   3 -26  -3  284.97   21.50
  -4  26   4   -6.00    4.60
   4 -26  -4    8.50    5.70
   0 -27   0    1.60   11.20
   0 -27   0    7.50   10.50
   0 -27   0    6.80   12.90
   0 -27   0    6.70   13.80
   0 -27   0    4.10    6.80
   1 -27  -1   73.19   15.20
   1 -27  -1   72.59   13.80
  -1 -27   1   64.49   14.30
   1 -27  -1   84.39   16.90
   1 -27  -1  107.39   17.10
  -1 -27   1   92.29   16.00
  -1 -27   1   71.59   17.20
   1 -27  -1   65.29   17.70
  -1 -27   1   78.19   15.60
  -2  27   2    4.80   10.40
   2 -27  -2   -9.40   10.20
  -2 -27   2    9.40   11.10
   2 -27  -2   -2.90   10.80
   2 -27  -2   -2.90    7.20
   2 -27  -2  -16.30    9.60
  -2 -27   2   -2.10   12.00
  -3  27   3  202.78   20.00
  -3 -27   3  184.38   20.10
   3 -27  -3  221.48   20.30
  -4  27   4  114.79   13.30
   4 -27  -4   98.79   11.20
   0 -28   0   34.10   16.90
   0 -28   0   51.79   13.30
   0 -28   0   95.29   17.40
   0 -28   0   88.49   16.20
   0 -28   0   53.49   14.80
   1 -28  -1   65.19   11.70
   1 -28  -1   81.69   15.50
   1 -28  -1   77.49   13.40
  -1 -28   1   52.29   12.10
   1 -28  -1   66.69   17.90
  -1 -28   1   59.99   13.60
  -1 -28   1   57.29   15.10
   1 -28  -1   50.69   14.80
  -1 -28   1   71.19   16.50
   2 -28  -2  113.19   16.40
   2 -28  -2  148.09   17.10
   2 -28  -2  151.98   21.90
   2 -28  -2  161.88   19.90
  -2 -28   2  195.48   22.50
  -3  28   3   10.50    9.10
  -3 -28   3   -1.00    8.70
   3 -28  -3   13.50    9.30
   0 -29   0   -0.60   11.10
   0 -29   0   -2.40   10.70
   0 -29   0    4.30   12.20
   0 -29   0   -1.70   10.50
  -1 -29   1  123.59   16.60
   1 -29  -1  114.19   15.60
  -1 -29   1  138.39   20.10
   1 -29  -1  121.39   17.20
   1 -29  -1   94.39   16.90
  -1 -29   1  154.78   18.50
   1 -29  -1  140.79   18.70
  -1 -29   1  111.89   17.10
   2 -29  -2   82.29   13.90
   2 -29  -2  107.79   16.10
  -2 -29   2   87.69   15.80
   2 -29  -2  104.29   14.70
  -3  29   3    3.00    8.70
   3 -29  -3    3.70    8.10
  -3 -29   3    2.50    8.60
   0 -30   0   -1.20    7.50
   0 -30   0   -1.90    7.00
   0 -30   0   -0.40   11.30
   0 -30   0   -5.80   10.60
   1 -30  -1   17.00   10.60
   1 -30  -1   39.90   12.60
  -1 -30   1   17.00   11.20
  -1 -30   1   12.10   11.20
   1 -30  -1   18.60   11.40
  -2 -30   2   71.79   13.00
   2 -30  -2   65.49   12.50
   2 -30  -2   82.49   11.90
   2 -30  -2   62.49   13.70
   3 -30  -3   97.49   11.40
   0 -31   0  -15.80    9.30
   0 -31   0  -16.70    9.50
   0 -31   0    0.60    7.10
   1 -31  -1  208.78   18.00
  -1 -31   1  234.18   22.20
   1 -31  -1  256.27   23.70
   1 -31  -1  206.18   20.70
  -1 -31   1  224.38   21.00
   2 -31  -2   11.70    8.40
   2 -31  -2   10.40    9.00
   2 -31  -2    1.50   10.20
  -2 -31   2   10.80    6.70
   0 -32   0  130.79   17.30
   0 -32   0  140.39   19.30
  -1 -32   1   29.40    9.90
   1 -32  -1   29.50   10.20
  -1 -32   1   23.70   10.30
   1 -32  -1   43.20    8.90
   1 -32  -1   26.80   11.10
  -2 -32   2   17.00    6.80
   2 -32  -2   26.40    7.10
   2 -32  -2   31.50    9.90
   2 -32  -2   13.20    8.70
   0 -33   0    3.10    8.00
   0 -33   0    6.30    9.10
   1 -33  -1   -1.60    5.70
  -1 -33   1    4.90    7.90
  -1 -33   1   18.40    9.20
   1 -33  -1   16.40    9.20
  -2  33   2  123.29   14.30
   2 -33  -2  160.38   14.60
  -2 -33   2  115.09   13.40
   0 -34   0  124.89   13.20
   0 -34   0  115.69   14.10
   1 -34  -1    9.90    7.70
   1 -34  -1   23.30    8.20
  -1 -34   1   10.80    7.90
  -1 -34   1    3.80    7.00
  -6   0   5   -4.90   10.60
  -6   0   5    6.30    7.00
  -6   0   5    2.90   10.30
  -6   0   5   -0.30    8.70
  -6   0   5   11.60    9.30
   6   0  -5    1.30    9.30
  -6   0   5    6.40    9.20
  -5   0   4  251.47   23.70
  -5   0   4  295.77   24.30
   5   0  -4  243.68   25.90
  -5   0   4  234.08   24.70
  -5   0   4  249.88   26.90
  -5   0   4  221.58   25.00
  -5   0   4  328.67   28.70
   5   0  -4  252.27   24.90
  -5   0   4  251.67   24.00
  -5   0   4  251.47   24.60
   5   0  -4  245.08   24.40
  -4   0   3   -1.00    7.30
   4   0  -3   -4.20    7.10
   4   0  -3    8.50    8.40
  -3   0   2   13.00    6.00
  -3   0   2    6.60    5.60
  -3   0   2    4.10    4.00
   3   0  -2   10.70    6.40
  -2   0   1   -0.50    2.20
  -1   0   0 1133.39   36.20
   1   0   0 1127.29   36.50
   0   0   1   -1.40    1.40
   0   0   1    1.00    2.10
  -1   0   2   59.19    7.00
  -2   0   3    2.20    4.70
   2   0  -3    1.40    5.30
  -2   0   3    6.10    5.60
   2   0  -3   -3.00    4.70
  -2   0   3    3.50    4.70
   3   0  -4    3.20    7.20
   3   0  -4    5.20    6.80
  -3   0   4    9.00    6.60
   3   0  -4   -2.70    6.20
  -4   0   5   14.80   14.80
   4   0  -5    2.30    8.80
  -4   0   5  -11.20   11.90
   4   0  -5    1.30    8.00
  -4   0   5   -1.80   10.60
   4   0  -5   -0.70    6.70
  -4   0   5   -0.80   13.40
  -4   0   5    3.80   11.90
  -4   0   5    4.30   14.90
  -5   0   6  166.88   20.60
  -5   0   6  175.18   21.00
   5   0  -6  188.68   23.10
  -5   0   6  176.88   20.50
  -5   0   6  173.08   24.80
   5   0  -6  150.58   19.60
  -5   0   6  169.48   18.00
   5   0  -6  179.78   22.10
  -5   0   6  189.98   23.10
  -6   0   7   -2.70    5.10
  -6   0   7   -2.00    5.10
  -6   0   7   13.20    8.30
  -6   0   7    1.40    9.20
  -6   0   7   -1.90    7.80
   6   1  -5   42.90   11.40
  -6   1   5   25.00   11.20
  -6   1   5   23.70   10.70
  -6   1   5   36.70    9.30
  -6   1   5   51.79   11.30
  -6   1   5   10.60   11.40
  -6  -1   5   45.40   10.00
  -6  -1   5   22.30   10.70
   6  -1  -5   25.70   11.20
  -6  -1   5   49.70   11.70
  -6  -1   5   51.29   11.90
  -6  -1   5   24.80    9.00
  -6  -1   5   39.30   11.10
  -5   1   4  139.29   19.90
  -5   1   4  132.19   19.10
  -5   1   4   74.19   15.20
   5   1  -4  136.79   20.30
  -5   1   4  137.29   17.80
   5   1  -4  107.79   17.50
   5   1  -4  163.68   20.20
  -5   1   4  140.79   19.30
  -5   1   4   73.49   15.10
  -5   1   4  107.29   17.10
  -5   1   4  116.19   19.60
  -5  -1   4  120.39   16.50
   5  -1  -4  112.59   17.70
  -5  -1   4  139.99   18.20
   5  -1  -4  112.29   17.90
  -5  -1   4  135.89   18.50
  -5  -1   4  142.99   18.80
  -5  -1   4  102.19   18.60
  -5  -1   4  136.79   17.60
  -5  -1   4   75.69   16.00
   5  -1  -4  168.38   22.30
  -4   1   3   11.20    7.90
   4   1  -3   -2.40    9.30
   4   1  -3   13.40    9.00
   4  -1  -3   -7.50    7.10
  -4  -1   3   16.00    8.40
   4  -1  -3    7.60    8.30
  -3   1   2  172.28   12.20
   3   1  -2  190.18   16.30
  -3   1   2  174.58   13.80
  -3   1   2  179.78   14.50
  -3  -1   2  171.58   13.90
  -3  -1   2  161.98   13.40
   3  -1  -2  172.48   14.90
  -2   1   1  561.54   21.40
  -2  -1   1  546.55   21.20
   1   1   0 4693.53  148.79
  -1   1   0 4871.51  148.59
   1  -1   0 4675.63  148.29
  -1  -1   0 4757.82  148.19
   0   1   1 2926.11   92.99
   0   1   1 2943.91   93.69
   0  -1   1 2938.91   92.99
   0  -1   1 2989.30   93.69
  -1   1   2  327.77   15.70
  -1  -1   2  375.76   16.00
  -2   1   3  165.08   12.70
  -2   1   3  177.38   12.60
   2  -1  -3  154.58   12.80
   2  -1  -3  166.18   13.30
   2  -1  -3  139.39   12.10
  -2  -1   3  160.88   13.00
  -2  -1   3  155.18   12.10
  -2  -1   3  179.38   12.50
   3   1  -4  690.13   34.50
   3   1  -4  753.62   34.50
  -3   1   4  732.13   34.30
   3   1  -4  731.73   35.80
   3  -1  -4  744.53   34.70
   3  -1  -4  681.13   34.00
   3  -1  -4  716.23   35.90
  -3  -1   4  710.83   33.90
  -3  -1   4  757.72   34.00
  -4   1   5   84.69   15.00
  -4   1   5   77.99   18.40
  -4   1   5   62.39   16.90
  -4   1   5  111.79   17.70
  -4   1   5   99.79   20.00
   4   1  -5  122.99   16.60
  -4   1   5   81.89   15.80
   4   1  -5   78.39   14.00
   4   1  -5   71.39   14.30
  -4  -1   5   86.09   17.10
  -4  -1   5  107.69   16.70
   4  -1  -5   62.19   13.90
  -4  -1   5   87.89   17.40
  -4  -1   5   60.89   14.80
  -4  -1   5  117.49   20.30
   4  -1  -5  105.49   15.90
  -4  -1   5   79.89   16.90
   4  -1  -5   96.99   14.70
  -5   1   6    8.70    8.00
  -5   1   6   -8.30   12.30
  -5   1   6   10.40   11.60
   5   1  -6    9.10   13.20
  -5   1   6   13.20   11.30
  -5   1   6   16.20   10.90
   5   1  -6   33.90   14.00
  -5   1   6    5.00   11.00
   5  -1  -6    3.10   11.50
   5  -1  -6    8.70    9.30
  -5  -1   6    1.70   11.00
  -5  -1   6    7.40   10.40
  -5  -1   6   -2.00   10.30
   5  -1  -6  -10.10    7.30
  -5  -1   6    3.30   12.90
  -5  -1   6    2.30   10.50
  -5  -1   6    9.70   10.60
  -6   1   7   26.70   10.50
   6   1  -7   42.30   10.40
  -6   1   7   40.20    9.80
  -6   1   7   44.20   10.10
  -6   1   7   35.40    9.40
  -6  -1   7   47.70   10.30
   6  -1  -7   39.00    9.90
  -6  -1   7   52.89    9.80
  -6  -1   7   54.59   10.30
  -6  -1   7   27.80    8.40
  -6  -1   7   33.30    9.50
  -6  -1   7   35.90    9.50
  -6   2   5   44.80   12.80
  -6   2   5   45.40   11.70
   6   2  -5   78.99   12.90
  -6   2   5   55.49   12.60
  -6   2   5   72.79   14.30
  -6   2   5   58.89   12.60
  -6  -2   5   39.20   12.20
  -6  -2   5   55.79   12.00
  -6  -2   5   73.29   11.70
  -6  -2   5   26.80   12.20
  -6  -2   5   40.00   11.60
  -6  -2   5   64.89   11.50
   6  -2  -5   55.29   12.80
  -5   2   4   32.70   14.20
   5   2  -4   29.10   12.90
  -5   2   4   15.60   12.30
  -5   2   4   15.40    9.30
   5   2  -4   30.30   12.40
  -5   2   4   12.20   12.10
  -5   2   4   13.50   13.40
  -5   2   4   30.40   12.80
  -5   2   4   14.30   11.60
   5   2  -4   24.20    9.80
   5  -2  -4   19.90   12.50
  -5  -2   4   10.10   11.60
  -5  -2   4   24.80   12.20
   5  -2  -4   16.80   11.50
  -5  -2   4   -0.20   10.80
  -5  -2   4   39.40   10.30
  -5  -2   4   38.50   13.20
  -5  -2   4    5.10   11.70
  -5  -2   4   14.20   12.70
   5  -2  -4   24.60   11.00
   4   2  -3 1874.61   72.69
   4   2  -3 1820.02   72.89
  -4   2   3 1916.01   71.89
   4  -2  -3 1835.72   72.79
  -4  -2   3 1689.03   70.49
  -3   2   2  473.85   24.20
  -3   2   2  409.36   22.70
  -3   2   2  476.25   21.90
   3   2  -2  433.26   24.10
   3  -2  -2  446.56   24.30
   3  -2  -2  482.95   24.90
  -3  -2   2  457.05   23.20
  -3  -2   2  474.25   24.20
   2  -2  -1   60.39    7.70
  -2  -2   1   45.00    5.00
   1   2   0 2046.30   66.49
  -1   2   0 2115.09   66.39
   1  -2   0 2057.39   65.89
  -1  -2   0 2103.69   65.79
   0   2   1   61.99    4.10
   0   2   1   66.19    4.80
   0  -2   1   61.39    4.20
   0  -2   1   56.29    4.50
  -1   2   2 9934.11  313.27
  -1  -2   2 9999.00  313.27
  -2   2   3   32.00    6.80
  -2   2   3   41.50    7.30
   2  -2  -3   28.60    6.80
   2  -2  -3   35.30    7.70
  -2  -2   3   38.80    7.10
   2  -2  -3   33.40    8.00
  -2  -2   3   35.60    6.80
  -2  -2   3   33.10    7.30
   3   2  -4  268.27   20.50
   3   2  -4  294.37   20.30
  -3   2   4  286.77   19.90
   3   2  -4  249.88   19.00
   3  -2  -4  321.97   20.50
   3  -2  -4  315.87   20.60
  -3  -2   4  244.38   18.60
   3  -2  -4  241.58   19.90
  -3  -2   4  255.97   18.80
  -4   2   5  828.62   43.50
   4   2  -5  887.11   44.60
   4   2  -5  854.31   42.50
   4   2  -5  814.22   42.00
  -4   2   5  794.52   41.70
  -4   2   5  753.42   43.60
  -4   2   5  819.92   47.30
  -4   2   5  801.92   42.30
  -4  -2   5  786.52   43.60
   4  -2  -5  892.71   44.00
   4  -2  -5  889.71   42.80
   4  -2  -5  873.61   43.10
  -4  -2   5  760.42   41.50
  -4  -2   5  841.72   47.30
  -4  -2   5  795.12   43.50
  -4  -2   5  823.62   43.60
  -4  -2   5  820.92   42.60
   5   2  -6   43.80   14.90
  -5   2   6   30.60   12.70
  -5   2   6   58.79   16.40
  -5   2   6   49.70   14.30
  -5   2   6   49.99   12.20
  -5   2   6   47.60   11.00
  -5   2   6   30.10   12.00
   5   2  -6   58.79   13.30
  -5  -2   6   55.59   13.70
  -5  -2   6   52.09   13.30
   5  -2  -6   62.99   15.70
   5  -2  -6   54.69   13.20
  -5  -2   6   34.30   15.00
  -5  -2   6   41.20   12.90
   5  -2  -6   63.89   13.50
  -5  -2   6   61.99   14.60
  -5  -2   6   56.69   13.50
  -6   2   7  115.09   15.10
  -6   2   7  126.39   15.20
  -6   2   7  119.19   12.00
   6   2  -7  131.59   12.80
  -6  -2   7  152.38   15.70
  -6  -2   7  105.79   12.80
  -6  -2   7  132.79   16.10
  -6  -2   7   89.99   11.60
   6  -2  -7  120.69   13.20
  -6  -2   7  104.39   11.70
  -6  -2   7  108.89   13.90
  -6   3   5   35.80   10.00
  -6   3   5   20.60   12.30
  -6   3   5   17.60   10.20
  -6   3   5   32.10   10.90
  -6   3   5    8.20   10.20
  -6   3   5   21.90   10.80
   6   3  -5    9.60    9.70
  -6  -3   5   10.50    9.20
  -6  -3   5   16.00   10.20
  -6  -3   5   15.40   10.10
  -6  -3   5   23.40   10.60
  -6  -3   5   21.70    8.70
   6  -3  -5   18.30    7.80
  -6  -3   5   10.00   10.00
  -5   3   4   18.70    8.80
   5   3  -4   29.50   13.60
  -5   3   4   10.10   12.80
  -5   3   4    5.30   12.20
  -5   3   4    9.10   11.60
  -5   3   4    6.80   11.50
   5   3  -4   15.20   11.80
   5   3  -4   -3.40   10.70
  -5   3   4    0.60   11.40
  -5   3   4    6.10   12.30
   5  -3  -4    6.80   11.50
  -5  -3   4   -2.70   10.40
   5  -3  -4    8.70   10.90
  -5  -3   4   26.90   12.30
  -5  -3   4    9.00   11.70
  -5  -3   4   12.80   12.10
   5  -3  -4   11.60    8.10
  -5  -3   4   23.80   12.10
  -5  -3   4   42.00   15.00
  -5  -3   4    9.60   11.80
   4   3  -3   10.90    8.60
  -4   3   3    2.30    7.40
   4   3  -3    7.00    8.30
  -4  -3   3   -3.40    6.30
   4  -3  -3   -2.60    7.50
   4  -3  -3   -7.60    7.80
  -3   3   2    5.70    5.70
  -3   3   2   11.00    6.00
  -3   3   2    4.20    5.30
   3   3  -2   11.30    6.70
   3  -3  -2    2.20    5.30
  -3  -3   2   -2.40    3.60
   3  -3  -2    4.90    6.30
  -3  -3   2   -0.90    4.60
  -3  -3   2    8.30    5.80
  -2   3   1   96.29    7.10
   2   3  -1   98.99    6.20
  -2  -3   1   97.19    6.70
   2  -3  -1   95.49    9.70
  -1   3   0  486.55   16.90
   1  -3   0  456.75   16.40
  -1  -3   0  463.05   16.30
   0   3   1 1303.07   43.00
   0   3   1 1273.87   42.40
   0  -3   1 1281.37   42.80
   0  -3   1 1325.07   42.50
  -1   3   2 5389.26  170.58
  -1  -3   2 5343.27  170.28
  -1  -3   2 5315.57  169.28
  -2   3   3 2244.28   77.79
  -2  -3   3 2175.88   77.39
  -2  -3   3 2371.76   77.79
   2  -3  -3 2220.08   78.89
  -2  -3   3 2271.57   78.89
   2  -3  -3 2168.88   78.29
   2  -3  -3 2251.97   78.49
   3   3  -4  202.18   17.00
   3   3  -4  153.08   15.40
   3   3  -4  178.08   17.20
  -3   3   4  171.98   16.10
  -3  -3   4  168.98   15.40
   3  -3  -4  163.98   15.60
   3  -3  -4  138.39   15.90
  -3  -3   4  154.28   16.70
  -3  -3   4  140.19   14.30
   3  -3  -4  179.38   16.30
  -4   3   5   18.70   11.90
  -4   3   5    6.40   12.70
  -4   3   5   22.30   13.50
   4   3  -5    7.00   10.20
  -4   3   5   26.50   15.70
   4   3  -5   18.20   10.20
   4   3  -5   17.80   10.00
  -4   3   5   12.10   14.40
  -4  -3   5   13.40   14.30
   4  -3  -5   22.20   10.70
   4  -3  -5   19.70   10.00
  -4  -3   5    7.10   13.80
   4  -3  -5   27.80   10.90
  -4  -3   5   25.40   12.50
  -4  -3   5   29.00   13.00
  -4  -3   5   27.50   13.70
  -4  -3   5    5.50   11.50
  -5   3   6   57.19   13.90
  -5   3   6   51.09   14.30
  -5   3   6   35.10   14.60
  -5   3   6   42.00   10.60
  -5   3   6   16.10   11.60
   5   3  -6   63.09   15.80
   5   3  -6   36.20   14.30
   5  -3  -6   61.59   12.50
  -5  -3   6   20.50   11.20
   5  -3  -6   41.00   12.10
  -5  -3   6   21.40    9.30
  -5  -3   6    3.60   10.80
  -5  -3   6   36.60   15.60
   5  -3  -6   27.20   11.20
  -5  -3   6   19.20   11.70
  -5  -3   6   46.10   12.50
  -6   3   7   23.40    8.60
   6   3  -7   25.20    6.60
  -6   3   7   28.60   10.50
  -6   3   7   27.30    9.10
  -6  -3   7   25.30    9.90
  -6  -3   7   27.10    7.20
   6  -3  -7   28.90    7.00
  -6  -3   7   22.00    6.60
  -6  -3   7    5.10    8.40
  -6  -3   7   13.00    9.20
  -6   4   5   -4.20   10.10
  -6   4   5   -5.90   10.90
  -6   4   5   -3.50    5.80
  -6   4   5   14.10    7.50
  -6   4   5  -10.30    8.80
   6  -4  -5    0.10    6.00
  -6  -4   5   -2.70    9.70
  -6  -4   5    6.90    9.10
  -6  -4   5   -0.90    9.00
  -6  -4   5   -3.90    9.30
  -6  -4   5   -5.90    6.40
  -6  -4   5   -1.10    8.30
  -5   4   4  105.69   17.40
   5   4  -4  140.79   19.90
  -5   4   4  118.89   17.50
   5   4  -4  105.09   15.80
  -5   4   4  131.29   18.20
  -5   4   4  100.49   16.90
  -5   4   4  102.19   17.30
  -5   4   4   96.29   17.40
  -5   4   4   76.99   16.70
   5   4  -4  100.39   16.40
   5  -4  -4  149.39   19.00
  -5  -4   4  112.69   16.00
   5  -4  -4  130.49   17.90
  -5  -4   4  115.89   17.50
  -5  -4   4  133.19   18.40
  -5  -4   4  123.09   19.50
  -5  -4   4  141.39   19.60
  -5  -4   4  142.19   18.60
   5  -4  -4  104.99   17.30
  -5  -4   4   87.09   16.00
  -4   4   3  247.08   19.60
   4   4  -3  240.48   20.90
   4   4  -3  194.98   19.30
  -4  -4   3  217.88   19.40
  -4  -4   3  194.38   18.50
   4  -4  -3  235.68   20.90
   4  -4  -3  283.37   23.50
   3   4  -2  207.18   15.80
  -3   4   2  214.28   15.10
  -3   4   2  203.88   14.20
   3  -4  -2  217.28   16.30
  -3  -4   2  195.78   14.80
  -3  -4   2  212.78   15.50
   3  -4  -2  197.38   16.10
  -3  -4   2  205.78   16.10
  -2   4   1    3.70    3.20
   2   4  -1    3.00    2.30
   2  -4  -1   16.20    5.50
  -2  -4   1    5.60    2.70
  -2  -4   1   11.50    5.60
  -1   4   0  522.45   18.60
  -1  -4   0  523.05   18.80
  -1  -4   0  484.05   17.80
   1  -4   0  491.35   17.90
   0   4   1  119.49    6.70
   0   4   1  117.59    7.30
   0  -4  -1  116.39    7.20
   0  -4   1  114.79    6.90
   0  -4   1  124.19    7.00
  -1   4   2  994.00   35.90
  -1  -4   2  998.80   35.70
  -1  -4   2  986.70   34.80
  -2   4   3   -2.50    4.80
   2  -4  -3    5.50    5.30
  -2  -4   3    7.70    3.50
  -2  -4   3   11.50    5.90
  -2  -4   3    7.80    4.70
  -2  -4   3    5.00    5.00
   2  -4  -3   13.60    6.00
   2  -4  -3   10.80    5.90
  -3   4   4   51.29   10.00
   3   4  -4   25.60    8.40
   3   4  -4   41.10   10.50
   3   4  -4   48.20    9.50
  -3  -4   4   61.79   11.30
   3  -4  -4   38.20    9.40
   3  -4  -4   59.19   11.00
  -3  -4   4   34.40    8.60
  -3  -4   4   31.50    8.30
   3  -4  -4   34.90    8.90
   4   4  -5  197.48   21.80
  -4   4   5  166.88   20.00
   4   4  -5  196.38   20.20
  -4   4   5  181.08   21.30
  -4   4   5  130.39   19.30
  -4   4   5  164.58   22.40
  -4   4   5  222.08   27.20
  -4  -4   5  176.88   25.20
  -4  -4   5  169.58   22.40
  -4  -4   5  167.68   19.80
  -4  -4   5  175.78   20.80
  -4  -4   5  164.98   21.60
   4  -4  -5  169.08   20.40
  -4  -4   5  212.68   26.90
   4  -4  -5  146.39   19.70
   4  -4  -5  166.68   19.90
   5   4  -6   12.20   13.70
   5   4  -6   14.10   13.30
  -5   4   6   11.80   10.90
  -5   4   6   19.10   13.00
  -5   4   6    7.70    7.80
  -5   4   6   18.20   12.50
  -5   4   6   17.80   11.60
   5  -4  -6    6.30   11.90
  -5  -4   6    6.20   10.50
  -5  -4   6   14.60   11.50
   5  -4  -6   14.90   12.50
  -5  -4   6   15.00   12.00
  -5  -4   6   37.60   15.60
   5  -4  -6   10.40   12.50
  -5  -4   6   14.40   10.50
  -5  -4   6  -14.70    8.90
  -6   4   7    5.50    6.10
  -6   4   7    4.40    7.90
  -6   4   7    5.60    7.70
   6  -4  -7    5.20    5.30
  -6  -4   7   -1.50    8.30
  -6  -4   7    8.40    5.80
  -6  -4   7    1.30    6.60
  -6  -4   7    2.00    5.80
  -6  -4   7    0.50    5.60
  -6   5   5   -1.80    6.90
  -6   5   5   -4.70   10.60
  -6   5   5  -11.80    9.50
  -6   5   5    2.10    9.10
  -6   5   5   -0.20    9.00
  -6  -5   5    9.90    7.60
  -6  -5   5    8.80    9.40
  -6  -5   5   -2.20    6.50
  -6  -5   5   15.10   10.40
  -6  -5   5    8.50    9.60
   6  -5  -5  -10.90    9.00
  -6  -5   5    5.10    8.40
   5   5  -4  973.40   48.60
  -5   5   4  984.50   50.09
  -5   5   4  976.10   50.69
  -5   5   4  970.30   48.00
  -5   5   4 1005.00   49.30
  -5   5   4  922.41   47.70
  -5   5   4  993.90   48.10
   5   5  -4 1058.19   49.99
  -5  -5   4 1006.30   47.90
  -5  -5   4  963.80   47.20
  -5  -5   4  971.50   47.40
   5  -5  -4 1026.90   49.50
   5  -5  -4 1010.10   49.50
  -5  -5   4  956.60   50.79
  -5  -5   4  998.60   48.20
  -5  -5   4  950.90   48.50
  -5  -5   4  928.21   49.00
   5  -5  -4 1053.09   49.60
   5  -5  -4  960.00   50.59
   4   5  -3    1.50    7.90
   4   5  -3   16.10    9.40
  -4   5   3   17.90    8.20
   4  -5  -3   11.90    9.20
  -4  -5   3    1.20    7.80
   4  -5  -3   18.50    9.40
  -4  -5   3    8.00    8.10
  -3   5   2 1188.18   44.60
  -3   5   2 1120.39   42.90
   3   5  -2 1065.09   44.70
   3  -5  -2 1085.09   45.30
   3  -5  -2 1049.70   45.10
  -3  -5   2 1051.39   43.30
  -3  -5   2  995.40   41.70
  -3  -5   2 1113.49   44.80
  -3  -5   2 1082.29   43.70
  -2   5   1  276.47   14.20
  -2  -5   1  269.57   11.70
  -2  -5   1  244.68   14.70
   2  -5  -1  271.17   15.90
  -1   5   0 1355.16   45.00
  -1  -5   0 1343.97   44.90
   1  -5   0 1317.17   44.20
   0   5   1    7.60    3.10
   0  -5  -1   10.00    3.50
   0  -5   1    6.60    3.30
   0  -5   1    7.50    3.20
  -1   5   2  250.87   13.30
  -1   5   2  253.97   11.90
  -1  -5   2  248.68   12.40
  -1  -5   2  270.37   13.20
  -2   5   3   49.90    8.20
  -2  -5   3   50.99    8.80
  -2  -5   3   66.99    6.90
  -2  -5   3   71.39    9.00
   2  -5  -3   73.19   10.10
   2  -5  -3   67.09    9.80
   2  -5  -3   63.39    9.10
  -2  -5   3   61.49    8.40
  -3   5   4  700.83   34.70
   3   5  -4  806.42   36.20
  -3  -5   4  744.53   34.60
  -3  -5   4  685.43   34.00
  -3  -5   4  788.92   37.30
   3  -5  -4  732.23   35.90
   3  -5  -4  757.92   37.10
   3  -5  -4  716.23   35.10
  -4   5   5  -10.00   11.80
   4   5  -5  -12.50    8.30
   4   5  -5   10.20   10.30
  -4   5   5   -1.20   12.30
  -4   5   5   10.30   11.20
  -4   5   5    5.10   13.90
   4  -5  -5   14.10   10.50
  -4  -5   5   -5.50   11.50
   4  -5  -5   -1.90    8.80
  -4  -5   5    4.30   10.80
  -4  -5   5   -5.50   11.00
  -4  -5   5   13.40   13.80
  -4  -5   5    6.60   12.40
   4  -5  -5   -1.20    8.90
   5   5  -6  282.87   25.60
  -5   5   6  317.67   26.20
  -5   5   6  351.46   30.20
  -5   5   6  363.46   26.50
  -5   5   6  349.07   27.80
   5   5  -6  386.76   29.90
  -5  -5   6  341.87   31.30
   5  -5  -6  304.67   27.80
  -5  -5   6  308.87   25.70
  -5  -5   6  382.66   28.00
  -5  -5   6  356.86   26.80
  -5  -5   6  307.47   26.50
   5  -5  -6  195.98   26.90
   5  -5  -6  349.57   25.70
  -5  -5   6  352.26   24.50
  -6   5   7   39.30   10.40
  -6   5   7   21.60    9.00
  -6   5   7   27.10    8.90
  -6  -5   7   25.50   10.20
  -6  -5   7   11.70    5.50
   6  -5  -7   19.30    8.60
  -6  -5   7   23.40    7.40
   6  -5  -7   20.60    6.90
  -6  -5   7   20.70    6.70
  -6  -5   7   19.50    6.90
  -6   6   5   -2.20    7.50
  -6   6   5    6.10    6.80
  -6   6   5   -1.40    9.00
  -6   6   5    7.40   10.80
  -6  -6   5   -2.20    6.40
  -6  -6   5   -4.30    6.00
  -6  -6   5    1.40    8.70
  -6  -6   5   -2.20    8.20
  -6  -6   5   -2.60    6.80
   6  -6  -5   20.70    9.90
  -6  -6   5    8.50    6.40
   5   6  -4  272.67   25.20
  -5   6   4  283.07   25.70
  -5   6   4  266.27   25.60
  -5   6   4  258.37   26.70
   5   6  -4  280.67   26.40
  -5   6   4  230.28   25.40
  -5   6   4  282.17   26.70
   5   6  -4  325.27   28.60
  -5   6   4  303.07   26.30
  -5  -6   4  193.08   24.50
  -5  -6   4  257.97   24.40
   5  -6  -4  314.57   26.40
   5  -6  -4  315.57   28.00
  -5  -6   4  326.57   28.70
  -5  -6   4  259.07   24.30
  -5  -6   4  277.27   24.50
   5  -6  -4  255.57   25.20
  -5  -6   4  224.88   24.50
   5  -6  -4  269.17   26.50
  -5  -6   4  245.78   24.70
   4   6  -3 1051.89   48.60
   4   6  -3 1082.99   48.20
  -4   6   3  966.60   45.90
   4  -6  -3 1049.20   48.90
  -4  -6   3 1088.59   47.20
  -4  -6   3 1062.59   47.20
   4  -6  -3 1013.20   46.80
   4  -6  -3 1078.59   49.40
  -3   6   2  224.98   16.30
  -3   6   2  297.87   18.30
  -3  -6   2  221.98   16.20
   3  -6  -2  217.88   17.60
  -3  -6   2  220.98   16.00
   3  -6  -2  238.78   17.80
  -3  -6   2  255.47   17.90
  -3  -6   2  253.67   15.70
  -2   6   1  389.26   17.20
  -2  -6   1  323.37   18.60
  -2  -6   1  357.16   15.00
  -2  -6   1  345.27   15.50
   2  -6  -1  353.96   18.80
  -1   6   0  300.67   13.20
   1  -6   0  282.17   12.30
  -1  -6   0  270.77   12.60
  -1  -6   0  290.67   12.20
   0   6   1 1459.55   49.50
   0  -6   1 1435.96   49.50
   0  -6  -1 1504.55   49.70
   0  -6   1 1492.05   49.50
  -1   6   2 2715.33   88.29
  -1   6   2 2648.73   86.99
  -1  -6   2 2606.64   89.29
  -1  -6   2 2664.83   87.19
  -1  -6   2 2641.14   87.79
  -2   6   3  115.59   11.20
  -2  -6   3  127.29   13.40
  -2  -6   3  108.59   10.70
   2  -6  -3  128.19   12.60
   2  -6  -3  105.49   11.70
  -2  -6   3  137.39   11.40
  -2  -6   3  102.49    8.80
   2  -6  -3  107.49   11.50
   3   6  -4   49.70    9.80
  -3   6   4   40.60    9.90
   3  -6  -4   27.30    8.50
   3  -6  -4   36.20    9.60
  -3  -6   4   33.30    9.00
  -3  -6   4   31.00    8.30
  -3  -6   4   31.10    9.70
   3  -6  -4   46.40   10.10
  -4   6   5   38.80   15.90
   4   6  -5    8.80   10.10
  -4   6   5   13.60   10.60
  -4   6   5   26.80   14.10
  -4   6   5    8.20   12.30
   4   6  -5   29.30    9.80
  -4   6   5   22.30   14.00
  -4  -6   5   23.30   13.90
  -4  -6   5   20.40   12.20
  -4  -6   5    6.70   12.50
   4  -6  -5    3.60    9.80
  -4  -6   5    9.60   11.40
   4  -6  -5   17.00   10.80
   4  -6  -5    0.70    8.90
  -4  -6   5   19.20   12.20
   5   6  -6   -7.00   12.70
  -5   6   6   22.00   11.00
  -5   6   6    5.90    7.70
  -5   6   6   -2.20    8.60
  -5   6   6    6.20   10.30
   5  -6  -6   18.80   11.20
  -5  -6   6   -0.90    9.40
   5  -6  -6    1.30   11.90
  -5  -6   6    5.40    7.80
  -5  -6   6    1.40    7.00
   5  -6  -6  -15.60   10.70
  -5  -6   6   -1.50   10.20
  -5  -6   6   -3.60   10.00
  -6   6   7  100.09   14.50
  -6   6   7  106.09   11.70
  -6   6   7   69.79   14.40
  -6  -6   7   89.59   10.20
  -6  -6   7   80.19   10.40
  -6  -6   7   95.19   11.20
  -6  -6   7  104.49   14.80
  -6  -6   7  109.09   13.30
   6  -6  -7   90.69   11.30
  -6   7   5   34.50   12.30
  -6   7   5   39.30   11.20
  -6   7   5   43.50   12.10
  -6   7   5   41.50   12.00
  -6  -7   5   40.60    9.50
  -6  -7   5   47.10   13.10
  -6  -7   5   31.30    8.80
   6  -7  -5   25.20   11.20
  -6  -7   5   23.10    8.60
  -6  -7   5   20.10   10.30
   6  -7  -5   36.10    8.60
  -6  -7   5   29.30   10.00
  -5   7   4  151.28   20.30
  -5   7   4  144.99   18.90
   5   7  -4  132.59   18.70
  -5   7   4  149.99   21.00
   5   7  -4  110.89   18.60
   5   7  -4  117.69   17.70
  -5   7   4  173.18   20.40
  -5   7   4  111.49   17.90
   5  -7  -4   96.39   17.30
   5  -7  -4  123.09   18.30
  -5  -7   4  138.89   19.30
   5  -7  -4  126.19   19.40
  -5  -7   4  111.99   18.90
  -5  -7   4  134.89   18.50
  -5  -7   4  134.19   18.30
  -5  -7   4  105.29   17.10
   5  -7  -4   93.29   16.70
  -5  -7   4  147.29   18.50
  -5  -7   4  131.89   18.40
   4   7  -3  229.58   20.70
   4   7  -3  219.48   21.20
  -4   7   3  216.08   19.00
   4  -7  -3  253.17   21.30
   4  -7  -3  208.08   21.10
   4  -7  -3  201.98   19.10
  -4  -7   3  212.98   19.20
  -4  -7   3  213.78   19.10
  -3   7   2   11.90    6.50
  -3   7   2   13.20    7.50
   3  -7  -2   11.70    6.80
   3  -7  -2   14.70    7.30
  -3  -7   2   11.40    7.00
  -3  -7   2   15.10    6.20
  -3  -7   2    4.40    5.50
  -3  -7   2   21.60    6.70
  -2   7   1    3.50    3.90
  -2  -7   1    4.70    2.90
  -2  -7   1   -1.10    2.90
  -2  -7   1    4.30    5.20
   2  -7  -1   -1.60    5.20
   2  -7  -1   -1.20    5.00
  -1   7   0   77.79    6.80
  -1  -7   0   49.20    5.90
   1  -7   0   48.90    5.30
  -1  -7   0   59.49    5.50
   0   7   1 7034.80  220.18
   0  -7   1 7175.08  220.18
   0  -7   1 6761.82  220.08
   0  -7  -1 6900.91  220.18
  -1   7   2 1053.79   38.40
  -1   7   2 1047.80   37.50
  -1  -7   2 1078.49   37.70
  -1  -7   2 1004.90   37.80
  -1  -7   2  999.10   39.60
  -2   7   3  511.95   24.40
   2  -7  -3  491.85   24.60
   2  -7  -3  480.05   25.10
   2  -7  -3  503.85   25.90
  -2  -7   3  475.45   23.10
  -2  -7   3  520.15   23.90
  -2  -7   3  498.35   26.00
   3   7  -4  451.25   25.60
  -3   7   4  378.16   24.80
   3  -7  -4  410.06   25.30
  -3  -7   4  392.96   26.50
  -3  -7   4  404.36   24.50
  -3  -7   4  411.36   24.10
   3  -7  -4  447.26   26.80
   3  -7  -4  452.15   27.30
  -4   7   5   11.00   13.10
   4   7  -5   28.30   12.10
  -4   7   5   26.00   15.80
   4   7  -5   30.90   11.50
  -4   7   5   17.50   13.90
  -4   7   5   12.20   13.70
  -4   7   5   26.20   12.10
  -4  -7   5   10.40   12.10
   4  -7  -5   18.70   10.80
   4  -7  -5   21.70   11.10
  -4  -7   5    4.30   11.70
  -4  -7   5   25.00   12.10
  -4  -7   5   25.40   13.20
  -4  -7   5    4.80   13.40
   4  -7  -5   23.90   11.50
  -5   7   6   32.40    9.70
  -5   7   6   38.10   10.50
   5   7  -6   38.00   11.80
  -5   7   6   48.40   15.30
  -5   7   6    1.50   10.60
   5  -7  -6   11.20    8.60
  -5  -7   6   19.90   11.20
  -5  -7   6   29.80    9.90
  -5  -7   6   48.90   15.40
   5  -7  -6   35.10   14.00
  -5  -7   6   27.00   11.20
  -5  -7   6   35.10   13.10
   5  -7  -6   21.80   13.50
  -6   7   7   20.10    8.80
  -6   7   7   24.60    8.60
  -6  -7   7    6.80    7.90
   6  -7  -7   12.20    7.40
  -6  -7   7   11.40    6.90
  -6  -7   7   16.70    7.10
  -6  -7   7   10.30    8.00
  -6  -7   7   14.60    7.80
  -6   8   5   81.09   13.30
  -6   8   5   79.09   14.10
  -6   8   5  101.49   13.40
  -6  -8   5   56.99   12.20
   6  -8  -5   77.59   11.80
  -6  -8   5   69.09   13.00
  -6  -8   5  111.09   15.10
   6  -8  -5   98.69   12.30
  -6  -8   5   57.59   11.40
  -6  -8   5   93.19   13.80
  -6  -8   5   82.99   13.30
  -5   8   4   15.90   11.70
   5   8  -4   24.00   13.60
   5   8  -4   48.40   14.50
  -5   8   4   16.70   11.30
  -5   8   4   26.20   14.70
  -5   8   4   47.50   14.30
  -5  -8   4   30.60   13.20
   5  -8  -4   29.10   13.00
   5  -8  -4    9.70   11.50
  -5  -8   4    6.80   11.60
  -5  -8   4   31.70   14.10
   5  -8  -4    3.40   12.60
   5  -8  -4   15.00   13.30
  -5  -8   4   57.19   13.40
  -5  -8   4   31.20   12.70
  -5  -8   4   26.10   12.10
  -5  -8   4   12.70   12.30
   4   8  -3  144.39   17.40
   4   8  -3  157.68   20.40
  -4  -8   3  137.39   16.40
  -4  -8   3  118.99   16.20
   4  -8  -3  134.39   17.40
   4  -8  -3  123.99   17.60
   4  -8  -3  120.29   16.40
  -3   8   2  555.24   26.70
  -3   8   2  576.44   27.60
   3  -8  -2  559.54   29.50
  -3  -8   2  457.85   26.20
  -3  -8   2  546.55   27.00
   3  -8  -2  568.04   29.00
  -3  -8   2  532.55   26.70
  -3  -8   2  578.24   29.70
  -2   8   1  715.33   29.20
  -2  -8   1  721.73   29.00
   2  -8  -1  716.53   31.10
   2  -8  -1  683.53   28.50
  -2  -8   1  752.72   27.70
   2  -8  -1  698.73   30.40
  -2  -8   1  656.13   29.90
  -1   8   0    6.90    3.80
   1   8   0    1.70    3.30
  -1  -8   0    1.10    3.00
  -1  -8   0    0.40    3.10
   1  -8   0    0.30    2.80
   1  -8   0    4.20    5.00
   0   8   1 1875.81   61.39
   0  -8   1 1862.41   61.29
   0  -8  -1 1774.22   61.19
   0  -8   1 1762.82   61.19
  -1   8   2 5197.38  163.38
  -1   8   2 5169.68  164.48
   1  -8  -2 4858.21  164.68
  -1  -8   2 5305.67  163.68
  -1  -8   2 4936.31  165.48
  -1  -8   2 5036.40  163.78
  -2   8   3   32.80    7.50
   2  -8  -3   33.30    8.20
   2  -8  -3   40.80    7.90
   2  -8  -3   37.40    8.10
  -2  -8   3   30.10    6.90
  -2  -8   3   36.70    7.70
  -2  -8   3   25.60    7.70
  -3   8   4  144.49   16.00
   3   8  -4  184.38   18.30
  -3  -8   4  165.68   18.30
   3  -8  -4  156.48   17.50
   3  -8  -4  142.49   16.40
  -3  -8   4  159.28   16.00
   3  -8  -4  140.49   15.70
  -3  -8   4  175.48   16.70
  -4   8   5  215.68   25.30
  -4   8   5  182.28   23.60
   4   8  -5  256.97   22.40
   4   8  -5  253.27   23.20
  -4   8   5  231.98   22.90
  -4   8   5  206.28   27.20
  -4   8   5  220.08   25.20
   4  -8  -5  207.88   21.80
  -4  -8   5  195.48   25.60
  -4  -8   5  174.48   19.10
   4  -8  -5  217.48   22.60
  -4  -8   5  204.88   24.00
  -4  -8   5  183.38   22.80
   4  -8  -5  245.28   23.90
  -4  -8   5  203.08   22.70
  -5   8   6   29.10   13.60
   5   8  -6   12.70   13.60
  -5   8   6   19.30    8.60
  -5   8   6    2.80   11.30
  -5   8   6   23.40    9.60
  -5  -8   6   15.90    8.10
  -5  -8   6   17.00   10.80
  -5  -8   6   52.59   13.10
   5  -8  -6    3.60    9.10
  -5  -8   6    9.10   12.90
   5  -8  -6   -2.50   12.60
  -5  -8   6   -4.20    6.80
   5  -8  -6   13.70   11.00
  -6   9   5    2.50   10.20
  -6   9   5   16.20    7.60
  -6  -9   5    6.60    8.90
   6  -9  -5   15.60    9.80
  -6  -9   5   28.20    9.50
  -6  -9   5    5.00    9.00
  -6  -9   5    3.00    7.60
   6  -9  -5   15.10    7.40
  -5   9   4  373.76   26.90
  -5   9   4  390.86   28.70
  -5   9   4  414.46   28.30
   5   9  -4  392.26   29.70
  -5  -9   4  379.76   28.60
  -5  -9   4  406.06   29.40
  -5  -9   4  395.96   29.50
   5  -9  -4  406.26   29.60
  -5  -9   4  432.26   29.00
   5  -9  -4  378.26   31.00
  -5  -9   4  381.36   29.00
   5  -9  -4  385.06   30.20
  -5  -9   4  410.96   30.40
  -5  -9   4  356.06   30.20
   4   9  -3    1.30    9.40
   4   9  -3   -3.50   11.40
   4  -9  -3   -2.50    9.30
   4  -9  -3   -4.30    7.90
   4  -9  -3   19.80    9.80
  -4  -9   3   -9.40    7.40
  -4  -9   3    0.40    9.60
  -3   9   2  656.63   30.20
  -3   9   2  627.24   29.50
   3  -9  -2  590.84   30.60
   3  -9  -2  618.54   29.90
  -3  -9   2  577.04   28.50
   3  -9  -2  570.54   31.20
  -3  -9   2  594.54   29.10
  -3  -9   2  620.04   31.80
  -2   9   1  512.85   23.20
   2  -9  -1  525.65   25.10
   2  -9  -1  498.75   22.40
  -2  -9   1  484.15   24.10
  -2  -9   1  472.65   22.60
   2  -9  -1  501.95   24.10
  -2  -9   1  515.65   21.60
  -2  -9   1  455.75   21.90
   1   9   0  496.65   21.30
  -1   9   0  566.24   22.30
  -1  -9   0  518.75   21.50
   1  -9   0  516.05   21.10
   1  -9   0  489.85   23.40
   0   9   1   42.80    6.00
   0  -9  -1   31.60    5.50
   0  -9   1   34.90    5.10
   0  -9   1   35.40    7.00
   0  -9   1   42.30    5.90
  -1   9   2    6.60    3.90
  -1   9   2   11.70    5.20
  -1  -9   2   11.00    5.70
  -1  -9   2   13.70    5.00
  -1  -9   2    8.10    4.20
   1  -9  -2    6.70    4.90
  -2   9   3  457.05   23.90
  -2  -9   3  458.95   22.30
  -2  -9   3  493.85   23.40
   2  -9  -3  455.85   24.90
   2  -9  -3  446.06   23.60
  -2  -9   3  478.15   25.90
   2  -9  -3  476.55   25.00
  -2  -9   3  454.35   21.80
  -3   9   4   44.10   10.80
   3   9  -4   36.80    9.90
   3  -9  -4   55.99   11.50
  -3  -9   4   40.80   11.10
  -3  -9   4   31.10    8.80
  -3  -9   4   35.00    9.50
   3  -9  -4   35.60   10.00
   3  -9  -4   32.60   10.00
  -4   9   5   85.39   16.00
  -4   9   5   80.59   16.80
  -4   9   5  104.29   19.80
   4   9  -5   83.99   15.90
  -4   9   5   99.79   18.20
   4   9  -5  108.89   17.30
  -4  -9   5  106.89   20.10
  -4  -9   5  114.89   16.90
  -4  -9   5  102.09   18.30
   4  -9  -5  109.59   16.90
  -4  -9   5  140.09   19.10
   4  -9  -5  114.09   17.20
   4  -9  -5  103.89   16.90
   4  -9  -5  112.79   17.00
  -4  -9   5   90.39   16.60
  -5   9   6  406.16   28.70
  -5   9   6  304.87   28.50
  -5   9   6  375.26   27.70
   5   9  -6  201.48   32.70
  -5   9   6  386.96   27.20
   5  -9  -6  357.86   29.30
  -5  -9   6  354.76   26.40
  -5  -9   6  368.46   25.00
  -5  -9   6  385.36   28.30
   5  -9  -6  334.77   31.10
  -5  -9   6  391.26   26.20
  -5  -9   6  403.86   30.70
   5  -9  -6  383.26   25.60
  -6  10   5   12.50    6.90
  -6  10   5   11.00    7.70
  -6 -10   5   23.00    9.10
  -6 -10   5    6.30    8.90
  -6 -10   5   19.60    8.60
  -6 -10   5   14.20   10.50
   6 -10  -5    7.90    8.90
   6 -10  -5    6.40    9.20
  -5  10   4    0.10   11.30
   5  10  -4    9.80   12.60
  -5  10   4   17.50   12.10
  -5  10   4   14.40   11.40
  -5 -10   4   20.60    9.40
  -5 -10   4   13.90   11.90
  -5 -10   4    0.10   11.50
   5 -10  -4   18.00   12.40
  -5 -10   4   22.90   13.40
  -5 -10   4   12.60   11.30
  -5 -10   4   57.99   14.10
   5 -10  -4   12.10    9.00
  -5 -10   4   15.00   15.80
   5 -10  -4   27.30   11.40
  -4  10   3  368.46   36.60
   4  10  -3  376.86   27.10
  -4  10   3  398.76   30.10
   4  10  -3  474.75   31.30
  -4  10   3  405.96   32.00
  -4 -10   3  352.16   26.60
   4 -10  -3  402.96   28.10
   4 -10  -3  392.06   29.70
  -4 -10   3  333.17   29.80
  -4 -10   3  404.86   26.60
  -4 -10   3  271.07   28.70
   4 -10  -3  426.26   28.10
  -4 -10   3  279.27   27.50
  -3  10   2   12.40    7.40
  -3 -10   2    6.50    7.30
   3 -10  -2   -6.40    5.70
  -3 -10   2    2.20    6.60
   3 -10  -2   -0.30    6.20
  -3 -10   2    4.40    5.50
   3 -10  -2   -4.30    6.70
  -2  10   1  105.19   10.80
  -2 -10   1  108.29   10.80
  -2 -10   1  114.49    9.00
   2 -10  -1   92.39   11.30
  -2 -10   1   84.49   10.30
  -2 -10   1   95.69    9.70
  -2 -10   1   97.29    8.90
   2 -10  -1  112.29   10.20
   2 -10  -1  101.39   11.30
  -2 -10   1   98.69   11.70
  -1  10   0 1047.50   39.30
   1  10   0 1098.09   39.00
  -1 -10   0 1064.79   38.90
   1 -10   0 1035.30   40.90
   1 -10   0 1031.60   38.10
   0  10  -1   21.40    4.70
   0  10   1   12.00    4.80
   0 -10   1   27.80    6.90
   0 -10   1   22.80    4.50
   0 -10   1   16.30    4.80
   0 -10  -1   21.80    5.40
  -1  10   2  104.49   10.70
  -1  10   2  138.09   10.10
  -1 -10   2  103.19    9.70
  -1 -10   2  129.29   10.10
   1 -10  -2  132.69    9.90
   1 -10  -2  110.29   12.10
   1 -10  -2   99.19   10.90
  -1 -10   2  112.69   13.30
  -2  10   3   43.10    7.60
  -2 -10   3   34.00    9.20
  -2 -10   3   44.20    7.30
  -2 -10   3   63.09    8.90
   2 -10  -3   56.49    9.90
   2 -10  -3   53.29    9.50
   2 -10  -3   38.70    8.60
  -3  10   4   65.49   12.90
   3  10  -4   78.79   12.40
  -3 -10   4   74.79   12.30
   3 -10  -4   59.89   12.60
  -3 -10   4   71.29   13.00
   3 -10  -4   63.09   13.10
  -3 -10   4   83.79   11.80
   3 -10  -4   73.29   12.70
  -4  10   5  140.89   21.80
  -4  10   5  200.98   22.10
  -4  10   5  174.78   23.30
   4  10  -5  150.18   20.10
   4  10  -5  195.68   22.10
  -4  10   5  210.88   24.20
  -4 -10   5  204.78   23.10
  -4 -10   5  168.08   23.00
  -4 -10   5  172.98   25.30
   4 -10  -5  247.38   23.90
   4 -10  -5  209.58   22.30
   4 -10  -5  175.98   22.50
   4 -10  -5  186.18   23.00
  -4 -10   5  167.78   21.50
  -4 -10   5  182.78   21.80
  -4 -10   5  117.89   17.70
  -5  10   6   -0.20   10.10
  -5  10   6    1.30   11.10
  -5  10   6   23.90   13.50
  -5 -10   6    0.30   11.20
   5 -10  -6   20.20   13.70
  -5 -10   6   11.80    7.60
  -5 -10   6   -2.30   12.30
  -5 -10   6    9.90   10.40
  -5 -10   6   17.20    8.90
   5 -10  -6   -4.20    9.90
  -6  11   5    5.50    8.60
  -6  11   5   -1.10    8.80
  -6 -11   5    6.40    8.70
   6 -11  -5    1.90    8.70
  -6 -11   5    5.20    7.90
  -6 -11   5   10.80    7.60
   6 -11  -5   10.20    6.40
  -6 -11   5   -6.00    6.00
  -5  11   4  -16.10   10.20
  -5  11   4    7.30   11.20
   5  11  -4    1.30    8.80
  -5  11   4   17.50    8.20
  -5 -11   4   18.00    8.80
  -5 -11   4   -2.70   10.70
   5 -11  -4    0.80    7.70
  -5 -11   4    6.50   12.10
  -5 -11   4    6.70   10.70
   5 -11  -4  -13.40    9.30
   5 -11  -4  -12.50   11.50
  -5 -11   4    4.80   11.20
  -5 -11   4    4.50   11.10
   5 -11  -4   10.40   12.50
   4  11  -3   98.19   17.40
  -4  11   3  126.29   19.10
  -4  11   3   92.49   17.20
  -4  11   3   99.69   16.80
  -4 -11   3   82.29   15.30
  -4 -11   3  116.09   15.90
  -4 -11   3  116.79   19.80
   4 -11  -3  124.79   18.50
  -4 -11   3   73.29   15.80
  -4 -11   3  115.09   18.20
   4 -11  -3  120.29   17.60
   4 -11  -3   94.19   16.00
  -3  11   2    1.40    7.30
  -3 -11   2    4.50    6.00
   3 -11  -2    4.90    7.30
   3 -11  -2    7.80    6.10
  -3 -11   2    4.90    6.10
   3 -11  -2    6.40    6.80
  -3 -11   2   -2.90    6.90
  -2  11   1   37.10    7.40
  -2 -11   1   32.60    6.00
  -2 -11   1   42.00    7.10
   2 -11  -1   28.30    7.80
  -2 -11   1   42.20    7.90
   2 -11  -1   41.20    7.00
   2 -11  -1   36.00    7.50
  -2 -11   1   39.70    7.60
  -2 -11   1   33.50    7.80
  -2 -11   1   36.70    7.30
  -1  11   0    7.70    4.70
   1  11   0    2.20    4.10
  -1 -11   0    5.60    6.70
  -1 -11   0    9.40    4.40
   1 -11   0   12.30    4.90
   1 -11   0   11.20    4.30
  -1 -11   0   12.20    5.40
   1 -11   0    9.40    5.40
   0  11   1 3152.78  102.19
   0  11  -1 3140.69  102.69
   0 -11  -1 2964.80  102.99
   0 -11  -1 2909.21  102.69
   0 -11   1 3168.48  102.09
   0 -11  -1 3033.80  101.69
   0 -11   1 3145.59  102.09
   0 -11   1 3046.50  103.79
  -1  11   2    5.90    5.40
  -1  11   2   16.50    5.00
   1 -11  -2    3.10    5.10
  -1 -11   2    6.70    6.00
  -1 -11   2   11.40    5.10
   1 -11  -2   12.50    4.90
   1 -11  -2   12.10    6.60
   1 -11  -2   17.10    4.90
  -1 -11   2   15.20    4.90
  -2  11   3   64.09   10.00
   2 -11  -3   69.29   10.80
  -2 -11   3   68.29    9.30
   2 -11  -3   58.29   10.30
  -2 -11   3   67.99    8.70
   2 -11  -3   48.80    9.00
  -2 -11   3   58.29   10.70
   3  11  -4   31.30   10.10
  -3  11   4   20.50   11.10
   3 -11  -4   34.70   12.10
   3 -11  -4   34.60   11.20
  -3 -11   4   41.10   10.80
   3 -11  -4   38.20   10.90
  -3 -11   4   24.60    8.80
  -3 -11   4   26.80    9.70
  -4  11   5   -2.30   11.20
   4  11  -5    3.90   11.00
   4  11  -5   -5.00   10.20
  -4  11   5   -2.10   12.20
  -4 -11   5   16.30   15.30
  -4 -11   5   11.40   12.20
  -4 -11   5   13.80   11.60
  -4 -11   5    6.20   11.00
  -4 -11   5    4.50   12.00
   4 -11  -5    7.90   11.00
   4 -11  -5    1.20   11.40
  -4 -11   5   -1.70   11.00
   4 -11  -5    9.10   11.30
   4 -11  -5    7.10   10.30
  -5  11   6   58.99   13.60
  -5  11   6   59.29   13.40
  -5 -11   6   83.09   13.20
  -5 -11   6   51.69   12.30
  -5 -11   6   60.09   12.00
   5 -11  -6   96.59   15.20
  -5 -11   6   72.29   12.20
  -5 -11   6   46.90   13.90
  -6  12   5  285.77   19.90
  -6  12   5  221.28   17.60
  -6 -12   5  264.77   19.50
   6 -12  -5  246.68   19.30
  -6 -12   5  266.17   19.70
  -6 -12   5  259.47   20.80
  -6 -12   5  265.57   17.40
   6 -12  -5  249.78   19.50
   5  12  -4    6.80    9.50
  -5  12   4   -7.00   10.60
  -5  12   4    3.30    7.70
  -5  12   4    0.10    9.90
   5 -12  -4    9.10   12.00
   5 -12  -4   -6.50    6.10
   5 -12  -4   -9.10    8.40
  -5 -12   4   13.80   10.70
  -5 -12   4    3.00   12.20
  -5 -12   4    2.70   10.50
   5 -12  -4   -4.50   11.30
  -5 -12   4   -5.00    6.90
  -5 -12   4  -17.50    6.90
  -4  12   3  165.38   21.90
  -4  12   3  165.88   20.90
  -4  12   3  165.08   22.50
   4  12  -3  150.88   20.70
   4 -12  -3  159.88   20.30
   4 -12  -3  151.18   20.50
  -4 -12   3  148.89   20.20
   4 -12  -3  152.88   19.60
  -4 -12   3  151.38   20.90
  -4 -12   3  132.49   18.50
  -4 -12   3  141.49   19.30
  -4 -12   3  165.48   22.90
  -4 -12   3  169.08   19.80
  -3  12   2  289.57   21.30
   3 -12  -2  309.87   19.00
  -3 -12   2  283.77   19.10
   3 -12  -2  268.57   20.50
   3 -12  -2  264.07   21.60
  -3 -12   2  307.37   21.80
  -2  12   1  135.59   12.50
  -2 -12   1  107.99   11.80
   2 -12  -1  116.29   11.20
  -2 -12   1  122.19   11.60
  -2 -12   1  102.69   10.30
  -2 -12   1  121.69   14.50
  -2 -12   1   99.99   10.30
   2 -12  -1  110.79   13.10
  -2 -12   1  115.29   13.20
   2 -12  -1  122.19   13.90
   1  12   0  774.32   30.70
  -1  12   0  716.33   30.80
  -1 -12   0  796.22   30.90
  -1 -12   0  724.93   30.80
   1 -12   0  783.22   30.00
  -1 -12   0  715.33   31.50
   1 -12   0  734.63   30.80
   1 -12   0  730.03   32.40
   0  12  -1  752.82   31.60
   0  12   1  787.52   31.40
   0 -12  -1  825.32   31.40
   0 -12  -1  724.83   31.90
   0 -12   1  786.62   31.30
   0 -12   1  767.52   30.80
   0 -12   1  761.52   33.00
   0 -12  -1  745.03   30.70
  -1  12   2  540.95   25.20
  -1  12   2  537.55   26.20
  -1 -12   2  552.54   25.60
   1 -12  -2  551.64   27.00
   1 -12  -2  595.54   28.20
  -1 -12   2  593.34   25.90
  -1 -12   2  582.54   28.20
   1 -12  -2  623.44   25.50
   1 -12  -2  555.44   24.70
  -2  12   3  235.78   17.60
   2 -12  -3  244.78   18.80
   2 -12  -3  220.68   15.70
  -2 -12   3  238.98   15.90
  -2 -12   3  218.78   18.90
   2 -12  -3  227.78   18.50
  -2 -12   3  244.08   16.70
  -3  12   4   23.40    9.30
   3 -12  -4   20.30    9.60
   3 -12  -4   27.20    9.80
   3 -12  -4   31.00   10.40
  -3 -12   4   18.90    8.70
  -3 -12   4   13.00    9.30
  -4  12   5  397.36   30.50
  -4  12   5  369.46   27.20
   4 -12  -5  364.06   29.10
  -4 -12   5  388.96   28.10
  -4 -12   5  387.56   30.50
   4 -12  -5  401.66   28.00
  -4 -12   5  360.46   27.60
  -4 -12   5  372.96   27.70
  -4 -12   5  373.16   29.90
   4 -12  -5  394.76   30.00
  -5  12   6  -20.90    5.20
  -5  12   6   -4.00    9.60
   5 -12  -6    3.90    7.00
  -5 -12   6    2.80    9.80
  -5 -12   6    5.70    9.30
  -5 -12   6   11.80   12.20
  -5 -12   6    9.10    7.80
  -5 -12   6   10.00    7.90
  -6  13   5   11.00    8.10
  -6  13   5    2.50    6.20
  -6 -13   5   -5.10    7.70
   6 -13  -5    3.50    8.00
  -6 -13   5   -7.50    8.10
  -6 -13   5   10.50    5.80
  -6 -13   5    7.30    9.60
   6 -13  -5   12.00    5.70
   5  13  -4   -1.90   13.30
  -5  13   4   19.70   11.10
  -5  13   4   -3.50   10.20
  -5 -13   4   15.40    9.20
  -5 -13   4   32.50   13.90
   5 -13  -4   -4.00   10.20
   5 -13  -4    6.80   12.30
  -5 -13   4    6.70   11.60
   5 -13  -4   -3.70   11.80
  -5 -13   4    6.10   10.40
  -4  13   3   23.60   13.70
   4  13  -3   -2.40   10.30
  -4  13   3    3.80   10.60
  -4  13   3    4.10   12.90
   4 -13  -3   23.90   13.50
  -4 -13   3  -16.90   12.30
   4 -13  -3   -3.00    9.40
   4 -13  -3   -0.60   13.50
  -4 -13   3    8.20   10.30
   4 -13  -3   22.60   11.20
  -4 -13   3  -10.60   10.60
  -4 -13   3   17.70   12.90
  -4 -13   3   16.30   12.50
  -4 -13   3   -3.60   10.40
  -3  13   2  325.77   23.30
   3 -13  -2  314.37   22.80
  -3 -13   2  336.47   24.80
   3 -13  -2  341.57   24.60
  -3 -13   2  315.67   21.60
   3 -13  -2  337.17   20.50
  -2  13   1  203.88   15.60
   2  13  -1  186.88   14.50
  -2 -13   1  204.08   14.10
  -2 -13   1  196.18   16.20
   2 -13  -1  226.38   17.80
   2 -13  -1  215.18   14.80
  -2 -13   1  216.88   14.50
   2 -13  -1  176.08   15.40
  -2 -13   1  197.88   16.10
   1  13   0 1054.39   40.50
  -1  13   0  995.50   40.20
  -1 -13   0 1059.99   40.40
   1 -13   0 1032.90   40.40
   1 -13   0  997.50   42.20
  -1 -13   0 1007.90   41.40
  -1 -13   0 1074.19   40.40
   1 -13   0 1058.49   39.80
   0  13  -1  503.45   24.60
   0  13   1  536.65   24.50
   0 -13  -1  488.55   24.80
   0 -13  -1  546.95   24.30
   0 -13   1  558.44   24.60
   0 -13   1  504.05   25.90
   0 -13  -1  541.05   25.50
   0 -13  -1  538.65   24.10
   0 -13   1  568.84   24.90
  -1  13   2  265.77   17.40
  -1  13   2  296.57   16.90
   1 -13  -2  261.87   15.60
   1 -13  -2  254.07   17.90
   1 -13  -2  261.17   15.80
  -1 -13   2  262.07   15.70
   1 -13  -2  256.17   19.20
  -1 -13   2  284.57   19.10
  -1 -13   2  253.37   16.20
  -1 -13   2  297.17   17.10
  -2  13   3    9.40    6.90
   2 -13  -3    9.80    7.80
  -2 -13   3   16.60    6.50
  -2 -13   3    8.30    6.40
   2 -13  -3   31.60    9.20
   2 -13  -3   22.80    7.80
  -2 -13   3   10.00    8.10
   3 -13  -4  125.59   17.10
  -3 -13   4   68.79   13.90
   3 -13  -4  115.19   16.30
  -4  13   5   46.90   14.60
  -4  13   5   43.90   14.30
   4  13  -5   43.40   12.00
  -4 -13   5   49.70   14.80
  -4 -13   5   22.10   11.70
  -4 -13   5   27.40   13.30
  -4 -13   5   55.79   11.60
   4 -13  -5   72.49   16.40
  -4 -13   5   49.00   12.60
   4 -13  -5   35.80   13.10
   4 -13  -5   22.60   12.80
  -5  13   6   11.90   10.40
  -5  13   6   31.80   11.10
  -5 -13   6    5.50    6.70
  -5 -13   6    0.30    9.60
   5 -13  -6   25.00   10.70
  -5 -13   6    1.60    6.90
  -5 -13   6   13.90    8.80
  -6  14   5   49.80    9.10
  -6  14   5   57.79   10.10
  -6 -14   5   52.99    9.70
   6 -14  -5   49.99    8.10
  -6 -14   5   44.30    7.80
   6 -14  -5   58.39   10.30
  -6 -14   5   60.19   10.20
  -6 -14   5   37.70   13.70
  -5  14   4   11.70   11.20
  -5  14   4    6.30   10.40
   5 -14  -4   25.60   12.50
   5 -14  -4   18.70   10.80
  -5 -14   4   12.60   11.10
  -5 -14   4   11.50   10.90
  -5 -14   4   12.00   13.30
   5 -14  -4    8.70   12.70
  -5 -14   4   -4.80   10.30
  -4  14   3   88.29   17.80
  -4  14   3   75.29   13.90
  -4  14   3  102.19   17.70
   4 -14  -3   93.99   18.40
   4 -14  -3   82.29   16.40
  -4 -14   3   79.89   18.50
  -4 -14   3   94.09   15.70
   4 -14  -3   70.09   15.20
   4 -14  -3   63.99   14.60
  -4 -14   3   83.89   16.20
  -3  14   2   59.39   12.40
   3 -14  -2   60.89   13.10
  -3 -14   2   68.19   12.90
   3 -14  -2   67.09   10.10
   3 -14  -2   63.39   13.30
   2  14  -1   46.80    8.60
  -2  14   1   53.79    9.50
  -2 -14   1   39.60    9.70
   2 -14  -1   40.80    9.70
  -2 -14   1   37.90    8.00
   2 -14  -1   49.80    8.50
  -2 -14   1   46.00   11.00
  -2 -14   1   32.00    7.20
   2 -14  -1   31.00    8.20
  -1  14   0  169.08   13.20
   1  14   0  159.48   13.00
  -1 -14   0  188.58   13.40
   1 -14   0  158.38   12.60
  -1 -14   0  167.78   14.80
   1 -14   0  157.38   14.60
   1 -14   0  160.58   12.20
  -1 -14   0  160.08   13.70
  -1 -14   0  148.39   13.90
   0  14   1  243.78   15.90
   0  14  -1  260.17   16.60
   0 -14  -1  231.58   16.30
   0 -14   1  243.98   17.70
   0 -14  -1  268.97   16.10
   0 -14  -1  263.37   15.80
   0 -14   1  229.78   15.00
   0 -14   1  263.27   16.10
   0 -14  -1  262.67   17.50
  -1  14   2  193.68   15.50
  -1  14   2  219.68   15.30
  -1 -14   2  202.58   15.00
  -1 -14   2  220.98   17.70
   1 -14  -2  235.78   17.30
  -1 -14   2  245.38   16.20
  -1 -14   2  250.07   16.20
   1 -14  -2  223.68   15.00
   1 -14  -2  237.08   15.00
   1 -14  -2  215.38   17.30
  -2  14   3   62.39   11.00
   2 -14  -3   69.19   12.20
  -2 -14   3  103.49   12.70
  -2 -14   3   71.99   12.60
   2 -14  -3   90.59   13.20
   2 -14  -3  101.79   11.10
  -2 -14   3  108.69   12.40
   3 -14  -4   47.30   12.90
  -3 -14   4   44.60   11.80
   3 -14  -4   37.30   12.20
  -4  14   5   -0.70   11.50
   4  14  -5   12.10   12.80
  -4  14   5    7.00   11.30
  -4 -14   5   24.50   13.30
  -4 -14   5   -5.30   11.10
   4 -14  -5   19.30   13.10
  -4 -14   5   13.50   11.50
  -4 -14   5   12.20   12.50
  -4 -14   5   25.10   12.90
   4 -14  -5    8.20   12.30
   4 -14  -5    3.10   11.20
  -5  14   6   -6.20    5.70
  -5  14   6    8.40    7.40
  -5 -14   6    2.20    5.90
  -5 -14   6   -2.80    6.20
   5 -14  -6   -4.90    8.50
  -5 -14   6   16.70    9.50
  -5 -14   6   -2.70    6.60
  -5  15   4   83.39   14.30
  -5  15   4   68.59   14.50
  -5 -15   4   72.79   14.10
   5 -15  -4  100.79   14.30
  -5 -15   4   59.29   13.60
   5 -15  -4   82.19   15.90
   5 -15  -4   45.40   15.90
  -5 -15   4   75.19   14.20
  -4  15   3    7.60   17.50
  -4  15   3    1.70   11.20
  -4 -15   3    9.80   11.90
   4 -15  -3   -0.70   11.20
  -4 -15   3   27.50   12.20
  -4 -15   3   -1.80   14.30
   4 -15  -3   17.80   11.70
   4 -15  -3   27.00   13.30
   4 -15  -3    9.00   13.60
  -3  15   2   49.30   12.60
   3 -15  -2   50.49   10.40
  -3 -15   2   73.29   13.10
   3 -15  -2   55.69   12.70
   3 -15  -2   69.19   12.80
   2  15  -1   -5.00    5.40
  -2  15   1   -1.00    6.30
  -2 -15   1  -16.50    5.60
  -2 -15   1    6.60    7.20
   2 -15  -1   11.90    6.40
  -2 -15   1    4.40    7.10
   2 -15  -1    1.50    7.40
   1  15   0   18.30    6.20
  -1  15   0    5.00    5.80
   1 -15   0   21.10    6.20
  -1 -15   0   23.20    6.80
   1 -15   0   12.50    7.30
  -1 -15   0   19.70    6.70
   1 -15   0    7.20    5.30
  -1 -15   0   21.40    7.60
   0  15  -1  999.20   40.40
   0  15   1  943.21   39.60
   0 -15   1  970.30   41.80
   0 -15  -1  998.50   39.60
   0 -15   1 1034.80   39.80
   0 -15   1  961.70   38.80
   0 -15  -1  937.21   40.80
   0 -15  -1  956.00   40.20
   0 -15  -1  957.60   39.10
  -1  15   2  126.29   12.60
  -1  15   2  136.69   13.90
   1 -15  -2  145.79   14.90
  -1 -15   2  138.29   15.60
  -1 -15   2  109.79   12.20
   1 -15  -2  126.39   14.50
  -1 -15   2  148.69   13.30
  -1 -15   2  129.29   12.40
   1 -15  -2  160.38   14.10
   1 -15  -2  154.68   12.90
  -2  15   3   63.59   11.60
   2 -15  -3   71.39   12.60
   2 -15  -3   57.09    9.40
  -2 -15   3   75.49   12.80
  -2 -15   3   47.70    9.50
   2 -15  -3   64.99   12.50
  -2 -15   3   62.59   10.70
  -3  15   4  329.07   29.40
  -3  15   4  386.76   30.10
  -3 -15   4  392.96   29.00
  -3 -15   4  377.76   28.90
   3 -15  -4  353.16   27.40
  -3 -15   4  362.66   30.10
  -3 -15   4  254.77   26.90
  -3 -15   4  341.57   29.00
   3 -15  -4  356.86   29.20
   3 -15  -4  365.66   27.70
  -4  15   5  202.28   23.30
  -4  15   5  113.39   17.90
   4  15  -5  160.58   20.50
  -4 -15   5  169.88   22.80
   4 -15  -5  172.58   23.90
   4 -15  -5  151.68   20.40
  -4 -15   5  161.48   20.80
  -4 -15   5  171.78   22.70
   4 -15  -5  176.18   22.40
  -4 -15   5  183.88   20.50
  -4 -15   5  188.28   22.00
  -5  15   6   58.79   10.40
  -5  15   6   47.90   10.20
   5 -15  -6   55.49   11.10
  -5 -15   6   59.69   10.20
  -5 -15   6   43.00    9.80
  -5 -15   6   66.89   11.70
  -5 -15   6   50.09    9.50
  -5  16   4   16.00    7.70
  -5  16   4   32.20   12.20
  -5 -16   4   18.30   10.70
  -5 -16   4   11.40    7.30
   5 -16  -4   17.40   10.90
   5 -16  -4    2.90   10.10
  -5 -16   4   27.50   11.40
  -4  16   3  525.55   32.20
   4 -16  -3  524.85   36.10
  -4 -16   3  551.14   35.10
  -4 -16   3  568.24   36.40
   4 -16  -3  521.75   34.20
   4 -16  -3  559.14   35.30
   4 -16  -3  544.75   36.90
   3 -16  -2  209.28   22.90
   3 -16  -2  258.57   22.70
  -3 -16   2  239.58   24.40
   3 -16  -2  191.58   17.40
   2  16  -1   -2.10    6.20
  -2  16   1   -1.80    7.10
  -2 -16   1   -4.30    8.90
   2 -16  -1    6.20    7.60
  -2 -16   1    3.40    7.40
   2 -16  -1    3.30    5.90
  -2 -16   1    1.40    6.40
   1  16   0  644.84   30.80
  -1  16   0  679.03   31.60
  -1 -16   0  733.33   31.30
   1 -16   0  629.74   29.80
  -1 -16   0  667.33   33.40
  -1 -16   0  676.23   31.00
   1 -16   0  665.03   30.80
   1 -16   0  728.83   34.40
   0  16   1   -5.00    5.10
   0  16  -1   -2.20    5.20
   0 -16   1   -2.70    5.50
   0 -16   1    1.20    6.70
   0 -16   1    0.10    5.10
   0 -16  -1    5.00    5.60
   0 -16  -1    1.60    4.90
   0 -16  -1    1.90    6.00
   0 -16  -1   -5.00    7.70
  -1  16   2  681.43   32.50
   1  16  -2  638.24   32.70
  -1  16   2  696.93   31.70
  -1 -16   2  651.93   34.00
   1 -16  -2  702.43   33.40
  -1 -16   2  674.13   31.30
  -1 -16   2  634.04   29.90
   1 -16  -2  656.43   32.50
   1 -16  -2  629.54   30.10
  -1 -16   2  624.24   30.80
   1 -16  -2  706.93   30.90
  -2  16   3   66.29   12.10
   2 -16  -3   58.19   13.70
  -2 -16   3   75.59   13.40
   2 -16  -3   59.49   10.00
  -2 -16   3   67.59   11.30
   2 -16  -3   67.49   13.20
  -2 -16   3   29.40    7.90
  -3  16   4   26.80   14.10
  -3  16   4    6.10   12.20
  -3 -16   4   31.30   13.70
  -3 -16   4   45.90   13.20
  -3 -16   4    4.20   12.50
   3 -16  -4   38.50   12.80
  -3 -16   4   39.50   14.00
   3 -16  -4   10.50   13.40
  -3 -16   4   19.60   13.50
   3 -16  -4   15.70   10.40
   4  16  -5  315.57   30.20
  -4  16   5  325.97   27.50
  -4  16   5  330.07   27.10
  -4 -16   5  316.97   27.50
  -4 -16   5  286.87   25.70
   4 -16  -5  285.57   25.20
  -4 -16   5  350.76   26.10
  -4 -16   5  296.67   29.30
   4 -16  -5  341.87   27.70
  -4 -16   5  344.57   29.20
  -5  16   6   76.89   12.70
  -5  16   6   68.99   12.10
   5 -16  -6   52.79    9.20
  -5 -16   6   60.49   12.40
  -5 -16   6   64.89   10.50
  -5 -16   6   51.19   10.80
  -5 -16   6   47.50   10.90
  -5  17   4   36.50    9.40
  -5 -17   4   20.90    8.60
  -5 -17   4   24.40    8.20
   5 -17  -4   14.50   10.60
   5 -17  -4   30.20   12.10
  -5 -17   4   22.80    7.90
  -4  17   3   20.30   11.60
   4 -17  -3   31.80   13.80
   4 -17  -3   30.60   14.70
   4 -17  -3   26.20   14.70
  -4 -17   3   34.30   13.00
   4 -17  -3   25.30   11.60
  -3  17   2   22.50   15.00
   3 -17  -2    0.90    7.60
   3 -17  -2   28.50   11.30
   3 -17  -2   21.70   13.00
   3 -17  -2   17.30   10.90
  -2  17   1  168.78   17.10
   2  17  -1  140.39   15.70
   2 -17  -1  158.38   14.90
  -2 -17   1  155.28   18.60
   2 -17  -1  136.09   16.80
  -2 -17   1  163.88   17.20
  -2 -17   1  143.49   15.50
   1  17   0   -3.30    6.20
  -1  17   0   -4.30    5.90
  -1 -17   0    9.60    8.00
  -1 -17   0   -4.30    5.00
   1 -17   0   -1.90    5.10
  -1 -17   0   -1.60    5.90
   1 -17   0    1.00    7.40
   1 -17   0    4.90    5.80
   0  17  -1  128.09   13.80
   0  17   1  123.99   13.50
   0 -17   1  116.59   12.60
   0 -17  -1  133.79   17.60
   0 -17   1  136.59   13.50
   0 -17  -1  157.58   16.20
   0 -17  -1  134.49   13.20
   0 -17   1  157.08   16.00
   0 -17  -1  124.49   12.90
  -1  17   2  178.98   16.90
  -1  17   2  163.08   15.30
   1  17  -2  179.58   16.60
  -1 -17   2  154.28   15.00
   1 -17  -2  155.28   14.90
   1 -17  -2  184.28   15.00
   1 -17  -2  220.08   18.40
  -1 -17   2  159.18   14.90
  -1 -17   2  183.88   18.50
   1 -17  -2  152.48   16.00
  -2  17   3   80.99   13.70
   2 -17  -3   84.89   11.60
   2 -17  -3   92.39   14.80
   2 -17  -3   90.29   14.30
  -2 -17   3   91.39   13.20
  -2 -17   3   94.99   15.40
  -2 -17   3   67.09   11.80
  -3  17   4  144.49   19.90
  -3  17   4  121.89   17.90
  -3 -17   4  129.59   18.40
  -3 -17   4  124.09   19.00
   3 -17  -4  178.28   21.70
  -3 -17   4  169.48   22.20
  -3 -17   4  146.79   21.00
  -3 -17   4  109.99   17.70
   3 -17  -4  148.19   20.10
   3 -17  -4  130.59   19.10
  -4  17   5   27.10   11.90
   4  17  -5    6.80   14.50
  -4  17   5   34.60   13.00
  -4 -17   5    9.60   11.20
   4 -17  -5    5.30   12.80
   4 -17  -5   16.30   12.50
  -4 -17   5   38.50   13.90
  -4 -17   5   37.50   15.80
  -4 -17   5    6.80   11.50
   4 -17  -5   15.80   11.40
  -4 -17   5   23.80   12.40
  -5  17   6   54.89   10.20
  -5  17   6   37.90   10.50
  -5 -17   6   26.10    7.30
  -5 -17   6   15.70    7.10
  -5 -17   6   28.20    9.30
  -5 -17   6   29.30    9.90
   5 -17  -6   28.90    7.40
  -5  18   4   56.59   11.90
   5 -18  -4   34.00   11.90
   5 -18  -4   61.29   12.80
  -5 -18   4   48.90   11.60
  -4  18   3   13.10   11.00
   4 -18  -3    7.80   12.80
   4 -18  -3   12.70    9.00
   4 -18  -3   13.20   14.10
   4 -18  -3   10.90    9.50
  -3  18   2  -18.50   13.00
   3 -18  -2    6.30   11.80
   3 -18  -2   10.20    7.80
   3 -18  -2    9.40   10.80
   3 -18  -2  -20.20   14.10
   2  18  -1  108.69   14.10
  -2  18   1   99.59   14.30
  -2 -18   1   98.69   14.90
  -2 -18   1   97.89   13.50
   2 -18  -1  118.79   13.70
  -2 -18   1   97.49   13.40
   2 -18  -1  114.79   16.00
  -1  18   0 1065.29   47.70
   1  18   0 1160.98   48.00
   1 -18   0 1187.68   47.20
  -1 -18   0 1197.98   47.60
   1 -18   0 1118.59   46.70
  -1 -18   0 1105.59   47.40
  -1 -18   0 1159.18   49.70
   1 -18   0 1226.18   51.09
   0  18  -1   -0.70    6.40
   0  18   1    2.80    5.10
   0 -18   1   16.20    6.60
   0 -18   1    8.70    8.30
   0 -18  -1   10.30    7.00
   0 -18   1   -0.10    6.10
   0 -18  -1    2.70    7.30
   0 -18  -1    7.60    6.40
  -1  18   2  487.95   28.40
  -1  18   2  495.25   27.60
   1  18  -2  504.05   28.50
  -1 -18   2  512.65   26.90
   1 -18  -2  527.05   30.10
  -1 -18   2  455.15   26.70
   1 -18  -2  494.65   28.10
   1 -18  -2  523.25   26.80
  -1 -18   2  528.95   30.90
   1 -18  -2  505.65   26.90
   2 -18  -3   20.40   10.40
   2 -18  -3   11.20    9.60
  -2 -18   3   11.10   10.30
  -2 -18   3   24.20   10.90
   2 -18  -3    6.70    7.40
  -3  18   4    3.60   12.60
  -3  18   4    2.20   11.30
   3 -18  -4   33.90   13.40
   3 -18  -4   46.30   14.00
   3 -18  -4   35.10   13.00
  -3 -18   4    5.70   12.20
  -3 -18   4   30.60   13.40
  -3 -18   4   24.10   13.50
  -3 -18   4   16.10   13.50
  -3 -18   4   27.80   13.30
  -4  18   5  196.48   22.80
  -4  18   5  235.38   23.50
  -4 -18   5  183.58   23.70
   4 -18  -5  220.38   20.00
  -4 -18   5  211.08   23.30
   4 -18  -5  158.38   22.30
  -4 -18   5  247.88   23.70
  -5  18   6   56.39   10.60
  -5  18   6   49.90   10.40
  -5 -18   6   33.90   10.00
   5 -18  -6   66.79   10.50
  -5 -18   6   34.80    9.30
  -5 -18   6   38.60    9.90
  -5  19   4  230.68   18.60
   5 -19  -4  239.98   20.60
  -4  19   3   12.50   11.10
   4 -19  -3   -0.90   11.70
   4 -19  -3   11.70   13.70
   4 -19  -3   -7.90   10.40
  -3  19   2  548.95   34.30
   3 -19  -2  603.54   36.50
   3 -19  -2  569.44   35.60
   3 -19  -2  544.15   30.40
  -2  19   1  176.58   20.50
   2 -19  -1  260.67   18.80
   2 -19  -1  224.08   21.40
  -2 -19   1  199.68   18.70
  -2 -19   1  208.98   19.00
  -1  19   0  211.68   18.50
   1  19   0  205.18   18.20
  -1 -19   0  198.28   17.70
   1 -19   0  202.78   19.90
   1 -19   0  218.68   17.40
   1 -19   0  172.78   15.90
  -1 -19   0  211.88   21.80
  -1 -19   0  227.28   17.80
   0  19   1   44.50   10.40
   0  19  -1   43.90   10.20
   0 -19  -1   58.19   10.50
   0 -19   1   55.19    9.60
   0 -19  -1   57.69   12.10
   0 -19  -1   52.19   10.20
   0 -19   1   50.69   10.60
   0 -19   1   46.20   11.10
  -1  19   2  242.28   19.80
   1  19  -2  253.27   21.30
  -1  19   2  256.17   21.00
   1 -19  -2  257.77   23.70
   1 -19  -2  258.77   20.40
   1 -19  -2  246.18   18.60
   1 -19  -2  246.18   19.40
  -1 -19   2  231.98   19.00
  -1 -19   2  248.08   22.50
  -1 -19   2  217.18   18.60
   2 -19  -3   -5.20    6.90
  -2 -19   3    0.90    9.10
   2 -19  -3   -6.10    8.80
  -2 -19   3   11.90    9.80
   2 -19  -3  -16.70    7.60
  -3  19   4  205.18   23.70
  -3  19   4  162.78   21.90
  -3 -19   4  156.68   22.30
  -3 -19   4  179.88   23.20
   3 -19  -4  187.28   23.00
  -3 -19   4  185.18   24.10
   3 -19  -4  206.88   23.30
   3 -19  -4  172.38   21.30
  -3 -19   4  180.48   22.50
  -3 -19   4  213.78   23.70
  -4  19   5   44.00   13.50
  -4  19   5   57.59   13.60
  -4 -19   5   34.70   13.20
   4 -19  -5   44.50   12.10
   4 -19  -5   56.09   13.40
  -4 -19   5   74.89   13.70
  -4 -19   5   33.70   12.40
  -5  19   6  279.47   18.10
  -5  19   6  258.77   18.50
   5 -19  -6  275.67   16.90
  -5 -19   6  270.97   19.10
  -5 -19   6  252.37   17.40
  -5 -19   6  286.97   19.50
  -5  20   4   55.89    9.80
   5 -20  -4   43.90   10.50
  -4  20   3    4.60    7.20
   4 -20  -3   15.30   14.00
   4 -20  -3   -4.80   10.70
  -3  20   2  128.49   17.80
   3 -20  -2  142.79   19.10
   3 -20  -2  143.29   16.80
   3 -20  -2  141.89   19.60
   2 -20  -1  -12.60    7.80
  -2 -20   1   -1.00    8.40
   2 -20  -1   10.90    8.50
  -2 -20   1    7.70    9.10
   1  20   0  210.38   19.50
  -1  20   0  194.58   18.70
  -1 -20   0  174.18   17.50
  -1 -20   0  204.18   17.50
   1 -20   0  244.88   18.00
   1 -20   0  185.18   17.50
   1 -20   0  238.58   21.20
  -1 -20   0  206.68   20.60
   0  20  -1   24.40    9.70
   0  20   1   28.60   10.40
   0 -20   1   26.00   10.60
   0 -20  -1   40.10    9.50
   0 -20  -1   25.10   10.50
   0 -20   1   36.40    9.30
   0 -20  -1   40.70   10.20
   0 -20   1   31.60    9.60
  -1  20   2  161.58   19.50
  -1  20   2  170.28   17.90
   1  20  -2  132.29   17.30
  -1 -20   2  164.78   17.40
   1 -20  -2  194.38   24.20
  -1 -20   2  163.68   17.00
  -1 -20   2  149.29   19.50
   1 -20  -2  155.68   20.60
   1 -20  -2  141.29   16.60
   1 -20  -2  161.68   16.00
  -2  20   3   14.80   12.30
  -2 -20   3    7.30   18.90
  -2 -20   3   21.10   13.30
  -2 -20   3    3.90   10.70
  -2 -20   3   30.50   12.00
   2 -20  -3    3.60    8.10
   2 -20  -3   14.20   13.10
  -2 -20   3    2.80   11.30
   2 -20  -3    9.70   10.40
   2 -20  -3   44.60   15.10
   2 -20  -3   24.00   13.30
  -3  20   4   30.20   13.40
   3 -20  -4   35.30   13.60
   3 -20  -4   30.50   13.50
  -3 -20   4   41.70   15.80
  -3 -20   4   48.20   13.30
  -3 -20   4   46.60   14.40
  -3 -20   4   61.59   12.50
  -3 -20   4   42.40   13.90
   3 -20  -4   49.90   13.90
  -4  20   5  165.08   20.30
  -4  20   5  166.48   17.10
  -4 -20   5  146.29   19.00
   4 -20  -5  167.38   19.90
  -4 -20   5  126.39   16.90
  -4 -20   5  166.18   18.30
  -5  21   4    7.60    8.30
   5 -21  -4   13.90    8.70
  -4  21   3   59.59   11.80
   4 -21  -3   62.29   14.00
  -3  21   2   37.10   13.00
   3 -21  -2   32.00   14.00
   3 -21  -2   27.40   13.00
   3 -21  -2   27.80   10.10
   3 -21  -2   35.30   16.50
  -2 -21   1 1076.09   56.59
   2 -21  -1 1186.18   54.39
   2 -21  -1 1243.98   50.99
   2 -21  -1 1225.18   55.49
   2 -21  -1 1155.18   53.99
   1  21   0   89.29   15.30
  -1 -21   0  102.39   14.40
   1 -21   0  101.89   15.40
   1 -21   0  125.89   16.00
  -1 -21   0  116.99   19.50
  -1 -21   0   90.69   12.90
   1 -21   0  107.59   13.70
   0  21   1  820.72   39.80
   0  21  -1  751.32   39.20
   0 -21   1  801.32   37.30
   0 -21  -1  772.62   38.30
   0 -21   1  840.12   39.20
   0 -21  -1  758.02   37.20
   0 -21   1  799.32   41.30
   0 -21  -1  819.82   41.00
  -1  21   2  -12.90    8.10
  -1 -21   2    2.40   10.00
  -1 -21   2  -12.20    9.70
  -1 -21   2   -3.40    8.30
   1 -21  -2   16.60    8.50
   1 -21  -2   20.80   10.40
  -2  21   3   10.90   11.90
  -2 -21   3    9.10   13.90
   2 -21  -3    5.50   12.90
   2 -21  -3    4.00   10.00
  -2 -21   3   26.70   12.50
  -2 -21   3   23.70   13.60
  -2 -21   3   27.90   13.20
   2 -21  -3   17.30   15.60
   2 -21  -3   13.40    9.20
   2 -21  -3   -1.90   11.70
   2 -21  -3   18.90   11.80
  -3  21   4   23.00   12.80
   3 -21  -4   14.60   12.80
  -3 -21   4   29.80   14.90
   3 -21  -4   36.20   13.30
   3 -21  -4   11.40   12.50
  -3 -21   4   15.00   11.90
  -3 -21   4   48.20   15.30
  -3 -21   4    2.20   11.60
  -4  21   5   11.60    9.70
  -4 -21   5   36.10   11.30
  -4 -21   5   38.30   11.40
  -4 -21   5   29.20    9.20
   4 -21  -5   49.50    9.70
  -5  22   4   89.79   11.30
   5 -22  -4  102.29   11.60
  -4  22   3  213.18   19.10
   4 -22  -3  224.48   20.10
  -3  22   2    8.30   11.00
   3 -22  -2    9.80   12.30
   3 -22  -2    0.80    9.00
   3 -22  -2    5.50   12.90
   3 -22  -2   15.50   12.10
   2 -22  -1  163.28   17.00
  -2 -22   1  118.69   16.90
   2 -22  -1  123.99   18.40
   2 -22  -1  100.49   17.40
   2 -22  -1  144.49   19.80
  -2 -22   1  131.59   20.40
   1 -22   0  149.09   17.00
  -1 -22   0  144.49   17.00
   1 -22   0  156.18   20.00
   1 -22   0  124.59   15.20
  -1 -22   0  112.59   15.60
   0 -22   1   37.80   12.00
   0 -22   1   60.79   11.70
   0 -22   1   21.10   10.10
   0 -22  -1   31.20    9.80
   0 -22  -1   21.80   11.20
   0 -22  -1   35.90   10.90
  -1  22   2  101.59   15.90
   1 -22  -2   78.79   16.20
   1 -22  -2   96.09   17.70
  -1 -22   2   98.09   17.10
  -1 -22   2   72.29   14.30
  -1 -22   2   74.49   16.90
  -1 -22   2  111.39   17.50
  -1 -22   2  111.19   18.30
   1 -22  -2   84.99   13.60
   1 -22  -2  103.29   18.30
   1 -22  -2  111.69   17.00
  -2  22   3  599.34   33.80
   2 -22  -3  546.85   36.70
  -2 -22   3  564.94   36.20
   2 -22  -3  605.04   32.00
   2 -22  -3  543.75   35.90
  -2 -22   3  521.15   36.60
   2 -22  -3  503.35   38.50
   2 -22  -3  544.45   37.50
  -2 -22   3  583.64   37.80
  -2 -22   3  580.74   36.20
   2 -22  -3  582.24   35.10
  -3  22   4    6.90    7.90
   3 -22  -4    8.80   11.70
   3 -22  -4   -1.30   13.40
  -3 -22   4   31.30   12.20
  -3 -22   4   21.50   15.30
   3 -22  -4   22.90   13.20
  -3 -22   4   37.20   11.60
  -3 -22   4   -8.30   10.20
  -4  22   5  228.58   20.30
  -4 -22   5  203.18   19.20
   4 -22  -5  182.18   18.90
  -4 -22   5  207.48   20.50
  -4 -22   5  187.98   16.90
  -5  23   4   42.30    9.00
  -4  23   3    1.70    9.50
   4 -23  -3    2.60    6.30
  -3  23   2   73.69   14.70
   3 -23  -2  104.19   18.50
   3 -23  -2  110.89   13.70
   3 -23  -2   96.79   16.80
   3 -23  -2   74.69   16.20
   2 -23  -1  205.88   23.00
   2 -23  -1  171.38   22.50
  -2 -23   1  170.28   24.70
   2 -23  -1  210.38   23.50
   2 -23  -1  183.78   18.70
   1 -23   0  126.59   18.30
  -1 -23   0  121.59   16.10
   1 -23   0  110.79   18.20
   1 -23   0  114.99   14.80
  -1 -23   0   70.49   14.40
   1 -23   0  132.59   17.80
   1 -23   0  106.09   18.40
   1 -23   0   90.99   14.70
  -1 -23   0   98.29   18.10
  -1 -23   0   92.69   16.90
   0  23   1   11.80   11.10
   0 -23  -1    8.10   10.90
   0 -23  -1   -5.00    8.70
   0 -23   1    9.40    8.80
   0 -23  -1    0.40   11.60
   0 -23   1   11.00   10.10
   0 -23   1   -4.90   11.80
   0 -23   1   -0.20   13.00
   0 -23   1    3.90   10.90
   0 -23   1   16.00   11.70
   0 -23  -1   12.00   12.20
   0 -23  -1    2.20    8.70
  -1 -23   2   13.60   11.90
   1 -23  -2   12.90    8.90
  -1 -23   2   -0.40   12.40
  -1 -23   2   10.70   12.70
   1 -23  -2   21.30   12.00
   1 -23  -2   30.90   13.40
   1 -23  -2    9.60   12.70
  -1 -23   2   -0.30   11.60
   1 -23  -2    7.50   11.70
  -2  23   3  165.88   22.10
   2 -23  -3  211.08   24.90
   2 -23  -3  176.88   23.30
  -2 -23   3  192.18   23.60
   2 -23  -3  163.78   20.40
   2 -23  -3  189.18   23.10
  -2 -23   3  152.38   21.30
  -2 -23   3  192.28   23.30
   2 -23  -3  147.29   18.20
  -2 -23   3  194.78   25.40
  -3  23   4   10.60   10.60
  -3 -23   4    7.70   11.50
  -3 -23   4    4.70    8.00
  -3 -23   4   -6.20   10.30
   3 -23  -4   11.90    8.80
  -4  23   5    8.40    6.80
   4 -23  -5    9.30    8.30
  -4 -23   5    7.90    8.90
  -4 -23   5   -0.60    9.10
  -4  24   3   15.10    7.60
   4 -24  -3   11.60    6.90
  -3  24   2  167.38   19.90
   3 -24  -2  165.88   22.60
   3 -24  -2  182.18   22.60
   3 -24  -2  163.88   22.10
   3 -24  -2  183.08   19.10
  -2 -24   1    2.60   12.20
   2 -24  -1   18.00   12.20
   2 -24  -1    5.50   11.50
  -2 -24   1    7.90   15.80
   2 -24  -1   17.00   12.40
   2 -24  -1   -6.50    8.50
   1 -24   0    7.90   10.50
   1 -24   0    4.40   10.50
   1 -24   0   -5.70   11.70
  -1 -24   0    4.50   11.80
  -1 -24   0    0.50    9.70
  -1 -24   0   10.10   11.50
   1 -24   0    1.90   11.20
   1 -24   0    1.20    8.30
   0 -24  -1   59.99   16.60
   0 -24  -1   38.30   11.30
   0 -24   1   35.80   15.10
   0 -24   1   65.39   13.60
   0 -24   1   45.00   13.70
   0 -24   1   59.19   14.10
   0 -24   1   86.19   17.30
   0 -24  -1   43.10   14.00
   1 -24  -2  188.08   23.30
   1 -24  -2  221.98   25.50
   1 -24  -2  145.99   19.40
  -1 -24   2  220.78   25.30
  -1 -24   2  232.38   25.40
  -1 -24   2  212.88   25.10
   1 -24  -2  206.78   20.00
   1 -24  -2  212.28   23.50
  -1 -24   2  150.48   19.10
  -2  24   3   48.70   13.80
  -2 -24   3   56.59   16.00
   2 -24  -3   74.79   16.50
  -2 -24   3   99.89   17.40
   2 -24  -3   62.09   15.50
   2 -24  -3   73.09   17.50
  -2 -24   3   50.79   15.00
   2 -24  -3   78.49   14.10
  -2 -24   3   80.29   18.10
   2 -24  -3   83.89   15.40
  -3  24   4   14.70   10.90
   3 -24  -4   14.30   11.20
  -3 -24   4   26.20   12.10
  -3 -24   4    7.90   10.90
  -3 -24   4   35.70   12.50
  -4  24   5  117.19   12.80
   4 -24  -5  113.19   14.50
  -4 -24   5  104.89   13.20
  -4 -24   5  128.79   15.10
  -4  25   3   34.30    8.60
   4 -25  -3   20.00    9.40
  -3  25   2   10.80   10.60
  -3  25   2   16.30    9.80
   3 -25  -2    3.80   10.20
   3 -25  -2   29.20   12.20
   3 -25  -2   43.90    9.90
   2 -25  -1   50.09   14.00
  -2 -25   1   23.10   13.20
   2 -25  -1   31.60   14.10
   2 -25  -1   45.00   11.90
   2 -25  -1   35.40   13.30
   2 -25  -1   60.99   20.30
  -2 -25   1   21.70   13.00
   1 -25   0   73.89   13.70
   1 -25   0  111.79   17.80
   1 -25   0  106.39   16.90
  -1 -25   0   86.19   17.10
   1 -25   0   75.89   17.00
  -1 -25   0   99.89   15.20
   1 -25   0   41.80   12.20
  -1 -25   0   81.69   15.00
   0 -25   1   84.89   17.30
   0 -25  -1  103.79   18.20
   0 -25   1   96.59   17.00
   0 -25  -1   93.69   16.10
   0 -25   1  110.29   17.10
   0 -25   1  110.29   16.80
   0 -25  -1  126.49   15.80
   0 -25   1  157.58   19.70
  -1  25   2   35.00   14.00
  -1 -25   2   31.90   14.60
   1 -25  -2    8.30   12.50
  -1 -25   2   39.70   14.30
   1 -25  -2   42.30   13.40
   1 -25  -2   35.70   11.60
  -1 -25   2   39.60   13.90
  -1 -25   2   36.20   15.40
   1 -25  -2   40.40   14.00
  -2  25   3  -10.50    9.60
  -2 -25   3   18.50   15.20
   2 -25  -3    4.90    9.90
  -2 -25   3    9.10   11.40
   2 -25  -3   -7.60   11.30
   2 -25  -3   15.30   11.90
   2 -25  -3    9.40   12.80
  -2 -25   3   15.70    9.20
  -3  25   4   53.19   12.60
  -3 -25   4   59.19   11.30
  -3 -25   4   47.60   12.30
  -3 -25   4   45.70   10.10
   3 -25  -4   54.09   12.70
  -4  25   5   12.00    8.40
  -4 -25   5    6.30    7.70
  -4 -25   5   -6.40    7.70
   4 -25  -5    1.00    6.70
  -4  26   3   47.70   10.80
   4 -26  -3   48.90    9.00
  -3  26   2   54.09   13.90
  -3  26   2   26.20   11.70
   3 -26  -2   54.99   13.40
   3 -26  -2   76.39   14.40
  -2 -26   1    7.20   11.90
   2 -26  -1    5.60   12.40
  -2 -26   1  -13.70   11.40
   2 -26  -1   15.40   12.20
   2 -26  -1   -2.40    8.80
   2 -26  -1    6.00   10.40
   2 -26  -1   17.10   13.00
  -1 -26   0   -0.10   11.10
  -1 -26   0    5.00    8.00
   1 -26   0   -2.10   11.30
   1 -26   0    3.60   11.80
   1 -26   0   -0.90    8.70
  -1 -26   0    0.20   11.40
   1 -26   0   10.20   12.50
   1 -26   0   -1.40    7.30
   0 -26   1   36.30   12.60
   0 -26   1    3.80   12.10
   0 -26  -1   23.40   12.70
   0 -26  -1   15.90   12.00
   0 -26   1    9.70   13.00
   0 -26   1   -0.10   11.60
   0 -26   1    3.60   11.20
   0 -26  -1   15.20   10.50
  -1  26   2    6.00   12.00
   1 -26  -2    7.30   11.50
   1 -26  -2   -8.70    8.60
   1 -26  -2   10.00   11.60
  -1 -26   2    0.40    8.40
  -1 -26   2   -2.00   13.10
  -1 -26   2   14.60   12.90
  -1 -26   2   -4.20   12.30
  -2  26   3   12.90   10.80
   2 -26  -3   11.20   12.00
  -2 -26   3   19.30   11.80
   2 -26  -3    4.70   10.00
   2 -26  -3    6.50   11.30
   2 -26  -3   11.80   12.40
  -2 -26   3    2.60    8.30
  -3  26   4   20.70   10.20
   3 -26  -4   15.90    7.90
  -3 -26   4   16.50   10.10
  -3 -26   4   21.70    8.80
  -4  27   3   -3.10    7.30
   4 -27  -3   -2.80    5.20
  -3  27   2  201.48   21.10
   3 -27  -2  206.78   21.20
   3 -27  -2  213.98   21.10
   2 -27  -1   16.30   13.10
  -2 -27   1   22.90   13.00
  -2 -27   1    1.10   11.70
   2 -27  -1   10.00   11.70
   2 -27  -1   36.10   12.80
   2 -27  -1   23.20   15.10
   2 -27  -1   21.50   11.10
   1 -27   0   40.30   13.60
   1 -27   0   25.30   11.50
   1 -27   0   18.10   12.30
  -1 -27   0   29.50   13.50
   1 -27   0   50.19   14.20
  -1 -27   0   29.30   12.70
  -1 -27   0   22.90   12.50
   1 -27   0   13.10   13.10
   0 -27   1   55.69   14.80
   0 -27  -1   71.49   15.30
   0 -27   1   53.59   15.70
   0 -27   1   67.59   15.30
   0 -27  -1   37.80   12.20
   0 -27  -1   52.79   15.70
   0 -27   1   52.59   14.20
   0 -27   1   45.90   14.40
  -1  27   2    0.30   11.30
  -1 -27   2    7.90   12.20
  -1 -27   2    6.10   12.40
  -1 -27   2   -3.80   12.90
   1 -27  -2   -6.80    8.80
   1 -27  -2    5.90    8.70
   1 -27  -2    5.50   10.10
  -1 -27   2   -1.00   10.80
  -2  27   3   15.00   10.90
   2 -27  -3   22.20   12.40
  -2 -27   3   15.60   11.30
   2 -27  -3   25.70   12.20
   2 -27  -3   22.10   11.20
  -2 -27   3    8.70   11.40
   2 -27  -3   41.60   13.40
  -3  27   4   96.09   13.10
  -3 -27   4   93.99   12.40
  -3 -27   4   86.89   12.20
   3 -27  -4  100.39   13.10
  -3  28   2   33.70   11.10
   3 -28  -2   45.00    9.50
   2 -28  -1   53.39   13.60
   2 -28  -1   78.69   13.90
  -2 -28   1   69.29   14.20
  -2 -28   1   51.59   14.90
   2 -28  -1   66.09   13.70
   2 -28  -1   85.29   12.90
  -1 -28   0  172.18   21.90
   1 -28   0  184.88   22.50
   1 -28   0  220.78   23.10
   1 -28   0  182.08   18.10
   1 -28   0  182.18   23.90
  -1 -28   0  192.28   22.00
   1 -28   0  192.28   23.70
  -1 -28   0  186.78   24.50
   0 -28   1   -6.80    9.80
   0 -28   1  -13.50    9.70
   0 -28   1   -9.80   10.80
   0 -28  -1    3.60   11.30
   0 -28  -1    8.70   10.80
   0 -28   1    6.30   11.60
   0 -28   1    6.00   11.70
   0 -28  -1   13.90   12.00
   1 -28  -2  119.99   15.70
  -1 -28   2   86.19   16.90
   1 -28  -2   85.09   14.70
  -1 -28   2  114.39   17.20
  -1 -28   2  127.29   18.30
   1 -28  -2  122.59   18.10
  -2  28   3   -8.70    5.70
  -2 -28   3    3.40   10.00
   2 -28  -3   16.40   11.20
   2 -28  -3   18.20   12.30
   2 -28  -3   15.60   10.80
  -2 -28   3   17.50   10.10
  -3  28   4   25.60    9.20
  -3 -28   4   23.40    9.20
  -3 -28   4   25.90    7.40
   3 -28  -4   23.00    9.40
  -3  29   2  140.19   16.90
   3 -29  -2  139.59   16.50
   2 -29  -1   -3.70    7.00
  -2 -29   1   -9.20    9.40
   2 -29  -1   17.10   10.80
  -2 -29   1  -12.20    8.90
  -1 -29   0   -4.80   10.60
   1 -29   0    0.70   10.50
   1 -29   0   -1.40   10.70
  -1 -29   0   13.40    9.60
   1 -29   0   -8.20    7.00
   1 -29   0    9.80    9.10
  -1 -29   0   12.60    8.80
   0 -29   1   69.79   13.50
   0 -29  -1   77.09   15.10
   0 -29  -1   44.30   13.10
   0 -29   1   75.99   14.40
   0 -29   1   87.59   15.00
   0 -29  -1   90.19   16.60
   0 -29   1   64.39   14.60
  -1 -29   2   -1.50   11.70
   1 -29  -2    7.40    7.40
   1 -29  -2   -5.90    9.60
   1 -29  -2  -17.50    9.40
  -1 -29   2   -2.20   10.50
  -1 -29   2    6.50   10.90
  -2  29   3    4.40    7.30
   2 -29  -3   -0.60    9.70
  -2 -29   3   19.60   10.10
  -2 -29   3    2.80   10.20
   2 -29  -3    2.10   10.20
  -3  29   4   33.00    8.90
  -3 -29   4   14.50    8.30
  -3 -29   4   19.00    8.00
  -3  30   2   32.50    9.50
   3 -30  -2   31.70    9.10
  -2 -30   1  155.88   16.20
   2 -30  -1  164.78   16.10
   2 -30  -1  123.69   15.10
   1 -30   0   40.50   10.30
  -1 -30   0   57.89   13.10
   1 -30   0   32.60   12.10
  -1 -30   0   44.40   14.20
   1 -30   0   59.19   14.10
   0 -30  -1    7.80    8.40
   0 -30  -1   18.30    8.70
   0 -30   1    6.70   11.00
   0 -30   1    9.80    8.20
   0 -30  -1   18.70   10.10
   0 -30   1    4.40    7.60
   1 -30  -2   20.90    9.40
  -1 -30   2   12.20    9.60
  -1 -30   2   11.20   10.50
  -1 -30   2   11.40    8.00
   1 -30  -2   32.70   12.20
  -2  30   3   14.60    9.60
   2 -30  -3   20.10    7.70
  -2 -30   3   18.20    9.50
  -2 -30   3    7.50    8.60
   2 -30  -3    5.50    9.80
   3 -31  -2    2.30    4.90
  -2 -31   1  135.19   17.40
   2 -31  -1  156.38   17.20
   2 -31  -1  181.48   18.20
   1 -31   0   12.40    7.70
   1 -31   0   22.30   10.90
  -1 -31   0    2.60    9.30
   1 -31   0   10.80    7.70
  -1 -31   0   -2.60    6.20
   0 -31   1  342.27   23.80
   0 -31   1  374.26   27.20
   0 -31  -1  342.67   25.50
   0 -31   1  349.07   24.50
   0 -31  -1  346.37   25.40
   1 -31  -2   10.40    7.90
  -1 -31   2   12.30    9.60
  -1 -31   2   15.30    9.90
  -1 -31   2   18.10   10.10
   1 -31  -2   17.10    8.70
   2 -31  -3   26.10   10.40
  -2 -31   3   34.40    7.80
  -2 -31   3   24.60    8.90
   2 -31  -3   14.80    9.00
  -2  32   1   34.10   10.00
  -2 -32   1   34.50    9.70
   2 -32  -1   33.70   10.20
   2 -32  -1   29.20    9.30
  -1 -32   0  245.78   19.80
   1 -32   0  234.58   20.20
  -1 -32   0  231.68   17.80
   1 -32   0  255.67   21.50
   1 -32   0  233.88   19.80
   0 -32  -1   55.99   11.50
   0 -32   1   26.50    9.20
   0 -32  -1   44.00    9.30
   0 -32   1   46.10   11.30
   0 -32   1   69.99   12.50
   1 -32  -2  187.08   15.90
  -1 -32   2  180.78   17.60
   1 -32  -2  232.78   21.00
  -1 -32   2  170.48   18.70
  -2 -32   3   90.39   12.50
  -2 -32   3   65.79    9.80
   2 -32  -3   66.19   10.70
   2 -32  -3   99.69   14.40
  -2  33   1   -3.20    7.50
   2 -33  -1   -2.60    5.00
  -2 -33   1   11.80    7.50
  -1 -33   0   36.70    8.50
  -1 -33   0   28.40    9.50
   1 -33   0   25.40    9.20
   1 -33   0   45.10    9.90
   1 -33   0   27.70    9.50
   0 -33   1   -1.40    8.10
   0 -33   1   -4.00    6.90
   0 -33  -1   -1.20    8.50
   0 -33   1    5.00    8.10
   0 -33  -1    5.00    6.10
  -1 -33   2   26.00    7.60
  -1 -33   2   28.80    8.50
   1 -33  -2   29.10    8.30
   1 -33  -2   28.30    9.40
  -1  34   0   32.90    7.20
   1 -34   0   36.60    7.20
  -1 -34   0   22.90    7.90
   1 -34   0   33.00    8.80
  -1 -34   0   27.00    8.40
   1 -34   0   45.50    9.10
   0 -34  -1   -1.00    7.20
   0 -34   1    8.30    8.00
   0 -34  -1   -6.20    4.90
   0 -34   1    3.20    5.00
   0 -34   1    0.90    5.00
   1 -34  -2  138.39   11.60
   1 -34  -2  107.69   14.40
  -1 -34   2  102.79   13.60
  -6   0   4    2.80    7.60
  -6   0   4   -3.30   10.00
  -6   0   4   14.60    7.70
   6   0  -4    2.90    7.20
  -6   0   4   -0.50    7.80
  -6   0   4   -0.10    7.00
  -6   0   4   -5.80   10.40
  -5   0   3    3.60   10.90
  -5   0   3   -0.20   11.50
  -5   0   3    7.20   12.60
  -5   0   3   -7.60    9.50
  -5   0   3   -8.20   10.50
   5   0  -3   -3.10   11.00
  -5   0   3   -0.50    9.90
  -5   0   3    6.90   10.60
  -5   0   3   15.60   12.60
   5   0  -3    9.50   10.40
   4   0  -2  227.68   19.70
   4   0  -2  222.98   20.00
  -4   0   2  203.68   18.00
  -4   0   2  217.18   19.00
   3   0  -1   -1.60    4.90
  -3   0   1    4.90    5.70
  -3   0   1   -1.50    4.50
   3   0  -1    4.80    6.70
   2   0   0 1788.52   57.79
   1   0   1    0.50    3.60
   0   0   2 6918.31  222.18
   0   0   2 7135.69  220.98
  -1   0   3    1.50    4.10
  -1   0   3    0.90    3.30
   2   0  -4 1251.87   48.50
   2   0  -4 1187.28   47.10
  -2   0   4 1209.68   48.00
  -2   0   4 1203.18   47.40
   2   0  -4 1228.78   48.40
   3   0  -5    5.80    7.70
   3   0  -5    0.70    7.20
  -3   0   5    7.70    7.20
   3   0  -5   -3.90    6.70
   4   0  -6  316.67   24.70
   4   0  -6  342.97   26.40
   4   0  -6  348.87   27.70
  -4   0   6  331.17   25.80
  -4   0   6  330.67   27.30
  -4   0   6  282.37   28.50
  -4   0   6  335.67   31.50
  -4   0   6  329.87   31.00
  -4   0   6  334.27   26.70
   5   0  -7  -14.80   14.00
  -5   0   7   23.20   11.00
  -5   0   7  -12.50    8.50
  -5   0   7    1.10    9.60
  -5   0   7    2.90    9.70
  -5   0   7    0.80   10.20
  -5   0   7   -2.80   11.70
  -6   1   4   -0.90   11.00
  -6   1   4   -6.20    6.30
  -6   1   4   -4.80   10.00
  -6   1   4   -2.10    6.10
  -6   1   4   -1.00   10.00
  -6   1   4    3.80    6.40
  -6  -1   4    7.60   10.60
   6  -1  -4   -3.20   10.30
  -6  -1   4    0.20   10.20
  -6  -1   4    3.20   10.00
  -6  -1   4   11.10   10.70
  -6  -1   4   -4.00    7.50
  -6  -1   4   -1.70    8.60
   5   1  -3   35.10   13.90
  -5   1   3   45.00   13.60
  -5   1   3   45.40   14.00
  -5   1   3   26.20   12.80
  -5   1   3   37.60   14.20
  -5   1   3   33.80   12.60
  -5   1   3   37.30   12.20
  -5   1   3   55.89   14.10
   5   1  -3   45.50   13.40
  -5   1   3   31.70   14.10
  -5  -1   3   49.20   13.00
  -5  -1   3   44.70   11.30
  -5  -1   3   50.89   13.90
   5  -1  -3   43.90   14.00
  -5  -1   3   34.20   14.20
  -5  -1   3   32.60   12.90
  -5  -1   3   56.49   15.50
  -5  -1   3   13.40   11.50
   5  -1  -3   42.20   13.40
   4   1  -2  621.84   33.70
  -4   1   2  689.13   33.70
  -4   1   2  644.64   34.00
   4  -1  -2  649.64   34.20
  -4  -1   2  728.23   35.00
  -4  -1   2  634.54   33.10
   4  -1  -2  634.74   34.70
  -3   1   1  141.39   12.70
  -3   1   1  149.49   13.70
   3   1  -1  154.38   13.60
   3   1  -1  137.49   14.10
  -3  -1   1  147.79   12.70
  -3  -1   1  168.38   13.70
   3  -1  -1  152.08   12.60
   3  -1  -1  165.48   14.50
  -2   1   0  244.68    9.90
   2   1   0  252.27   10.70
   2  -1   0  250.67   10.10
   1   1   1  821.12   28.90
   1  -1   1  787.52   28.60
   0   1   2 1570.44   52.19
   0   1   2 1595.44   53.59
   0  -1   2 1535.15   53.49
   0  -1   2 1599.34   52.19
  -1   1   3  228.28   12.60
  -1   1   3  241.28   13.60
  -1  -1   3  227.68   13.60
  -1  -1   3  248.78   12.80
  -2   1   4  130.59   12.50
   2   1  -4  132.99   12.80
   2   1  -4  122.89   12.90
   2  -1  -4  115.29   12.50
  -2  -1   4  119.69   12.20
   2  -1  -4  163.78   14.10
   2  -1  -4  153.48   13.30
  -2  -1   4  128.89   14.20
   3   1  -5  494.25   28.40
   3   1  -5  527.05   30.30
   3   1  -5  538.95   31.00
  -3   1   5  538.75   29.40
   3  -1  -5  533.25   29.60
   3  -1  -5  505.85   30.30
  -3  -1   5  533.95   28.30
   3  -1  -5  512.85   30.00
  -4   1   6  -15.00   19.90
   4   1  -6   27.30   12.00
  -4   1   6   19.00   11.40
   4   1  -6   26.40   11.40
  -4   1   6    5.00   11.40
  -4   1   6   21.30   14.50
  -4   1   6   19.50   13.80
  -4   1   6    4.80   11.90
  -4  -1   6   14.30   12.50
   4  -1  -6   27.20   12.50
  -4  -1   6   23.80   14.70
   4  -1  -6   21.20   11.30
  -4  -1   6   21.10   11.70
  -4  -1   6    4.10   11.60
   4  -1  -6   42.30   13.50
  -4  -1   6   26.90   14.30
  -4  -1   6   11.60   13.40
   5   1  -7   45.60   12.90
  -5   1   7   47.40   12.70
  -5   1   7   21.50   10.50
  -5   1   7   22.90   10.40
  -5   1   7   45.50   10.10
  -5   1   7   44.90   10.50
  -5  -1   7   33.90   11.80
  -5  -1   7   37.40   12.10
  -5  -1   7   27.40   10.50
  -5  -1   7   28.10   13.00
  -5  -1   7   34.50   11.70
  -5  -1   7   19.40   10.90
  -6   2   4   75.79   15.50
  -6   2   4   84.29   14.60
  -6   2   4   85.39   14.60
  -6   2   4  102.39   13.90
  -6   2   4   91.89   13.40
  -6   2   4   87.69   14.60
  -6  -2   4   89.19   14.50
  -6  -2   4   83.39   14.90
  -6  -2   4   92.99   16.60
  -6  -2   4   86.09   15.00
  -6  -2   4   98.39   14.90
   6  -2  -4   88.39   12.10
  -6  -2   4   93.59   16.40
  -5   2   3   48.30   14.80
  -5   2   3   49.90   14.40
   5   2  -3   55.89   14.30
  -5   2   3   49.40   14.10
  -5   2   3   67.89   14.90
  -5   2   3   62.09   14.00
  -5   2   3   61.39   13.60
  -5   2   3   56.69   13.40
  -5   2   3   46.80   14.00
  -5  -2   3   59.69   13.60
  -5  -2   3   62.79   12.60
   5  -2  -3   81.29   16.10
  -5  -2   3   70.39   15.10
  -5  -2   3   53.09   14.10
  -5  -2   3   48.90   14.90
  -5  -2   3   64.39   15.40
   5  -2  -3   50.39   14.10
  -5  -2   3   50.09   13.60
   4   2  -2   80.59   14.10
  -4   2   2   71.89   12.70
  -4   2   2  115.59   14.30
   4  -2  -2   82.89   13.40
  -4  -2   2  106.79   13.60
   4  -2  -2   81.09   13.00
  -4  -2   2   81.99   12.90
   3   2  -1 2258.47   79.09
  -3   2   1 2282.77   79.99
  -3   2   1 2283.97   78.69
   3  -2  -1 2203.18   77.19
  -3  -2   1 2160.78   78.79
   3  -2  -1 2230.58   79.59
  -3  -2   1 2241.98   79.59
  -2   2   0  188.18    8.30
   2   2   0  182.68    9.00
   2  -2   0  182.58   10.90
  -1   2  -1  154.58    6.20
   1   2   1  134.69    8.60
   1  -2   1  143.69    8.20
   0   2   2 4317.07  136.89
   0   2   2 4236.08  138.19
   0  -2   2 4267.87  138.09
   0  -2   2 4416.06  136.99
  -1   2   3 1699.53   58.39
  -1   2   3 1648.24   57.69
  -1  -2   3 1600.14   58.99
  -1  -2   3 1725.23   57.79
  -1  -2   3 1733.73   58.59
   2   2  -4   11.80    6.20
   2   2  -4   17.40    6.60
  -2   2   4    5.60    5.60
   2  -2  -4   19.30    7.20
   2  -2  -4    7.90    7.00
   2  -2  -4   11.00    6.20
  -2  -2   4   18.00    6.70
  -2  -2   4   16.10    6.30
   3   2  -5  314.27   23.30
   3   2  -5  207.98   27.40
   3   2  -5  280.67   21.90
  -3   2   5  316.67   22.30
  -3  -2   5  309.17   21.90
   3  -2  -5  297.27   22.90
   3  -2  -5  309.67   22.80
   3  -2  -5  291.57   21.70
  -4   2   6   42.70   13.80
  -4   2   6   58.89   15.00
   4   2  -6   26.00   11.90
  -4   2   6   36.80   12.40
  -4   2   6   41.30   15.90
  -4   2   6   44.00   14.90
   4   2  -6   49.30   14.00
  -4  -2   6   81.69   19.00
  -4  -2   6   29.90   12.90
  -4  -2   6   61.79   14.00
   4  -2  -6   38.20   13.30
   4  -2  -6   65.19   14.30
   4  -2  -6   42.40   12.80
  -4  -2   6   23.20   12.50
  -4  -2   6   51.59   15.70
  -4  -2   6   65.49   13.90
  -5   2   7  257.87   22.30
  -5   2   7  256.27   21.80
  -5   2   7  234.08   22.70
  -5   2   7  237.08   21.80
  -5   2   7  206.18   22.40
  -5  -2   7  201.58   22.10
   5  -2  -7  240.78   22.80
  -5  -2   7  263.07   23.20
  -5  -2   7  218.38   21.60
  -5  -2   7  301.57   23.20
  -5  -2   7  227.58   19.70
  -5  -2   7  254.97   19.60
  -6   3   4   54.89   12.90
  -6   3   4   27.50   12.10
  -6   3   4   48.60   12.60
  -6   3   4   42.20   10.70
  -6   3   4   36.80   11.90
  -6   3   4   53.49   12.60
  -6  -3   4   53.59   11.90
  -6  -3   4   44.70   12.90
   6  -3  -4   16.30   10.70
  -6  -3   4   31.60   11.80
  -6  -3   4   45.00   10.80
  -6  -3   4   51.49   12.30
  -5   3   3   10.00    9.70
   5   3  -3   20.20   11.90
  -5   3   3   20.50   12.50
  -5   3   3   23.00   13.20
  -5   3   3    8.60   12.20
  -5   3   3   31.00   14.00
  -5   3   3   10.40   11.00
  -5   3   3    3.80   11.10
  -5   3   3   14.80   12.20
   5  -3  -3   18.50   11.70
  -5  -3   3   28.60   12.10
  -5  -3   3   16.30   13.30
   5  -3  -3   30.90   13.60
  -5  -3   3   21.70   11.10
  -5  -3   3   27.10   11.70
  -5  -3   3   21.20    8.80
  -5  -3   3   -0.50   10.70
  -5  -3   3   13.90   13.60
   5  -3  -3   27.70   13.00
   4   3  -2  262.47   20.90
  -4   3   2  263.57   19.90
  -4  -3   2  295.97   22.30
  -4  -3   2  240.88   19.30
   4  -3  -2  267.57   21.00
   4  -3  -2  225.18   20.30
   3   3  -1   72.89   10.50
  -3   3   1   66.99    9.60
  -3   3   1   61.49    8.80
  -3  -3   1   37.80    7.60
  -3  -3   1   59.99    8.70
   3  -3  -1   63.99    9.90
   3  -3  -1   51.99    8.00
   2   3   0 2605.34   84.49
   1   3   1 1803.12   61.09
  -1   3  -1 1850.31   58.99
   1   3   1 1837.92   57.89
   1  -3   1 1842.22   60.49
   0   3   2 6470.45  201.68
   0   3   2 6268.87  202.88
   0  -3   2 6277.07  202.68
   0  -3   2 6560.54  201.78
  -1   3   3  662.83   27.20
  -1   3   3  738.13   28.60
  -1  -3   3  721.73   27.50
  -1  -3   3  685.03   29.00
  -1  -3   3  695.13   28.10
   2   3  -4  131.49   12.90
  -2   3   4  118.29   12.30
  -2  -3   4  132.99   12.70
   2  -3  -4  150.98   14.10
   2  -3  -4  126.79   12.90
  -2  -3   4  136.69   10.80
   2  -3  -4  150.68   13.60
  -2  -3   4  110.69   14.00
   3   3  -5   29.50    9.90
   3   3  -5   18.10    8.70
  -3   3   5   20.10    9.20
   3  -3  -5   15.80    8.60
  -3  -3   5   19.00    9.20
  -3  -3   5   20.70    9.30
   3  -3  -5   19.50    8.90
   3  -3  -5   39.10   10.20
  -4   3   6  145.69   19.70
   4   3  -6   88.19   17.80
   4   3  -6  131.49   18.60
  -4   3   6   90.49   16.80
  -4   3   6  126.89   17.30
  -4   3   6  124.19   18.30
  -4   3   6  100.09   19.40
   4  -3  -6  102.99   16.40
  -4  -3   6  115.99   16.60
   4  -3  -6  115.69   18.00
  -4  -3   6   94.69   16.40
  -4  -3   6  112.79   18.30
  -4  -3   6  133.49   18.30
  -4  -3   6  132.09   22.00
   4  -3  -6  114.29   17.60
  -5   3   7   66.79   13.50
  -5   3   7   71.89   15.90
  -5   3   7   68.39   12.80
  -5   3   7   73.69   13.70
  -5   3   7   78.19   12.50
  -5  -3   7   65.49   14.30
  -5  -3   7   64.19   12.50
  -5  -3   7   54.29   11.90
  -5  -3   7   50.09   12.60
  -5  -3   7   78.19   14.50
  -6   4   4   -8.80    9.40
  -6   4   4   12.90   11.90
  -6   4   4   21.10   10.80
  -6   4   4    3.60    9.80
  -6   4   4   15.80   11.40
  -6   4   4   13.60    7.60
   6  -4  -4   -9.40    9.30
  -6  -4   4    2.60    7.10
  -6  -4   4    6.70   10.00
  -6  -4   4   16.10    7.50
  -6  -4   4   -0.40   10.50
  -6  -4   4    0.00    9.80
  -5   4   3  217.58   24.30
  -5   4   3  215.98   22.80
  -5   4   3  169.68   23.50
  -5   4   3  226.18   23.20
  -5   4   3  239.18   23.80
  -5   4   3  220.08   23.40
  -5   4   3  206.68   21.90
   5   4  -3  214.68   23.50
  -5   4   3  214.28   24.50
  -5  -4   3  197.38   23.10
   5  -4  -3  259.57   24.60
   5  -4  -3  179.08   23.90
   5  -4  -3  186.38   24.10
  -5  -4   3  235.88   25.20
  -5  -4   3  206.38   23.30
   5  -4  -3  217.18   23.80
  -5  -4   3  238.88   25.90
  -5  -4   3  197.18   22.10
  -5  -4   3  224.18   23.10
  -5  -4   3  200.68   22.10
  -4   4   2   43.60    9.80
   4   4  -2   34.60   10.10
  -4  -4   2   31.00    9.50
  -4  -4   2   10.20    7.40
   4  -4  -2   41.10   11.90
   4  -4  -2   19.50    9.00
  -3   4   1   16.80    5.80
   3   4  -1    7.40    6.70
  -3   4   1    7.10    5.50
  -3  -4   1    9.80    5.50
   3  -4  -1   12.30    6.10
  -3  -4   1    9.60    5.30
   3  -4  -1    3.50    5.20
   2   4   0  560.24   21.30
  -2   4   0  503.55   20.50
   2  -4   0  602.14   24.80
   1   4   1   36.80    5.10
  -1   4  -1   35.10    4.10
   1   4   1   33.40    3.10
   1  -4   1   39.80    5.20
   0   4   2  301.87   13.80
   0   4   2  306.47   14.80
   0  -4   2  307.07   14.70
   0  -4   2  322.37   14.00
  -1   4   3  425.86   19.50
  -1   4   3  415.36   18.60
  -1  -4   3  403.56   18.70
  -1  -4   3  391.96   20.00
  -1  -4   3  408.76   18.60
  -2   4   4  799.32   34.40
   2   4  -4  789.42   34.70
   2  -4  -4  808.02   35.30
  -2  -4   4  791.02   35.10
   2  -4  -4  762.62   35.30
   2  -4  -4  796.52   35.20
  -2  -4   4  772.92   34.00
  -3   4   5  484.85   29.20
   3   4  -5  491.05   30.00
   3   4  -5  484.95   29.80
  -3  -4   5  508.55   30.10
   3  -4  -5  495.05   29.60
   3  -4  -5  522.95   29.50
  -3  -4   5  470.95   28.40
   3  -4  -5  525.95   30.40
  -4   4   6  158.48   20.90
   4   4  -6  157.08   20.10
   4   4  -6  186.38   22.60
  -4   4   6  206.38   26.60
  -4   4   6  169.28   20.50
  -4   4   6  179.08   24.00
  -4   4   6  169.78   22.10
   4  -4  -6  174.18   20.80
   4  -4  -6  172.48   21.60
  -4  -4   6  217.48   26.50
  -4  -4   6  150.28   18.70
   4  -4  -6  160.38   21.00
  -4  -4   6  197.88   22.70
  -4  -4   6  176.68   21.60
  -4  -4   6  223.38   24.10
  -5   4   7    2.30   12.10
  -5   4   7    5.80    9.60
  -5   4   7   16.80    8.90
  -5   4   7   21.90   11.40
  -5  -4   7    8.10    7.40
  -5  -4   7    7.60    9.90
  -5  -4   7   22.50   13.40
  -5  -4   7    6.70    7.10
  -5  -4   7   12.20    8.30
  -6   5   4   73.49   12.40
  -6   5   4   87.09   13.20
  -6   5   4   69.69   12.30
  -6   5   4   77.09   12.50
  -6   5   4   80.69   15.10
   6  -5  -4   70.09   12.30
  -6  -5   4   47.10   13.80
  -6  -5   4   39.00   12.40
  -6  -5   4   48.20   10.90
  -6  -5   4   64.29   11.40
  -6  -5   4   67.49   11.60
  -5   5   3    2.80   12.40
  -5   5   3   16.30   12.30
  -5   5   3   15.60   12.00
  -5   5   3   22.50   12.30
   5   5  -3   14.10   11.50
  -5   5   3    4.50   11.20
  -5   5   3   16.50   12.00
  -5   5   3    4.70    9.80
   5  -5  -3    5.40   11.70
  -5  -5   3    4.80   11.50
  -5  -5   3   15.20   11.90
  -5  -5   3   16.60   10.00
   5  -5  -3   22.90   12.30
  -5  -5   3   15.30   12.10
   5  -5  -3   14.70   11.30
  -5  -5   3    9.50   10.40
   5  -5  -3   12.60   12.60
  -5  -5   3    7.40   11.40
  -5  -5   3   21.90   17.00
   4   5  -2  326.97   23.80
  -4   5   2  330.77   23.20
  -4  -5   2  331.27   23.20
  -4  -5   2  374.56   23.70
   4  -5  -2  375.06   25.30
   4  -5  -2  360.26   25.20
   3   5  -1    4.40    5.50
  -3   5   1   -0.20    5.80
  -3   5   1    2.30    5.80
   3  -5  -1    0.10    4.80
  -3  -5   1   -4.40    4.00
   3  -5  -1    2.30    5.30
  -3  -5   1    2.80    5.00
   3  -5  -1    6.20    6.00
  -2   5   0  853.71   31.30
   2   5   0  903.31   31.90
   2  -5   0  848.42   31.20
  -2  -5   0  870.31   33.80
   2  -5   0  872.51   34.60
  -2  -5   0  866.31   34.20
   1   5   1  884.91   33.90
  -1   5  -1  925.51   32.20
   1   5   1  945.41   31.30
   1  -5   1  948.01   33.10
   0   5   2 1199.08   40.80
   0   5   2 1121.09   41.80
   0  -5   2 1198.58   40.80
   0  -5   2 1181.38   41.80
  -1   5   3   79.59    9.10
  -1   5   3   87.09    8.20
  -1  -5   3   84.69    9.90
  -1  -5   3  102.99    8.60
  -1  -5   3   80.89    9.00
   1  -5  -3   73.89    8.80
   2   5  -4   -5.60    5.20
  -2   5   4    2.40    5.30
   2  -5  -4   -1.60    5.50
   2  -5  -4    0.50    6.70
  -2  -5   4    1.40    5.90
   2  -5  -4   -4.60    5.70
  -2  -5   4    2.60    5.30
   3   5  -5   84.79   13.70
  -3   5   5   65.19   11.10
  -3  -5   5   91.79   14.30
   3  -5  -5   62.19   11.70
   3  -5  -5   53.69   11.10
  -3  -5   5   53.79   11.20
   3  -5  -5   63.59   14.10
  -4   5   6  362.36   29.50
  -4   5   6  329.57   30.90
   4   5  -6  378.36   28.30
   4   5  -6  326.47   27.60
  -4   5   6  287.17   25.70
   4  -5  -6  288.37   25.90
  -4  -5   6  291.97   26.90
  -4  -5   6  310.77   26.00
  -4  -5   6  341.37   26.40
  -4  -5   6  312.07   27.20
  -4  -5   6  311.27   29.90
   4  -5  -6  331.47   27.30
   4  -5  -6  297.37   27.00
  -5   5   7  126.59   17.60
  -5   5   7  126.59   16.30
  -5   5   7  178.58   17.50
  -5  -5   7  124.69   17.10
   5  -5  -7  150.48   16.50
  -5  -5   7  106.89   19.10
  -5  -5   7  194.28   20.50
  -5  -5   7  143.09   17.40
  -5  -5   7  131.79   16.00
  -6   6   4   88.79   12.90
  -6   6   4   63.79   12.10
  -6   6   4   71.59   13.30
  -6   6   4   56.29   14.10
  -6   6   4   54.59   12.90
  -6  -6   4   46.20   13.20
  -6  -6   4   42.70   12.20
  -6  -6   4   49.50   11.80
  -6  -6   4   56.09   11.00
  -6  -6   4   43.10   12.20
   6  -6  -4   65.89   11.20
   5   6  -3  264.87   25.90
  -5   6   3  304.97   25.10
  -5   6   3  331.67   27.20
  -5   6   3  274.27   26.00
  -5   6   3  312.17   26.80
  -5   6   3  295.97   27.80
  -5   6   3  341.57   26.70
  -5  -6   3  282.17   27.70
  -5  -6   3  292.67   26.50
  -5  -6   3  290.77   25.30
  -5  -6   3  307.67   26.10
   5  -6  -3  295.27   26.90
   5  -6  -3  298.17   27.20
  -5  -6   3  302.77   23.40
   5  -6  -3  333.57   27.40
  -5  -6   3  304.07   26.10
   5  -6  -3  343.07   28.00
  -4   6   2    6.80    7.70
  -4  -6   2   21.40    8.70
   4  -6  -2   21.70    9.70
   4  -6  -2   18.80    8.80
  -4  -6   2    7.80    7.60
   3   6  -1   43.40    8.20
  -3   6   1   59.99    9.20
  -3   6   1   45.90    8.80
   3  -6  -1   64.79   10.50
   3  -6  -1   36.90    8.40
  -3  -6   1   60.89    9.10
   3  -6  -1   42.20    8.30
  -3  -6   1   50.09    8.80
   2   6   0    6.60    3.50
  -2   6   0    1.90    2.90
  -2  -6   0    2.70    4.60
  -2  -6   0   11.00    5.20
   2  -6   0    7.60    3.00
   2  -6   0    3.70    4.70
   2  -6   0    5.90    5.00
   1   6   1   43.90    4.80
  -1   6  -1   37.40    4.70
   1   6   1   52.09    6.80
   1  -6   1   64.79    6.80
   0   6   2  759.02   30.20
   0   6   2  795.52   29.40
   0  -6   2  820.82   29.50
   0  -6   2  781.12   29.90
  -1   6   3   65.09    8.20
  -1   6   3   65.69    7.80
  -1  -6   3   59.99    8.60
  -1  -6   3   55.39    7.40
   1  -6  -3   62.49    7.90
  -1  -6   3   57.29    7.60
   1  -6  -3   70.69    9.50
   1  -6  -3   63.89    9.80
   2   6  -4   81.49   10.60
  -2   6   4   83.59   10.90
  -2  -6   4   85.39   11.10
   2  -6  -4   86.49   11.90
   2  -6  -4   90.99   12.10
   2  -6  -4   65.79   10.50
  -2  -6   4   80.59   11.60
   3   6  -5   19.30   10.40
  -3   6   5   11.20    9.00
   3  -6  -5   14.20    8.90
  -3  -6   5    7.40    8.20
   3  -6  -5   16.40    9.00
   3  -6  -5   21.10    9.10
  -3  -6   5   -5.60    7.70
  -4   6   6   -7.40   12.40
   4   6  -6    1.70   11.30
   4   6  -6  -10.20   10.00
  -4   6   6  -14.50    9.70
  -4   6   6    5.80   11.80
   4  -6  -6   11.00   10.80
   4  -6  -6   -0.40    7.50
  -4  -6   6    5.40    9.30
  -4  -6   6    5.00   11.90
  -4  -6   6  -11.00    9.40
  -4  -6   6   -3.80    9.70
   4  -6  -6    6.80   10.50
  -4  -6   6   -2.00   13.10
  -5   6   7   55.89   10.40
  -5   6   7   42.50   14.20
  -5   6   7   36.00   12.00
  -5  -6   7   52.19   12.70
  -5  -6   7   42.80   11.40
  -5  -6   7   44.10   12.30
   5  -6  -7   41.80   10.10
  -5  -6   7   53.89   10.90
  -5  -6   7   51.39   11.10
  -6   7   4   38.20    9.40
  -6   7   4   43.20   11.40
  -6   7   4   47.60   13.10
  -6   7   4   40.90   10.80
  -6  -7   4   20.80   10.90
  -6  -7   4   26.40    9.90
   6  -7  -4   22.30    8.90
  -6  -7   4   32.50   11.10
   6  -7  -4   50.79    9.90
  -6  -7   4   16.10   11.40
  -6  -7   4   25.30    9.20
   5   7  -3   57.79   15.20
  -5   7   3   63.39   14.10
  -5   7   3   39.20   11.40
  -5   7   3   45.10   11.40
  -5   7   3   27.80   12.90
  -5   7   3   54.49   17.70
  -5  -7   3   53.49   11.80
   5  -7  -3   65.59   15.60
  -5  -7   3   52.49   14.20
   5  -7  -3   51.39   14.20
   5  -7  -3   69.79   14.00
   5  -7  -3   40.40   14.20
  -5  -7   3   48.80   13.00
  -5  -7   3   34.60   13.90
  -5  -7   3   52.69   14.00
  -5  -7   3   49.99   13.90
  -4   7   2  -19.00    7.90
  -4  -7   2   10.50    7.80
  -4  -7   2    3.90    7.40
   4  -7  -2    6.40    9.30
   4  -7  -2    1.30    8.20
  -3   7   1   10.00    5.30
  -3  -7   1    8.20    6.40
   3  -7  -1    3.10    6.00
  -3  -7   1    3.20    5.30
   3  -7  -1    3.60    6.10
   3  -7  -1    1.70    5.20
   2   7   0   14.70    3.70
  -2   7   0    8.80    3.60
   2   7   0    8.40    3.90
   2  -7   0    6.40    3.20
  -2  -7   0   13.20    5.30
   2  -7   0    6.60    6.10
  -2  -7   0    5.20    4.90
  -2  -7   0    0.90    4.40
   2  -7   0   12.40    5.20
  -1   7  -1  137.59    8.60
   1   7   1  136.89   10.00
   1   7   1  134.69    8.00
   1  -7   1  121.89    8.60
   0   7   2  159.68   10.10
   0   7   2  145.39   11.00
   0  -7   2  152.58   10.00
   0  -7   2  148.59   12.30
   0  -7   2  169.68   10.70
  -1   7   3  848.72   33.70
  -1   7   3  884.31   34.80
   1  -7  -3  876.91   35.80
   1  -7  -3  870.51   36.50
  -1  -7   3  906.01   34.20
   1  -7  -3  831.82   34.30
  -1  -7   3  883.81   34.40
  -1  -7   3  888.21   36.40
  -2   7   4  270.07   18.10
   2   7  -4  256.57   17.50
   2  -7  -4  233.48   18.20
  -2  -7   4  284.47   20.80
  -2  -7   4  247.48   15.50
  -2  -7   4  248.58   17.30
   2  -7  -4  258.37   18.40
   2  -7  -4  271.87   18.90
   3   7  -5   68.79   12.40
  -3   7   5   33.50   10.80
   3  -7  -5   24.60   10.00
  -3  -7   5   26.50    8.60
   3  -7  -5   28.90   10.00
  -3  -7   5   41.20    9.40
   3  -7  -5   27.10   10.80
  -4   7   6   94.19   19.90
   4   7  -6  118.99   16.80
  -4   7   6   61.59   15.40
   4   7  -6   87.39   16.50
  -4   7   6  105.39   16.40
   4  -7  -6  102.29   17.10
   4  -7  -6   91.49   16.30
  -4  -7   6  109.59   17.90
   4  -7  -6   68.59   15.00
  -4  -7   6  100.79   17.70
  -4  -7   6   89.09   15.70
  -4  -7   6  103.89   17.20
  -4  -7   6  116.99   20.70
  -5   7   7   25.20   10.90
  -5   7   7   22.90    9.40
  -5  -7   7   26.10    8.50
  -5  -7   7   24.30   13.20
   5  -7  -7   -2.50    8.60
  -5  -7   7   21.30   11.70
  -5  -7   7   19.00    9.90
  -5  -7   7   40.10   10.00
  -6   8   4  157.88   17.10
  -6   8   4  140.89   16.50
  -6   8   4  163.18   18.60
  -6   8   4  165.78   19.30
  -6  -8   4  175.28   19.50
   6  -8  -4  152.98   16.00
  -6  -8   4  163.48   17.60
  -6  -8   4  158.08   16.40
  -6  -8   4  194.18   16.90
  -6  -8   4  196.58   16.60
   6  -8  -4  150.08   16.70
  -5   8   3  234.78   24.10
  -5   8   3  200.18   22.90
  -5   8   3  221.98   24.50
  -5   8   3  180.88   22.90
   5   8  -3  214.58   23.40
  -5  -8   3  236.18   20.40
  -5  -8   3  212.58   24.90
  -5  -8   3  185.08   22.10
  -5  -8   3  256.47   23.60
   5  -8  -3  191.58   22.80
   5  -8  -3  210.08   24.70
  -5  -8   3  181.68   22.30
  -5  -8   3  200.08   23.60
   5  -8  -3  214.08   23.70
  -4   8   2   35.10   10.10
   4  -8  -2   33.30   11.40
  -4  -8   2   51.29   11.40
   4  -8  -2   53.89   12.00
  -4  -8   2   56.39   11.30
  -3  -8   1  763.42   34.10
   3  -8  -1  786.12   35.20
   3  -8  -1  708.63   32.20
   3  -8  -1  706.43   34.80
  -3  -8   1  723.63   33.10
   2   8   0    8.30    4.20
   2   8   0   13.50    3.60
  -2  -8   0    3.80    6.00
   2  -8   0   15.30    5.50
   2  -8   0   11.30    3.80
   2  -8   0   11.90    5.80
  -2  -8   0   11.60    5.00
  -2  -8   0    8.40    5.30
   1   8   1  710.83   28.30
   1   8   1  716.03   26.20
  -1   8  -1  679.63   26.90
   1  -8   1  702.33   27.10
   1  -8   1  679.63   28.80
   0   8   2    7.30    4.00
   0   8   2    4.70    4.50
   0  -8   2    6.50    4.00
   0  -8   2    1.50    6.00
   0  -8   2    2.20    4.10
  -1   8   3  170.28   12.60
  -1   8   3  173.08   11.70
   1  -8  -3  149.39   13.00
  -1  -8   3  154.38   13.50
   1  -8  -3  147.39   13.60
  -1  -8   3  191.08   12.80
   1  -8  -3  148.69   12.80
  -1  -8   3  165.18   11.60
   2   8  -4   13.00    6.80
  -2   8   4   14.40    7.10
   2  -8  -4   20.20    7.90
   2  -8  -4    0.50    6.40
   2  -8  -4   17.10    7.60
  -2  -8   4   19.00    6.90
  -2  -8   4   20.40    8.00
  -2  -8   4    9.20    6.20
  -3   8   5    3.50   10.20
   3   8  -5   25.80   10.20
   3  -8  -5   14.40    8.90
   3  -8  -5   10.90    8.90
   3  -8  -5   33.90   10.70
  -3  -8   5   11.10   11.20
  -3  -8   5    9.50    9.30
   4   8  -6   51.59   14.70
  -4   8   6   60.49   13.30
   4   8  -6   67.99   15.70
  -4   8   6   59.69   14.20
  -4   8   6   78.99   17.90
  -4  -8   6   55.59   13.60
  -4  -8   6   36.60   13.00
  -4  -8   6   63.29   18.30
   4  -8  -6   83.79   14.20
   4  -8  -6   82.59   16.20
   4  -8  -6   45.90   13.60
  -4  -8   6   68.59   15.80
  -4  -8   6   46.90   11.70
  -5   8   7  141.29   16.10
  -5   8   7  174.98   21.20
  -5  -8   7  166.78   21.40
   5  -8  -7  161.18   16.10
  -5  -8   7  161.18   16.60
  -5  -8   7  146.49   16.60
  -5  -8   7  121.09   16.40
  -6   9   4   92.89   12.30
  -6   9   4  146.29   16.10
  -6  -9   4  108.69   15.30
   6  -9  -4  121.99   14.90
  -6  -9   4  107.99   16.00
  -6  -9   4   76.49   13.70
   6  -9  -4   75.99   14.00
  -6  -9   4   95.39   12.80
  -6  -9   4   93.39   12.50
  -5   9   3    7.10   12.40
  -5   9   3    7.60   10.40
   5   9  -3    3.20   11.70
  -5   9   3   18.30    9.20
  -5   9   3   12.40   11.60
  -5  -9   3   18.70   11.90
   5  -9  -3    5.20   10.60
   5  -9  -3   12.80   12.60
  -5  -9   3    6.60   10.60
  -5  -9   3   21.50   12.90
   5  -9  -3   -5.90   10.30
  -5  -9   3   10.20   11.90
  -5  -9   3   23.00   12.30
  -5  -9   3   13.30   13.10
   4  -9  -2  871.51   43.40
   4  -9  -2  876.81   43.30
  -4  -9   2  857.61   41.30
  -4  -9   2  881.21   41.80
   3  -9  -1  316.67   18.70
  -3  -9   1  301.07   19.40
   3  -9  -1  319.97   21.90
  -3  -9   1  293.87   19.00
   3  -9  -1  286.17   20.50
   2   9   0  172.28   11.90
   2   9   0  168.18   11.00
  -2   9   0  202.68   13.10
  -2  -9   0  182.88   12.70
   2  -9   0  180.58   14.10
   2  -9   0  169.58   14.60
   2  -9   0  180.18   10.60
   2  -9   0  195.98   13.30
  -2  -9   0  171.38   14.10
  -2  -9   0  169.48   14.30
  -1   9  -1  293.77   15.10
   1   9   1  293.57   14.20
   1   9   1  303.47   16.40
   1  -9   1  324.37   15.30
  -1  -9  -1  298.47   15.70
   1  -9   1  329.97   17.70
   1  -9   1  292.47   17.10
  -1  -9  -1  294.97   16.00
   0   9   2   74.79    8.30
   0   9   2  106.19    9.80
   0  -9   2   77.19    8.60
   0  -9   2   86.09    8.70
   0  -9   2   70.09    8.90
  -1   9   3  284.67   16.70
  -1   9   3  280.77   15.90
   1  -9  -3  248.58   17.40
   1  -9  -3  269.07   16.80
  -1  -9   3  262.67   16.00
  -1  -9   3  265.97   17.70
  -1  -9   3  271.27   15.80
   1  -9  -3  268.87   16.60
   2   9  -4  203.48   16.40
  -2   9   4  194.18   16.60
   2  -9  -4  207.28   16.90
   2  -9  -4  207.48   17.00
   2  -9  -4  211.98   18.20
  -2  -9   4  179.98   14.20
  -2  -9   4  242.38   19.00
  -2  -9   4  193.98   15.70
   3   9  -5   61.89   12.40
   3  -9  -5   50.99   12.50
   3  -9  -5   62.99   12.70
   3  -9  -5   47.30   11.40
  -3  -9   5   31.00   10.90
   4   9  -6  540.75   34.40
  -4   9   6  459.35   29.00
  -4   9   6  438.76   34.90
   4   9  -6  458.15   32.90
  -4   9   6  494.15   33.20
  -4   9   6  473.75   32.60
  -4  -9   6  430.26   31.90
   4  -9  -6  446.66   30.30
   4  -9  -6  461.45   31.70
  -4  -9   6  486.55   35.50
  -4  -9   6  455.95   32.40
   4  -9  -6  454.65   32.20
  -4  -9   6  485.65   31.70
  -4  -9   6  460.75   31.10
   4  -9  -6  465.65   32.50
  -5   9   7   38.20   10.80
  -5   9   7   10.50    7.70
  -5  -9   7   12.50    8.80
  -5  -9   7   45.70   11.40
  -5  -9   7   22.80   10.20
   5  -9  -7   19.00    9.40
  -5  -9   7   16.30    9.90
  -5  -9   7   26.60   12.70
  -6  10   4   10.50    9.20
  -6  10   4   10.90   10.30
   6 -10  -4    6.00    9.10
  -6 -10   4   13.60    6.70
   6 -10  -4    3.80    7.30
  -6 -10   4    4.10    9.90
  -6 -10   4   10.70    9.70
  -6 -10   4    2.90   10.00
  -6 -10   4    8.50    9.50
  -5  10   3   32.20   12.60
   5  10  -3   38.60   14.10
  -5  10   3   45.90   16.90
  -5  10   3   30.50   13.40
  -5  10   3   40.70   13.50
  -5 -10   3   43.90   13.80
  -5 -10   3   26.40   12.20
  -5 -10   3   53.39   15.10
  -5 -10   3   24.30   12.50
   5 -10  -3   35.60   11.00
   5 -10  -3   37.00   13.40
  -5 -10   3   40.20   13.60
   5 -10  -3   37.70   11.80
   5 -10  -3   22.40   12.50
  -5 -10   3   26.50   12.40
  -4  10   2  183.68   24.80
  -4  10   2  201.28   23.20
  -4 -10   2  160.08   18.40
   4 -10  -2  166.48   19.90
   4 -10  -2  211.38   21.00
  -4 -10   2  196.28   19.40
   3 -10  -1   53.59    9.40
   3 -10  -1   40.90   10.20
  -3 -10   1   44.50    8.60
  -3 -10   1   52.49    9.50
   3 -10  -1   55.89   10.70
   2  10   0  800.12   32.50
  -2  10   0  834.52   32.50
   2  10   0  773.32   30.40
  -2 -10   0  782.82   33.20
   2 -10   0  761.32   33.40
   2 -10   0  822.22   34.90
   2 -10   0  760.12   30.00
  -2 -10   0  808.12   32.20
  -2 -10   0  750.92   32.10
  -2 -10   0  777.02   32.60
   2 -10   0  791.52   32.80
  -1  10  -1  495.95   22.30
   1  10   1  523.15   21.50
   1  10   1  507.35   23.40
   1 -10   1  480.75   24.10
  -1 -10  -1  535.05   24.30
   1 -10   1  498.75   22.80
   1 -10   1  543.65   22.40
  -1 -10  -1  526.35   22.90
  -1 -10  -1  473.45   22.60
   0  10   2  272.87   16.00
   0  10   2  266.67   15.00
   0 -10   2  264.67   16.40
   0 -10  -2  248.28   15.50
   0 -10   2  270.07   14.90
   0 -10   2  292.17   15.70
   0 -10  -2  263.67   16.80
  -1  10   3  451.45   22.00
  -1  10   3  457.95   22.80
   1 -10  -3  404.26   22.40
  -1 -10   3  486.05   22.50
  -1 -10   3  439.96   24.00
   1 -10  -3  475.35   22.90
  -1 -10   3  462.45   22.40
   1 -10  -3  446.36   24.30
   1 -10  -3  437.36   21.40
  -2  10   4  796.52   36.90
   2 -10  -4  790.12   38.60
  -2 -10   4  802.92   34.90
   2 -10  -4  814.22   37.70
  -2 -10   4  850.11   39.60
  -2 -10   4  824.02   36.60
   2 -10  -4  788.02   37.00
   3  10  -5   52.99   12.10
   3 -10  -5   83.39   14.30
   3 -10  -5   66.49   13.50
   3 -10  -5   90.49   15.20
  -3 -10   5   63.69   13.10
   4  10  -6  -13.80    6.90
   4  10  -6   -3.20   14.10
  -4  10   6    8.40   12.60
  -4  10   6   14.70   14.20
  -4  10   6   13.00   12.20
   4 -10  -6    0.20   11.10
   4 -10  -6   -1.90   11.40
  -4 -10   6  -11.60   13.20
   4 -10  -6   19.60   10.00
  -4 -10   6    5.40    8.40
   4 -10  -6  -14.20   10.60
  -4 -10   6   -7.70   11.60
  -4 -10   6   -2.70    7.50
  -4 -10   6   -2.60   11.40
  -5  10   7   -2.40   10.70
  -5  10   7   -4.10    6.30
  -5 -10   7   -3.80    7.90
  -5 -10   7   -2.20   10.80
  -5 -10   7   -3.80    6.20
  -5 -10   7    3.20    6.20
  -5 -10   7   -9.90    8.70
   5 -10  -7    0.60    8.50
  -6  11   4   97.99   12.80
  -6  11   4   89.49   11.40
  -6 -11   4   69.99   10.90
  -6 -11   4   52.29   12.50
  -6 -11   4   62.29   10.20
   6 -11  -4   62.79   12.70
  -6 -11   4   72.49   12.40
  -6 -11   4   73.89   14.00
   6 -11  -4   76.59   12.30
  -5  11   3    5.90   11.40
  -5  11   3   -6.40   10.70
  -5  11   3   -4.70   10.00
   5 -11  -3   -4.80   12.30
  -5 -11   3   23.60   11.60
  -5 -11   3   -7.50   10.40
  -5 -11   3    5.30    9.00
   5 -11  -3   -1.40   12.10
   5 -11  -3    0.80   10.80
  -5 -11   3  -11.00   11.10
   5 -11  -3   -9.70   11.30
  -5 -11   3   11.40   12.00
  -5 -11   3   24.10   12.20
  -4  11   2  221.38   23.80
  -4  11   2  149.88   19.50
  -4 -11   2  146.69   19.00
  -4 -11   2  173.38   23.60
   4 -11  -2  235.18   21.60
  -4 -11   2  157.78   21.40
   4 -11  -2  211.78   21.20
  -4 -11   2  182.88   23.10
   4 -11  -2  182.98   23.20
  -4 -11   2  209.78   19.80
  -4 -11   2  170.28   19.60
  -3 -11   1    7.90    5.90
  -3 -11   1    4.20    6.30
   3 -11  -1  -10.20    5.70
   3 -11  -1    1.80    6.20
   3 -11  -1    0.30    6.70
   2  11   0  204.78   13.00
  -2  11   0  208.08   14.00
   2  11   0  208.38   13.90
  -2 -11   0  181.88   13.10
   2 -11   0  203.28   15.80
  -2 -11   0  173.88   15.20
  -2 -11   0  189.68   13.60
   2 -11   0  215.48   15.70
   2 -11   0  192.98   11.80
  -2 -11   0  176.88   15.40
   1  11   1 1006.40   37.70
  -1  11  -1  972.00   38.40
   1  11   1 1046.30   39.60
   1 -11   1 1063.69   38.40
  -1 -11  -1  979.30   38.70
  -1 -11  -1  941.51   38.40
   1 -11   1 1011.60   40.70
   1 -11   1  999.80   38.80
  -1 -11  -1 1002.90   40.20
   0  11   2  299.67   17.80
   0  11   2  319.87   17.20
   0 -11  -2  322.57   20.00
   0 -11   2  330.57   17.30
   0 -11   2  326.27   19.00
   0 -11   2  355.66   19.40
   0 -11  -2  301.27   16.90
   0 -11   2  350.76   17.90
  -1  11   3  812.82   33.80
  -1  11   3  808.02   34.30
   1 -11  -3  803.12   32.50
   1 -11  -3  828.52   36.40
  -1 -11   3  763.02   33.50
   1 -11  -3  736.43   33.80
  -1 -11   3  839.32   34.00
  -1 -11   3  813.92   36.20
   1 -11  -3  799.12   34.30
  -2  11   4  100.49   13.20
   2 -11  -4   87.99   12.50
  -2 -11   4  124.89   13.30
   2 -11  -4  136.99   15.90
  -2 -11   4  115.59   12.60
   2 -11  -4  118.19   15.00
  -2 -11   4  131.89   16.70
  -3 -11   5   21.70   14.10
   3 -11  -5   27.80   10.90
   3 -11  -5   19.00   10.50
  -3 -11   5   21.30   10.40
   3 -11  -5   19.60   10.60
  -3 -11   5   19.70   12.70
  -3 -11   5   11.80   13.10
   4  11  -6  200.78   24.30
  -4  11   6  190.08   26.70
  -4  11   6  148.39   20.20
  -4  11   6  196.78   24.10
   4 -11  -6  225.98   24.20
  -4 -11   6  192.58   26.20
   4 -11  -6  229.88   24.50
  -4 -11   6  229.98   23.50
   4 -11  -6  186.78   23.60
  -4 -11   6  196.48   24.00
   4 -11  -6  175.78   22.30
  -4 -11   6  185.18   22.10
  -4 -11   6  234.08   24.20
  -5  11   7   39.40    9.20
  -5 -11   7   20.90    7.60
  -5 -11   7   60.29   12.10
   5 -11  -7   38.90   10.50
  -5 -11   7   39.40    8.30
  -5 -11   7   17.00    9.80
  -5 -11   7   16.50    8.60
  -6  12   4   14.40    6.90
  -6  12   4    3.70    6.50
   6 -12  -4    9.60    9.00
   6 -12  -4   -2.40    5.80
  -6 -12   4    0.80    8.50
  -6 -12   4    8.70    8.10
  -6 -12   4   10.70   10.20
  -6 -12   4    6.60    8.80
  -5  12   3  450.75   29.20
  -5  12   3  415.86   29.30
  -5 -12   3  488.05   33.60
  -5 -12   3  468.05   30.30
   5 -12  -3  441.66   30.90
  -5 -12   3  480.55   31.30
  -5 -12   3  434.06   30.80
  -5 -12   3  486.85   31.80
   5 -12  -3  482.35   33.30
   5 -12  -3  369.26   30.70
  -5 -12   3  439.66   30.10
  -4  12   2  162.48   22.30
  -4  12   2  181.68   22.50
  -4 -12   2  162.28   20.70
   4 -12  -2  176.18   20.80
   4 -12  -2  170.58   22.80
  -4 -12   2  202.68   20.60
   4 -12  -2  192.88   21.10
  -4 -12   2  184.78   19.40
  -4 -12   2  166.98   24.40
  -4 -12   2  195.48   23.50
  -4 -12   2  176.58   21.10
   4 -12  -2  205.08   22.00
  -3 -12   1  281.27   19.10
   3 -12  -1  321.77   22.70
   3 -12  -1  294.47   20.70
   3 -12  -1  304.67   19.20
  -3 -12   1  256.97   19.90
   2  12   0   17.70    6.00
  -2  12   0    3.90    5.10
   2  12   0   13.50    5.80
   2 -12   0   17.40    6.10
  -2 -12   0    9.80    6.40
   2 -12   0    0.50    5.10
  -2 -12   0   20.90    6.50
   2 -12   0   15.10    7.20
  -2 -12   0   10.50    6.10
  -2 -12   0   20.40    6.60
   1  12   1   15.40    6.20
   1  12   1   22.40    5.30
  -1  12  -1   32.50    6.60
   1 -12   1   25.80    5.70
   1 -12   1   35.20    8.20
  -1 -12  -1   34.20    7.60
  -1 -12  -1   29.70    6.70
  -1 -12  -1   29.60    7.20
  -1 -12  -1   37.00    7.10
   1 -12   1   35.40    6.50
   0  12   2   23.80    6.10
   0  12   2   21.30    6.70
   0 -12   2   18.90    6.10
   0 -12   2   20.30    7.30
   0 -12   2   13.00    5.20
   0 -12  -2   43.70    8.30
   0 -12   2   27.50    6.60
   0 -12  -2   22.20    6.00
  -1  12   3    4.10    5.70
  -1  12   3    0.70    5.40
   1 -12  -3    3.80    5.10
  -1 -12   3   11.10    5.90
   1 -12  -3    7.80    6.20
  -1 -12   3    1.70    6.50
   1 -12  -3    2.30    5.70
   1 -12  -3    8.90    6.40
  -1 -12   3    7.40    5.70
  -2  12   4   63.49   11.30
   2 -12  -4   75.49   12.00
   2 -12  -4   54.19   10.40
   2 -12  -4   45.40   11.30
  -2 -12   4   83.59   11.20
  -2 -12   4   54.99   10.30
  -2 -12   4   57.79   12.40
  -3  12   5  194.58   24.60
  -3  12   5  229.68   26.10
   3 -12  -5  219.78   22.60
  -3 -12   5  238.88   28.20
   3 -12  -5  229.88   22.20
   3 -12  -5  200.88   25.00
  -3 -12   5  220.08   26.00
  -3 -12   5  276.07   23.60
  -3 -12   5  222.18   23.20
   3 -12  -5  232.18   22.50
  -3 -12   5  233.08   25.00
  -3 -12   5  227.08   23.70
  -4  12   6  101.79   17.00
  -4  12   6   80.39   15.80
   4  12  -6   57.09   15.00
  -4 -12   6   71.29   15.00
  -4 -12   6   83.29   15.70
   4 -12  -6   94.79   16.30
  -4 -12   6   58.99   15.70
   4 -12  -6   75.69   16.10
   4 -12  -6   82.29   14.50
  -4 -12   6   66.19   14.50
   4 -12  -6  113.99   17.50
  -5  12   7  253.67   19.20
  -5 -12   7  270.97   20.00
  -5 -12   7  238.98   18.80
   5 -12  -7  243.58   18.10
  -5 -12   7  253.37   20.10
  -5 -12   7  259.27   21.30
  -6  13   4    6.70    8.50
  -6  13   4    9.50    9.10
  -6 -13   4   14.90    9.20
   6 -13  -4   -6.90    8.00
  -6 -13   4   20.20   10.80
  -6 -13   4    5.40    6.00
   6 -13  -4   16.50    9.10
  -6 -13   4   -2.30    8.50
  -5  13   3  127.79   16.90
  -5  13   3  110.89   17.30
   5 -13  -3  147.39   20.30
  -5 -13   3  134.59   18.20
   5 -13  -3  184.98   21.00
   5 -13  -3   91.29   18.30
  -5 -13   3  163.58   21.70
   5 -13  -3  152.38   20.20
  -5 -13   3  178.58   23.20
  -5 -13   3  107.69   16.90
  -5 -13   3  165.78   20.60
  -4  13   2  723.03   38.80
   4 -13  -2  651.63   38.20
   4 -13  -2  697.93   40.80
   4 -13  -2  696.43   38.30
  -4 -13   2  674.33   40.40
   4 -13  -2  723.73   39.60
  -4 -13   2  689.03   40.70
  -4 -13   2  679.93   37.10
  -4 -13   2  670.93   35.70
  -4 -13   2  492.75   39.50
   3 -13  -1  296.27   22.20
  -3 -13   1  356.66   21.60
   3 -13  -1  392.06   21.80
   3 -13  -1  371.36   25.30
  -3 -13   1  342.57   23.10
   2  13   0   -1.30    4.10
  -2  13   0    0.60    6.70
   2  13   0    7.00    5.60
  -2 -13   0   -4.60    6.30
   2 -13   0    6.00    5.30
  -2 -13   0   -2.30    4.80
  -2 -13   0   -1.00    5.70
  -2 -13   0   -2.40    4.40
   2 -13   0    6.20    6.30
   1  13   1  234.18   14.40
   1  13   1  218.48   15.60
  -1  13  -1  222.88   15.10
  -1 -13  -1  226.08   16.20
   1 -13   1  218.88   16.70
   1 -13   1  248.28   15.50
   1 -13   1  230.78   15.10
  -1 -13  -1  232.58   15.30
  -1 -13  -1  241.18   16.10
  -1 -13  -1  236.58   15.70
   0  13   2  634.54   28.30
   0  13  -2  576.74   27.50
   0  13   2  609.74   27.00
   0 -13   2  544.85   28.40
   0 -13   2  593.84   26.90
   0 -13   2  584.24   26.90
   0 -13   2  560.64   26.00
   0 -13  -2  582.94   28.60
   0 -13  -2  588.14   26.60
  -1  13   3 1181.18   47.60
  -1  13   3 1120.79   47.70
  -1 -13   3 1159.48   47.10
  -1 -13   3 1189.88   47.20
   1 -13  -3 1232.28   49.90
   1 -13  -3 1288.67   46.50
   1 -13  -3 1205.58   48.60
   1 -13  -3 1189.28   50.89
  -1 -13   3 1202.68   50.09
  -2  13   4   61.39   11.50
   2 -13  -4   66.19   13.50
  -2 -13   4   66.79   12.80
   2 -13  -4   72.29   12.00
   2 -13  -4   43.90   10.90
  -2 -13   4   81.39   12.30
  -2 -13   4   69.39   11.10
  -3  13   5   -3.10   11.80
  -3  13   5  -19.70   11.60
   3 -13  -5    0.90    8.80
   3 -13  -5   -3.00   15.00
  -3 -13   5   -5.50    9.50
  -3 -13   5   12.80   11.70
   3 -13  -5   12.90   10.20
  -3 -13   5  -13.10   11.10
   3 -13  -5   15.90   13.10
   3 -13  -5   17.70   11.10
  -3 -13   5   -5.40   10.40
  -3 -13   5    7.40   12.60
  -3 -13   5    7.70   13.20
   4  13  -6  122.69   18.80
  -4  13   6  185.38   22.70
  -4  13   6  167.38   22.30
   4 -13  -6  139.09   18.30
   4 -13  -6  130.29   19.90
  -4 -13   6  180.38   21.90
  -4 -13   6  159.28   20.30
  -4 -13   6  158.38   19.00
  -4 -13   6  127.69   19.60
  -4 -13   6  119.99   18.30
   4 -13  -6  149.39   17.70
  -5  13   7   10.00    9.20
  -5 -13   7    5.70    6.10
  -5 -13   7    9.30    7.90
  -5 -13   7    5.60    6.20
  -5 -13   7    6.50    6.80
   5 -13  -7   -0.30    7.10
  -6  14   4   11.90    6.50
  -6  14   4    8.60    8.40
  -6 -14   4   15.80    8.90
  -6 -14   4   16.60    6.40
  -6 -14   4   22.10    9.60
   6 -14  -4    9.30    8.40
   6 -14  -4   30.30   10.10
  -5  14   3   12.20   10.80
  -5  14   3    3.90   10.80
  -5 -14   3   13.60   12.50
  -5 -14   3  -15.80    9.60
  -5 -14   3   13.90   11.20
   5 -14  -3   19.00   12.80
  -5 -14   3   -0.40    8.60
   5 -14  -3   12.00    9.00
   5 -14  -3   -1.30   10.10
  -4  14   2  447.56   32.20
   4 -14  -2  599.84   36.10
  -4 -14   2  471.55   32.30
   4 -14  -2  548.45   33.50
   4 -14  -2  458.35   34.70
  -4 -14   2  457.05   34.80
   4 -14  -2  549.05   35.00
  -4 -14   2  612.84   32.60
   3 -14  -1  478.65   27.70
  -3 -14   1  432.46   25.40
   3 -14  -1  466.35   29.20
   3 -14  -1  471.75   25.20
  -3 -14   1  410.06   25.20
  -2  14   0  196.88   15.90
   2  14   0  198.78   15.70
  -2 -14   0  222.68   16.00
   2 -14   0  203.28   15.50
   2 -14   0  202.98   17.70
  -2 -14   0  195.78   14.60
  -2 -14   0  197.58   15.90
  -2 -14   0  198.88   16.20
   1  14   1  336.07   20.10
  -1  14  -1  353.76   19.90
   1  14   1  310.97   18.10
  -1 -14  -1  353.06   19.90
   1 -14   1  346.67   19.10
  -1 -14  -1  344.07   21.50
   1 -14   1  349.17   19.10
  -1 -14  -1  327.77   18.90
   1 -14   1  324.17   21.20
   0  14   2 3788.12  126.19
   0  14  -2 3769.82  127.29
   0  14   2 3826.92  127.59
   0 -14   2 3687.73  125.99
   0 -14   2 3731.43  125.29
   0 -14   2 3758.12  126.29
   0 -14  -2 3789.92  128.19
   0 -14   2 3738.43  128.79
   0 -14  -2 3704.73  125.69
  -1  14   3 1082.29   44.00
  -1  14   3 1050.59   43.90
   1 -14  -3 1117.59   46.00
  -1 -14   3 1088.59   43.60
   1 -14  -3 1022.50   44.60
   1 -14  -3 1036.40   41.90
  -1 -14   3 1058.49   46.10
  -1 -14   3  957.20   42.80
  -2  14   4  309.47   23.30
   2 -14  -4  354.26   24.50
   2 -14  -4  403.96   26.30
  -2 -14   4  347.67   22.70
  -2 -14   4  326.57   25.50
  -2 -14   4  352.56   23.10
  -3  14   5   -7.90   12.50
  -3  14   5   -1.70   11.90
  -3 -14   5   -8.70   10.90
  -3 -14   5    2.40   10.00
   3 -14  -5    5.20   10.30
   3 -14  -5    6.30   12.60
  -3 -14   5    2.90   12.30
  -3 -14   5  -13.60   10.10
   3 -14  -5   -5.60    9.70
  -3 -14   5   -6.00   11.50
   3 -14  -5  -23.10   12.30
  -3 -14   5   -9.80   11.20
  -4  14   6   28.00   12.50
  -4  14   6   24.60   12.50
   4  14  -6   20.30   13.70
  -4 -14   6   47.20   14.10
   4 -14  -6   38.90   12.90
   4 -14  -6   30.00   14.90
  -4 -14   6   37.50   10.30
   4 -14  -6   42.50   14.40
  -4 -14   6   24.10   14.70
  -4 -14   6   30.50   12.10
  -4 -14   6   47.80   14.40
  -5  14   7   -4.60    7.90
  -5  14   7   -3.60    8.30
   5 -14  -7   11.20    7.90
  -5 -14   7    3.80    5.20
  -5 -14   7    1.10    5.50
  -5 -14   7   13.60    9.00
  -5 -14   7    5.60    7.30
  -6  15   4  112.69   14.70
  -6 -15   4  127.69   14.80
  -6 -15   4  100.49   11.90
   6 -15  -4   99.99   11.50
   6 -15  -4  102.19   12.80
  -6 -15   4  104.19   12.70
  -5  15   3   31.60   11.80
  -5 -15   3   15.80   10.90
   5 -15  -3    5.50    8.30
  -5 -15   3   37.70   13.90
  -5 -15   3   10.30   10.90
   5 -15  -3    0.80   13.00
   5 -15  -3   17.10   11.00
  -4  15   2  339.97   27.80
  -4 -15   2  343.57   26.10
   4 -15  -2  359.86   30.10
   4 -15  -2  360.06   28.10
  -4 -15   2  325.47   29.70
   4 -15  -2  356.66   28.50
   4 -15  -2  375.36   29.50
   3 -15  -1    5.90    9.20
  -3 -15   1    7.80    8.50
  -3 -15   1   -6.50    8.50
   3 -15  -1    5.80    6.80
   2  15   0  124.29   13.50
  -2  15   0  144.49   14.40
  -2 -15   0   94.59   12.80
  -2 -15   0  134.59   13.90
   2 -15   0  127.79   13.10
  -2 -15   0  121.29   13.80
   2 -15   0  128.29   15.50
  -1  15  -1   36.90    8.30
   1  15   1   56.29    9.30
   1  15   1   50.19    8.40
  -1 -15  -1   38.60    8.30
   1 -15   1   36.40    7.60
  -1 -15  -1   52.29    9.60
   1 -15   1   38.50    8.40
  -1 -15  -1   36.10    7.80
   1 -15   1   30.80    8.70
   0  15   2   63.49   10.60
   0  15  -2   78.99   10.60
   0  15   2   63.99    9.80
   0 -15   2   57.19    9.40
   0 -15  -2   78.79   10.30
   0 -15  -2   65.59   11.30
   0 -15   2  103.39   13.20
   0 -15   2   49.30    8.70
  -1  15   3  811.32   38.00
  -1  15   3  888.61   39.00
  -1 -15   3  851.31   37.80
   1 -15  -3  805.52   39.60
  -1 -15   3  855.81   37.60
  -1 -15   3  867.81   40.60
   1 -15  -3  847.92   38.70
   1 -15  -3  845.32   36.40
  -2  15   4  548.55   32.00
  -2 -15   4  548.05   30.40
  -2 -15   4  495.05   29.90
   2 -15  -4  533.55   31.40
   2 -15  -4  590.14   32.80
  -2 -15   4  564.24   33.30
  -3  15   5   14.90   12.00
  -3  15   5   15.80   12.80
  -3 -15   5    5.60   10.90
   3 -15  -5   28.90   16.40
  -3 -15   5   25.20   12.20
   3 -15  -5    3.40   11.30
  -3 -15   5    3.30   12.10
  -3 -15   5   11.90   12.80
  -3 -15   5    6.90   12.00
  -3 -15   5   14.50   11.60
   3 -15  -5    8.80    8.30
   3 -15  -5   38.80   16.50
  -4  15   6  100.19   15.20
  -4  15   6   79.39   15.10
  -4 -15   6  114.39   17.00
  -4 -15   6  116.89   17.90
   4 -15  -6  100.59   17.40
  -4 -15   6  125.29   16.80
   4 -15  -6   95.89   16.20
  -4 -15   6  105.09   16.00
  -5  15   7   58.29   10.70
  -5  15   7   53.39   10.10
  -5 -15   7   48.70    9.10
   5 -15  -7   42.20    9.20
  -5 -15   7   33.80    9.50
  -5 -15   7   40.30   10.20
  -5 -15   7   27.50    8.70
  -6  16   4   20.50    6.70
   6 -16  -4   26.60    7.50
   6 -16  -4   18.10    8.40
  -6 -16   4   17.30   11.90
  -6 -16   4   23.60    7.70
  -5  16   3  176.38   20.10
   5 -16  -3  169.38   19.00
   5 -16  -3  180.68   18.00
  -5 -16   3  177.08   24.70
  -5 -16   3  150.48   19.30
  -5 -16   3  171.38   19.50
  -4  16   2  188.78   21.90
   4 -16  -2  153.58   20.10
   4 -16  -2  121.89   18.70
   4 -16  -2  162.58   21.70
   4 -16  -2  130.19   18.10
   3 -16  -1  315.07   21.80
   3 -16  -1  330.57   25.30
  -2  16   0  119.69   14.90
   2  16   0  143.19   16.30
   2 -16   0  139.09   16.90
  -2 -16   0  160.28   15.30
   2 -16   0  168.28   14.80
  -2 -16   0  120.59   14.10
  -2 -16   0  149.39   14.90
  -1  16  -1   97.69   12.30
   1  16   1   94.39   11.70
   1  16   1   90.79   12.10
  -1 -16  -1   93.19   12.10
  -1 -16  -1   96.39   11.60
   1 -16   1  100.19   11.90
   1 -16   1   84.99   12.50
   1 -16   1   92.39   11.70
  -1 -16  -1   92.79   12.10
   0  16   2  158.48   14.90
   0  16  -2  149.09   14.80
   0  16   2  174.08   15.70
   0 -16  -2  151.98   15.10
   0 -16   2  161.68   14.60
   0 -16   2  159.38   13.90
   0 -16   2  169.48   17.10
   0 -16  -2  174.98   14.90
  -1  16   3  105.39   14.10
  -1  16   3  122.39   14.50
   1 -16  -3   96.59   13.50
   1 -16  -3   87.59   13.20
   1 -16  -3  123.69   14.40
  -1 -16   3   72.99   12.90
  -1 -16   3   89.49   12.70
  -1 -16   3   98.59   12.60
   2 -16  -4    7.10    8.80
  -2 -16   4   19.50   10.40
  -2 -16   4   16.60    9.10
   2 -16  -4    7.10    9.70
  -3  16   5  515.45   34.80
  -3  16   5  542.95   35.20
  -3 -16   5  549.05   34.10
  -3 -16   5  641.44   36.80
   3 -16  -5  574.94   35.50
  -3 -16   5  560.14   36.70
   3 -16  -5  500.15   36.00
   3 -16  -5  539.95   35.10
  -3 -16   5  536.25   35.50
   3 -16  -5  534.35   34.80
  -3 -16   5  534.85   34.70
  -4  16   6    5.80   11.40
  -4  16   6   15.80   11.10
  -4 -16   6   15.60   12.70
  -4 -16   6   21.30   11.80
  -4 -16   6   17.20   10.80
  -4 -16   6   33.30   13.40
   4 -16  -6   28.60   11.50
   4 -16  -6   35.50   13.70
  -5  16   7  249.18   17.70
  -5  16   7  300.17   19.10
  -5 -16   7  269.67   17.70
  -5 -16   7  262.97   17.80
   5 -16  -7  267.67   18.00
  -5 -16   7  281.37   16.60
  -5 -16   7  299.67   19.70
  -5  17   3   32.50   11.60
   5 -17  -3   24.20   11.50
   5 -17  -3   26.00   11.70
  -5 -17   3    3.80   10.50
  -4  17   2  121.09   17.20
   4 -17  -2  145.89   21.10
   4 -17  -2  153.88   21.10
   4 -17  -2   95.99   16.60
   3 -17  -1  294.67   21.60
   3 -17  -1  301.07   34.90
   3 -17  -1  325.07   27.10
   3 -17  -1  341.37   26.10
   2  17   0  194.18   18.00
  -2  17   0  191.88   18.10
   2 -17   0  189.78   16.10
   2 -17   0  216.78   20.30
  -2 -17   0  188.58   17.40
  -2 -17   0  191.88   17.60
   1  17   1  400.26   24.10
  -1  17  -1  352.46   22.40
   1  17   1  369.46   22.30
   1 -17   1  391.66   22.10
  -1 -17  -1  366.66   23.00
  -1 -17  -1  354.26   23.60
  -1 -17  -1  351.16   22.30
   1 -17   1  400.06   25.30
   1 -17   1  398.96   22.30
   0  17  -2  146.79   15.80
   0  17   2  161.78   16.00
   0  17   2  149.39   15.10
   0 -17   2  172.58   15.40
   0 -17   2  141.09   16.60
   0 -17  -2  173.28   17.30
   0 -17  -2  154.18   14.50
   0 -17   2  163.18   15.60
  -1  17   3  230.28   19.90
  -1  17   3  234.98   19.40
   1  17  -3  216.28   19.60
   1 -17  -3  204.08   17.00
  -1 -17   3  215.98   18.00
  -1 -17   3  243.28   19.00
   1 -17  -3  260.57   32.50
   1 -17  -3  219.28   19.20
  -1 -17   3  212.38   20.30
   2 -17  -4  164.98   19.80
  -2 -17   4  184.88   21.10
   2 -17  -4  155.18   19.20
  -2 -17   4  144.49   17.50
  -3  17   5   24.80   13.10
  -3  17   5   22.10   13.00
   3 -17  -5   32.80   14.00
  -3 -17   5   11.80   12.30
  -3 -17   5   47.20   14.60
  -3 -17   5   38.10   13.50
   3 -17  -5    7.60   11.00
   3 -17  -5   37.00   14.60
   3 -17  -5   56.99   15.40
  -3 -17   5   27.40   13.30
  -3 -17   5   38.60   12.60
  -4  17   6   36.30   10.10
  -4  17   6   16.20   11.30
   4 -17  -6   30.50    9.30
  -4 -17   6   20.10   12.60
  -4 -17   6   24.80   11.30
  -4 -17   6   27.00    9.10
   4 -17  -6   28.80   13.30
  -4 -17   6   68.69   15.30
  -5  17   7   52.39    9.50
  -5  17   7   65.79   10.10
  -5 -17   7   69.29    9.10
  -5 -17   7   65.09    9.00
  -5 -17   7   64.59    9.10
   5 -17  -7   77.89    9.60
  -5  18   3    3.00    9.80
   5 -18  -3   12.10   11.00
   5 -18  -3    0.20    9.70
  -4  18   2   27.30   12.20
   4 -18  -2   49.20   12.00
   4 -18  -2   76.39   15.00
   4 -18  -2   17.10   13.50
  -3  18   1  612.14   36.30
   3 -18  -1  676.63   37.60
   3 -18  -1  678.63   33.60
   3 -18  -1  648.74   37.60
   3 -18  -1  538.05   41.60
  -2  18   0    8.10   10.00
   2  18   0   24.40    9.70
   2 -18   0    9.40    8.90
  -2 -18   0   14.00    8.60
   2 -18   0   16.90    7.70
  -2 -18   0   18.00    8.60
   1  18   1   70.89   12.30
   1  18   1   59.19   11.00
  -1  18  -1   55.59   10.90
   1 -18   1   64.49   10.80
   1 -18   1   84.89   13.30
  -1 -18  -1   66.39   10.70
  -1 -18  -1   63.29   11.10
  -1 -18  -1   66.69   11.10
   1 -18   1   80.79   11.70
   0  18   2  440.76   26.00
   0  18  -2  417.46   25.90
   0  18   2  450.75   26.90
   0 -18  -2  426.56   25.30
   0 -18   2  462.55   25.70
   0 -18   2  453.25   28.20
   0 -18   2  449.06   24.50
   0 -18  -2  428.86   26.60
  -1  18   3  456.25   28.90
  -1  18   3  450.35   27.80
   1  18  -3  424.16   28.30
   1 -18  -3  514.75   29.20
  -1 -18   3  469.45   27.70
  -1 -18   3  480.45   30.30
  -1 -18   3  455.55   27.40
   1 -18  -3  478.65   26.20
  -2  18   4   65.59   17.00
  -2  18   4   67.19   15.50
  -2 -18   4   47.00   13.70
  -2 -18   4   32.00   13.00
  -2 -18   4   49.20   15.60
   2 -18  -4   43.50   14.80
   2 -18  -4   73.09   14.40
   2 -18  -4   81.99   15.50
   2 -18  -4   77.89   17.40
  -2 -18   4   59.59   16.30
  -2 -18   4   42.30   13.50
  -2 -18   4   66.49   13.90
  -3  18   5   31.90   12.90
  -3  18   5   60.89   14.60
  -3 -18   5   45.80   14.60
  -3 -18   5   35.90   12.90
   3 -18  -5   45.50   14.90
  -3 -18   5   18.80   13.80
   3 -18  -5   54.89   15.90
  -3 -18   5   61.59   15.30
   3 -18  -5   39.40   11.40
  -3 -18   5   59.89   13.00
   3 -18  -5   38.90   13.60
  -4  18   6   50.79   11.00
  -4  18   6   56.99   12.90
  -4 -18   6   67.79   12.30
  -4 -18   6   70.49   11.40
  -4 -18   6   70.79   13.30
   4 -18  -6   49.00   11.50
  -5  19   3   45.00   11.40
   5 -19  -3   39.20    9.80
   5 -19  -3   36.40    9.40
  -4  19   2    8.80   11.00
   4 -19  -2    3.70   13.40
   4 -19  -2   24.60   13.80
   4 -19  -2   30.00   12.30
  -3  19   1  159.28   21.40
   3 -19  -1  161.18   17.60
   3 -19  -1  143.89   20.10
   3 -19  -1  143.89   18.80
   3 -19  -1  161.58   21.40
   3 -19  -1  172.38   22.40
   2  19   0  603.34   34.50
  -2  19   0  602.74   34.60
   2 -19   0  660.23   36.20
   2 -19   0  602.64   31.90
  -2 -19   0  619.54   33.50
  -2 -19   0  638.84   33.10
   1  19   1  307.57   21.40
  -1  19  -1  259.47   21.20
   1  19   1  313.17   23.40
  -1 -19  -1  267.67   20.90
  -1 -19  -1  340.67   21.30
   1 -19   1  274.27   20.10
  -1 -19  -1  232.18   25.10
   1 -19   1  304.87   23.20
   1 -19   1  307.17   20.50
   0  19  -2   -1.80    8.20
   0  19   2    0.80    8.20
   0  19   2    7.80    8.60
   0 -19   2  -11.50    7.20
   0 -19   2    4.40    7.60
   0 -19  -2    8.30    8.20
   0 -19   2    3.50    6.50
   0 -19  -2   13.50    7.50
  -1  19   3   42.10   11.40
  -1 -19   3   30.70   10.10
  -1 -19   3   30.70   11.60
   1 -19  -3   44.60   11.70
   1 -19  -3   36.00    9.20
  -2  19   4  105.39   18.90
  -2  19   4   80.29   15.10
   2 -19  -4   89.29   17.60
   2 -19  -4   98.09   16.10
   2 -19  -4   94.19   15.50
  -2 -19   4   74.29   16.00
  -2 -19   4   70.59   16.10
  -2 -19   4  114.89   19.70
  -2 -19   4   97.29   17.80
  -2 -19   4  110.09   17.70
   2 -19  -4   77.89   17.20
  -3  19   5  171.88   18.90
  -3  19   5  177.78   22.20
  -3 -19   5  152.08   21.90
   3 -19  -5  150.98   20.50
  -3 -19   5  197.18   23.50
  -3 -19   5  179.88   22.90
  -3 -19   5  207.38   25.50
  -3 -19   5  181.48   21.60
   3 -19  -5  199.28   22.70
   3 -19  -5  138.39   19.30
  -4  19   6  476.75   28.40
  -4  19   6  422.46   25.50
   4 -19  -6  415.26   24.60
  -4 -19   6  378.36   24.30
  -4 -19   6  404.96   26.50
  -4 -19   6  398.36   27.50
  -5  20   3  174.68   18.30
   5 -20  -3  113.49   14.30
   5 -20  -3  167.48   15.60
  -4  20   2   32.00   11.60
   4 -20  -2    0.90   12.70
   4 -20  -2   18.30   11.60
   4 -20  -2   18.80   14.50
  -3  20   1  133.79   20.00
   3 -20  -1  146.89   21.00
   3 -20  -1  183.88   22.50
   3 -20  -1  148.39   17.30
   3 -20  -1  176.78   20.60
   3 -20  -1  140.49   19.50
   2  20   0  244.68   23.10
  -2 -20   0  235.08   21.80
   2 -20   0  252.37   20.50
  -2 -20   0  279.27   22.40
   2 -20   0  280.17   24.10
   2 -20   0  320.47   31.50
  -1  20  -1  202.98   20.20
   1  20   1  224.68   22.30
  -1 -20  -1  252.77   20.60
   1 -20   1  231.68   19.60
   1 -20   1  208.88   20.60
   1 -20   1  249.38   18.90
  -1 -20  -1  274.57   19.70
   0  20  -2  435.36   28.80
   0  20   2  462.05   28.70
   0  20   2  399.66   27.90
   0 -20   2  478.05   27.10
   0 -20  -2  443.76   27.70
   0 -20   2  475.85   30.40
   0 -20   2  487.75   28.10
   0 -20  -2  488.55   27.10
  -1  20   3  297.47   24.30
  -1 -20   3  291.47   25.70
  -1 -20   3  282.77   23.00
   1 -20  -3  297.97   21.70
   1 -20  -3  315.17   24.20
  -2  20   4   72.79   15.20
  -2  20   4   52.49   18.30
  -2 -20   4   41.40   13.80
  -2 -20   4   35.90   15.20
  -2 -20   4   33.10   13.40
  -2 -20   4   64.39   17.20
   2 -20  -4   48.30   14.60
   2 -20  -4   19.70   12.30
  -2 -20   4   42.30   14.00
   2 -20  -4   71.39   14.60
  -3  20   5   78.79   14.80
  -3  20   5   63.39   14.60
   3 -20  -5   77.69   15.40
  -3 -20   5   55.09   15.60
  -3 -20   5  110.09   17.00
   3 -20  -5   69.39   15.30
  -3 -20   5   68.79   16.20
   3 -20  -5   67.39   16.40
  -3 -20   5   99.29   16.90
  -3 -20   5   83.39   14.40
  -4  20   6   10.30    9.70
  -4  20   6    4.60    6.20
  -4 -20   6    2.80    6.70
  -4 -20   6   13.10    7.30
   4 -20  -6    5.70    8.50
  -4 -20   6    2.80    5.80
  -5  21   3    7.10    6.40
   5 -21  -3    6.70    6.70
   5 -21  -3    2.70    6.30
  -4  21   2   -7.40    9.60
   4 -21  -2   23.80   11.30
   4 -21  -2   22.10   13.50
  -3  21   1   90.09   17.60
  -3  21   1   58.59   15.60
   3 -21  -1   54.99   14.40
   3 -21  -1  100.19   16.60
   3 -21  -1   50.49   15.40
   3 -21  -1   97.79   13.90
   3 -21  -1   86.59   18.50
   2  21   0   85.99   16.40
  -2 -21   0  114.29   16.20
  -2 -21   0   86.89   16.20
   2 -21   0  111.39   14.90
   2 -21   0   81.79   15.60
  -2 -21   0   92.29   18.70
   2 -21   0   86.89   18.90
   2 -21   0   90.49   16.20
   2 -21   0   78.99   15.90
   1  21   1  293.77   24.70
   1 -21   1  258.57   21.80
   1 -21   1  268.27   23.40
  -1 -21  -1  304.37   22.00
  -1 -21  -1  281.57   22.80
   1 -21   1  317.17   21.70
   0  21   2   25.40   11.10
   0 -21   2   40.90   12.10
   0 -21  -2   39.90   10.40
   0 -21  -2   30.80   10.40
   0 -21   2   30.50    9.10
   0 -21   2    8.10    8.40
  -1  21   3  302.57   25.80
   1 -21  -3  293.17   22.00
  -1 -21   3  309.47   27.80
   1 -21  -3  276.57   26.40
  -1 -21   3  283.07   28.00
   1 -21  -3  313.67   24.60
   1 -21  -3  295.87   28.60
  -1 -21   3  356.16   25.00
  -1 -21   3  262.27   32.60
   1 -21  -3  298.87   26.10
  -1 -21   3  328.97   27.40
  -2  21   4  271.47   25.40
   2 -21  -4  184.58   22.00
  -2 -21   4  209.38   20.70
   2 -21  -4  243.98   23.40
  -2 -21   4  190.58   24.00
  -2 -21   4  252.97   23.40
  -2 -21   4  234.88   24.60
   2 -21  -4  189.98   24.50
  -2 -21   4  223.88   25.10
  -3  21   5   85.49   15.60
  -3  21   5   91.19   15.80
  -3 -21   5   68.59   18.10
  -3 -21   5  100.29   15.90
  -3 -21   5   69.29   14.80
  -3 -21   5  103.89   17.30
   3 -21  -5  134.59   19.30
  -3 -21   5  106.69   17.30
   3 -21  -5  100.39   15.20
   3 -21  -5  109.59   16.70
  -4  21   6    1.30    5.50
  -4  21   6   25.40   10.30
   4 -21  -6   -1.10    8.10
  -4 -21   6    3.00    8.40
  -4 -21   6   -3.40    6.40
  -4 -21   6   -4.00    6.30
  -5  22   3   56.39   11.00
   5 -22  -3   46.40   10.50
  -4  22   2   -2.50    9.60
   4 -22  -2    2.90   12.90
   4 -22  -2    3.60   10.40
  -3  22   1  218.18   25.60
   3 -22  -1  219.78   24.90
   3 -22  -1  201.38   22.60
   3 -22  -1  210.78   23.10
   3 -22  -1  220.08   26.50
   3 -22  -1  176.78   19.40
   2 -22   0  249.28   25.20
   2 -22   0  263.17   29.50
  -2 -22   0  319.37   25.20
   2 -22   0  302.97   25.80
   2 -22   0  276.77   25.30
   2 -22   0  300.87   22.90
  -2 -22   0  258.57   25.50
  -2 -22   0  272.97   29.00
   1  22   1   -2.30   11.00
   1 -22   1    5.00   15.10
   1 -22   1   -2.80    8.60
  -1 -22  -1    6.30   12.00
   1 -22   1   -3.50    8.80
   1 -22   1   -2.50    9.20
   1 -22   1    1.70   15.30
   1 -22   1   10.60   12.30
   1 -22   1   12.30   12.50
  -1 -22  -1   14.40   13.10
  -1 -22  -1   13.20    9.30
   0  22   2   61.49   14.00
   0 -22  -2   60.09   15.30
   0 -22  -2   94.59   18.80
   0 -22  -2   76.69   12.70
   0 -22   2   65.39   15.60
   0 -22   2   91.39   14.90
   0 -22   2   89.29   17.10
   0 -22   2  105.89   20.40
   0 -22   2   60.19   16.80
   0 -22   2   85.19   15.20
   0 -22   2   84.59   15.60
   0 -22  -2  116.39   17.20
   1 -22  -3   16.10   11.90
  -1 -22   3   19.40   12.40
  -1 -22   3    2.10   14.70
   1 -22  -3    9.10    8.20
  -1 -22   3   17.10   13.30
   1 -22  -3   -2.80   11.30
   1 -22  -3   11.70   12.00
   1 -22  -3   -3.80   12.20
  -1 -22   3   11.40   11.70
  -2  22   4   -2.20   10.50
  -2 -22   4   -9.70   11.60
  -2 -22   4   16.30   11.60
   2 -22  -4    9.10   11.20
  -2 -22   4   21.80   12.90
   2 -22  -4    6.40   11.00
  -2 -22   4    3.80   12.70
  -3  22   5   32.40   12.40
  -3  22   5   20.10   12.20
  -3 -22   5   26.60    9.80
  -3 -22   5   13.90   12.20
   3 -22  -5   18.70   12.50
   3 -22  -5   30.10   10.10
  -3 -22   5   35.40   10.40
  -3 -22   5   34.60   12.30
  -4  22   6   27.00    9.90
  -4  22   6   42.20    8.40
  -4 -22   6   32.20   10.10
  -4 -22   6   29.00   10.20
  -4 -22   6   34.20    9.30
   4 -22  -6   47.00   10.30
  -5  23   3   18.30    8.70
   5 -23  -3   15.30    5.70
  -4  23   2  319.27   24.10
   4 -23  -2  288.17   25.00
   4 -23  -2  320.27   23.10
  -3  23   1   77.19   16.90
   3 -23  -1   96.79   16.40
   3 -23  -1   80.89   17.70
   3 -23  -1   83.69   17.70
   3 -23  -1  106.79   15.20
   3 -23  -1   62.59   14.80
   2 -23   0  199.08   22.10
  -2 -23   0  175.88   25.20
   2 -23   0  158.48   18.20
  -2 -23   0  197.18   24.10
  -2 -23   0  160.68   20.00
   2 -23   0  146.59   20.20
   2 -23   0  171.08   21.70
   2 -23   0  145.59   21.20
   1 -23   1  217.38   23.00
   1 -23   1  215.78   23.00
  -1 -23  -1  163.78   23.40
  -1 -23  -1  178.98   22.10
   1 -23   1  160.38   23.10
   1 -23   1  155.38   19.60
   1 -23   1  145.59   20.40
  -1 -23  -1  159.28   18.70
   1 -23   1  186.38   18.80
   0 -23   2  162.78   20.60
   0 -23   2   88.19   16.40
   0 -23  -2  143.79   17.00
   0 -23  -2  106.89   18.40
   0 -23   2   85.09   13.70
   0 -23   2   97.59   20.20
   0 -23   2  118.59   18.80
   0 -23   2  118.79   18.10
   0 -23  -2   96.39   20.00
   0 -23  -2   99.79   16.60
   1 -23  -3  193.88   24.50
  -1 -23   3  174.28   22.70
   1 -23  -3  169.18   18.60
  -1 -23   3  145.59   20.50
   1 -23  -3  151.08   19.40
  -1 -23   3  163.78   21.70
   1 -23  -3  168.88   20.40
  -1 -23   3  189.78   24.30
   1 -23  -3  177.38   23.50
  -2  23   4   44.90   13.60
   2 -23  -4   44.50   14.10
  -2 -23   4   28.10   14.40
  -2 -23   4   24.80   13.50
   2 -23  -4    6.50   11.80
  -2 -23   4   26.50   12.30
  -2 -23   4   43.90   13.50
  -3  23   5   -5.10    9.70
  -3 -23   5   -6.50   10.20
   3 -23  -5   22.40   12.40
  -3 -23   5   -0.80   10.10
  -3 -23   5    2.80   10.20
  -3 -23   5    4.30    7.30
  -4  23   6  169.88   16.20
  -4 -23   6  202.28   17.30
  -4 -23   6  171.48   13.80
  -4 -23   6  180.58   16.30
  -4  24   2  109.49   13.10
   4 -24  -2   89.69   13.10
   4 -24  -2   75.49   13.90
  -3  24   1   90.59   16.70
   3 -24  -1   69.49   15.00
   3 -24  -1   76.79   14.30
   3 -24  -1   92.29   18.00
   3 -24  -1   73.09   13.10
   3 -24  -1   60.39   12.30
   2 -24   0   61.49   15.80
  -2 -24   0  103.89   17.00
   2 -24   0   45.30   16.20
   2 -24   0   81.39   15.70
  -2 -24   0   96.09   16.70
  -2 -24   0  105.59   19.10
   2 -24   0   90.39   14.30
   2 -24   0   86.39   15.60
   1 -24   1   10.70   16.30
  -1 -24  -1   13.80   12.00
  -1 -24  -1   15.30   10.50
   1 -24   1   42.20   15.90
   1 -24   1   11.50   12.10
   1 -24   1   11.60    9.80
   1 -24   1   24.70   12.40
  -1 -24  -1   20.90   12.20
   1 -24   1    7.60   10.90
   0 -24   2  804.52   43.80
   0 -24  -2  732.03   44.70
   0 -24  -2  752.12   41.60
   0 -24   2  851.11   40.20
   0 -24  -2  757.52   41.60
   0 -24   2  808.82   44.70
   0 -24   2  837.02   46.40
   0 -24  -2  739.73   38.90
   0 -24   2  763.02   42.20
   0 -24   2  740.13   41.10
  -1 -24   3   27.00   14.00
  -1 -24   3   17.60   14.80
   1 -24  -3   23.10   12.40
   1 -24  -3    9.70   13.00
   1 -24  -3   31.00   13.00
  -1 -24   3    5.20   12.60
   1 -24  -3   21.80   10.40
  -1 -24   3   12.90   12.30
  -2  24   4   28.60   12.00
   2 -24  -4   36.80   13.90
   2 -24  -4   59.29   13.50
  -2 -24   4   37.10   12.40
  -2 -24   4   -5.90   13.40
  -2 -24   4   55.59   14.30
  -2 -24   4   47.80   12.00
  -3  24   5   18.30   10.40
  -3 -24   5    7.50    9.60
  -3 -24   5   11.20    7.40
  -3 -24   5    9.90    7.20
   3 -24  -5   19.60   11.80
  -4  24   6    3.60    7.30
  -4 -24   6  -12.00    7.00
  -4 -24   6   -4.20    6.40
  -4  25   2   15.30    9.30
   4 -25  -2   23.20   10.00
  -3  25   1   -6.20   10.80
   3 -25  -1    1.20   10.50
   3 -25  -1    0.60   10.50
   3 -25  -1    7.00    9.90
   3 -25  -1   -5.20   12.20
   2 -25   0  -19.50   11.40
   2 -25   0   26.00   15.10
  -2 -25   0   24.10   14.50
   2 -25   0    6.70   10.70
  -2 -25   0   29.00   13.10
   2 -25   0   20.40   12.80
   2 -25   0    9.80    9.50
  -2 -25   0   -0.70   11.90
   1 -25   1   27.00   16.70
  -1 -25  -1   21.90   11.20
  -1 -25  -1   -4.10   11.10
  -1 -25  -1   21.10   12.80
   1 -25   1   27.50   12.70
   1 -25   1   23.20   13.70
   1 -25   1   21.90   10.60
   1 -25   1   10.50   12.70
   1 -25   1   28.20   12.90
   0 -25  -2  152.18   18.30
   0 -25  -2  146.89   21.00
   0 -25   2  147.89   19.60
   0 -25   2  152.68   20.40
   0 -25   2  127.09   20.50
   0 -25   2  170.38   20.40
   0 -25  -2  100.39   17.40
   0 -25   2  121.49   19.10
   0 -25  -2  125.49   18.70
   0 -25   2  124.09   17.70
  -1 -25   3  366.46   30.30
   1 -25  -3  350.86   25.40
  -1 -25   3  377.96   31.80
  -1 -25   3  327.37   29.20
   1 -25  -3  322.27   27.00
  -1 -25   3  315.07   27.90
   1 -25  -3  346.57   30.30
   1 -25  -3  330.17   26.80
  -2  25   4   -8.30   10.50
  -2 -25   4   14.80   11.30
  -2 -25   4    3.80   10.80
   2 -25  -4   28.70   13.20
  -2 -25   4   12.60   12.20
  -3  25   5   17.50    7.90
  -3 -25   5    2.50    9.40
  -3 -25   5   -0.50    8.60
  -3 -25   5   14.10    9.80
   3 -25  -5   17.00    7.80
   4 -26  -2   19.10    9.50
  -3  26   1   50.49   13.40
   3 -26  -1   45.00   13.70
  -2 -26   0    5.30   11.50
  -2 -26   0    6.90   12.60
   2 -26   0    0.40   19.60
   2 -26   0  -28.70   10.80
  -2 -26   0   -9.70   12.00
   2 -26   0    1.20   10.20
   2 -26   0    2.70    9.60
   2 -26   0    5.10   11.50
   1 -26   1   90.89   15.40
   1 -26   1   92.29   15.90
  -1 -26  -1   84.79   15.70
  -1 -26  -1   55.59   15.50
  -1 -26  -1   95.29   14.60
   1 -26   1   43.10   13.90
   1 -26   1   96.09   14.90
   1 -26   1   84.09   19.10
   1 -26   1   77.79   15.30
   0 -26   2   54.29   14.50
   0 -26   2   91.59   18.40
   0 -26   2  109.29   17.00
   0 -26  -2  123.59   17.90
   0 -26  -2  101.49   15.40
   0 -26   2  114.69   17.40
   0 -26   2  109.19   17.00
   0 -26   2   66.39   16.70
   0 -26  -2  104.49   17.40
   0 -26  -2   79.89   16.80
  -1  26   3  119.79   17.30
   1 -26  -3  106.99   18.50
   1 -26  -3  140.89   18.00
  -1 -26   3  147.19   19.50
   1 -26  -3  134.79   18.40
  -1 -26   3  104.99   18.60
  -1 -26   3  148.49   20.90
   1 -26  -3  158.68   20.20
  -1 -26   3  133.49   17.30
  -2  26   4   -3.20   10.30
  -2 -26   4   70.99   14.30
  -2 -26   4   25.20   12.10
  -2 -26   4   13.60   11.80
   2 -26  -4   21.80    9.90
  -3  26   5  108.59   13.10
   3 -26  -5  108.09   14.80
  -3 -26   5   68.79   10.70
  -3 -26   5   77.79   13.10
  -3 -26   5   77.59   11.10
   4 -27  -2   88.69   11.30
  -3  27   1   46.50   12.50
   3 -27  -1   60.99   11.40
   2 -27   0    6.40   11.10
  -2 -27   0    6.70   13.10
   2 -27   0    8.80   10.20
  -2 -27   0   22.40   12.10
  -2 -27   0   17.90   13.80
   2 -27   0   23.90   11.90
  -1 -27  -1   51.39   14.20
  -1 -27  -1   66.89   15.20
   1 -27   1   42.30   13.10
   1 -27   1   13.90   12.10
   1 -27   1   39.60   13.50
  -1 -27  -1   65.19   14.50
   1 -27   1   36.50   12.60
   1 -27   1   45.50   15.50
   0 -27   2   27.80   12.70
   0 -27  -2  -12.60   11.10
   0 -27   2   -0.70   13.60
   0 -27   2   17.60   13.50
   0 -27   2   19.30   11.20
   0 -27  -2   16.70   11.40
   0 -27   2   31.30   13.30
   0 -27  -2   -3.00   11.20
   0 -27  -2   17.60    8.40
   0 -27   2   21.40   12.40
  -1  27   3   15.80   11.40
   1 -27  -3    7.90   10.80
   1 -27  -3    4.10   11.40
   1 -27  -3   -2.60    9.70
  -1 -27   3   13.40   13.20
  -1 -27   3   31.60   13.40
  -1 -27   3    9.30   11.70
  -1 -27   3    6.60   14.40
   1 -27  -3   14.60   11.20
  -2  27   4    3.10    9.70
  -2 -27   4   26.40    8.90
  -2 -27   4   12.90    7.90
  -2 -27   4   24.50   11.10
   2 -27  -4   27.90   12.10
  -3  27   5    3.40    8.10
  -3 -27   5   18.30    6.70
  -3 -27   5    9.00    6.00
  -3 -27   5   10.90    9.20
   4 -28  -2   -4.30    4.30
  -3  28   1    4.70    6.90
   3 -28  -1    7.80    6.80
  -2 -28   0   72.69   16.00
   2 -28   0   65.89   12.30
   2 -28   0   59.99   13.10
   2 -28   0   70.49   12.80
  -2 -28   0   81.89   15.00
  -1 -28  -1   11.90   11.50
   1 -28   1   14.10   14.90
  -1 -28  -1   22.80   12.40
  -1 -28  -1   40.10   13.20
   1 -28   1   21.70   12.00
   1 -28   1   31.30   13.00
   1 -28   1   36.60   12.90
   1 -28   1   22.60   12.20
   0 -28   2  274.17   21.40
   0 -28  -2  281.17   24.50
   0 -28   2  302.07   26.40
   0 -28  -2  266.27   20.50
   0 -28   2  227.88   21.40
   0 -28   2  232.48   27.20
   0 -28   2  229.78   24.70
   0 -28  -2  237.48   21.40
  -1  28   3   29.10    9.30
  -1 -28   3   24.40   12.90
  -1 -28   3   20.50   12.30
  -1 -28   3   40.50   13.70
   1 -28  -3   27.70   12.30
   1 -28  -3   31.40    9.80
   1 -28  -3   43.20   14.10
  -2  28   4   60.59   10.60
   2 -28  -4   97.69   15.00
  -2 -28   4   41.30   11.50
  -2 -28   4   55.49   11.80
  -2 -28   4   51.89   12.00
  -3  28   5   10.70    7.90
  -3 -28   5   19.00    8.30
  -3 -28   5    4.80    7.60
  -3 -28   5    6.70    7.20
  -3  29   1   47.50    9.30
   3 -29  -1   26.60   10.10
   2 -29   0  138.89   15.30
  -2 -29   0  116.69   15.80
  -2 -29   0   98.79   15.00
   2 -29   0  172.78   17.40
   1 -29   1  224.78   20.40
  -1 -29  -1  223.58   22.20
  -1 -29  -1  237.48   23.00
  -1 -29  -1  188.08   22.40
   1 -29   1  223.28   22.30
   1 -29   1  207.08   22.80
   1 -29   1  215.18   23.20
   0 -29  -2    3.30   10.50
   0 -29  -2   23.60   12.80
   0 -29   2   -7.80    9.80
   0 -29   2   14.20   11.30
   0 -29   2   14.50   11.70
   0 -29  -2    4.20    7.90
  -1  29   3  201.78   18.20
  -1 -29   3  223.98   21.90
   1 -29  -3  224.68   23.20
   1 -29  -3  194.38   20.90
  -2  29   4    8.50    6.30
   2 -29  -4    4.30    8.80
  -2 -29   4   16.50    8.80
  -2 -29   4    5.80    6.70
  -2 -29   4   21.60    9.20
  -3  30   1  121.29   15.60
   3 -30  -1   92.79   11.60
  -2  30   0   55.89   11.00
   2 -30   0  101.39   13.10
   2 -30   0   69.09   11.30
  -2 -30   0   75.69   13.50
  -2 -30   0   76.99   11.40
   1 -30   1   -6.40    6.60
  -1 -30  -1    4.00    7.80
  -1 -30  -1    2.90   10.00
   1 -30   1    4.40    9.70
   1 -30   1   -9.20    9.40
   0 -30   2   71.79   14.50
   0 -30   2   70.19   13.20
   0 -30  -2   63.79   13.50
   0 -30   2  101.19   16.00
   0 -30  -2   84.69   15.10
  -1  30   3   19.20   10.00
   1 -30  -3   25.90   10.30
  -1 -30   3    5.20    9.10
   1 -30  -3    2.90    7.10
  -1 -30   3   17.50    7.40
  -2  30   4   18.70    8.50
  -2 -30   4   13.00    8.10
   2 -30  -4    2.70    8.60
  -2 -30   4    7.70    7.60
  -3  31   1   20.30    8.20
   3 -31  -1   13.10    5.50
  -2  31   0   38.00   10.70
   2 -31   0   16.00    9.10
  -2 -31   0   12.10    9.60
   2 -31   0   22.00   10.10
  -2 -31   0   21.20    9.10
   1 -31   1   26.50   10.40
   1 -31   1   38.00    9.60
  -1 -31  -1   56.89   11.10
   1 -31   1   51.09   12.20
  -1 -31  -1   41.40    9.40
   0 -31   2   -3.80    6.30
   0 -31   2    3.40    7.30
   0 -31  -2    6.10    7.30
   0 -31   2   10.90    7.00
   0 -31  -2   22.10   10.50
  -1  31   3   68.79   11.60
   1 -31  -3   57.39   12.60
  -1 -31   3   57.89   10.30
  -1 -31   3   72.19   11.70
   1 -31  -3   63.29   12.20
  -2  31   4   22.40    7.90
   2 -31  -4   20.90    8.50
  -2 -31   4   15.30    6.30
  -2 -31   4   13.20    7.20
  -2  32   0   13.00    6.70
   2 -32   0   26.60    7.90
  -2 -32   0   19.00    8.90
  -2 -32   0    9.70    5.80
  -1  32  -1   77.59   11.70
  -1 -32  -1   64.29   11.60
  -1 -32  -1   75.49   12.40
   1 -32   1   91.59   13.10
   1 -32   1   75.29   13.00
   1 -32   1   72.69   12.00
   0  32  -2  191.58   16.10
   0 -32  -2  170.38   15.70
   0 -32   2  144.09   14.00
   0 -32   2  192.28   18.60
   0 -32  -2  156.28   16.60
   0 -32   2  177.58   15.60
  -1 -32   3   36.70    8.80
   1 -32  -3   26.30    8.00
   1 -32  -3   26.20    7.10
  -1 -32   3   13.10    8.50
  -2  33   0   20.70    6.60
  -2 -33   0   25.20    7.90
   2 -33   0   24.20    8.30
  -2 -33   0   15.60    9.10
  -1  33  -1    2.90    6.00
   1 -33   1    7.20    7.60
   1 -33   1    4.50    5.90
   1 -33   1   13.20    6.30
  -1 -33  -1   12.00    6.30
  -1 -33  -1    1.40    8.30
   0  33  -2   27.50    9.80
   0 -33   2   20.40    8.80
   0 -33  -2   22.50    9.20
   0 -33  -2   34.00    9.90
   0 -33   2   35.70    8.80
   0 -33   2   22.70    9.10
  -1 -33   3    1.70    6.80
   1 -33  -3    0.10    5.20
  -1 -33   3    8.20    6.90
   1 -33  -3   -8.00    4.80
  -1  34  -1    6.80    7.10
  -1 -34  -1    5.40    8.80
   1 -34   1   10.70    7.30
   1 -34   1    0.00    8.00
  -1 -34  -1   22.40    8.30
   0  34  -2   68.19   10.10
   0 -34   2   73.29   10.00
   0 -34  -2   40.00    9.60
   0 -34  -2   72.39   10.60
   0 -34   2   61.39    9.50
  -6   0   3    1.50    7.60
  -6   0   3   -6.20    6.10
  -6   0   3    0.60   11.50
  -6   0   3  -12.20    9.10
  -6   0   3    5.00   11.10
  -6   0   3   -6.60    7.20
  -5   0   2   -4.70   10.90
  -5   0   2    3.70   10.70
  -5   0   2   -0.20   11.90
   5   0  -2   -1.20   10.80
  -5   0   2   16.20   12.00
  -5   0   2   11.90   10.60
  -5   0   2   11.20    9.40
  -5   0   2   -2.80   10.60
  -4   0   1   -1.10    6.60
  -4   0   1   -0.40    7.50
  -3   0   0  101.69   11.50
   3   0   0   97.79   12.10
  -3   0   0  110.29   12.30
  -2   0  -1   -0.40    4.40
  -2   0  -1   -1.30    4.20
   2   0   1    4.80    5.20
   2   0   1    8.90    3.40
  -2   0  -1   -1.80    4.30
   1   0   2  238.48    8.80
   1   0   2  235.58   13.20
   0   0   3    7.40    4.20
   0   0   3    8.30    4.70
  -1   0   4 3079.09  108.09
  -1   0   4 3360.66  108.89
   1   0  -4 3198.28  110.19
  -1   0   4 3306.67  108.59
   2   0  -5    2.20    6.10
   2   0  -5   -5.40    5.70
  -2   0   5    7.30    6.90
   2   0  -5    1.00    6.30
   3   0  -6  127.39   17.00
   3   0  -6   95.39   15.10
   4   0  -7   -9.30    9.90
  -4   0   7  -14.20   11.60
  -4   0   7  -10.10    8.50
  -4   0   7   -6.50   10.20
   4   0  -7    1.00   11.60
  -4   0   7   15.10   11.70
  -4   0   7    4.50   10.40
  -5   0   8    4.10   10.70
  -5   0   8   14.90    8.70
  -5   0   8   29.00    9.90
  -6   1   3   23.80    9.40
  -6   1   3   18.90    8.40
  -6   1   3   21.60   12.40
  -6   1   3   -0.50   10.90
  -6   1   3   39.00   13.40
  -6   1   3   17.70   11.40
  -6  -1   3    5.40   11.50
  -6  -1   3   16.00   10.70
  -6  -1   3    9.80   11.90
  -6  -1   3   18.40    8.40
  -6  -1   3   17.30   11.50
  -6  -1   3   17.70    8.50
  -5   1   2   96.49   16.00
  -5   1   2   65.39   15.10
   5   1  -2   74.49   15.20
  -5   1   2   76.99   14.30
  -5   1   2   89.79   16.60
  -5   1   2   78.09   14.90
  -5   1   2   89.89   17.90
  -5   1   2   62.29   15.00
  -5  -1   2   65.19   14.80
   5  -1  -2   83.89   15.50
  -5  -1   2   62.99   15.10
  -5  -1   2   86.59   17.90
  -5  -1   2   73.69   15.10
  -5  -1   2   95.19   17.00
  -5  -1   2   84.99   15.20
  -5  -1   2   84.69   15.40
  -4   1   1  154.08   15.70
  -4   1   1  143.69   16.40
  -4  -1   1  122.39   14.70
  -4  -1   1  144.09   17.90
  -3   1   0  427.26   22.50
   3   1   0  465.05   23.40
  -3   1   0  471.35   23.90
  -3  -1   0  465.75   23.10
   3  -1   0  385.46   22.90
  -3  -1   0  389.06   22.40
   2   1   1   76.09    7.50
  -2   1  -1   66.19    8.60
  -2   1  -1   70.49    8.30
  -2  -1  -1   56.69    8.30
  -2  -1  -1   75.39    8.70
  -2  -1  -1   68.09    8.80
   2  -1   1   87.69    7.40
   2  -1   1   64.19    8.70
   1   1   2   59.89    3.40
   1   1   2   59.89    7.80
   1  -1   2   63.69    7.70
   1  -1   2   63.39    3.80
   0   1   3  957.60   35.20
   0   1   3 1017.90   37.50
   0  -1   3  957.80   37.30
   0  -1   3  981.70   35.20
  -1   1   4   12.10    5.60
   1   1  -4   11.70    6.20
  -1   1   4   21.20    5.80
  -1   1   4    9.20    5.40
  -1  -1   4   12.30    5.40
   1  -1  -4   18.20    8.80
   1  -1  -4    9.50    5.40
   1  -1  -4    4.50    5.30
  -1  -1   4   17.20    5.70
  -1  -1   4    9.10    5.50
  -2   1   5    1.70    6.80
   2   1  -5    0.40    6.20
   2   1  -5    2.30    6.30
   2  -1  -5    1.40    6.60
   2  -1  -5   -4.20    5.40
   2  -1  -5   -1.80    6.50
  -2  -1   5   -6.10    5.80
  -2  -1   5    1.60    6.00
   3   1  -6  160.38   18.90
   3   1  -6  133.39   17.70
   3  -1  -6  125.09   17.10
   3  -1  -6  109.29   16.60
   3  -1  -6  109.19   15.60
   4   1  -7  153.88   20.20
  -4   1   7  139.29   22.30
  -4   1   7  158.88   19.60
  -4   1   7  149.88   19.80
  -4   1   7  130.69   17.60
   4   1  -7  112.09   18.20
  -4  -1   7  153.98   19.50
  -4  -1   7  156.88   21.10
  -4  -1   7  114.69   20.80
   4  -1  -7  103.99   17.50
  -4  -1   7  118.89   17.50
  -4  -1   7  143.79   18.90
   4  -1  -7  122.99   18.40
  -5   1   8    2.60    8.10
  -5   1   8   11.40    9.20
  -5   1   8   13.80    8.50
  -5   1   8   12.60    8.80
  -5  -1   8   27.50    9.00
  -5  -1   8   27.10   10.00
  -5  -1   8   38.80   10.50
  -5  -1   8   34.90    9.70
  -6   2   3    2.60   10.90
  -6   2   3    3.50    6.70
  -6   2   3    1.80    7.20
  -6   2   3  -10.00   10.00
  -6   2   3   -3.40    7.10
  -6   2   3  -10.40    9.10
  -6  -2   3   14.30   10.60
  -6  -2   3    7.60   11.50
  -6  -2   3   -7.40    9.20
  -6  -2   3    4.10   10.50
  -6  -2   3    0.90   10.90
  -6  -2   3    8.40    7.60
  -5   2   2  121.39   17.10
  -5   2   2  105.79   16.60
  -5   2   2  106.49   17.30
  -5   2   2   88.89   15.50
  -5   2   2  116.79   17.90
  -5   2   2  132.29   20.40
  -5   2   2   98.09   16.80
   5   2  -2  151.88   19.90
  -5  -2   2  128.59   17.40
  -5  -2   2  129.29   19.40
  -5  -2   2  153.68   20.10
  -5  -2   2  150.18   18.80
   5  -2  -2  131.69   17.20
  -5  -2   2  124.29   18.10
  -5  -2   2  108.69   18.00
  -5  -2   2   80.39   15.30
  -4   2   1  500.65   27.80
  -4   2   1  492.45   29.60
  -4  -2   1  460.65   28.50
  -4  -2   1  509.85   28.10
  -3   2   0  545.65   26.70
   3   2   0  577.74   27.40
  -3   2   0  598.04   28.20
  -3  -2   0  517.95   27.30
  -3  -2   0  594.04   27.40
   3  -2   0  579.34   27.10
  -2   2  -1  122.29   11.50
  -2   2  -1  107.09   10.80
   2   2   1  112.79    8.60
   2  -2   1  124.29   11.70
  -2  -2  -1  114.39   10.50
   2  -2   1  121.29    8.50
  -2  -2  -1  111.79   10.50
  -2  -2  -1  128.39   11.90
   1   2   2  782.22   26.40
   1   2   2  821.72   31.50
   1  -2   2  806.62   27.20
   1  -2   2  845.82   31.30
   0   2   3  695.33   26.40
   0   2   3  684.33   28.40
   0  -2   3  692.63   26.50
   0  -2   3  688.63   28.30
  -1   2   4   13.90    5.30
  -1   2   4   12.90    5.80
   1   2  -4   10.50    6.10
  -1  -2   4   12.20    5.30
   1  -2  -4   17.20    5.70
   1  -2  -4   27.50    7.20
  -1  -2   4   23.40    7.20
  -1  -2   4   17.50    6.00
   1  -2  -4    0.70    7.70
   2   2  -5  236.38   18.90
  -2   2   5  259.27   17.40
   2  -2  -5  235.98   19.60
  -2  -2   5  218.18   17.80
   2  -2  -5  251.87   18.90
   2  -2  -5  211.98   18.60
  -2  -2   5  254.17   18.30
   3   2  -6   50.09   13.00
   3   2  -6   74.79   13.70
   3  -2  -6   77.69   13.90
   3  -2  -6   72.89   12.90
   3  -2  -6   64.19   13.60
   4   2  -7  179.28   23.40
   4   2  -7  181.68   23.30
  -4   2   7  198.38   20.50
  -4   2   7  164.78   20.10
  -4   2   7  180.18   25.00
  -4   2   7  133.79   19.80
   4  -2  -7  170.08   19.80
  -4  -2   7  180.98   20.50
  -4  -2   7  195.28   21.90
  -4  -2   7  191.08   21.90
   4  -2  -7  211.38   23.70
  -4  -2   7  188.58   22.50
  -4  -2   7  183.28   26.10
  -5   2   8    8.10    8.30
  -5   2   8   -4.60    5.30
  -5   2   8   16.50   10.70
  -5   2   8  -14.50    8.00
  -5  -2   8    1.20    5.90
  -5  -2   8   11.20    9.50
  -5  -2   8    0.50    6.10
   5  -2  -8    4.20    8.30
  -5  -2   8  -11.50    6.50
  -6   3   3   45.90   12.60
  -6   3   3   53.69   13.70
  -6   3   3   11.10   10.50
  -6   3   3   57.79   12.00
  -6   3   3   49.70   11.70
  -6   3   3   38.30   12.00
  -6  -3   3   47.50   10.20
  -6  -3   3   35.10   12.50
  -6  -3   3   39.90   11.80
  -6  -3   3   29.20   12.90
  -6  -3   3   24.80   11.50
  -6  -3   3   42.80   12.20
  -5   3   2  414.36   28.80
  -5   3   2  375.86   29.90
  -5   3   2  429.56   28.90
  -5   3   2  439.56   29.60
   5   3  -2  422.06   30.30
  -5   3   2  381.46   31.00
  -5   3   2  427.46   28.70
  -5  -3   2  434.76   29.20
  -5  -3   2  407.16   30.20
  -5  -3   2  424.06   29.60
  -5  -3   2  432.46   29.90
  -5  -3   2  434.06   31.60
  -5  -3   2  404.26   28.50
  -5  -3   2  409.56   31.40
  -5  -3   2  375.26   28.70
   5  -3  -2  395.16   30.40
  -4   3   1   -6.50    6.50
  -4   3   1    4.70    7.70
  -4  -3   1    1.90    7.40
   4  -3  -1   12.40   12.50
  -4  -3   1    6.10    7.20
   4  -3  -1   -4.30    7.30
  -3   3   0   79.89   10.10
   3   3   0   84.39   10.70
  -3   3   0   84.59   11.40
   3  -3   0   71.19    9.90
  -3  -3   0   71.99   10.40
  -3  -3   0   71.79    9.90
   3  -3   0  113.49   11.90
   2   3   1   30.20    5.80
  -2  -3  -1   32.20    6.50
  -2  -3  -1   22.70    6.40
   2  -3   1   22.40    6.50
   2  -3   1   29.40    4.90
  -2  -3  -1   17.70    6.00
   1   3   2  414.56   15.20
   1   3   2  442.86   20.00
   1  -3   2  441.06   16.20
   1  -3   2  439.76   19.40
   0   3   3 1853.11   61.99
   0   3   3 1823.52   64.09
   0  -3   3 1810.42   63.89
   0  -3   3 1839.72   62.09
  -1   3   4  893.11   35.80
  -1   3   4  915.91   35.80
   1   3  -4  900.81   37.40
  -1  -3   4  875.41   35.80
   1  -3  -4  857.71   36.90
  -1  -3   4  881.91   35.70
   1  -3  -4  869.81   35.30
   1  -3  -4  940.71   38.10
  -1  -3   4  870.01   36.30
   2   3  -5  565.34   29.70
  -2   3   5  531.45   28.40
   2  -3  -5  563.74   30.20
   2  -3  -5  544.35   29.90
   2  -3  -5  522.65   29.30
  -2  -3   5  565.84   28.60
  -2  -3   5  568.34   29.40
   3   3  -6    4.70    9.30
   3   3  -6   -4.10    9.00
   3  -3  -6   -8.20    8.20
   3  -3  -6   -5.40    8.30
   3  -3  -6  -10.90    7.60
  -4   3   7    9.90   10.30
  -4   3   7   -2.80   11.30
   4   3  -7    0.70    8.80
   4   3  -7    5.90   11.20
  -4   3   7   -6.50   11.60
  -4   3   7   -6.10   12.30
  -4  -3   7    4.40    9.70
  -4  -3   7    0.80   11.10
  -4  -3   7    1.10   11.00
   4  -3  -7   18.20   11.70
  -4  -3   7   -6.70    9.50
  -4  -3   7  -15.70   13.30
   4  -3  -7    6.70   11.00
  -5   3   8  193.28   17.70
  -5   3   8  219.68   21.50
  -5   3   8  195.58   18.30
  -5  -3   8  187.68   18.80
  -5  -3   8  194.68   17.70
  -5  -3   8  180.98   18.00
  -5  -3   8  171.78   15.70
  -5  -3   8  170.48   17.70
   5  -3  -8  177.68   17.90
  -6   4   3   23.90    9.10
  -6   4   3   15.10   11.50
  -6   4   3    3.60   10.30
  -6   4   3   29.00   12.50
  -6   4   3    4.40   10.50
  -6   4   3   25.50    9.10
  -6  -4   3   27.10    9.10
  -6  -4   3    6.90   10.20
  -6  -4   3   37.00   12.90
  -6  -4   3   16.60    8.60
  -6  -4   3   13.50   10.30
  -6  -4   3   19.80   10.70
  -5   4   2  243.48   23.30
   5   4  -2  254.17   24.80
  -5   4   2  209.58   22.40
  -5   4   2  222.88   25.80
  -5   4   2  200.48   22.90
  -5   4   2  193.38   23.30
  -5   4   2  241.98   24.10
  -5   4   2  180.88   21.60
  -5  -4   2  199.58   24.70
  -5  -4   2  211.18   21.70
   5  -4  -2  221.88   24.00
  -5  -4   2  195.18   22.70
  -5  -4   2  208.78   23.00
  -5  -4   2  200.18   22.70
  -5  -4   2  223.78   23.20
  -5  -4   2  233.48   25.20
  -5  -4   2  215.98   22.70
  -4   4   1  184.88   17.30
  -4   4   1  173.18   18.00
  -4  -4   1  177.18   17.00
   4  -4  -1  171.28   17.50
  -4  -4   1  168.68   17.70
   4  -4  -1  167.78   18.60
  -3   4   0  462.85   22.70
   3   4   0  429.56   22.40
  -3   4   0  419.96   23.70
   3  -4   0  415.76   22.30
   3  -4   0  396.86   22.00
  -3  -4   0  417.16   21.90
  -3  -4   0  419.56   23.30
  -3  -4   0  388.76   22.20
   2   4   1 1137.29   40.70
  -2  -4  -1 1107.09   42.90
   2  -4   1 1088.69   41.20
  -2  -4  -1 1082.89   42.20
   2  -4   1 1119.79   39.60
   2  -4   1 1085.99   42.20
  -2  -4  -1 1101.59   41.80
   1   4   2  406.16   15.60
   1   4   2  431.76   20.00
   1  -4   2  444.16   16.60
   1  -4   2  450.05   19.60
   0   4   3   17.40    5.40
   0   4   3   10.70    4.00
   0  -4   3   21.10    5.60
   0  -4   3   15.50    4.90
   0  -4  -3   11.00    6.30
   1   4  -4  549.95   26.50
  -1   4   4  539.35   24.80
  -1   4   4  512.05   24.30
  -1  -4   4  541.75   24.80
   1  -4  -4  514.15   26.10
   1  -4  -4  532.15   26.30
  -1  -4   4  526.85   24.60
   1  -4  -4  508.75   24.00
  -1  -4   4  543.85   25.70
   2   4  -5   30.30    9.20
  -2   4   5   48.00   10.30
   2  -4  -5   48.60    9.90
  -2  -4   5   55.19   10.10
   2  -4  -5   53.99   10.80
  -2  -4   5   28.90    8.80
   2  -4  -5   28.40    9.90
   3   4  -6   55.89   12.60
   3   4  -6   83.99   14.60
  -3   4   6   67.69   22.20
   3  -4  -6   45.20   11.50
   3  -4  -6   77.59   14.00
   3  -4  -6   59.29   13.00
  -3  -4   6   61.39   15.40
  -4   4   7  368.76   26.50
  -4   4   7  357.56   31.60
  -4   4   7  341.57   26.80
  -4   4   7  364.96   29.30
   4   4  -7  384.76   30.50
   4   4  -7  310.77   25.50
  -4  -4   7  390.46   27.50
  -4  -4   7  376.36   27.70
   4  -4  -7  281.17   28.10
  -4  -4   7  356.36   27.30
   4  -4  -7  337.57   28.60
  -4  -4   7  343.27   27.50
  -4  -4   7  398.26   32.90
  -5   4   8    8.40   10.50
  -5   4   8   13.60    7.00
  -5   4   8   -2.60    7.60
  -5  -4   8    9.80    9.30
  -5  -4   8    4.80   10.40
   5  -4  -8    8.80    6.40
  -5  -4   8   17.10    7.60
  -5  -4   8   10.20    7.20
  -5  -4   8   11.80    6.50
  -6   5   3   -6.50    9.20
  -6   5   3   20.60   11.70
  -6   5   3   -7.30   10.60
  -6   5   3   -6.80   10.30
  -6   5   3    8.50   10.10
  -6  -5   3    4.90    7.30
  -6  -5   3    4.40    9.70
  -6  -5   3    2.70   11.40
  -6  -5   3   -6.60    9.40
  -6  -5   3   -7.00    6.50
   6  -5  -3  -17.00    9.60
  -6  -5   3   -2.20    6.80
  -5   5   2  189.58   21.70
  -5   5   2  151.58   19.50
  -5   5   2  153.78   20.60
   5   5  -2  164.48   21.30
  -5   5   2  119.39   17.00
  -5   5   2  138.29   20.30
  -5   5   2  137.69   17.80
  -5   5   2  145.59   19.80
  -5  -5   2  160.98   20.60
  -5  -5   2  134.59   18.20
  -5  -5   2  131.19   18.70
  -5  -5   2  141.99   19.40
  -5  -5   2  131.19   17.20
  -5  -5   2  131.69   18.20
   5  -5  -2  179.48   22.40
  -5  -5   2  128.19   20.10
  -5  -5   2  152.08   20.00
  -4   5   1  187.48   16.80
  -4  -5   1  167.38   16.40
   4  -5  -1  152.68   19.30
  -4  -5   1  160.28   17.20
   4  -5  -1  146.49   17.40
   4  -5  -1  172.08   17.30
  -3   5   0  466.55   23.80
  -3   5   0  457.15   24.10
  -3  -5   0  458.85   24.00
  -3  -5   0  420.66   24.00
  -3  -5   0  470.35   23.40
   3  -5   0  466.15   24.30
   3  -5   0  467.45   24.40
   2   5   1  661.53   26.20
  -2  -5  -1  660.43   28.40
   2  -5   1  607.94   27.40
  -2  -5  -1  600.54   27.20
   2  -5   1  619.74   24.50
  -2  -5  -1  646.04   27.40
   2  -5   1  590.64   26.60
   1   5   2   59.99    4.70
  -1   5  -2   61.19    5.90
   1   5   2   70.79    8.50
   1  -5   2   52.19    5.70
   1  -5   2   55.59    7.10
   0   5   3  220.58   12.20
   0   5   3  221.38   14.10
   0  -5  -3  208.28   14.50
   0  -5   3  218.18   12.50
   0  -5   3  247.58   14.20
   0  -5   3  199.58   13.30
   0  -5  -3  244.28   16.80
  -1   5   4 1422.26   53.19
   1   5  -4 1423.36   53.79
  -1   5   4 1494.65   53.49
  -1  -5   4 1441.06   53.49
   1  -5  -4 1412.36   54.89
  -1  -5   4 1443.36   53.19
   1  -5  -4 1445.76   54.89
  -1  -5   4 1415.06   54.29
   1  -5  -4 1394.16   52.69
  -2   5   5   19.90    8.50
   2   5  -5    6.70    7.40
   2  -5  -5   16.00    8.50
  -2  -5   5   14.30    8.00
  -2  -5   5   30.70    8.60
  -2  -5   5   18.60    8.10
   2  -5  -5   13.30    7.50
   2  -5  -5   15.40    8.00
  -3   5   6   14.50   14.60
   3   5  -6   13.40    9.60
   3   5  -6    3.60    9.00
  -3   5   6    4.40   13.50
  -3  -5   6   14.60   11.40
   3  -5  -6    2.70    8.90
  -3  -5   6   14.00   16.90
   3  -5  -6   12.20    9.40
  -3  -5   6   17.90   17.00
   3  -5  -6   12.40   10.00
  -3  -5   6   -8.90   12.40
  -3  -5   6    7.00    7.00
  -4   5   7    9.20   13.70
   4   5  -7   19.60   14.00
  -4   5   7   29.80   13.10
  -4   5   7   25.80   11.20
   4   5  -7   14.70   13.00
   4   5  -7   12.80   15.70
   4  -5  -7   21.70   13.20
  -4  -5   7    6.60   10.30
   4  -5  -7   10.00   12.60
  -4  -5   7   34.90   12.40
  -4  -5   7    2.40   13.30
  -4  -5   7   19.70    9.60
  -4  -5   7   11.50   10.90
   4  -5  -7    8.10   11.60
  -5   5   8  299.77   24.10
  -5   5   8  269.57   18.60
  -5  -5   8  292.77   21.10
  -5  -5   8  278.57   19.00
   5  -5  -8  242.08   20.00
  -5  -5   8  289.97   23.80
  -5  -5   8  261.77   20.50
  -6   6   3  133.89   16.90
  -6   6   3  147.09   19.20
  -6   6   3  115.49   15.50
  -6   6   3  172.88   20.70
  -6  -6   3  133.09   17.90
  -6  -6   3  153.78   17.60
  -6  -6   3  111.79   16.00
  -6  -6   3  157.68   15.90
   6  -6  -3  158.98   20.20
  -6  -6   3  104.89   17.50
  -6  -6   3  157.88   18.80
  -5   6   2   37.10   12.10
  -5   6   2   10.60   11.10
  -5   6   2   17.10   17.60
  -5   6   2    8.10   11.70
   5   6  -2   37.40   13.50
  -5   6   2   11.20   11.70
  -5   6   2   26.60   12.50
  -5  -6   2   32.90   14.10
  -5  -6   2    8.10   10.50
  -5  -6   2   17.60    8.90
  -5  -6   2   16.40   10.90
  -5  -6   2    4.90   11.60
  -5  -6   2   40.30   14.70
   5  -6  -2    7.00   12.30
  -5  -6   2   13.60   10.90
  -5  -6   2   22.80   11.50
  -4   6   1    9.10    9.50
   4  -6  -1    9.50    9.20
  -4  -6   1    8.20    7.20
   4  -6  -1    9.30    8.90
   4  -6  -1    0.30    8.00
  -4  -6   1   -0.80    7.20
  -3   6   0   -8.80    6.20
  -3   6   0   15.20    7.40
  -3  -6   0    9.90    5.50
   3  -6   0    9.10    6.50
  -3  -6   0    7.50    6.50
   3  -6   0   13.90    8.00
  -3  -6   0   14.00    6.40
   2   6   1 1346.67   47.70
   2  -6   1 1294.97   49.10
  -2  -6  -1 1246.38   49.20
  -2  -6  -1 1306.57   49.00
  -2  -6  -1 1353.56   49.00
   2  -6   1 1270.37   46.00
   2  -6   1 1315.37   48.70
  -1   6  -2  802.62   29.50
   1   6   2  828.22   32.20
   1   6   2  766.22   27.90
  -1  -6  -2  782.12   32.90
  -1  -6  -2  786.42   31.60
  -1  -6  -2  786.92   32.50
   1  -6   2  814.42   31.70
   1  -6   2  792.22   29.00
   0   6   3  471.85   20.40
   0   6   3  514.35   22.80
   0  -6   3  477.05   22.10
   0  -6   3  441.76   21.60
   0  -6   3  465.25   20.60
   0  -6  -3  420.46   22.60
   0  -6  -3  471.65   22.80
  -1   6   4  508.75   25.10
  -1   6   4  536.85   25.60
   1   6  -4  550.14   26.40
  -1  -6   4  522.85   25.10
  -1  -6   4  533.15   25.20
   1  -6  -4  532.95   26.50
  -1  -6   4  514.15   26.10
   1  -6  -4  492.55   26.30
  -2   6   5    5.90    6.60
   2   6  -5   -8.20    8.10
   2  -6  -5   -4.10    6.30
   2  -6  -5    6.20    6.80
  -2  -6   5    3.50    6.30
  -2  -6   5   -4.30    6.40
  -2  -6   5   -1.50    6.80
   2  -6  -5    3.40    7.40
  -3   6   6  171.38   21.50
   3   6  -6  155.88   19.70
   3   6  -6  141.39   19.00
  -3   6   6  194.48   26.60
  -3  -6   6  157.18   21.70
  -3  -6   6  183.48   21.90
  -3  -6   6  204.08   26.60
   3  -6  -6  134.19   18.70
   3  -6  -6  199.38   25.30
  -3  -6   6  193.38   23.50
   3  -6  -6  174.88   20.60
  -3  -6   6  185.58   20.90
   3  -6  -6  175.18   19.30
  -3  -6   6  157.88   22.20
  -3  -6   6  166.38   20.30
   4   6  -7   10.50   12.80
  -4   6   7   -8.00    9.30
   4   6  -7  -11.20   11.20
  -4   6   7   -8.90   12.30
  -4   6   7   -9.50    7.40
   4   6  -7    0.20   13.80
  -4  -6   7   14.10   14.10
   4  -6  -7    3.60   11.70
  -4  -6   7    6.20   11.40
  -4  -6   7    7.70   10.30
  -4  -6   7   10.40   10.80
   4  -6  -7   11.50   13.00
   4  -6  -7   -3.00   10.00
  -4  -6   7    1.40    9.80
  -5   6   8   15.70    8.00
  -5   6   8    4.50    6.20
   5  -6  -8   12.90    8.40
  -5  -6   8   -1.10    9.90
  -5  -6   8    8.70    8.40
  -5  -6   8   16.60    9.40
  -5  -6   8    4.30    8.70
  -5  -6   8   13.10    8.10
  -6   7   3   16.90   10.80
  -6   7   3    8.30    9.50
  -6   7   3   18.10   10.90
   6  -7  -3   25.30   11.60
  -6  -7   3   12.70   11.90
  -6  -7   3   19.80   10.80
  -6  -7   3   16.90   10.50
  -6  -7   3   15.30    8.00
  -6  -7   3   23.10   10.70
  -5   7   2    7.20   10.40
   5   7  -2    1.70   11.50
  -5   7   2   16.50   12.00
  -5   7   2    8.20   11.60
  -5   7   2   21.40   11.70
  -5  -7   2   36.00   14.90
  -5  -7   2   11.60   13.70
   5  -7  -2   14.30   12.20
  -5  -7   2    9.10   11.30
  -5  -7   2    6.60    8.20
  -5  -7   2   18.90   10.30
  -5  -7   2   11.20   11.70
  -5  -7   2   -2.80   10.10
   5  -7  -2   13.30   12.40
  -5  -7   2    7.10   10.70
  -4   7   1  196.38   18.00
  -4  -7   1  222.88   19.60
   4  -7  -1  187.28   18.90
   4  -7  -1  177.58   19.00
   4  -7  -1  223.88   19.80
  -4  -7   1  201.58   18.50
  -3   7   0  116.99   13.50
   3  -7   0  126.09   12.70
   3  -7   0  108.79   12.70
  -3  -7   0  100.09   12.00
  -3  -7   0  125.69   12.30
   3  -7   0   96.89   13.00
  -3  -7   0   95.99   11.90
   2   7   1  551.34   24.60
   2  -7   1  577.64   23.40
  -2  -7  -1  551.34   25.60
  -2  -7  -1  575.14   26.60
  -2  -7  -1  577.94   26.10
   2  -7   1  542.05   25.50
   2  -7   1  538.15   25.70
  -1   7  -2 1040.10   36.50
   1   7   2 1043.60   39.10
   1   7   2  973.30   35.00
   1  -7   2 1051.99   38.10
  -1  -7  -2  979.00   38.20
   1  -7   2  974.50   38.30
  -1  -7  -2  932.81   39.30
  -1  -7  -2  998.10   39.10
   1  -7   2  981.70   38.10
   0   7   3 2688.33   89.89
   0   7   3 2820.22   92.19
   0  -7  -3 2755.32   92.19
   0  -7  -3 2597.04   92.19
   0  -7   3 2699.93   90.09
   0  -7  -3 2614.84   92.59
   0  -7   3 2642.94   91.59
   0  -7   3 2702.23   91.59
  -1   7   4   42.30    8.10
  -1   7   4   35.20    7.60
  -1  -7   4   49.40    8.70
  -1  -7   4   46.10    8.20
   1  -7  -4   53.89    9.10
  -1  -7   4   42.60    8.00
   1  -7  -4   44.20    9.10
   2   7  -5   91.39   12.60
  -2   7   5   83.59   12.30
  -2  -7   5   86.09   12.60
   2  -7  -5  104.59   14.00
  -2  -7   5   77.99   12.40
   2  -7  -5   77.49   12.10
   2  -7  -5   80.19   13.40
  -2  -7   5   82.09   12.30
   3   7  -6   71.49   14.40
  -3   7   6   98.09   19.80
  -3   7   6   88.69   16.00
  -3   7   6  106.99   18.40
   3   7  -6   93.59   15.30
  -3  -7   6   92.59   17.70
  -3  -7   6   79.29   18.60
   3  -7  -6   94.39   15.90
   3  -7  -6   96.29   15.80
  -3  -7   6  106.19   16.40
   3  -7  -6   68.29   16.80
  -3  -7   6   79.79   16.50
  -3  -7   6   55.69   14.10
  -3  -7   6   68.49   14.70
   3  -7  -6  111.69   15.70
  -3  -7   6   84.79   16.20
   4   7  -7   29.10   14.70
  -4   7   7   22.20   14.20
  -4   7   7   34.90    9.70
  -4   7   7   15.60   12.00
   4   7  -7   11.70    9.50
  -4  -7   7   32.20   13.20
  -4  -7   7   10.70   14.20
   4  -7  -7   27.00   12.80
  -4  -7   7   -1.70   10.10
  -4  -7   7   15.80    8.90
   4  -7  -7   15.10   10.30
   4  -7  -7   14.60   12.10
  -4  -7   7   31.00   12.30
  -5   7   8    4.50    7.30
  -5   7   8   -2.30    7.60
   5  -7  -8    8.00    7.70
  -5  -7   8    7.30    7.50
  -5  -7   8    7.00    8.60
  -5  -7   8    6.90    6.50
  -5  -7   8    9.90    6.60
  -5  -7   8  -13.40    8.90
  -6   8   3  208.58   19.90
  -6   8   3  167.08   20.00
  -6   8   3  160.18   20.00
  -6  -8   3  169.38   18.60
   6  -8  -3  159.78   19.80
  -6  -8   3  191.48   17.80
  -6  -8   3  162.78   20.40
  -6  -8   3  167.58   16.50
  -6  -8   3  200.88   19.50
   5   8  -2  332.17   27.70
  -5   8   2  310.27   27.20
  -5   8   2  294.07   24.20
  -5   8   2  329.97   26.40
  -5   8   2  362.96   28.50
  -5  -8   2  359.26   29.20
   5  -8  -2  372.06   31.20
  -5  -8   2  245.88   24.10
  -5  -8   2  315.87   26.80
  -5  -8   2  343.77   27.20
   5  -8  -2  324.17   27.60
  -5  -8   2  337.97   27.90
  -5  -8   2  322.57   25.60
  -5  -8   2  276.87   24.70
  -5  -8   2  260.07   26.90
  -4  -8   1  476.65   28.40
   4  -8  -1  417.46   25.70
  -4  -8   1  481.05   28.00
   4  -8  -1  487.55   29.60
   4  -8  -1  438.56   29.50
  -3  -8   0  101.59   11.90
  -3  -8   0  110.19   12.30
  -3  -8   0   84.59   11.40
   3  -8   0  102.19   12.80
   3  -8   0  104.09   14.50
   3  -8   0  113.39   12.20
   2   8   1   -0.70    3.70
  -2  -8  -1    5.70    5.00
  -2  -8  -1    4.40    5.00
  -2  -8  -1   -1.60    4.90
   2  -8   1   -4.20    4.80
   2  -8   1    2.10    5.30
   2  -8   1   -5.70    3.70
   1   8   2   66.69    8.60
   1   8   2   54.09    6.40
  -1  -8  -2   56.69    8.70
   1  -8   2   57.29    8.00
   1  -8   2   59.09    8.50
  -1  -8  -2   75.19   10.20
   1  -8   2   47.80    7.70
  -1  -8  -2   53.59    8.00
   0   8   3   64.49    8.80
   0   8   3   72.29    8.20
   0  -8  -3   55.39    8.80
   0  -8   3   69.09    9.20
   0  -8  -3   65.09    9.60
   0  -8  -3   71.39    9.00
   0  -8   3   68.39    8.60
   0  -8   3   75.09    9.80
  -1   8   4   59.19    9.30
  -1   8   4   79.09   10.10
  -1  -8   4   77.99    9.80
  -1  -8   4   62.49   10.00
   1  -8  -4   92.59   11.90
  -1  -8   4   82.59    9.20
   1  -8  -4   82.09   11.10
   2   8  -5   31.10    9.70
  -2   8   5   32.20    8.70
  -2  -8   5   40.10    9.70
   2  -8  -5   19.00    9.50
  -2  -8   5   36.00    9.00
   2  -8  -5   24.30    9.10
  -2  -8   5   29.50    9.60
   2  -8  -5   23.00   10.30
  -3   8   6   19.20   13.90
   3   8  -6   -0.60    9.30
  -3   8   6   -6.00   16.60
  -3   8   6  -16.30   11.30
  -3  -8   6    2.20   12.30
  -3  -8   6   -1.40   11.00
  -3  -8   6   12.20   15.80
   3  -8  -6    7.90   12.60
   3  -8  -6    0.70    9.70
  -3  -8   6    8.70   10.90
   3  -8  -6    6.20    9.50
  -3  -8   6   13.10   10.50
   3  -8  -6    4.90   10.40
  -3  -8   6   14.30   12.00
  -3  -8   6   11.00   11.50
  -4   8   7   62.19   13.60
   4   8  -7   60.19   16.40
   4   8  -7   55.69   14.90
  -4   8   7   79.19   15.90
  -4   8   7   95.59   18.00
  -4  -8   7   71.59   17.20
   4  -8  -7   75.39   15.80
  -4  -8   7   55.99   14.90
  -4  -8   7   68.69   14.30
   4  -8  -7   69.19   13.30
   4  -8  -7   73.99   14.70
   4  -8  -7   40.20   15.20
  -4  -8   7   81.49   13.90
  -4  -8   7   75.59   14.00
  -5   8   8    6.20    5.90
  -5   8   8    6.80    9.80
  -5  -8   8   12.90    6.40
   5  -8  -8   12.20    6.00
  -5  -8   8    2.40    9.50
  -5  -8   8   18.60    9.50
  -5  -8   8   14.30    7.80
  -5  -8   8    5.80    8.20
  -6   9   3    2.60    6.60
  -6   9   3   -2.30    6.30
  -6   9   3    9.50    6.90
  -6  -9   3    3.00    9.90
   6  -9  -3    0.00    9.10
  -6  -9   3    3.20    8.90
   6  -9  -3   -1.10   10.10
  -6  -9   3    2.90    6.80
  -6  -9   3    6.80    9.60
  -6  -9   3    9.30    7.80
  -5   9   2   62.69   15.10
  -5   9   2   27.70   12.20
  -5   9   2   30.50   13.10
  -5   9   2   38.90   12.90
   5  -9  -2   34.90   14.50
   5  -9  -2   59.49   15.20
  -5  -9   2   26.00   13.50
   5  -9  -2   40.80   11.40
  -5  -9   2   32.20   12.30
  -5  -9   2   36.70   10.90
   5  -9  -2   73.39   15.90
  -5  -9   2   28.00   12.30
  -5  -9   2   58.09   13.90
  -5  -9   2   36.60   12.50
  -5  -9   2   69.79   17.10
  -4  -9   1    9.20    8.60
   4  -9  -1   21.10    8.90
   4  -9  -1   18.90    9.60
   4  -9  -1   24.40   10.70
  -4  -9   1    7.00    8.50
   3  -9   0  929.21   38.20
  -3  -9   0  886.31   38.10
   3  -9   0  829.02   38.60
  -3  -9   0  835.62   38.30
   3  -9   0  857.91   39.30
  -3  -9   0  857.31   37.90
   2   9   1  415.16   20.90
  -2  -9  -1  406.16   20.90
   2  -9   1  373.46   18.10
  -2  -9  -1  353.16   20.80
  -2  -9  -1  382.96   20.70
   2  -9   1  389.66   20.60
   2  -9   1  368.16   21.00
  -1   9  -2  781.12   31.00
   1   9   2  785.62   32.80
   1   9   2  757.02   29.30
   1  -9   2  827.62   33.30
  -1  -9  -2  781.62   32.70
   1  -9   2  775.22   31.80
  -1  -9  -2  738.73   33.40
  -1  -9  -2  743.53   32.10
   1  -9   2  818.82   31.90
   0   9   3   56.59    8.90
   0   9   3   59.49    7.70
   0  -9   3   61.49    8.40
   0  -9   3   44.20    8.10
   0  -9  -3   67.49    9.90
   0  -9  -3   53.99    7.90
   0  -9  -3   55.99    8.80
   0  -9   3   55.09    7.70
  -1   9   4   62.79    9.50
  -1   9   4   54.69    9.30
  -1  -9   4   43.70    8.20
   1  -9  -4   42.60    8.50
   1  -9  -4   52.29    9.70
  -1  -9   4   66.09   10.40
  -1  -9   4   35.30    8.20
  -2   9   5   36.40   10.30
   2  -9  -5   55.89   12.20
  -2  -9   5   30.40    8.90
  -2  -9   5   55.79   10.80
  -2  -9   5   27.10    9.70
   2  -9  -5   35.90    9.90
   2  -9  -5   48.40   11.40
  -3   9   6  223.88   22.30
  -3   9   6  201.58   24.70
  -3   9   6  156.78   23.10
  -3  -9   6  167.58   22.10
  -3  -9   6  145.19   19.70
   3  -9  -6  171.18   24.10
  -3  -9   6  185.88   23.50
   3  -9  -6  180.48   20.50
  -3  -9   6  148.49   19.10
  -3  -9   6  135.09   19.30
  -3  -9   6  225.58   22.70
   3  -9  -6  209.68   22.20
   3  -9  -6  200.28   21.30
   4   9  -7    8.70   11.70
   4   9  -7   -2.30   11.90
  -4   9   7   14.20    9.70
  -4   9   7   11.30   11.70
   4  -9  -7   13.20   10.80
  -4  -9   7    2.90   11.30
   4  -9  -7   18.60    9.80
  -4  -9   7   11.10   11.10
   4  -9  -7   21.90   18.40
  -4  -9   7   28.10   15.00
  -4  -9   7   19.40   12.20
  -4  -9   7   11.30    9.80
  -4  -9   7   -1.60   10.10
   4  -9  -7   30.90   13.10
  -5   9   8  200.48   17.30
  -5   9   8  196.18   19.40
  -5  -9   8  212.98   17.60
  -5  -9   8  270.97   18.80
  -5  -9   8  187.98   16.80
  -5  -9   8  175.08   14.40
   5  -9  -8  179.28   14.50
  -5  -9   8  180.38   18.40
  -6  10   3   -8.30    8.80
  -6  10   3   -3.00    9.10
  -6  10   3    1.70    7.30
  -6 -10   3   -2.70    6.70
  -6 -10   3    4.90    8.80
  -6 -10   3    3.50    6.70
   6 -10  -3   -6.70    8.70
   6 -10  -3   -0.80    6.10
  -6 -10   3    5.30   10.20
  -5  10   2   89.29   14.10
  -5  10   2   57.79   14.50
  -5  10   2   73.69   14.20
  -5  10   2   80.39   15.90
  -5 -10   2   59.89   15.00
  -5 -10   2   64.39   15.30
  -5 -10   2   64.39   17.40
   5 -10  -2   67.49   15.50
  -5 -10   2   91.39   15.20
  -5 -10   2   93.49   15.60
   5 -10  -2   57.39   14.70
  -5 -10   2   68.99   15.20
  -5 -10   2   80.59   17.60
   5 -10  -2   62.79   15.00
   5 -10  -2   64.69   16.40
  -4  10   1   -4.50   10.40
  -4  10   1   22.00   12.10
  -4 -10   1    7.50   12.80
   4 -10  -1    9.20    8.20
  -4 -10   1   10.00   12.20
   4 -10  -1   12.20   12.80
  -4 -10   1   11.80    8.80
  -4 -10   1   16.50    9.80
  -4 -10   1    9.90   16.30
  -4 -10   1    8.20   11.10
   4 -10  -1   20.70   10.70
   4 -10  -1    0.90    9.00
   3 -10   0  753.32   37.50
  -3 -10   0  768.52   34.90
   3 -10   0  717.63   36.10
   3 -10   0  795.52   34.80
  -3 -10   0  757.52   35.60
  -3 -10   0  775.32   34.60
   2  10   1    9.20    6.40
   2 -10   1   20.60    7.00
   2 -10   1   17.90    6.60
  -2 -10  -1   13.90    6.50
   2 -10   1   19.70    5.20
  -2 -10  -1   18.60    6.10
  -2 -10  -1   25.40    7.00
   1  10   2  791.82   31.10
   1  10   2  814.62   34.40
  -1  10  -2  847.72   32.70
  -1 -10  -2  791.02   34.00
   1 -10   2  865.81   33.50
  -1 -10  -2  770.42   34.90
   1 -10   2  811.32   34.60
  -1 -10  -2  793.32   33.70
   1 -10   2  762.22   32.70
   0  10   3  170.68   14.50
   0  10   3  196.88   13.30
   0 -10   3  177.88   14.70
   0 -10   3  232.28   14.20
   0 -10  -3  240.28   14.40
   0 -10   3  208.18   13.70
   0 -10  -3  187.18   15.30
   0 -10  -3  178.18   15.60
   0 -10   3  205.28   14.50
  -1  10   4  169.88   14.80
  -1  10   4  177.58   15.00
  -1 -10   4  160.18   14.50
  -1 -10   4  173.38   16.20
   1 -10  -4  193.58   16.60
   1 -10  -4  200.08   15.90
  -1 -10   4  165.78   14.30
  -2  10   5   13.40    9.30
  -2 -10   5    9.60    7.70
   2 -10  -5   13.90    9.50
  -2 -10   5   14.60    9.00
  -2 -10   5   -0.50    8.30
   2 -10  -5    9.40    7.70
   2 -10  -5    7.50    7.90
  -3  10   6   81.59   15.90
  -3  10   6  103.09   20.50
  -3  10   6   96.29   18.10
   3 -10  -6  124.09   19.30
   3 -10  -6  115.19   16.90
   3 -10  -6   92.99   15.30
  -3 -10   6  115.69   17.60
  -3 -10   6  124.69   17.20
  -3 -10   6   99.89   17.30
  -3 -10   6  115.49   17.60
  -3 -10   6  133.59   19.30
  -3 -10   6  128.29   18.90
   3 -10  -6  122.09   17.80
   3 -10  -6  117.29   17.80
  -4  10   7   91.09   14.40
  -4  10   7   85.79   17.60
  -4 -10   7   96.89   16.60
  -4 -10   7   86.19   16.30
  -4 -10   7   67.39   15.10
  -4 -10   7  121.59   20.10
   4 -10  -7  109.99   17.50
  -4 -10   7   87.39   14.50
   4 -10  -7  136.39   17.50
  -4 -10   7  132.59   18.10
   4 -10  -7   87.09   17.30
  -5  10   8    7.40    7.80
  -5  10   8    5.30    9.70
  -5 -10   8   15.50    8.70
  -5 -10   8   -5.10    4.60
   5 -10  -8   17.00    6.30
  -5 -10   8    9.90    7.10
  -5 -10   8    1.40    5.10
  -6  11   3    4.30    8.60
  -6  11   3    3.20    7.00
   6 -11  -3   -1.60    9.00
  -6 -11   3    4.50   10.20
  -6 -11   3   11.40    9.90
  -6 -11   3   -0.30    6.00
  -6 -11   3    7.90   10.00
   6 -11  -3    9.70    7.10
  -5  11   2  365.16   26.20
  -5  11   2  388.76   28.60
  -5  11   2  329.37   26.40
   5 -11  -2  393.06   28.10
  -5 -11   2  373.66   30.40
   5 -11  -2  323.97   29.70
  -5 -11   2  379.96   27.00
   5 -11  -2  397.96   31.70
   5 -11  -2  395.56   29.80
  -5 -11   2  353.56   28.10
  -5 -11   2  378.16   27.30
  -5 -11   2  347.97   27.80
  -5 -11   2  326.97   27.80
  -4  11   1   12.70   13.60
  -4  11   1   20.60   12.40
  -4  11   1   23.10   12.30
  -4 -11   1    6.70    9.10
   4 -11  -1   37.20   12.10
  -4 -11   1   20.50   12.10
   4 -11  -1   -8.90    9.00
   4 -11  -1   18.40   13.00
   4 -11  -1   14.60    8.50
  -4 -11   1   39.70   19.00
  -4 -11   1   23.40   10.20
  -4 -11   1   38.90   13.70
  -4 -11   1   16.10   13.50
   4 -11  -1   10.60   12.60
  -3 -11   0  130.69   14.10
  -3 -11   0  109.39   13.10
   3 -11   0  117.19   15.50
  -3 -11   0  110.19   13.60
   3 -11   0  143.29   14.00
   2  11   1  142.09   13.20
  -2 -11  -1  142.19   12.90
  -2 -11  -1  159.18   13.70
   2 -11   1  133.19   13.10
   2 -11   1  160.98   11.60
   2 -11   1  142.59   14.40
  -2 -11  -1  140.29   14.90
  -1  11  -2   13.00    5.60
   1  11   2    4.40    5.80
   1  11   2    3.80    4.10
   1 -11   2    5.20    5.10
   1 -11   2    5.20    4.90
  -1 -11  -2    9.90    6.10
  -1 -11  -2   10.60    5.50
  -1 -11  -2   -2.40    5.50
   1 -11   2   13.60    6.50
   0  11   3  245.68   15.60
   0  11   3  246.68   17.30
   0 -11   3  255.47   17.70
   0 -11  -3  246.78   15.80
   0 -11   3  244.38   15.60
   0 -11  -3  238.38   16.60
   0 -11  -3  249.97   17.70
   0 -11   3  254.47   16.60
   0 -11   3  226.48   15.00
  -1  11   4  113.09   12.80
  -1  11   4   73.69   10.90
   1 -11  -4   59.69   10.30
  -1 -11   4   82.89   11.10
   1 -11  -4   79.09   12.10
  -1 -11   4   77.59   11.20
  -1 -11   4   72.89   11.70
  -2  11   5   65.89   11.80
  -2 -11   5   72.99   13.70
   2 -11  -5   73.19   12.50
  -2 -11   5   58.09   11.40
  -2 -11   5   78.19   13.40
   2 -11  -5   69.09   13.40
  -3  11   6   44.20   14.30
  -3  11   6   55.99   17.20
  -3  11   6   31.80   14.80
   3 -11  -6   43.00   12.80
   3 -11  -6   52.59   15.00
  -3 -11   6   39.90   12.30
  -3 -11   6   34.60   13.50
  -3 -11   6   28.60   11.00
   3 -11  -6   27.60   12.10
  -3 -11   6   21.70   12.50
  -3 -11   6   39.50   16.00
  -3 -11   6   32.00   13.20
   3 -11  -6   44.20   15.40
  -4  11   7   22.50   13.80
  -4  11   7   10.10    8.60
  -4 -11   7   15.40   11.60
  -4 -11   7    9.70   10.10
   4 -11  -7   -4.40   12.30
  -4 -11   7   18.70    9.60
   4 -11  -7   16.00    9.90
  -4 -11   7   34.20   12.70
  -4 -11   7   10.40   11.80
   4 -11  -7   12.80    8.40
  -5  11   8   49.40    8.20
  -5 -11   8   50.59    7.80
  -5 -11   8   66.99   10.80
   5 -11  -8   39.40    8.50
  -5 -11   8   46.20    9.90
  -5 -11   8   50.09    9.40
  -6  12   3   99.09   12.90
  -6  12   3   96.69   12.70
  -6 -12   3   93.89   13.10
  -6 -12   3   73.49   11.00
  -6 -12   3   84.69   13.90
  -6 -12   3   85.59   13.50
   6 -12  -3   86.09   12.30
   6 -12  -3   75.09   13.40
  -5  12   2    7.70    7.90
   5  12  -2    9.60   12.50
  -5  12   2    1.90   11.50
   5 -12  -2    4.60   11.00
  -5 -12   2    0.60   11.00
  -5 -12   2  -10.00    9.80
  -5 -12   2   12.00   12.60
  -5 -12   2   12.00   11.00
   5 -12  -2    2.90   12.40
  -5 -12   2   25.70   12.60
  -5 -12   2   -4.70   11.70
   5 -12  -2    2.30   11.70
   5 -12  -2   10.80   14.60
  -4  12   1  351.76   28.30
  -4  12   1  389.26   30.80
  -4 -12   1  384.86   26.20
  -4 -12   1  323.37   29.70
  -4 -12   1  377.06   31.20
   4 -12  -1  467.95   30.60
  -4 -12   1  400.06   28.50
  -4 -12   1  403.66   28.40
   4 -12  -1  370.16   30.60
  -4 -12   1  357.86   29.10
   4 -12  -1  348.27   28.10
   4 -12  -1  413.16   28.00
   4 -12  -1  370.16   25.70
   3 -12   0    1.80    7.40
  -3 -12   0   -8.30    6.20
  -3 -12   0   -2.40    5.80
  -3 -12   0   -0.40    8.70
   3 -12   0    2.00    7.10
   2  12   1   51.99    9.10
  -2 -12  -1   47.80    9.00
   2 -12   1   29.70    6.30
  -2 -12  -1   57.89    8.60
   2 -12   1   43.30    8.50
   2 -12   1   50.29    9.80
  -2 -12  -1   39.60    9.80
   1  12   2  385.96   21.40
  -1  12  -2  343.87   19.80
   1  12   2  364.86   18.20
  -1 -12  -2  337.07   21.40
   1 -12   2  340.77   19.50
   1 -12   2  332.77   20.90
  -1 -12  -2  341.27   20.10
  -1 -12  -2  352.86   19.80
   1 -12   2  341.77   19.20
   0  12   3   39.70    7.50
   0  12   3   20.80    7.30
   0 -12   3   31.70    7.60
   0 -12   3   40.30    8.00
   0 -12  -3   23.10    8.10
   0 -12   3   36.10    7.20
   0 -12  -3   34.90    7.40
   0 -12   3   49.50    9.60
   0 -12  -3   30.90    9.30
  -1  12   4    2.70    7.40
  -1  12   4    5.90    6.50
   1 -12  -4    8.30    7.50
  -1 -12   4    8.20    6.80
   1 -12  -4   -1.50    6.10
  -1 -12   4   12.90    7.00
  -1 -12   4   10.60    7.60
   1 -12  -4   15.10    8.00
  -2  12   5  139.29   20.60
   2 -12  -5  127.29   16.40
  -2 -12   5  145.69   17.60
  -2 -12   5  169.18   19.40
   2 -12  -5  156.88   17.90
  -3  12   6   53.79   15.20
  -3  12   6   49.60   17.10
  -3  12   6   65.59   15.30
  -3 -12   6   49.20   13.40
   3 -12  -6   79.99   18.90
   3 -12  -6   38.10   13.60
  -3 -12   6   54.49   15.00
  -3 -12   6   28.50   13.40
  -3 -12   6   22.10   12.70
   3 -12  -6   63.99   14.60
  -3 -12   6   40.40   13.70
  -3 -12   6   54.29   14.20
  -4  12   7  219.48   24.90
  -4  12   7  289.97   25.20
  -4 -12   7  250.97   24.00
  -4 -12   7  278.37   21.00
  -4 -12   7  290.87   24.40
   4 -12  -7  224.88   22.40
   4 -12  -7  268.57   25.60
  -4 -12   7  266.67   25.00
   4 -12  -7  239.68   25.20
  -4 -12   7  272.47   24.10
  -5  12   8    4.90    6.90
  -5 -12   8   -2.30    5.80
   5 -12  -8   -7.30    7.50
  -5 -12   8    0.80    4.60
  -5 -12   8    5.60    7.40
  -5 -12   8    3.50    5.20
  -6  13   3   14.40    7.30
  -6 -13   3    2.50    8.70
   6 -13  -3    0.40    9.00
   6 -13  -3    2.20    8.40
  -6 -13   3   13.90    9.50
  -6 -13   3    6.00    7.80
  -6 -13   3   -2.30    6.40
  -5  13   2  176.58   20.90
   5  13  -2  142.09   19.60
  -5 -13   2  165.28   21.40
  -5 -13   2  158.48   20.30
   5 -13  -2  151.48   20.90
  -5 -13   2  166.98   20.20
   5 -13  -2  156.28   22.80
   5 -13  -2  175.38   20.50
  -5 -13   2  186.88   21.30
   5 -13  -2  164.68   21.10
  -5 -13   2  158.38   21.30
  -4  13   1  138.39   18.40
  -4  13   1  215.98   25.90
  -4 -13   1  154.78   19.40
   4 -13  -1  144.69   20.20
  -4 -13   1  170.58   23.70
  -4 -13   1  120.49   16.60
   4 -13  -1  144.09   18.60
  -4 -13   1  204.38   20.70
   4 -13  -1  151.38   20.30
  -4 -13   1  192.68   25.10
   4 -13  -1  169.68   20.60
  -4 -13   1  163.98   20.90
   4 -13  -1  147.79   17.00
  -3 -13   0  747.03   35.30
   3 -13   0  746.83   35.10
   3 -13   0  784.22   38.30
  -3 -13   0  782.32   36.50
  -3 -13   0  676.33   34.80
   2  13   1   -1.80    5.80
  -2 -13  -1   10.40    6.80
   2 -13   1    5.80    5.80
  -2 -13  -1   -1.60    5.70
   2 -13   1   10.80    7.40
   2 -13   1    7.40    6.00
  -2 -13  -1   -0.20    5.30
   1  13   2    5.30    6.00
  -1  13  -2   -0.10    5.10
   1  13   2    1.00    4.30
  -1 -13  -2   -2.30    6.10
   1 -13   2    3.40    5.30
  -1 -13  -2    6.60    6.30
  -1 -13  -2    4.80    5.50
   1 -13   2    6.40    5.60
   1 -13   2   -5.30    5.70
   0  13   3  602.54   29.00
   0  13   3  663.13   30.90
   0 -13   3  640.74   29.80
   0 -13  -3  588.74   29.00
   0 -13  -3  656.23   28.90
   0 -13  -3  601.74   31.00
   0 -13   3  588.44   28.70
   0 -13   3  606.84   28.00
   0 -13   3  658.03   31.70
  -1  13   4   29.80    9.50
  -1  13   4   38.20   10.40
   1 -13  -4   29.60    8.40
   1 -13  -4   12.20    9.30
  -1 -13   4   42.30    9.50
  -1 -13   4   33.10    9.90
  -1 -13   4   26.20    7.30
   1 -13  -4   34.60    8.80
   2 -13  -5    5.80    7.80
   2 -13  -5   -7.40    8.80
  -2 -13   5    8.00    9.50
  -2 -13   5   19.30    9.90
  -3  13   6   61.59   15.40
  -3  13   6   93.19   18.30
   3 -13  -6   91.39   18.60
  -3 -13   6  127.59   17.80
  -3 -13   6   57.89   15.80
  -3 -13   6   67.49   15.60
   3 -13  -6   96.09   18.00
  -3 -13   6   87.69   15.50
  -3 -13   6   87.39   16.90
  -3 -13   6   89.99   16.50
   3 -13  -6   99.89   16.80
  -4  13   7    9.10   10.50
  -4  13   7   -3.50   10.50
   4 -13  -7   18.90   10.30
   4 -13  -7   -7.70   12.40
  -4 -13   7   14.80   10.30
  -4 -13   7   -3.70   10.90
  -4 -13   7   23.50   12.20
  -4 -13   7   -0.90    9.50
  -4 -13   7   45.70   12.60
  -6  14   3   54.89   10.10
   6 -14  -3   73.99   11.00
  -6 -14   3   29.10   11.10
  -6 -14   3   64.49   10.90
   6 -14  -3   43.80    9.40
  -6 -14   3   52.99   10.20
  -5  14   2   -1.60   10.00
  -5 -14   2    8.70   10.60
   5 -14  -2   -0.30   10.50
  -5 -14   2    6.40   11.70
  -5 -14   2    5.70   11.20
  -5 -14   2   -8.00   11.80
  -5 -14   2   -7.00   11.50
   5 -14  -2    5.40   11.70
  -4  14   1   78.19   15.30
   4 -14  -1   82.29   17.20
  -4 -14   1   95.49   20.60
  -4 -14   1  101.89   15.60
   4 -14  -1   87.69   16.30
  -4 -14   1   60.79   17.50
  -4 -14   1   82.49   17.50
   4 -14  -1   75.59   12.60
   4 -14  -1   77.89   15.80
  -4 -14   1   90.69   14.50
   3 -14   0    8.90    6.80
   3 -14   0    9.30    8.80
  -3 -14   0   13.00    7.60
  -3 -14   0    4.80    8.10
  -3 -14   0   -2.60    6.50
   2  14   1   14.40    7.00
   2 -14   1    0.30    7.00
   2 -14   1    8.00    6.40
   2 -14   1   -1.40    5.30
  -2 -14  -1   16.40    7.30
  -2 -14  -1   -1.80    5.10
  -2 -14  -1    5.30    6.90
   1  14   2  849.41   38.50
  -1  14  -2  879.41   37.20
   1  14   2  822.32   35.10
   1 -14   2  901.31   37.00
  -1 -14  -2  892.01   39.60
  -1 -14  -2  805.12   37.40
  -1 -14  -2  839.02   36.80
   1 -14   2  831.42   36.40
   1 -14   2  858.91   39.20
   0  14  -3   23.00    8.30
   0  14   3   29.30    8.90
   0  14   3   18.40    7.50
   0 -14  -3   32.00    8.50
   0 -14   3   16.40    8.00
   0 -14   3   27.60    8.50
   0 -14   3   19.30    7.30
   0 -14   3   26.10    8.40
   0 -14  -3   21.20    7.60
   0 -14  -3   34.40    9.30
  -1  14   4  871.21   40.10
  -1  14   4  889.91   39.90
  -1 -14   4  811.72   38.60
  -1 -14   4  876.41   41.30
  -1 -14   4  903.51   39.70
   1 -14  -4  745.43   37.20
   1 -14  -4  835.12   36.40
   1 -14  -4  902.21   41.20
   2 -14  -5  -10.30    8.30
   2 -14  -5   -4.80    8.10
  -2 -14   5   14.40   10.20
  -2 -14   5   17.60   10.00
  -3  14   6   21.70   12.50
  -3  14   6   13.30   12.30
  -3 -14   6   20.10   12.80
  -3 -14   6   34.60   13.50
   3 -14  -6   26.20   14.00
  -3 -14   6    3.80   11.30
  -3 -14   6   13.30   12.80
   3 -14  -6    5.50   11.80
   3 -14  -6   20.50   12.20
  -3 -14   6   25.50   11.00
  -3 -14   6   14.10   11.00
  -4  14   7    1.30    7.30
  -4  14   7   15.20    9.90
   4 -14  -7    4.50    9.00
  -4 -14   7    0.20    6.90
  -4 -14   7    9.00    7.70
  -4 -14   7    8.10    7.20
  -4 -14   7    4.20    9.70
  -4 -14   7   17.00    9.20
  -6  15   3    6.50    8.20
   6 -15  -3   20.50    8.10
   6 -15  -3   -0.90    5.70
  -6 -15   3    9.70    9.40
  -6 -15   3   15.70    7.90
  -5  15   2   68.39   14.40
  -5 -15   2   64.19   14.70
   5 -15  -2   82.39   14.90
   5 -15  -2   59.49   11.80
  -5 -15   2   82.69   17.50
  -5 -15   2   44.70   14.80
  -5 -15   2   66.49   14.40
  -4  15   1   -1.80   10.80
  -4 -15   1   17.60   11.10
   4 -15  -1    8.90    9.50
  -4 -15   1    3.10   16.10
   4 -15  -1   20.90   12.20
  -4 -15   1    5.50   10.10
   4 -15  -1    2.50   10.70
  -4 -15   1   14.80   13.40
   4 -15  -1    1.40   11.90
   3 -15   0  373.46   26.50
  -3 -15   0  353.86   23.70
   3 -15   0  335.77   22.60
  -3 -15   0  339.67   23.70
  -3 -15   0  345.67   22.70
   2  15   1   81.49   12.20
   2 -15   1   57.79   10.30
  -2 -15  -1   85.79   13.60
  -2 -15  -1   67.89   10.10
  -2 -15  -1   84.99   12.80
   2 -15   1   81.39   12.80
  -1  15  -2  127.59   13.90
   1  15   2  124.79   15.00
   1  15   2   87.69   12.70
   1 -15   2  123.49   12.80
  -1 -15  -2  118.59   13.40
  -1 -15  -2  101.09   14.10
   1 -15   2  106.49   12.40
  -1 -15  -2   77.99   10.60
   1 -15   2  113.99   14.90
   0  15  -3   12.90    7.80
   0  15   3   22.00    8.40
   0  15   3   16.10    7.80
   0 -15  -3    8.90    9.40
   0 -15  -3   14.10    7.80
   0 -15   3   10.80    8.20
   0 -15   3   29.30    8.30
   0 -15  -3   18.60    7.20
   0 -15   3   11.10    7.20
   0 -15   3   17.80    7.30
  -1  15   4  208.08   19.00
  -1  15   4  154.78   17.50
   1 -15  -4  159.28   17.60
   1 -15  -4  150.28   16.20
  -1 -15   4  198.78   18.20
  -1 -15   4  164.88   17.10
  -1 -15   4  192.18   19.30
   1 -15  -4  175.78   15.50
  -2  15   5   -3.30   12.80
  -2 -15   5    2.40   13.10
  -2 -15   5   -1.10   10.70
   2 -15  -5    9.10   10.10
  -2 -15   5   -1.40   10.40
   2 -15  -5    0.20    9.00
   2 -15  -5   -4.20   12.60
  -2 -15   5   -0.10   10.10
   2 -15  -5   -2.80   11.60
  -2 -15   5    1.10   12.90
  -2 -15   5    1.80   10.40
  -3  15   6   98.29   16.50
  -3  15   6   91.29   16.70
   3 -15  -6   79.69   16.40
  -3 -15   6   59.09   15.00
  -3 -15   6   86.89   14.70
  -3 -15   6  102.19   15.90
  -3 -15   6   78.19   15.50
  -3 -15   6  120.39   17.20
   3 -15  -6   89.59   15.40
  -3 -15   6   80.39   15.70
  -4  15   7    6.80    9.40
  -4  15   7   -4.90    9.10
  -4 -15   7   -7.50    8.50
  -4 -15   7    7.60    7.70
  -4 -15   7   -6.30    6.70
   4 -15  -7    5.90    8.90
  -4 -15   7    1.50    9.10
  -4 -15   7   -8.50    8.50
  -6  16   3   27.60    9.10
  -6 -16   3    9.80    7.30
   6 -16  -3   15.80    8.00
   6 -16  -3   26.70    8.90
  -5  16   2   15.70    8.10
  -5 -16   2    2.10   10.30
   5 -16  -2   11.90   10.20
   5 -16  -2  -12.20    7.10
  -5 -16   2    6.30   12.20
  -4  16   1  774.32   42.40
   4 -16  -1  866.51   40.60
   4 -16  -1  874.11   45.00
  -4 -16   1  884.51   42.30
   4 -16  -1  821.82   45.80
   4 -16  -1  770.62   42.80
  -3 -16   0 1063.99   46.80
   3 -16   0 1062.69   49.80
   3 -16   0 1033.10   52.09
   3 -16   0  983.40   44.50
  -3 -16   0 1013.60   46.20
  -3 -16   0 1010.10   45.10
   2  16   1 1089.19   49.40
  -2 -16  -1 1172.08   48.40
   2 -16   1 1119.69   47.10
  -2 -16  -1 1164.08   49.00
   2 -16   1 1110.29   50.29
   1  16   2   31.40   10.00
  -1  16  -2   18.30    8.50
  -1 -16  -2   17.40    8.20
   1 -16   2   25.10    9.20
  -1 -16  -2   17.40    7.90
   1 -16   2   24.70    8.80
   1 -16   2    8.90    6.60
   0  16   3  220.98   18.00
   0  16   3  182.88   17.90
   0  16  -3  207.68   18.40
   0 -16  -3  211.08   16.70
   0 -16  -3  234.98   18.90
   0 -16   3  202.28   16.80
   0 -16   3  247.18   18.70
   0 -16   3  210.38   19.30
  -1  16   4   78.09   13.70
  -1  16   4   74.99   12.90
  -1 -16   4   59.89   12.50
  -1 -16   4   90.89   13.30
  -1 -16   4   63.09   13.20
   1 -16  -4   79.99   13.10
   1 -16  -4   68.89   10.70
  -2  16   5  110.39   18.40
  -2  16   5  107.89   18.10
  -2 -16   5  127.99   17.50
  -2 -16   5  113.09   17.90
   2 -16  -5  119.89   17.70
  -2 -16   5  144.39   20.80
   2 -16  -5  139.99   19.20
  -2 -16   5  155.08   21.10
  -2 -16   5  145.89   20.80
   2 -16  -5  164.88   23.80
  -3  16   6   30.80   13.20
  -3  16   6   17.10   11.70
   3 -16  -6   20.10   12.80
  -3 -16   6   35.50   11.70
  -3 -16   6   26.00   13.40
   3 -16  -6   17.00   10.10
  -3 -16   6   28.10   14.10
  -3 -16   6   42.90   13.80
  -3 -16   6    6.70   12.30
  -3 -16   6   63.39   14.60
  -4  16   7  109.39   14.00
  -4  16   7   84.19   14.20
  -4 -16   7   82.19   12.80
  -4 -16   7   80.89   14.10
  -4 -16   7   93.39   14.70
  -4 -16   7   90.79   13.80
  -4 -16   7   80.39   13.10
  -5  17   2   32.70   12.00
   5 -17  -2   62.29   11.10
   5 -17  -2   45.00   14.00
  -4  17   1   32.20   12.70
   4 -17  -1   13.80   12.10
   4 -17  -1   20.10   10.60
   4 -17  -1    8.60   13.10
   4 -17  -1   10.10   13.10
  -3  17   0   18.90   13.60
   3 -17   0   58.59   15.00
   3 -17   0   59.99   14.50
  -3 -17   0   53.19   12.80
   3 -17   0   49.50   15.90
   3 -17   0   40.30   10.50
  -3 -17   0   35.10   17.30
  -3 -17   0   34.70   11.90
   2  17   1   20.80   11.70
   2 -17   1   33.60    9.50
  -2 -17  -1   29.40    9.70
  -2 -17  -1   20.40    8.50
   2 -17   1    6.30    8.90
   1  17   2   21.20    9.50
  -1  17  -2    1.70    8.00
   1 -17   2   10.50    6.70
   1 -17   2   -2.30    6.80
  -1 -17  -2   14.30    7.60
   1 -17   2   -0.70    7.40
  -1 -17  -2   -3.30    8.10
   0  17   3 1570.44   65.19
   0  17  -3 1559.24   64.69
   0  17   3 1700.33   64.39
   0 -17  -3 1752.92   64.09
   0 -17   3 1575.94   63.89
   0 -17   3 1693.13   67.59
   0 -17   3 1568.74   62.19
   0 -17  -3 1669.33   65.59
  -1  17   4   47.80   11.80
   1 -17  -4   26.80    9.00
  -1 -17   4   23.70    9.50
  -1 -17   4   66.09   13.70
   1 -17  -4   47.00   12.30
  -2  17   5  926.51   47.50
  -2  17   5  924.81   47.50
  -2 -17   5  938.31   45.90
   2 -17  -5  907.41   45.70
  -2 -17   5  923.01   47.90
   2 -17  -5  937.81   46.60
  -2 -17   5  838.92   46.20
   2 -17  -5  940.61   49.90
  -2 -17   5 1041.00   49.99
  -2 -17   5  900.91   48.00
  -3  17   6   31.20   10.00
  -3  17   6   28.50   12.60
   3 -17  -6   21.80   12.50
  -3 -17   6   28.40   12.90
  -3 -17   6   30.70   12.60
  -3 -17   6   37.50   12.00
  -3 -17   6   36.10   14.70
   3 -17  -6   26.30   10.30
  -3 -17   6   26.20   12.70
  -4  17   7  -10.80    7.90
  -4  17   7   -3.90    9.90
  -4 -17   7    0.70    8.20
  -4 -17   7   12.00    9.90
  -4 -17   7   -1.80    6.80
  -4 -17   7   -1.40    8.50
  -4 -17   7   10.90    8.40
  -5  18   2  119.69   16.00
   5 -18  -2  100.39   15.70
   5 -18  -2  135.59   17.80
  -4  18   1  372.46   27.00
   4 -18  -1  298.47   24.40
   4 -18  -1  393.86   31.30
   4 -18  -1  336.67   27.50
   4 -18  -1  373.26   30.50
  -3  18   0   -4.70   12.10
   3 -18   0   14.90   10.70
   3 -18   0   17.40   12.50
  -3 -18   0   -6.30    9.60
  -3 -18   0  -15.70    8.50
   3 -18   0    8.60    8.50
   3 -18   0   -2.80   11.60
   2  18   1   11.80   10.60
   2 -18   1   39.40   11.60
  -2 -18  -1   18.40    9.60
   2 -18   1   11.20    7.90
  -2 -18  -1   28.50   10.00
   1  18   2  288.57   23.10
  -1  18  -2  274.97   21.40
  -1 -18  -2  260.67   21.50
   1 -18   2  246.68   19.30
   1 -18   2  275.57   20.20
   1 -18   2  265.57   22.10
  -1 -18  -2  274.67   20.30
   0  18   3  296.87   23.20
   0  18   3  286.67   22.20
   0  18  -3  267.57   22.70
   0 -18   3  241.18   20.90
   0 -18  -3  300.17   20.40
   0 -18  -3  298.87   21.90
   0 -18   3  267.77   19.80
   0 -18   3  296.67   23.80
  -1  18   4  630.54   35.70
  -1 -18   4  588.44   34.20
   1 -18  -4  702.33   36.60
   1 -18  -4  636.54   32.00
  -1 -18   4  632.54   36.80
  -2  18   5   14.10   11.80
  -2  18   5    0.50   12.10
  -2 -18   5    9.70   11.20
  -2 -18   5    7.00   12.30
  -2 -18   5   -7.00   11.80
   2 -18  -5    5.40   11.40
   2 -18  -5   -0.90   10.60
  -2 -18   5    1.00   12.40
  -2 -18   5   -0.60   10.30
   2 -18  -5    0.50   10.00
  -3  18   6   19.00   11.50
  -3  18   6   35.10   13.10
   3 -18  -6   34.70   13.10
  -3 -18   6   18.90   11.50
   3 -18  -6   37.70   13.70
  -3 -18   6   49.60   15.70
  -3 -18   6   32.20   11.30
  -3 -18   6   22.60   12.00
  -3 -18   6   29.10   13.50
  -4  18   7  247.58   18.90
  -4  18   7  287.17   20.60
  -4 -18   7  275.37   18.50
  -4 -18   7  226.98   19.40
  -4 -18   7  276.47   21.60
  -4 -18   7  301.67   20.30
  -5  19   2  186.98   19.90
   5 -19  -2  188.08   18.70
   5 -19  -2  176.78   17.60
  -4  19   1   53.59   13.10
   4 -19  -1   33.50   14.20
   4 -19  -1   59.19   16.30
   4 -19  -1   39.50   13.10
   4 -19  -1   30.50   11.70
  -3  19   0  404.76   30.90
   3 -19   0  349.96   31.00
   3 -19   0  463.95   31.80
   3 -19   0  449.95   30.70
  -3 -19   0  419.66   28.70
   3 -19   0  462.35   27.70
   2  19   1    8.60   10.60
  -2 -19  -1    2.00    9.10
   2 -19   1   13.70    8.50
   2 -19   1    3.70    9.90
  -2 -19  -1   29.60   12.50
   2 -19   1   23.30   15.20
   2 -19   1   27.40   18.50
   1  19   2   33.90   11.90
  -1  19  -2   16.90    9.80
   1 -19   2   26.20   10.30
   1 -19   2    8.10    7.40
  -1 -19  -2   11.80    9.30
  -1 -19  -2    3.60    9.70
   1 -19   2   15.90    8.90
   0  19   3   10.20   10.30
   0  19   3   17.90    9.90
   0 -19  -3   19.00    9.00
   0 -19  -3    4.10    7.50
   0 -19   3   15.60    9.80
   0 -19   3    5.20    8.70
   0 -19   3    5.10    9.00
  -1  19   4  460.95   36.70
  -1  19   4  436.56   30.50
   1 -19  -4  459.75   33.80
  -1 -19   4  454.45   29.70
   1 -19  -4  467.45   30.30
   1 -19  -4  442.96   26.30
  -1 -19   4  463.05   34.30
  -1 -19   4  492.75   32.00
   1 -19  -4  494.45   35.30
  -1 -19   4  442.66   32.40
  -1 -19   4  394.86   33.20
  -1 -19   4  437.96   31.60
  -2  19   5    7.80   12.20
  -2  19   5    2.30   11.80
   2 -19  -5   19.00   12.10
  -2 -19   5   16.20   12.80
  -2 -19   5   10.40    9.30
  -2 -19   5   13.10   11.70
   2 -19  -5    5.60   11.10
   2 -19  -5  -11.10   11.40
  -2 -19   5    7.80   12.70
  -2 -19   5    3.40    8.60
  -3  19   6  234.28   23.40
  -3  19   6  208.08   20.10
   3 -19  -6  225.38   21.60
  -3 -19   6  213.28   20.70
  -3 -19   6  233.48   24.00
  -3 -19   6  184.98   22.80
   3 -19  -6  191.68   22.30
  -3 -19   6  218.28   21.80
  -4  19   7   27.00    9.90
  -4  19   7   23.70    7.40
  -4 -19   7   28.60    8.80
  -4 -19   7   23.80    9.60
  -4 -19   7   26.20    9.10
  -4 -19   7   46.60    9.20
  -5  20   2   42.00   11.40
   5 -20  -2   10.00   11.00
   5 -20  -2   43.20    9.10
  -4  20   1  444.36   29.10
   4 -20  -1  398.46   32.50
   4 -20  -1  425.66   29.70
   4 -20  -1  482.85   33.10
   4 -20  -1  448.56   28.20
  -3  20   0   63.79   15.50
   3 -20   0   78.59   16.20
  -3 -20   0   61.49   14.90
   3 -20   0   85.49   15.80
   3 -20   0   84.89   16.90
   3 -20   0   67.59   13.00
   2  20   1   18.10   12.60
   2 -20   1   17.70   12.20
   2 -20   1   30.90   12.40
  -2 -20  -1   33.90   11.70
  -2 -20  -1   30.30   17.90
   2 -20   1   24.10    9.50
   2 -20   1   28.90   14.00
  -2 -20  -1   12.50   13.20
   2 -20   1   21.40   12.20
  -2 -20  -1   27.70   11.40
   1  20   2   96.89   16.60
   1 -20   2   99.09   14.20
  -1 -20  -2   71.19   13.90
  -1 -20  -2   78.49   13.40
   1 -20   2   91.09   14.00
   1 -20   2  112.99   16.60
   0  20   3   17.50   10.70
   0 -20   3   12.10   17.50
   0 -20   3    8.20   14.40
   0 -20  -3   18.80   14.70
   0 -20   3   18.90   10.30
   0 -20   3   -5.00    9.80
   0 -20  -3   26.90   10.80
   0 -20  -3    9.80    8.50
   0 -20  -3    7.00   14.00
   0 -20   3   16.00   11.00
  -1  20   4  665.43   41.90
  -1 -20   4  626.94   37.80
  -1 -20   4  618.74   39.60
  -1 -20   4  586.34   37.90
   1 -20  -4  649.04   35.90
  -1 -20   4  599.24   37.50
   1 -20  -4  620.24   36.90
   1 -20  -4  647.04   40.10
  -1 -20   4  643.14   38.90
   1 -20  -4  614.64   37.10
   1 -20  -4  614.04   32.40
  -2  20   5   -5.20   11.90
  -2  20   5  -18.10    9.10
  -2 -20   5   -9.80   11.40
   2 -20  -5    6.50   11.80
  -2 -20   5    5.20   12.40
  -2 -20   5   -2.10    9.80
   2 -20  -5  -16.40   10.10
  -2 -20   5   13.70   11.60
  -2 -20   5    3.90   12.00
   2 -20  -5   17.60   11.70
  -3  20   6   68.09   12.10
  -3  20   6   68.59   12.40
   3 -20  -6   72.19   13.30
   3 -20  -6   61.29   14.90
  -3 -20   6   70.29   13.20
  -3 -20   6   65.69   14.70
  -3 -20   6   61.89   11.60
  -3 -20   6   69.69   14.00
  -4  20   7   64.29   11.30
  -4  20   7   44.20    8.00
  -4 -20   7   45.40    9.00
  -4 -20   7   66.59   12.00
  -4 -20   7   53.79    9.70
  -5  21   2   31.10    8.20
   5 -21  -2   17.70    8.00
   5 -21  -2   19.40    7.20
  -4  21   1  198.18   20.40
   4 -21  -1  176.98   23.60
   4 -21  -1  157.68   20.30
   4 -21  -1  171.28   19.70
  -3  21   0   51.69   15.20
   3 -21   0   36.10   12.30
  -3 -21   0   61.59   18.80
   3 -21   0   52.49   13.10
  -3 -21   0   65.09   15.20
   3 -21   0   53.19   12.40
   3 -21   0   43.60   11.90
   2 -21   1  586.54   35.10
   2 -21   1  455.05   35.50
  -2 -21  -1  592.74   33.10
   2 -21   1  468.25   32.80
   2 -21   1  563.24   31.80
  -2 -21  -1  496.25   35.30
  -2 -21  -1  509.45   34.40
   2 -21   1  530.65   33.10
   1  21   2  786.02   42.30
  -1 -21  -2  754.22   38.70
   1 -21   2  724.33   43.70
   1 -21   2  741.53   49.80
  -1 -21  -2  660.63   43.10
   1 -21   2  766.32   41.00
  -1 -21  -2  836.72   40.90
   1 -21   2  769.02   39.10
  -1 -21  -2  726.93   40.80
   1 -21   2  806.42   42.70
  -1 -21  -2  748.43   41.60
   1 -21   2  835.52   39.10
   1 -21   2  720.93   40.70
   0  21   3  772.22   41.20
   0 -21   3  685.03   38.70
   0 -21  -3  914.71   42.10
   0 -21  -3  741.33   43.60
   0 -21   3 1043.00   49.99
   0 -21  -3  735.43   40.60
   0 -21  -3  732.53   40.60
   0 -21   3  768.62   43.10
   0 -21   3  691.13   40.90
   0 -21   3  730.43   41.30
   0 -21   3  726.73   41.00
   0 -21   3  734.33   44.40
   0 -21  -3  778.52   38.10
  -1  21   4    9.20   14.10
  -1 -21   4  -12.80   12.30
   1 -21  -4   -5.50   11.10
  -1 -21   4   -3.20   11.50
   1 -21  -4   -0.80    9.90
   1 -21  -4   -1.30   11.00
   1 -21  -4   15.70    8.60
  -1 -21   4    3.80   13.30
   1 -21  -4    1.90   12.00
  -1 -21   4   -2.20   11.70
  -1 -21   4    9.10   11.00
  -2  21   5  143.49   18.50
  -2  21   5  118.59   17.30
   2 -21  -5  143.39   20.60
  -2 -21   5  190.98   24.80
  -2 -21   5   93.09   16.50
  -2 -21   5  105.99   16.90
  -2 -21   5  107.49   17.60
   2 -21  -5  124.59   16.60
  -2 -21   5  135.99   19.80
  -3  21   6   11.60    7.90
  -3  21   6    4.90    7.40
   3 -21  -6   12.60   11.00
  -3 -21   6   15.30   10.50
  -3 -21   6    8.40    9.20
  -3 -21   6   -1.90    7.20
  -3 -21   6   -2.90    6.40
  -4  21   7   46.80    9.90
  -4  21   7   55.39    9.30
  -4 -21   7   35.30    9.20
  -4 -21   7   50.89   10.00
  -4 -21   7   56.09    9.10
  -5  22   2    4.60    6.30
   5 -22  -2    2.60    8.90
   5 -22  -2    8.00    7.80
  -4  22   1  223.28   29.10
   4 -22  -1  159.08   19.40
   4 -22  -1  212.78   21.10
  -3  22   0  656.93   38.40
   3 -22   0  635.44   37.20
   3 -22   0  614.84   38.80
   3 -22   0  613.94   36.50
  -3 -22   0  590.44   36.20
   3 -22   0  613.34   34.10
  -2 -22  -1   93.99   18.70
   2 -22   1  109.69   19.30
   2 -22   1  119.39   17.10
   2 -22   1  107.79   17.10
   2 -22   1   76.89   13.80
  -2 -22  -1  118.39   17.00
  -2 -22  -1   81.69   16.20
   2 -22   1   87.59   17.10
  -1 -22  -2    7.40   11.50
   1 -22   2    0.30   11.20
  -1 -22  -2   17.70   11.40
   1 -22   2    5.40   14.50
   1 -22   2   26.00   10.50
  -1 -22  -2   17.10   10.70
   1 -22   2   18.40   14.20
   1 -22   2   13.70   11.90
   1 -22   2   23.40    9.70
  -1 -22  -2    9.30   11.90
  -1 -22  -2    9.40   13.30
   0 -22  -3    9.90    9.50
   0 -22  -3   11.60   13.70
   0 -22  -3    6.00   11.40
   0 -22  -3    6.30   11.30
   0 -22   3   12.90   13.80
   0 -22   3   20.80   11.90
   0 -22   3   -0.50   12.00
   0 -22   3   -2.40   11.70
   0 -22  -3   22.40   13.50
   0 -22   3   14.30   16.60
   1 -22  -4  310.17   27.60
  -1 -22   4  295.37   28.70
   1 -22  -4  320.37   23.70
  -1 -22   4  381.26   29.10
  -1 -22   4  308.77   30.10
  -1 -22   4  340.07   29.00
   1 -22  -4  357.06   26.70
   1 -22  -4  353.96   30.10
  -1 -22   4  346.07   29.00
   1 -22  -4  358.16   27.60
  -2  22   5   57.39   15.30
  -2  22   5   47.40   13.60
  -2 -22   5   40.60   11.30
  -2 -22   5   52.59   14.30
  -2 -22   5   42.90   15.30
  -2 -22   5   54.49   12.90
   2 -22  -5   60.19   13.00
   2 -22  -5   13.00   11.00
  -2 -22   5   43.20   13.30
  -3  22   6   14.60   10.10
  -3  22   6   43.30   10.10
  -3 -22   6   43.30   11.80
  -3 -22   6   33.00   10.40
  -3 -22   6   44.20   10.10
   3 -22  -6   27.40    9.70
  -3 -22   6   48.40   12.00
  -5  23   2   94.99   11.10
   5 -23  -2   62.79   10.90
   5 -23  -2   79.59   10.60
  -4  23   1    0.20   11.30
   4 -23  -1    7.70   10.50
   4 -23  -1   19.30   10.30
  -3  23   0  240.78   25.60
  -3 -23   0  248.38   25.00
   3 -23   0  280.07   28.00
   3 -23   0  254.87   24.10
   3 -23   0  256.97   22.10
   3 -23   0  281.47   22.30
   2 -23   1   81.69   16.20
  -2 -23  -1  119.69   17.10
   2 -23   1  136.49   18.80
  -2 -23  -1  101.79   17.20
   2 -23   1   97.09   18.40
   2 -23   1  106.19   17.80
  -2 -23  -1   82.99   25.30
   2 -23   1   87.69   14.60
  -1 -23  -2   13.20   12.10
   1 -23   2   29.70   13.10
   1 -23   2   33.20   13.60
   1 -23   2   45.30   17.60
  -1 -23  -2   59.19   13.40
   1 -23   2   18.40   12.80
   1 -23   2   41.20   12.90
   1 -23   2   52.29   17.00
  -1 -23  -2   54.19   14.40
  -1 -23  -2   31.80   14.70
   0 -23  -3    2.10   11.20
   0 -23  -3   -0.80    9.10
   0 -23   3  -10.60   15.20
   0 -23   3   13.10   14.40
   0 -23  -3   22.70   13.60
   0 -23  -3   14.30   12.20
   0 -23   3    8.40   12.50
   0 -23   3    1.50   11.80
   0 -23   3   15.60   12.00
   0 -23  -3   24.40   12.60
   1 -23  -4   27.40   13.10
  -1 -23   4   43.90   15.70
   1 -23  -4   23.50   11.90
  -1 -23   4   20.00   13.40
   1 -23  -4   34.70   11.00
   1 -23  -4   37.90   13.20
   1 -23  -4   40.90   14.10
  -1 -23   4   41.30   13.60
  -1 -23   4   44.80   14.50
  -2  23   5   15.40   12.20
  -2  23   5    2.00   11.00
  -2 -23   5   -4.10   10.20
   2 -23  -5    4.50    8.20
  -2 -23   5   24.80   10.30
  -2 -23   5   18.40   12.00
  -2 -23   5   12.20   13.70
   2 -23  -5   19.90   11.70
  -2 -23   5   19.40   13.00
  -3  23   6  171.58   18.80
  -3  23   6  169.88   18.10
   3 -23  -6  162.78   19.50
  -3 -23   6  170.28   18.40
  -3 -23   6  132.29   16.30
  -3 -23   6  161.68   18.50
  -3 -23   6  178.88   15.60
  -4  24   1  144.49   19.10
   4 -24  -1  126.09   15.90
   4 -24  -1  157.08   15.90
  -3  24   0  304.67   23.50
  -3 -24   0  262.97   24.60
   3 -24   0  251.47   22.10
   3 -24   0  264.27   26.80
   3 -24   0  298.37   29.10
   3 -24   0  306.17   25.10
  -2 -24  -1   49.00   14.00
   2 -24   1   76.19   14.80
   2 -24   1   89.89   17.60
  -2 -24  -1   87.79   16.20
   2 -24   1   63.99   13.40
   2 -24   1   88.39   15.50
   2 -24   1   82.79   17.50
   1 -24   2  108.29   18.60
  -1 -24  -2  100.39   17.80
   1 -24   2  155.18   19.50
  -1 -24  -2  120.99   15.80
  -1 -24  -2  121.79   17.90
   1 -24   2  130.49   19.50
  -1 -24  -2  145.29   19.10
   1 -24   2  120.59   20.60
   1 -24   2  127.69   17.20
   1 -24   2  121.69   19.60
   0 -24  -3   13.10   12.10
   0 -24  -3   40.00   13.50
   0 -24  -3   26.90   14.20
   0 -24  -3   22.00   12.30
   0 -24   3   14.80   12.50
   0 -24  -3    8.00   10.00
   0 -24   3   14.00   13.80
   0 -24   3   38.70   13.90
   0 -24   3   29.30   12.70
   0 -24   3   14.90   12.40
   1 -24  -4   63.69   13.80
  -1 -24   4   43.90   13.60
  -1 -24   4   24.20   13.70
   1 -24  -4   48.00   14.50
   1 -24  -4   40.70   13.00
  -1 -24   4   51.09   15.10
  -1 -24   4   46.80   12.20
   1 -24  -4   41.20   13.00
   1 -24  -4   15.80   12.40
  -2  24   5   -2.00    7.00
   2 -24  -5    7.50   11.50
  -2 -24   5   -2.60   10.70
  -2 -24   5   -6.60    9.70
   2 -24  -5    8.50   11.40
  -2 -24   5   -0.50    9.80
  -2 -24   5   -5.60   11.40
  -3  24   6   24.40    9.20
  -3  24   6   55.29   11.30
  -3 -24   6   28.60    9.70
   3 -24  -6   45.60   12.00
  -3 -24   6   67.39   12.00
  -3 -24   6   21.60   10.40
  -3 -24   6   21.30    9.50
   4 -25  -1   20.60    8.20
   4 -25  -1   17.20    8.00
  -3  25   0   14.20    8.30
   3 -25   0   -6.10    9.40
  -3 -25   0    9.90    9.90
   3 -25   0   -8.30   11.60
   3 -25   0   26.90   11.50
  -2  25  -1   21.00   12.90
   2 -25   1   -3.50   12.90
   2 -25   1   23.80   12.00
   2 -25   1   15.40   11.90
  -2 -25  -1   19.10   12.40
  -2 -25  -1   17.70   12.10
   2 -25   1    4.50    9.90
   2 -25   1   14.10   13.20
  -2 -25  -1   37.30   15.40
   1 -25   2   -1.80   10.50
  -1 -25  -2   17.90   12.00
  -1 -25  -2    2.40   12.00
   1 -25   2  -10.60   12.00
   1 -25   2    9.00   11.50
  -1 -25  -2   14.30   12.40
   1 -25   2    6.10   12.10
   1 -25   2  -12.10    9.90
  -1 -25  -2   -0.90   10.10
   1 -25   2   12.50   14.60
   0 -25   3  574.04   36.50
   0 -25   3  509.35   35.40
   0 -25   3  495.05   33.10
   0 -25   3  476.75   34.30
   0 -25  -3  525.75   37.40
   0 -25  -3  542.35   33.90
   0 -25  -3  497.35   31.50
   0 -25  -3  512.85   31.20
   0 -25   3  530.35   33.20
  -1 -25   4   16.00   10.40
  -1 -25   4   14.10   11.90
  -1 -25   4   -1.30    6.90
   1 -25  -4    8.10   11.90
  -1 -25   4   12.30   12.90
   1 -25  -4    4.50   10.80
   1 -25  -4   15.00    8.50
   1 -25  -4   -8.30   11.40
   1 -25  -4   10.50   10.50
  -2  25   5   -3.00    9.80
  -2 -25   5   -7.10   10.30
  -2 -25   5   -2.60    6.90
   2 -25  -5   10.70   11.30
  -2 -25   5    3.20    9.70
  -3  25   6   13.10    8.30
  -3 -25   6    6.70    8.40
  -3 -25   6   28.80    9.20
  -3 -25   6    8.60    5.60
   3 -25  -6   10.40    8.90
  -3 -25   6    4.00    5.70
   4 -26  -1  125.09   15.70
   4 -26  -1  122.69   14.00
  -3  26   0    7.20   10.30
   3 -26   0   -0.90    6.80
   3 -26   0   -4.70   10.00
  -2  26  -1   64.09   14.60
  -2 -26  -1   79.59   15.60
   2 -26   1  100.39   16.80
   2 -26   1   59.89   14.60
  -2 -26  -1   81.89   17.70
  -2 -26  -1   83.29   13.90
   2 -26   1  104.49   14.70
   2 -26   1   70.79   13.60
   2 -26   1   70.99   16.40
  -1 -26  -2   40.70   13.40
  -1 -26  -2   53.99   15.30
   1 -26   2   46.00   13.40
  -1 -26  -2   33.70   12.70
   1 -26   2   60.49   13.80
   1 -26   2   44.60   12.80
   1 -26   2   17.00   11.80
  -1 -26  -2   26.20   12.50
   1 -26   2   32.40   14.70
   1 -26   2   26.90   13.50
   0 -26  -3   26.70   11.30
   0 -26   3   46.50   15.20
   0 -26  -3   31.60   12.70
   0 -26  -3   56.89   13.10
   0 -26   3   33.70   10.00
   0 -26   3   45.30   11.90
   0 -26  -3   41.40   13.40
   0 -26   3   33.50   13.30
   0 -26   3   53.59   12.50
  -1  26   4  123.39   17.70
  -1 -26   4   90.39   16.10
  -1 -26   4  128.89   18.60
  -1 -26   4  107.49   17.80
   1 -26  -4   91.49   15.30
   1 -26  -4  157.88   22.80
   1 -26  -4   99.99   13.90
   1 -26  -4  107.59   15.60
  -2  26   5   50.79   10.00
  -2 -26   5   48.30   12.30
  -2 -26   5   68.59   12.70
   2 -26  -5   74.69   13.00
  -2 -26   5   40.30   11.90
  -3  26   6   -3.10    6.90
  -3 -26   6   10.20    7.50
  -3 -26   6    5.50    7.70
   3 -26  -6    7.40    7.90
  -3 -26   6   -2.10    7.20
   4 -27  -1    4.90    5.40
   4 -27  -1   -6.60    8.10
  -3  27   0  107.89   15.10
   3 -27   0  137.49   15.20
   3 -27   0  100.59   14.00
  -2  27  -1   -3.50    6.90
  -2 -27  -1   -9.30    9.70
  -2 -27  -1    6.20   12.90
   2 -27   1    4.10    7.90
   2 -27   1   -0.80   10.30
   2 -27   1    3.50   10.10
   2 -27   1    0.10   12.10
  -2 -27  -1   11.50   12.10
   1 -27   2   -3.20   10.90
   1 -27   2   38.20   13.20
   1 -27   2    9.00   13.10
  -1 -27  -2    9.20   12.30
   1 -27   2   20.80   12.40
  -1 -27  -2   -1.40   11.70
  -1 -27  -2   25.00   12.90
   1 -27   2   11.40   12.70
  -1 -27  -2   18.80    8.60
   1 -27   2   17.70    9.20
   0 -27   3   21.70   12.40
   0 -27  -3   37.20    9.90
   0 -27   3    7.90   12.20
   0 -27  -3   20.80   11.70
   0 -27  -3   13.00   11.30
   0 -27   3   28.80   12.80
   0 -27   3   25.10   12.70
   0 -27   3   16.30    9.70
   0 -27  -3    9.10   12.60
  -1  27   4   32.90   11.90
   1 -27  -4   43.30   12.40
   1 -27  -4   42.80   14.00
  -1 -27   4   43.40   11.10
  -1 -27   4   50.29   13.60
   1 -27  -4   42.00   13.00
  -1 -27   4   24.30    9.20
  -2  27   5   41.80    9.50
  -2 -27   5   48.40    9.70
   2 -27  -5   61.39   13.00
  -2 -27   5   33.30   10.80
  -2 -27   5   30.70    8.70
  -3  28   0   31.10   10.60
   3 -28   0   17.30   10.80
   3 -28   0   50.49    9.50
  -2  28  -1   16.70   11.30
   2 -28   1   20.20   10.60
  -2 -28  -1   24.30   11.60
   2 -28   1    4.60    8.20
  -2 -28  -1  -11.10   10.20
   2 -28   1   10.50   10.50
  -1  28  -2   65.89   13.80
   1 -28   2   66.69   13.10
  -1 -28  -2   72.09   14.50
  -1 -28  -2  122.09   17.60
  -1 -28  -2   72.29   14.30
   1 -28   2   64.79   13.90
   1 -28   2   84.19   15.20
  -1 -28  -2   84.69   14.90
   1 -28   2   66.19   13.20
   1 -28   2  100.29   16.60
   0  28  -3    9.10   10.60
   0 -28  -3    3.80    7.60
   0 -28   3   14.50   12.10
   0 -28  -3   11.90   11.40
   0 -28   3  -14.10   10.40
   0 -28  -3   11.10   11.80
   0 -28  -3   10.30   10.80
   0 -28   3   14.90   10.80
   0 -28   3    1.30    7.80
  -1  28   4   53.99   12.30
   1 -28  -4   30.50   10.20
  -1 -28   4   25.50   10.30
  -1 -28   4   38.60   12.00
   1 -28  -4   18.80   11.30
  -1 -28   4   30.30   11.90
  -2  28   5    3.40    5.70
   2 -28  -5   17.20    7.40
  -2 -28   5   -2.00    7.60
  -2 -28   5   -3.20    4.80
  -2 -28   5    3.90    8.70
  -3  29   0   17.40    9.40
   3 -29   0   35.20   15.00
   3 -29   0   40.10    8.50
  -2  29  -1    6.10    8.90
   2 -29   1    5.80    7.00
  -2 -29  -1   -6.80    8.90
  -2 -29  -1    7.70    8.00
   2 -29   1   23.20   11.50
  -1  29  -2   19.20   10.90
  -1 -29  -2   16.80   10.90
  -1 -29  -2    8.90    7.60
   1 -29   2    5.60    9.80
   1 -29   2   13.80   10.60
   1 -29   2    1.80    9.70
   1 -29   2   10.70   10.30
   0  29  -3   65.39   13.00
   0 -29   3   67.29   13.40
   0 -29  -3   88.99   14.00
   0 -29   3   51.19   13.10
   0 -29   3   70.39   12.40
   0 -29   3   89.49   15.10
   0 -29  -3   82.69   13.40
   0 -29  -3  114.39   14.50
  -1  29   4  -12.60    8.00
  -1 -29   4    3.30    6.50
  -1 -29   4    6.90    6.30
  -1 -29   4    5.90    9.30
   1 -29  -4   -0.10    9.50
   1 -29  -4  -11.00    9.00
  -2  29   5   11.70    8.20
  -2 -29   5    3.90    7.70
  -2 -29   5   12.20    7.80
   2 -29  -5   21.10    7.10
  -2 -29   5   11.00    5.60
  -3  30   0   45.90    8.40
   3 -30   0   48.90   10.00
  -2  30  -1   49.90   11.20
  -2 -30  -1   53.39   11.30
   2 -30   1   47.00    9.40
  -2 -30  -1   49.30   11.70
   2 -30   1   51.79   11.40
  -1  30  -2   11.40    9.50
  -1 -30  -2   29.10   10.60
   1 -30   2   17.40    9.90
   1 -30   2   21.10    8.20
   1 -30   2   -7.30    6.80
  -1 -30  -2   -8.10    6.40
   1 -30   2   17.50    7.60
   0  30  -3   -2.30    9.40
   0  30   3    2.90    9.40
   0 -30  -3   13.90    7.30
   0 -30  -3   13.90    9.90
   0 -30   3    8.70    7.50
   0 -30   3   10.30    9.60
   0 -30   3    4.00    9.00
   0 -30  -3   14.70    7.80
  -1  30   4   -8.70    7.90
  -1 -30   4    8.70    8.40
   1 -30  -4    0.00    5.70
  -1 -30   4    6.70    6.10
  -1 -30   4   -2.50    5.40
   1 -30  -4    1.40    9.10
  -2  31  -1   71.29   10.10
   2 -31   1   61.89    9.90
  -2 -31  -1   71.59   14.50
  -2 -31  -1   63.39   11.10
  -1  31  -2    0.50    5.80
   1 -31   2    4.70    6.20
   1 -31   2    1.00    9.70
  -1 -31  -2   12.70    9.90
  -1 -31  -2   -9.20    5.80
   1 -31   2   -0.90    8.70
   0  31  -3  175.58   17.40
   0  31   3  134.99   16.90
   0 -31   3  144.39   14.60
   0 -31   3  130.99   14.30
   0 -31  -3  177.58   17.40
   0 -31   3  139.79   17.00
   0 -31  -3  161.78   18.40
  -1  31   4   27.10    8.90
   1 -31  -4   -0.40    8.10
  -1 -31   4    3.40    7.70
   1 -31  -4   34.90    9.70
  -1 -31   4   -1.50    5.00
  -1 -31   4    9.20    8.30
  -2  32  -1   -5.60    6.90
   2 -32   1   -5.30    4.50
  -2 -32  -1   -4.80    6.60
  -1  32  -2   25.40    9.30
   1 -32   2   10.90    8.60
  -1 -32  -2    2.40    7.60
  -1 -32  -2   22.70    7.40
   0 -32   3   -1.30    7.30
   0 -32  -3   -1.60    5.90
   0 -32   3    0.20    5.50
   0 -32  -3   -2.30    5.60
  -1  32   4   97.99   12.80
   1 -32  -4   89.59   11.10
   1 -32  -4  121.39   12.30
  -1 -32   4   97.79   13.20
  -1 -32   4   78.79    9.80
  -1  33  -2   23.50    6.90
   1 -33   2   12.50    5.80
  -1 -33  -2   12.10    6.10
  -1 -33  -2   15.90    8.10
   0 -33   3   13.80    7.30
   0 -33   3   23.90    7.00
   0 -33  -3   -3.70    5.00
   0 -33  -3    0.40    7.30
  -6   0   2    9.70   10.40
  -6   0   2   21.20   11.70
  -6   0   2    9.70    7.20
   6   0  -2   11.80    7.80
  -6   0   2   11.70   10.60
  -6   0   2   14.50    9.40
  -6   0   2   15.00    9.00
  -5   0   1   -7.90    9.00
  -5   0   1   -0.60   10.00
  -5   0   1   -2.20   12.20
   5   0  -1    4.80   10.90
  -5   0   1   -9.90    9.90
  -5   0   1    9.00   10.30
  -5   0   1   -2.20   11.50
  -5   0   1    3.30   11.70
  -5   0   1   15.50   11.40
   4   0   0  556.54   30.60
  -4   0   0  620.84   32.00
  -4   0   0  582.64   32.70
  -3   0  -1   10.20    6.40
   3   0   1   -3.80    7.50
  -3   0  -1   -0.20    5.50
  -2   0  -2  671.93   28.80
   2   0   2  639.34   27.40
  -2   0  -2  615.14   28.30
   2   0   2  631.04   29.00
  -1   0  -3    4.80    5.00
   1   0   3    1.60    5.10
  -1   0  -3    0.80    4.30
   1   0   3    4.30    5.10
   0   0  -4 1544.15   56.99
   0   0   4 1520.65   53.89
   0   0   4 1499.95   56.89
   1   0  -5   11.30    7.00
  -1   0   5    2.10    5.80
  -1   0   5   -0.20    5.50
   2   0  -6   11.60    8.00
   2   0  -6    1.20    7.50
  -2   0   6   -3.10    8.00
   3   0  -7   -8.80   10.10
   3   0  -7   21.30   12.60
  -3   0   7   -1.10   10.90
  -3   0   7   -3.30   10.00
  -3   0   7   -9.30   12.40
   3   0  -7   10.00   10.50
  -4   0   8   72.69   15.60
  -4   0   8   83.09   12.90
   4   0  -8   84.19   14.50
  -4   0   8   90.19   14.70
  -5   0   9    0.10    6.40
  -5   0   9   -8.20    7.50
   5   0  -9   -6.00    6.40
  -6   1   2   48.80   13.80
  -6   1   2   67.29   12.70
  -6   1   2   80.79   12.90
  -6   1   2   70.19   14.70
  -6   1   2   63.89   11.50
  -6   1   2   73.59   13.80
  -6  -1   2   80.89   14.20
   6  -1  -2   61.19   11.90
  -6  -1   2   60.69   10.90
  -6  -1   2   64.29   13.70
  -6  -1   2   61.89   13.50
  -6  -1   2   54.89   13.90
  -6  -1   2   63.79   14.40
  -5   1   1    4.10   10.20
  -5   1   1   10.30   11.80
  -5   1   1   16.20   11.80
  -5   1   1   24.30   12.90
  -5   1   1   37.80   14.80
  -5   1   1   22.70    9.00
  -5   1   1   10.30   11.30
  -5   1   1   28.20   12.30
   5   1  -1   18.70   12.30
  -5  -1   1   51.69   13.60
  -5  -1   1   15.50   12.40
  -5  -1   1   19.40   12.10
  -5  -1   1   19.00   11.20
  -5  -1   1    4.60   10.50
  -5  -1   1   30.20   14.20
  -5  -1   1   10.30   10.10
   5  -1  -1   -1.80   11.10
  -5  -1   1   30.60   13.10
   4   1   0   75.09   13.10
  -4   1   0   89.89   15.40
  -4   1   0   66.69   11.50
  -4  -1   0   62.79   11.50
  -4  -1   0   63.09   12.90
   4  -1   0   93.19   13.50
  -3   1  -1  182.08   15.10
  -3   1  -1  151.88   14.10
   3   1   1  178.48   15.80
   3  -1   1  158.38   15.40
  -3  -1  -1  158.58   15.00
  -3  -1  -1  172.68   15.10
   2   1   2    8.90    4.90
  -2   1  -2    2.40    5.00
  -2   1  -2   10.40    5.80
   2   1   2    3.10    5.40
  -2  -1  -2   10.50    5.60
   2  -1   2    7.60    5.80
  -2  -1  -2    9.70    5.40
  -2  -1  -2    6.60    5.80
   2  -1   2    9.50    4.70
  -1   1  -3  100.89   11.50
   1   1   3  145.29   12.20
   1  -1   3  143.29   11.80
   1  -1   3  117.39   11.60
  -1  -1  -3  132.59   11.50
  -1  -1  -3  125.59   11.60
  -1  -1  -3  134.99   12.60
   0   1   4  166.58   11.30
   0   1  -4  158.78   13.70
   0   1   4  201.08   14.60
   0  -1  -4  170.68   13.90
   0  -1  -4  162.08   13.50
   0  -1   4  147.29   12.20
   0  -1   4  153.18   11.10
  -1   1   5 3217.58  113.19
  -1   1   5 3329.87  113.99
   1   1  -5 3465.65  115.79
   1  -1  -5 3193.18  115.19
  -1  -1   5 3465.25  114.49
  -1  -1   5 3252.37  113.19
   2   1  -6   71.19   12.90
  -2   1   6   49.90   11.40
   2   1  -6   55.49   12.80
   2  -1  -6   47.20   12.30
   2  -1  -6   40.60   11.40
  -2  -1   6   44.60   11.10
   3   1  -7   35.00   12.50
  -3   1   7   18.90   14.80
  -3   1   7   45.80   13.10
   3   1  -7   12.80   13.40
   3   1  -7   30.30   13.50
  -3   1   7   29.90   12.70
   3  -1  -7   14.70   11.00
   3  -1  -7   40.10   13.80
   3  -1  -7   15.60   11.00
  -3  -1   7    9.10   14.30
  -3  -1   7    9.80   11.00
  -3  -1   7   21.40   14.90
  -4   1   8   43.10   12.50
  -4   1   8   39.90   11.00
   4   1  -8   40.20   11.70
  -4   1   8   59.59   16.00
  -4  -1   8   33.80   10.10
   4  -1  -8   28.70   13.70
  -4  -1   8   58.99   14.20
  -4  -1   8   34.10   11.70
  -5   1   9   24.60    9.10
   5   1  -9   41.00    9.20
  -5  -1   9   35.50    8.30
  -5  -1   9   54.29   10.10
  -5  -1   9   34.90    8.00
   5  -1  -9   32.60    8.20
  -6   2   2   -7.60    9.50
  -6   2   2    3.50    7.00
  -6   2   2   -3.10   10.30
  -6   2   2    0.30    9.70
  -6   2   2   -0.80   10.40
  -6   2   2   11.00    6.70
  -6  -2   2  -11.30    8.70
  -6  -2   2    5.50    7.30
  -6  -2   2    2.30    7.50
  -6  -2   2  -16.60    9.00
   6  -2  -2    2.50    7.30
  -6  -2   2   15.20   10.80
  -6  -2   2   -9.20    7.20
  -5   2   1  285.77   28.10
  -5   2   1  323.37   25.50
   5   2  -1  345.57   28.90
  -5   2   1  390.26   28.50
  -5   2   1  376.46   27.40
  -5   2   1  307.77   27.40
  -5   2   1  359.06   27.70
  -5   2   1  341.97   28.10
  -5  -2   1  339.27   25.60
  -5  -2   1  314.37   27.50
  -5  -2   1  230.38   24.70
  -5  -2   1  324.87   26.70
   5  -2  -1  351.26   28.20
  -5  -2   1  326.67   29.90
  -5  -2   1  327.27   27.20
  -5  -2   1  351.06   27.20
  -5  -2   1  333.07   30.90
   4   2   0  213.38   18.40
  -4   2   0  179.48   18.60
  -4   2   0  177.48   17.60
  -4  -2   0  195.68   18.20
  -4  -2   0  162.58   18.50
   4  -2   0  191.18   19.40
   3   2   1 1110.39   46.80
  -3   2  -1 1208.18   46.40
  -3   2  -1 1142.29   46.60
  -3  -2  -1 1089.49   46.30
  -3  -2  -1 1138.69   47.30
   3  -2   1 1167.38   47.10
  -2   2  -2   29.00    6.70
   2   2   2   22.60    5.90
  -2   2  -2   27.80    7.50
  -2  -2  -2   25.80    7.60
   2  -2   2   27.40    7.20
   2  -2   2   17.70    5.60
  -2  -2  -2   37.00    7.70
  -2  -2  -2   37.20    7.90
   1   2   3  492.55   22.90
  -1   2  -3  500.55   22.80
  -1  -2  -3  417.56   22.90
   1  -2   3  424.26   22.50
   1  -2   3  450.55   22.30
  -1  -2  -3  461.85   22.40
  -1  -2  -3  428.76   21.30
   0   2  -4 1246.98   47.30
   0   2   4 1230.48   47.20
   0   2   4 1195.08   44.20
   0  -2   4 1203.68   47.10
   0  -2  -4 1187.88   47.40
   0  -2   4 1196.78   44.30
   0  -2  -4 1193.68   46.30
  -1   2   5  405.16   22.70
  -1   2   5  442.26   23.90
   1   2  -5  454.45   24.60
  -1  -2   5  449.76   23.80
   1  -2  -5  386.56   23.70
  -1  -2   5  385.06   22.40
  -1  -2   5  427.86   22.90
   1  -2  -5  455.15   25.60
  -2   2   6   88.39   14.10
   2   2  -6   80.09   13.00
   2   2  -6  119.79   15.90
  -2  -2   6  107.89   14.70
   2  -2  -6   95.39   15.50
   2  -2  -6   78.29   13.20
  -3   2   7   66.89   14.70
  -3   2   7  125.89   17.20
   3   2  -7  101.79   17.60
  -3   2   7  116.59   17.70
   3   2  -7  114.19   17.10
  -3   2   7  139.99   21.20
   3   2  -7   79.89   15.50
  -3  -2   7   85.69   16.40
   3  -2  -7   71.59   15.00
  -3  -2   7   92.89   15.40
  -3  -2   7   89.49   15.90
  -3  -2   7   95.09   19.40
   3  -2  -7   78.19   16.80
   3  -2  -7   86.09   16.20
  -4   2   8   29.40   12.50
  -4   2   8   38.50   12.30
  -4   2   8   37.60   11.60
   4   2  -8   25.60   13.90
  -4   2   8   42.70   10.70
  -4  -2   8   44.70   12.80
  -4  -2   8   36.80   12.60
   4  -2  -8   32.90   13.40
  -4  -2   8   12.20    9.10
  -6   3   2   45.10   10.90
  -6   3   2   25.40    9.40
  -6   3   2    6.00   10.00
  -6   3   2   27.40   12.20
  -6   3   2   17.20   10.30
  -6   3   2   21.30   10.30
  -6  -3   2    0.50   10.00
  -6  -3   2   35.70   11.30
   6  -3  -2   15.10   10.60
  -6  -3   2   12.20   10.50
  -6  -3   2   12.60   10.10
  -6  -3   2   31.30   10.70
  -6  -3   2   13.20   10.70
  -5   3   1   18.90   14.10
  -5   3   1   16.10   11.50
  -5   3   1   24.40   11.90
  -5   3   1   34.60   12.50
  -5   3   1   18.70   11.80
  -5   3   1   36.50   12.00
  -5   3   1    2.80   11.40
  -5  -3   1   44.20   14.90
   5  -3  -1   18.20   12.60
  -5  -3   1   26.00   15.80
  -5  -3   1   45.70   13.70
  -5  -3   1   19.50   11.90
  -5  -3   1   13.90   11.80
  -5  -3   1   22.90   12.00
  -5  -3   1   30.80   11.60
  -5  -3   1   39.40   13.70
  -4   3   0   13.00    8.40
   4   3   0   16.00    9.10
  -4   3   0   15.70    8.90
  -4  -3   0    7.20    8.10
  -4  -3   0    7.00    8.40
   4  -3   0   24.30    9.20
  -3   3  -1   46.80    8.80
   3   3   1   56.19   10.10
  -3   3  -1   58.19   10.10
   3  -3   1   52.69    9.90
  -3  -3  -1   55.89   10.10
  -3  -3  -1   70.99   10.20
  -2   3  -2    4.20    6.00
  -2   3  -2    9.40    5.50
   2   3   2    9.80    5.10
  -2  -3  -2   17.60    6.60
   2  -3   2    8.60    5.70
  -2  -3  -2    9.40    5.90
  -2  -3  -2    1.60    4.90
   2  -3   2    3.50    5.40
  -1   3  -3  635.34   28.70
   1   3   3  669.83   29.30
   1  -3   3  655.43   28.40
   1  -3   3  695.63   29.10
  -1  -3  -3  612.74   29.50
  -1  -3  -3  646.24   29.00
  -1  -3  -3  662.73   28.10
   0   3   4  108.99    9.50
   0   3   4  110.19   11.50
   0   3  -4  103.59   11.90
   0  -3  -4   98.59   12.30
   0  -3   4   85.99   11.30
   0  -3  -4   97.29   11.60
   0  -3  -4   89.99   10.80
   0  -3   4   81.39    9.90
  -1   3   5   87.29   11.70
  -1   3   5   94.39   12.50
   1   3  -5  117.99   13.30
  -1  -3   5   67.19   10.20
  -1  -3   5   79.59   10.80
  -1  -3   5   84.79   11.50
   1  -3  -5   86.99   11.30
   1  -3  -5   70.49   11.80
   2   3  -6  444.16   27.50
  -2   3   6  405.06   25.40
   2   3  -6  431.86   27.90
  -2  -3   6  412.56   27.60
   2  -3  -6  403.36   25.90
   2  -3  -6  439.46   27.70
  -2  -3   6  427.66   26.80
   3   3  -7   -7.00    9.80
  -3   3   7  -10.50   17.70
  -3   3   7  -12.10   10.30
   3   3  -7   -1.10   10.10
   3   3  -7  -11.30    9.30
  -3   3   7   -8.00   13.10
  -3   3   7   15.00   14.60
   3  -3  -7  -13.00    9.10
  -3  -3   7   -3.80   11.60
  -3  -3   7   -7.40   10.00
  -3  -3   7  -19.40   10.10
   3  -3  -7    5.90   12.00
  -3  -3   7   -1.30   13.40
   3  -3  -7    5.60   13.00
  -3  -3   7   -3.60   10.20
  -4   3   8   68.49   16.40
  -4   3   8   84.09   14.70
  -4   3   8   58.99   12.10
   4   3  -8   50.69   15.20
  -4   3   8   55.19   13.30
  -4  -3   8   67.09   15.10
  -4  -3   8   76.69   12.30
  -4  -3   8   71.09   14.20
   4  -3  -8   47.20   13.80
   4  -3  -8   76.89   13.90
  -6   4   2   51.09   13.40
  -6   4   2   50.19   10.50
  -6   4   2   78.69   13.80
  -6   4   2   59.29   13.20
  -6   4   2   18.00   11.20
  -6  -4   2   29.20   12.40
  -6  -4   2   41.30   10.00
  -6  -4   2   25.00   12.80
  -6  -4   2   35.70    9.90
   6  -4  -2   36.10   10.50
  -6  -4   2   72.89   12.00
  -6  -4   2   15.70    7.60
  -5   4   1   27.00   12.90
  -5   4   1   48.60   13.50
  -5   4   1   32.90   12.60
  -5   4   1   45.80   15.00
  -5   4   1   38.70   13.40
  -5   4   1   47.50   13.90
  -5   4   1    1.40   10.80
  -5  -4   1   36.60   12.90
  -5  -4   1   11.10   11.40
  -5  -4   1   35.50   12.80
  -5  -4   1   34.00   12.00
  -5  -4   1   24.50   13.50
   5  -4  -1   21.10   11.80
  -5  -4   1   56.79   13.50
  -5  -4   1   29.10   13.00
   4   4   0   91.79   13.60
  -4   4   0  115.49   15.80
  -4   4   0   87.19   13.30
  -4  -4   0  105.09   14.40
  -4  -4   0   80.69   13.60
   4  -4   0  125.49   15.30
   3   4   1  212.68   17.70
  -3   4  -1  186.98   15.30
  -3   4  -1  183.68   17.10
  -3  -4  -1  190.98   16.00
  -3  -4  -1  201.38   17.00
  -3  -4  -1  183.48   15.80
   3  -4   1  198.98   16.90
  -2   4  -2  108.89   10.70
   2   4   2   76.19    9.60
  -2   4  -2   87.49   11.60
  -2  -4  -2   77.89   10.10
   2  -4   2   98.79   11.50
  -2  -4  -2   75.09   10.40
   2  -4   2   82.39    9.90
  -2  -4  -2   76.49    9.70
  -1   4  -3   50.09    7.40
   1   4   3   49.00    8.20
  -1  -4  -3   31.10    7.60
   1  -4   3   44.40    7.80
   1  -4   3   51.79    8.40
  -1  -4  -3   48.90    7.80
  -1  -4  -3   46.20    8.40
   0   4   4  982.20   40.00
   0   4   4  978.40   37.20
   0   4  -4  981.30   39.00
   0  -4   4  922.31   37.00
   0  -4  -4  936.31   40.10
   0  -4   4 1002.70   39.90
   0  -4  -4  985.50   39.70
   0  -4  -4  920.11   36.70
   1   4  -5   -5.80    7.70
  -1   4   5    0.90    6.10
  -1   4   5   -4.80    5.50
  -1  -4   5   -2.50    5.90
   1  -4  -5   13.10    7.30
  -1  -4   5   -1.40    6.10
  -1  -4   5   18.20    7.20
   1  -4  -5   27.10    8.00
   2   4  -6    9.90   10.80
  -2   4   6   28.70   11.00
  -2  -4   6   31.50   10.60
   2  -4  -6   26.80    9.90
   2  -4  -6   37.30   10.50
  -2  -4   6   39.40   10.50
  -3   4   7   81.49   19.30
  -3   4   7   57.89   14.30
   3   4  -7   97.39   16.60
   3   4  -7   70.69   15.10
  -3   4   7   81.49   16.50
  -3  -4   7   69.29   15.50
  -3  -4   7  115.69   20.80
   3  -4  -7   93.39   15.50
  -3  -4   7   94.89   16.10
  -3  -4   7   85.39   17.20
  -3  -4   7   93.19   16.50
   3  -4  -7   63.89   15.50
  -4   4   8   28.70   12.00
  -4   4   8   52.39   15.30
  -4   4   8   29.90   10.80
  -4   4   8   71.79   13.50
  -4  -4   8   44.50   11.90
   4  -4  -8   29.90   13.50
   4  -4  -8   66.39   15.10
  -4  -4   8   31.40   14.10
  -4  -4   8   53.99   10.40
  -4  -4   8   48.90   16.00
  -4  -4   8   31.90   11.90
  -6   5   2  241.28   22.30
  -6   5   2  270.37   23.30
  -6   5   2  184.28   23.50
  -6   5   2  205.38   18.00
  -6  -5   2  235.48   21.60
  -6  -5   2  243.18   19.10
   6  -5  -2  209.38   22.20
  -6  -5   2  229.68   21.90
  -6  -5   2  252.87   23.40
  -6  -5   2  229.18   23.50
  -5   5   1  386.96   27.50
  -5   5   1  404.56   30.70
  -5   5   1  405.76   30.10
  -5   5   1  444.36   35.50
  -5   5   1  432.56   29.90
  -5   5   1  434.36   29.60
  -5   5   1  467.75   30.50
  -5  -5   1  352.66   28.20
  -5  -5   1  433.26   32.10
  -5  -5   1  348.37   29.80
   5  -5  -1  452.45   31.70
   5  -5  -1  410.96   31.40
  -5  -5   1  414.16   29.20
  -5  -5   1  408.26   29.10
  -5  -5   1  397.46   29.30
  -5  -5   1  374.36   28.90
  -4   5   0  812.32   38.00
  -4   5   0  848.22   40.20
   4   5   0  762.42   37.70
  -4  -5   0  749.53   38.80
  -4  -5   0  769.92   38.70
   4  -5   0  746.13   40.60
   4  -5   0  787.82   37.30
  -3   5  -1   15.50    7.10
  -3   5  -1   17.40    7.70
  -3  -5  -1   13.90    6.50
  -3  -5  -1   24.80    7.40
  -3  -5  -1   15.90    7.00
   3  -5   1   22.70    7.80
  -2   5  -2 1539.05   53.39
   2   5   2 1394.86   51.79
   2  -5   2 1399.86   52.99
  -2  -5  -2 1309.67   51.69
  -2  -5  -2 1299.67   52.79
   2  -5   2 1336.17   50.59
  -2  -5  -2 1353.96   52.79
   1   5   3  136.09   12.30
   1  -5   3   90.99   11.20
  -1  -5  -3  119.69   12.70
   1  -5   3  144.59   12.20
  -1  -5  -3  134.39   13.30
  -1  -5  -3  112.69   11.10
   0   5   4  116.09    9.90
   0   5   4  109.59   12.20
   0   5  -4  103.29   11.90
   0  -5   4  102.49    9.80
   0  -5   4  112.59   11.20
   0  -5  -4   86.69    9.90
   0  -5  -4  111.29   12.60
   0  -5  -4  117.09   12.10
   0  -5   4  111.69   12.00
  -1   5   5  103.19   12.40
  -1   5   5  116.69   13.20
   1   5  -5  127.79   14.00
  -1  -5   5   91.89   11.70
   1  -5  -5   79.69   11.70
  -1  -5   5   87.09   11.90
   1  -5  -5  111.79   13.90
  -1  -5   5   68.79   10.90
  -2   5   6  209.88   20.70
   2   5  -6  189.78   19.50
   2  -5  -6  185.68   19.30
  -2  -5   6  226.58   19.90
  -2  -5   6  186.28   19.50
   2  -5  -6  194.68   18.80
  -3   5   7   79.19   17.40
   3   5  -7   41.20   13.90
   3   5  -7   56.09   13.70
  -3   5   7   37.50   14.30
  -3   5   7   56.19   19.30
   3  -5  -7   54.99   14.10
  -3  -5   7   37.90   15.90
   3  -5  -7   39.40   12.70
  -3  -5   7   53.99   15.30
  -3  -5   7   27.10   12.40
  -3  -5   7   44.20   13.90
  -3  -5   7   44.50   13.90
  -3  -5   7   75.99   16.00
   3  -5  -7   47.10   14.50
  -4   5   8  280.87   26.70
  -4   5   8  303.57   22.70
  -4   5   8  297.47   20.80
   4  -5  -8  295.87   23.60
  -4  -5   8  307.97   22.70
  -4  -5   8  324.77   22.60
  -4  -5   8  317.87   24.70
   4  -5  -8  245.18   20.00
  -4  -5   8  263.17   23.90
   4  -5  -8  322.77   26.50
  -4  -5   8  287.47   23.60
  -6   6   2   43.20   12.50
  -6   6   2   51.99   10.20
  -6   6   2   67.79   13.40
  -6  -6   2   52.29   11.00
  -6  -6   2   21.90   10.80
  -6  -6   2   12.00   11.70
   6  -6  -2   51.19   11.20
  -6  -6   2   56.29   12.30
  -6  -6   2   68.19   13.50
  -5   6   1   86.69   17.20
  -5   6   1   71.59   15.40
  -5   6   1   49.20   15.50
  -5   6   1   97.09   15.70
  -5   6   1   82.79   16.20
  -5  -6   1   65.29   15.50
  -5  -6   1   94.69   16.50
  -5  -6   1   48.40   13.80
  -5  -6   1   74.79   13.80
  -5  -6   1   72.89   17.00
  -5  -6   1  101.69   14.90
   5  -6  -1   63.29   15.50
   5  -6  -1   67.09   16.20
  -5  -6   1   36.40   13.90
  -4   6   0   87.99   14.20
   4   6   0  106.89   16.20
   4  -6   0   76.19   12.10
   4  -6   0   82.29   14.40
  -4  -6   0  108.99   15.10
  -4  -6   0   87.29   13.70
  -3   6  -1  156.68   14.60
   3  -6   1  128.39   15.10
  -3  -6  -1  131.39   14.00
  -3  -6  -1  139.49   14.80
  -3  -6  -1  153.98   15.50
   2   6   2  141.69   13.40
  -2  -6  -2  120.09   12.20
  -2  -6  -2  164.48   14.10
   2  -6   2  139.89   13.50
  -2  -6  -2  126.09   13.30
   2  -6   2  138.29   11.20
   1   6   3  668.73   29.90
  -1  -6  -3  642.64   30.10
   1  -6   3  642.24   29.10
  -1  -6  -3  592.04   29.60
   1  -6   3  657.33   29.10
  -1  -6  -3  661.33   28.50
   0   6   4  438.66   21.50
   0   6   4  481.65   24.70
   0  -6  -4  505.15   26.20
   0  -6   4  451.75   23.10
   0  -6  -4  478.25   24.40
   0  -6   4  444.56   24.10
   0  -6   4  441.86   22.40
   0  -6  -4  475.65   22.10
  -1   6   5  228.98   17.20
   1   6  -5  223.38   17.70
  -1   6   5  213.38   17.30
   1  -6  -5  201.58   17.70
   1  -6  -5  234.38   18.10
  -1  -6   5  244.88   17.90
  -1  -6   5  209.88   17.60
  -1  -6   5  227.68   17.70
   2   6  -6   25.90   11.90
  -2  -6   6   25.00   10.40
   2  -6  -6   43.70   11.00
   2  -6  -6   49.10   11.40
   3   6  -7   -1.60   10.80
  -3   6   7    2.40   13.70
  -3   6   7   18.00   13.00
   3   6  -7   24.90   12.40
  -3  -6   7   14.50   11.40
  -3  -6   7   -4.30   11.50
  -3  -6   7    0.80   11.10
   3  -6  -7   -1.00   11.00
  -3  -6   7   38.10   12.00
  -3  -6   7   21.10   12.00
   3  -6  -7   11.60   10.90
  -3  -6   7   12.90   13.50
   3  -6  -7   -2.00   10.30
  -4   6   8   -1.90    9.20
  -4   6   8    1.90   12.00
  -4   6   8   -5.30    6.90
  -4  -6   8   13.90    7.40
  -4  -6   8    4.40   10.10
  -4  -6   8    1.50    8.50
  -4  -6   8    5.30   10.40
   4  -6  -8    1.20   10.70
   4  -6  -8    7.00    7.20
  -4  -6   8  -17.40   10.90
  -6   7   2    9.70   10.70
  -6   7   2    7.20    7.30
  -6   7   2    4.90    9.90
  -6  -7   2    4.20    7.40
  -6  -7   2   -1.70    6.40
   6  -7  -2   13.50   10.50
  -6  -7   2    2.50    7.80
  -6  -7   2  -13.40    8.50
  -6  -7   2    6.40    9.20
  -5   7   1  189.68   22.00
  -5   7   1  142.69   19.90
  -5   7   1  207.78   23.10
  -5   7   1  212.58   23.30
  -5  -7   1  189.88   21.30
  -5  -7   1  165.28   18.00
  -5  -7   1  166.98   23.10
   5  -7  -1  187.28   23.30
  -5  -7   1  156.58   17.90
  -5  -7   1  211.58   22.60
   5  -7  -1  135.09   19.80
  -5  -7   1  185.98   23.30
  -5  -7   1  200.98   22.60
  -4   7   0   19.50   16.00
   4   7   0    5.00   10.80
  -4   7   0   -2.20   14.50
  -4  -7   0   26.10   12.80
  -4  -7   0    0.60    8.10
   4  -7   0    7.90    9.60
  -4  -7   0   11.30   12.60
  -4  -7   0    4.70   12.80
  -4  -7   0    8.10    8.80
  -4  -7   0   40.40   18.40
   4  -7   0   -0.80    7.70
  -3   7  -1   73.69   11.10
   3  -7   1   65.49   10.70
  -3  -7  -1   82.39   11.30
  -3  -7  -1   76.89   12.20
  -3  -7  -1   79.19   11.60
   2   7   2   84.79   10.60
  -2  -7  -2   63.49   10.20
  -2  -7  -2   91.29   11.90
   2  -7   2   69.99    9.10
   2  -7   2   76.09   11.10
  -2  -7  -2   60.49    9.40
   1   7   3   44.50    8.70
  -1  -7  -3   50.39    9.20
   1  -7   3   47.40    7.90
   1  -7   3   39.60    8.00
  -1  -7  -3   26.10    7.80
  -1  -7  -3   56.99    8.70
   0   7   4  238.68   17.70
   0   7   4  286.67   16.90
   0  -7   4  262.87   17.50
   0  -7   4  293.77   17.10
   0  -7  -4  275.07   16.20
   0  -7  -4  235.28   17.50
   0  -7  -4  269.47   18.40
   0  -7   4  266.27   18.20
  -1   7   5  158.68   15.00
  -1   7   5  134.39   14.70
   1  -7  -5  123.99   15.00
  -1  -7   5  135.09   14.20
   1  -7  -5  136.09   14.90
  -1  -7   5  155.38   17.10
  -1  -7   5  149.29   14.90
   2   7  -6  189.98   19.30
   2  -7  -6  218.58   21.70
  -2  -7   6  194.98   19.50
   2  -7  -6  176.88   19.10
   3   7  -7    5.00   10.80
  -3   7   7   20.00   12.20
   3   7  -7   12.10   12.40
  -3   7   7   18.30   14.50
  -3  -7   7    6.10   10.90
  -3  -7   7    5.60   10.90
   3  -7  -7   29.40   13.20
  -3  -7   7   22.90   14.70
   3  -7  -7    6.80   10.60
  -3  -7   7    6.30   12.20
   3  -7  -7   15.30   11.20
  -3  -7   7   -7.00    7.40
  -3  -7   7    8.00   11.60
  -4   7   8   44.10   11.90
  -4   7   8   40.50   12.30
  -4  -7   8   38.40    9.60
  -4  -7   8   25.60   11.10
  -4  -7   8   43.90   10.90
   4  -7  -8   58.19   14.20
  -4  -7   8   36.40   10.10
  -4  -7   8   38.30   13.70
  -6   8   2   -0.60    6.50
  -6   8   2   17.60   10.60
  -6   8   2    1.10    9.10
   6  -8  -2   -6.20    9.10
  -6  -8   2   12.60    7.40
  -6  -8   2   -2.80    9.50
  -6  -8   2   12.60    8.00
  -6  -8   2   -4.00    8.90
  -6  -8   2    0.30   11.30
  -5   8   1  231.88   24.00
  -5   8   1  307.57   25.90
  -5   8   1  244.78   24.10
   5  -8  -1  224.88   25.00
  -5  -8   1  255.97   25.20
  -5  -8   1  251.97   26.00
  -5  -8   1  272.17   24.60
  -5  -8   1  243.98   24.70
   5  -8  -1  266.57   25.40
  -5  -8   1  243.28   24.40
  -5  -8   1  246.68   26.70
  -5  -8   1  218.08   22.80
  -4   8   0   31.00   13.50
   4   8   0   31.50   12.50
  -4   8   0   36.90   13.20
   4  -8   0   20.40   10.80
  -4  -8   0   35.20   10.70
   4  -8   0   15.20    8.50
  -4  -8   0   32.80   10.40
   4  -8   0    6.30   13.00
  -4  -8   0    3.90   10.60
  -4  -8   0    6.50   12.20
  -4  -8   0   22.50   13.20
  -4  -8   0    8.10   12.70
   3  -8   1  196.48   16.50
  -3  -8  -1  214.48   17.20
  -3  -8  -1  212.38   17.70
  -3  -8  -1  195.68   17.10
   2   8   2  316.87   20.10
   2  -8   2  371.66   20.80
  -2  -8  -2  310.87   20.00
   2  -8   2  362.46   19.60
  -2  -8  -2  362.66   22.10
  -2  -8  -2  390.96   21.80
   1   8   3  509.65   26.10
   1  -8   3  495.95   24.80
   1  -8   3  520.85   25.50
  -1  -8  -3  504.25   24.70
   1  -8   3  527.85   25.40
  -1  -8  -3  531.45   27.10
  -1  -8  -3  516.05   27.10
   0   8   4  115.09   11.40
   0   8   4  120.19   13.60
   0  -8   4  115.49   12.70
   0  -8   4  138.19   13.60
   0  -8   4  123.09   11.50
   0  -8  -4  129.99   13.60
   0  -8  -4  119.19   13.70
   0  -8  -4  139.59   12.10
  -1   8   5   21.80    8.00
  -1   8   5   30.30    8.90
  -1  -8   5   14.60    7.90
   1  -8  -5   24.60    8.00
  -1  -8   5   19.90    8.00
   1  -8  -5   14.00    7.70
  -1  -8   5   13.00    8.10
  -2  -8   6    2.20    9.00
   2  -8  -6   -6.50    8.10
   2  -8  -6   -4.10    8.40
   3   8  -7  108.89   18.00
  -3   8   7   77.49   16.10
  -3   8   7  105.09   19.30
   3  -8  -7   72.19   16.20
  -3  -8   7  111.79   16.70
  -3  -8   7  118.79   15.80
   3  -8  -7  113.09   17.20
  -3  -8   7   95.69   15.60
  -3  -8   7  121.89   21.40
  -3  -8   7   72.19   15.70
   3  -8  -7   86.59   16.10
  -3  -8   7  109.69   17.90
  -4   8   8   18.70   12.00
  -4   8   8    6.70   10.50
  -4  -8   8    6.70    7.50
  -4  -8   8    6.90    8.90
  -4  -8   8   16.10   10.40
  -4  -8   8  -13.50    7.60
   4  -8  -8    2.20   11.20
  -4  -8   8   23.40   10.80
  -6   9   2  112.29   14.20
  -6   9   2   96.09   15.20
  -6   9   2  148.59   15.70
  -6  -9   2  109.29   16.00
  -6  -9   2  134.69   14.30
  -6  -9   2  112.69   14.30
   6  -9  -2  133.39   15.10
  -6  -9   2  114.39   14.70
  -6  -9   2   84.99   15.20
   6  -9  -2   91.99   14.90
  -5   9   1  -10.60    9.70
  -5   9   1   18.90   12.90
  -5   9   1    6.00   12.30
  -5  -9   1   19.70   12.50
  -5  -9   1   -6.00   11.30
   5  -9  -1   27.40   13.20
   5  -9  -1   34.70   14.20
  -5  -9   1    7.20   12.50
  -5  -9   1    7.70   11.60
  -5  -9   1   16.60   11.80
  -5  -9   1   27.10   12.20
  -5  -9   1   10.10   11.40
  -4   9   0  548.05   34.80
  -4   9   0  502.35   32.70
   4  -9   0  492.65   31.60
  -4  -9   0  484.45   34.00
  -4  -9   0  508.65   31.00
   4  -9   0  504.45   30.20
  -4  -9   0  559.14   30.30
  -4  -9   0  459.55   32.40
  -4  -9   0  495.55   31.90
  -4  -9   0  509.95   34.90
   4  -9   0  590.94   36.60
  -3  -9  -1  266.87   19.20
   3  -9   1  240.38   18.70
  -3  -9  -1  275.67   19.70
  -3  -9  -1  231.58   20.50
   2   9   2   -2.90    5.30
   2  -9   2    6.80    6.40
  -2  -9  -2   10.10    6.30
   2  -9   2    7.50    6.00
   2  -9   2    1.00    5.40
  -2  -9  -2    0.40    5.90
  -2  -9  -2    8.60    6.40
   1   9   3    5.30    6.50
  -1  -9  -3    6.80    5.90
  -1  -9  -3    6.20    6.30
   1  -9   3   -0.30    5.50
   1  -9   3    5.60    5.50
   1  -9   3   11.20    6.10
  -1  -9  -3   -4.60    5.10
   0   9   4   55.29    9.40
   0   9   4   54.59   10.00
   0  -9   4   59.39    9.90
   0  -9  -4   58.89    9.90
   0  -9   4   45.40    8.90
   0  -9   4   53.69    8.50
   0  -9  -4   40.60    7.90
   0  -9  -4   41.50    9.00
  -1   9   5  414.56   24.90
  -1   9   5  401.06   24.50
  -1  -9   5  428.86   25.20
  -1  -9   5  391.76   24.20
   1  -9  -5  427.96   25.20
   1  -9  -5  399.66   25.40
  -1  -9   5  411.36   25.70
   2  -9  -6   30.90   10.90
  -2  -9   6   36.10   11.40
   2  -9  -6   32.60   11.20
  -2  -9   6   49.40   18.00
   3   9  -7   54.39   14.60
  -3   9   7   57.49   16.80
  -3   9   7   93.69   16.80
  -3  -9   7   72.69   15.30
   3  -9  -7   58.29   14.90
  -3  -9   7   62.39   13.70
   3  -9  -7   43.50   14.90
  -3  -9   7   66.39   13.10
  -3  -9   7   78.29   14.70
  -3  -9   7   44.60   13.20
   3  -9  -7   78.59   15.60
  -3  -9   7   84.59   16.50
  -4   9   8   33.60   11.10
  -4   9   8   29.70   12.70
  -4  -9   8   47.00    9.70
  -4  -9   8   29.30   11.40
  -4  -9   8   19.90   11.00
   4  -9  -8   43.60   13.50
  -4  -9   8   33.30   13.00
  -4  -9   8   47.90   10.20
  -6  10   2   92.99   13.00
  -6  10   2  100.09   15.40
   6 -10  -2   63.29   13.40
  -6 -10   2   98.79   13.80
  -6 -10   2  110.39   14.90
   6 -10  -2   79.79   13.40
  -6 -10   2   94.59   14.10
  -6 -10   2   73.49   11.70
  -6 -10   2   72.19   14.50
  -5  10   1    1.50   11.30
  -5  10   1    8.70   10.20
  -5 -10   1    1.90   11.80
  -5 -10   1   -6.00    7.40
  -5 -10   1  -13.90   10.00
  -5 -10   1    5.30   11.50
  -5 -10   1    7.40    8.10
  -5 -10   1   -2.20    8.10
  -5 -10   1    8.20   12.30
   5 -10  -1   15.20   11.80
   5 -10  -1   12.30   12.90
  -4  10   0  316.67   26.90
   4  10   0  309.67   23.70
  -4  10   0  343.07   29.10
  -4 -10   0  383.56   25.90
   4 -10   0  316.17   23.20
  -4 -10   0  276.37   25.50
  -4 -10   0  377.86   26.20
   4 -10   0  285.17   28.00
  -4 -10   0  303.77   28.50
  -4 -10   0  292.57   27.30
  -4 -10   0  338.67   29.30
   3 -10   1    2.90    9.90
  -3 -10  -1   12.80    7.20
  -3 -10  -1   11.00    8.90
   3 -10   1    0.20    6.80
  -3 -10  -1    8.10    7.70
   2  10   2    2.20    6.20
  -2 -10  -2    7.60    6.20
   2 -10   2   -0.90    5.00
   2 -10   2   -3.00    5.30
   2 -10   2   -5.20    5.90
  -2 -10  -2    2.10    5.50
  -2 -10  -2   -4.30    5.50
   1  10   3   62.69   10.20
   1 -10   3   73.89   11.00
  -1 -10  -3   44.30    9.90
  -1 -10  -3   69.89   10.50
   1 -10   3   61.39    9.60
   1 -10   3   44.80    8.30
  -1 -10  -3   35.10    8.00
   0  10   4   26.90    8.80
   0  10   4   21.50    6.80
   0 -10   4   19.00    8.90
   0 -10   4   43.10    9.00
   0 -10  -4   29.30    7.30
   0 -10  -4   46.80    9.20
   0 -10  -4   42.20    9.30
   0 -10   4   29.00    7.30
  -1  10   5  155.28   16.60
  -1  10   5  191.68   17.30
  -1 -10   5  143.89   15.90
   1 -10  -5  133.69   15.60
   1 -10  -5  149.79   16.60
  -1 -10   5  122.59   15.90
  -1 -10   5  137.59   15.70
  -2  10   6  405.46   30.60
  -2  10   6  347.17   31.90
   2 -10  -6  347.47   26.20
  -2 -10   6  346.67   29.30
   2 -10  -6  395.96   27.10
   2 -10  -6  320.07   29.90
  -2 -10   6  324.57   27.80
  -2 -10   6  385.56   26.90
  -2 -10   6  486.45   34.70
  -2 -10   6  329.07   29.30
  -2 -10   6  394.06   29.40
   3  10  -7   17.50   12.70
  -3  10   7    8.00   13.10
  -3  10   7   11.40   11.60
  -3 -10   7   24.20   12.20
   3 -10  -7    7.00   11.40
  -3 -10   7   18.30   12.60
  -3 -10   7   21.20   11.10
   3 -10  -7   31.20   13.50
   3 -10  -7   17.70   11.70
  -3 -10   7   13.90   11.60
  -3 -10   7   10.80   11.70
  -3 -10   7   12.90   10.80
   4  10  -8   -6.40    9.60
  -4  10   8  -21.00   10.20
  -4  10   8    4.00    7.00
  -4 -10   8   -4.20    8.80
  -4 -10   8   -2.20    6.70
  -4 -10   8   10.40    9.30
   4 -10  -8   -0.10    9.80
  -4 -10   8    5.10    8.40
  -6  11   2   16.50    8.00
  -6 -11   2   13.10   10.00
  -6 -11   2   14.20    6.90
  -6 -11   2   23.40    9.90
  -6 -11   2   26.10    9.30
   6 -11  -2   17.40   10.30
   6 -11  -2   -1.10    9.60
  -5  11   1   39.70   13.00
  -5  11   1   47.10   14.50
  -5 -11   1   18.80   12.80
  -5 -11   1   29.10   13.70
  -5 -11   1   21.50   12.70
   5 -11  -1   20.00   12.50
  -5 -11   1   35.70   14.40
  -5 -11   1   39.20   10.70
  -5 -11   1   25.40   12.00
  -5 -11   1   28.30   12.10
  -4  11   0   40.30   15.00
   4  11   0    7.50   10.80
  -4  11   0   20.00   11.70
  -4  11   0   51.79   16.30
  -4 -11   0   48.60   12.50
  -4 -11   0   23.40   13.90
   4 -11   0    3.60   12.10
  -4 -11   0   17.60   12.60
   4 -11   0   31.00   10.70
  -4 -11   0   28.00   13.10
  -4 -11   0    8.10   12.00
  -4 -11   0   18.30   10.10
   3 -11   1  466.45   28.60
  -3 -11  -1  512.25   28.80
  -3 -11  -1  505.45   27.60
  -3 -11  -1  449.26   27.00
   3 -11   1  501.75   27.30
   2  11   2   13.70    7.20
  -2 -11  -2    5.40    6.90
  -2 -11  -2    1.90    6.60
  -2 -11  -2   -1.30    5.60
   2 -11   2   20.00    7.50
   2 -11   2    6.80    6.90
   2 -11   2   16.50    7.00
   1  11   3    2.70    6.20
   1 -11   3    4.50    5.90
  -1 -11  -3   10.10    6.50
   1 -11   3    8.60    6.50
  -1 -11  -3    3.60    6.20
  -1 -11  -3   -5.60    6.50
   1 -11   3    2.60    6.20
   0  11   4   -3.30    5.30
   0  11   4   -4.60    6.80
   0 -11   4    6.00    6.00
   0 -11  -4    4.60    7.00
   0 -11  -4   -3.50    5.80
   0 -11  -4   -7.00    5.40
   0 -11   4    8.90    8.60
   0 -11   4    8.90    6.80
  -1  11   5 1080.09   48.00
  -1 -11   5 1106.29   49.40
  -1 -11   5 1057.99   47.80
   1 -11  -5 1152.78   48.60
  -1 -11   5 1068.89   47.30
   1 -11  -5 1181.98   49.90
  -2  11   6   -2.60   14.50
  -2  11   6   31.40   13.70
  -2 -11   6   31.00   13.50
  -2 -11   6    2.50   12.10
   2 -11  -6   44.90   14.80
  -2 -11   6   31.60   13.80
   2 -11  -6   20.10   11.10
  -2 -11   6   40.80   13.50
  -2 -11   6   13.00   11.90
  -2 -11   6    5.40   12.20
   2 -11  -6    8.40   14.20
   2 -11  -6   21.20   10.70
  -3  11   7   -4.80   12.60
   3  11  -7   -5.00   10.40
  -3  11   7  -20.80   10.10
  -3 -11   7    6.20   11.30
  -3 -11   7    5.70   11.10
  -3 -11   7   -5.70    9.90
  -3 -11   7    5.90   10.80
   3 -11  -7   22.20   12.50
  -3 -11   7   -7.00    9.90
   3 -11  -7   16.10   11.60
  -3 -11   7   11.40   12.50
   3 -11  -7  -10.90    9.90
   4  11  -8   43.50    9.90
  -4  11   8   67.79   14.50
  -4  11   8   49.20   10.50
  -4 -11   8   85.19   13.70
  -4 -11   8   55.69   10.90
  -4 -11   8   58.89   12.50
   4 -11  -8   52.99   13.20
  -4 -11   8   41.40   11.60
  -6  12   2   22.20    8.00
  -6 -12   2   17.10    8.00
  -6 -12   2    8.40    8.50
   6 -12  -2   15.80   10.00
  -6 -12   2   18.30    9.70
   6 -12  -2   18.20    7.60
  -6 -12   2   20.90   10.00
  -5  12   1  365.46   28.00
  -5  12   1  337.97   26.50
  -5 -12   1  359.86   26.90
  -5 -12   1  296.77   26.60
  -5 -12   1  359.16   28.20
   5 -12  -1  343.97   28.30
  -5 -12   1  329.97   27.80
  -5 -12   1  347.87   29.10
  -5 -12   1  328.47   28.30
   5 -12  -1  269.27   26.80
  -4  12   0   97.19   17.70
  -4  12   0  118.69   19.40
  -4  12   0  100.39   16.70
  -4 -12   0   86.19   16.90
  -4 -12   0   93.79   18.00
  -4 -12   0   94.29   15.10
  -4 -12   0  115.49   16.30
   4 -12   0  115.09   19.20
  -4 -12   0   92.49   16.60
   4 -12   0  105.09   14.50
  -4 -12   0   81.39   16.80
  -3 -12  -1  332.07   23.40
  -3 -12  -1  327.67   22.70
  -3 -12  -1  332.97   22.50
   3 -12   1  335.07   22.30
   3 -12   1  314.37   24.20
   2  12   2  326.37   21.60
  -2 -12  -2  308.97   22.00
  -2 -12  -2  356.66   22.10
   2 -12   2  335.27   20.00
  -2 -12  -2  315.07   21.40
   2 -12   2  325.57   21.20
   2 -12   2  368.46   23.10
   1  12   3   20.30    8.30
   1 -12   3   27.60    8.50
   1 -12   3   20.70    9.30
  -1 -12  -3   13.40    6.90
  -1 -12  -3   14.70    7.10
   1 -12   3   23.80    7.80
  -1 -12  -3   24.50    8.50
   0  12   4  163.18   17.00
   0  12   4  196.58   16.00
   0 -12   4  170.38   15.70
   0 -12  -4  220.58   16.20
   0 -12  -4  198.88   17.80
   0 -12   4  190.98   17.60
   0 -12   4  218.18   17.60
   0 -12  -4  207.08   17.00
  -1  12   5  189.28   19.20
  -1  12   5  189.48   19.40
  -1 -12   5  209.28   20.00
  -1 -12   5  171.88   18.30
  -1 -12   5  192.78   18.80
   1 -12  -5  198.48   18.10
   1 -12  -5  192.88   19.30
  -2  12   6  -11.90   13.90
  -2  12   6   -7.10   11.20
  -2  12   6   -5.50   14.30
  -2 -12   6   -1.90    9.80
  -2 -12   6   -5.30   11.60
  -2 -12   6   -8.80   11.80
  -2 -12   6  -13.00   10.10
   2 -12  -6  -12.10   12.20
  -2 -12   6   31.30   13.70
   2 -12  -6   -7.90   11.40
  -2 -12   6    2.60   11.10
   2 -12  -6   -2.60    9.10
   2 -12  -6    4.30    9.60
  -3  12   7   25.90   14.20
   3  12  -7   29.20   13.60
  -3  12   7   21.90   12.50
  -3 -12   7   14.80   11.60
   3 -12  -7   33.10   13.90
  -3 -12   7   39.50   11.90
  -3 -12   7   13.20   11.80
  -3 -12   7   36.80   12.80
   3 -12  -7   25.60   12.30
  -3 -12   7   38.50   11.00
  -3 -12   7   28.10   13.90
   3 -12  -7   20.90   11.70
  -4  12   8   36.00   10.90
   4  12  -8   27.80   10.90
  -4  12   8   45.30   12.30
  -4 -12   8   38.70   10.70
  -4 -12   8   16.80    7.50
   4 -12  -8   40.10   11.80
  -4 -12   8   20.30   10.50
  -4 -12   8   33.70    8.10
  -6  13   2   11.50    6.90
  -6 -13   2    5.90    6.20
  -6 -13   2    5.30    9.30
   6 -13  -2   12.30    8.90
  -6 -13   2   -4.30    6.20
  -5  13   1   -0.70   11.80
  -5  13   1   15.90   10.60
  -5 -13   1   16.90   13.00
  -5 -13   1   11.40   13.30
  -5 -13   1   17.70   12.30
   5 -13  -1   -0.10   12.10
  -5 -13   1   35.10   13.70
  -5 -13   1   17.80   12.30
  -5 -13   1   29.60   13.10
   5 -13  -1   -0.70    8.30
  -4  13   0   20.30   14.20
  -4  13   0   31.90   15.00
  -4  13   0   44.70   13.40
  -4 -13   0   16.90   13.60
  -4 -13   0   53.09   16.80
  -4 -13   0   41.70   14.80
   4 -13   0   30.70   10.50
  -4 -13   0   34.80   14.60
  -4 -13   0   43.10   12.40
   4 -13   0   31.10   14.00
   4 -13   0   62.59   15.90
  -4 -13   0   33.40   11.80
   3 -13   1   11.30    9.90
   3 -13   1   14.60    8.00
  -3 -13  -1    3.40    7.10
  -3 -13  -1   16.20    9.40
  -3 -13  -1   17.20    9.10
   2  13   2  193.28   17.20
   2 -13   2  184.48   16.10
   2 -13   2  173.58   17.60
   2 -13   2  172.38   15.20
  -2 -13  -2  165.88   16.40
  -2 -13  -2  168.28   16.50
  -2 -13  -2  201.88   18.00
   1  13   3  627.84   32.20
  -1 -13  -3  635.14   33.00
  -1 -13  -3  609.94   30.10
   1 -13   3  642.54   32.20
   1 -13   3  608.04   30.50
  -1 -13  -3  592.74   31.50
   1 -13   3  614.24   30.10
   0  13   4   14.80    8.30
   0  13   4    8.20    6.70
   0 -13   4    0.80    6.90
   0 -13  -4    3.50    7.10
   0 -13   4    8.30    7.20
   0 -13  -4   -3.60    5.80
   0 -13  -4   -5.20    5.20
   0 -13   4   10.30    8.20
  -1  13   5  332.77   25.30
  -1  13   5  355.36   25.40
   1 -13  -5  347.77   24.90
  -1 -13   5  370.96   25.30
  -1 -13   5  338.17   24.40
  -1 -13   5  405.16   26.40
   1 -13  -5  358.26   24.20
  -2  13   6  236.28   26.30
  -2  13   6  257.37   25.50
  -2  13   6  271.27   29.70
  -2 -13   6  208.38   24.70
  -2 -13   6  249.88   24.60
   2 -13  -6  229.08   25.10
  -2 -13   6  255.37   25.80
  -2 -13   6  196.68   24.10
  -2 -13   6  244.38   23.70
   2 -13  -6  242.78   27.10
   2 -13  -6  269.87   23.90
  -2 -13   6  267.27   25.40
   2 -13  -6  256.37   22.80
  -3  13   7   88.69   18.30
  -3  13   7  118.79   16.20
   3 -13  -7  140.09   18.90
   3 -13  -7  112.29   17.20
  -3 -13   7   78.19   17.00
  -3 -13   7   84.59   14.60
   3 -13  -7  107.99   15.60
  -3 -13   7   99.29   17.00
  -3 -13   7   89.49   14.20
  -3 -13   7   84.39   16.10
  -3 -13   7  117.19   18.00
   4  13  -8   32.50   10.40
  -4  13   8   18.20   10.60
  -4  13   8    4.00    8.90
  -4 -13   8   14.40    9.40
  -4 -13   8   29.00    9.40
  -4 -13   8   19.50    9.40
  -4 -13   8    8.50    6.60
  -4 -13   8   23.30    8.00
  -6  14   2  -12.90    7.80
  -6 -14   2   13.20    7.20
  -6 -14   2   16.60    8.00
  -6 -14   2   21.90   10.30
   6 -14  -2    8.80    6.70
  -5  14   1    6.20    9.80
  -5 -14   1   -3.90   10.50
  -5 -14   1   -3.20    7.70
  -5 -14   1    1.60    9.60
   5 -14  -1   -2.30   11.40
   5 -14  -1   21.00   12.70
  -5 -14   1   -1.00   11.30
  -5 -14   1   16.30   12.70
  -5 -14   1  -12.30   11.90
  -4  14   0   88.09   15.20
  -4  14   0   73.39   17.40
   4 -14   0   52.09   15.00
  -4 -14   0   82.69   15.60
   4 -14   0   83.39   17.10
  -4 -14   0   62.39   15.60
   4 -14   0   80.99   16.60
  -4 -14   0   52.59   13.10
  -4 -14   0   56.99   15.20
   4 -14   0   61.99   12.80
  -4 -14   0   76.19   16.60
  -4 -14   0   66.09   17.00
   4 -14   0   38.70   14.40
  -3 -14  -1   98.29   14.10
   3 -14   1  107.39   14.40
  -3 -14  -1   93.79   15.30
  -3 -14  -1   68.19   12.30
   3 -14   1  100.09   15.90
   2  14   2  345.47   23.30
  -2 -14  -2  358.76   22.50
   2 -14   2  290.57   20.20
  -2 -14  -2  327.07   23.10
   2 -14   2  305.97   23.20
  -2 -14  -2  346.27   23.80
   2 -14   2  356.86   22.50
   1  14   3    8.10    8.40
   1 -14   3    4.90    7.90
   1 -14   3   11.20    7.80
   1 -14   3    9.40    6.90
  -1 -14  -3    8.00    7.80
  -1 -14  -3    6.50    7.10
  -1 -14  -3   -0.70    6.20
   0  14   4  632.54   34.40
   0 -14  -4  669.43   33.80
   0 -14   4  746.53   36.00
   0 -14   4  655.23   33.90
   0 -14   4  637.04   32.80
   0 -14  -4  697.53   34.80
   0 -14  -4  652.13   32.00
  -1  14   5  162.38   20.00
  -1 -14   5  227.08   21.00
   1 -14  -5  221.18   20.40
   1 -14  -5  196.08   18.70
  -1 -14   5  197.08   20.20
  -2  14   6  286.07   37.50
  -2  14   6  256.47   25.70
  -2  14   6  257.07   26.30
   2 -14  -6  256.77   23.90
  -2 -14   6  256.27   25.60
  -2 -14   6  311.27   26.30
   2 -14  -6  231.38   25.10
  -2 -14   6  278.37   25.00
   2 -14  -6  246.18   24.80
  -2 -14   6  249.58   25.10
  -2 -14   6  238.28   26.10
  -2 -14   6  270.17   23.90
   2 -14  -6  224.38   26.80
  -3  14   7    9.10   13.50
  -3  14   7   -0.80   10.70
  -3  14   7   -4.10   10.80
  -3 -14   7    0.20   11.50
  -3 -14   7    7.70   10.80
  -3 -14   7  -13.60    9.30
   3 -14  -7    5.20   11.20
  -3 -14   7   11.50    7.10
   3 -14  -7   -7.20   10.80
  -3 -14   7   -3.90    9.00
  -3 -14   7   14.90   10.20
   3 -14  -7    1.50    8.20
  -4  14   8   11.00    6.90
   4  14  -8   14.60    9.30
  -4 -14   8   -0.20    5.20
  -4 -14   8    3.20    6.50
  -4 -14   8    4.20    5.30
  -4 -14   8   -2.60    8.80
  -4 -14   8   -3.30    7.50
  -6  15   2  103.39   12.90
  -6 -15   2  111.89   14.10
  -6 -15   2   96.29   13.60
  -6 -15   2   97.39   12.20
   6 -15  -2  102.69   13.70
  -5  15   1   71.19   12.20
  -5 -15   1   58.19   15.30
  -5 -15   1   84.19   13.70
  -5 -15   1   53.59   13.70
   5 -15  -1   51.89   11.90
   5 -15  -1   60.19   13.70
   5 -15  -1   54.69   14.50
  -5 -15   1   95.39   15.80
  -4  15   0  534.25   33.20
  -4  15   0  492.95   36.50
  -4 -15   0  520.25   36.30
  -4 -15   0  539.15   35.10
  -4 -15   0  597.64   37.50
   4 -15   0  571.84   31.40
   4 -15   0  512.35   33.70
   4 -15   0  511.25   35.20
  -4 -15   0  561.54   33.10
  -4 -15   0  638.14   35.30
   4 -15   0  529.55   34.00
   4 -15   0  540.35   35.80
  -3  15  -1   -2.80   12.00
  -3 -15  -1    0.80    8.60
  -3 -15  -1    0.60   13.00
  -3 -15  -1   16.50   13.50
   3 -15   1   17.40   13.30
  -3 -15  -1   16.10   10.10
   3 -15   1    2.60   12.30
  -3 -15  -1   14.20    8.70
   3 -15   1   -4.40    7.10
   3 -15   1   -4.60   13.30
  -3 -15  -1   -5.40   14.70
  -3 -15  -1   -7.50   12.50
   2  15   2  146.29   17.60
  -2 -15  -2  141.49   15.30
  -2 -15  -2  140.09   15.30
   2 -15   2  179.48   19.00
  -2 -15  -2  155.58   17.50
   2 -15   2  158.68   16.10
   1  15   3   55.99   10.70
  -1 -15  -3   76.89   11.60
   1 -15   3   65.69   10.70
  -1 -15  -3   52.29   10.40
  -1 -15  -3   67.99   12.90
   1 -15   3   73.39   12.80
   1 -15   3   69.59   11.90
   0  15  -4  102.59   15.00
   0  15   4   96.49   14.70
   0 -15  -4  110.19   14.80
   0 -15   4   97.69   14.60
   0 -15   4   87.49   13.60
   0 -15  -4   78.79   12.70
   0 -15   4   93.29   13.90
   0 -15  -4  110.29   13.70
  -1  15   5 1198.48   54.99
   1 -15  -5  864.11   62.29
  -1 -15   5 1508.95   67.59
  -1 -15   5 1317.57   56.59
   1 -15  -5 1256.37   53.39
  -1 -15   5 1330.27   66.29
   1 -15  -5 1303.17   56.29
  -2  15   6   83.19   16.20
  -2  15   6   96.39   17.20
   2 -15  -6   64.39   16.80
  -2 -15   6  107.99   19.10
   2 -15  -6   70.59   14.30
   2 -15  -6   89.79   15.30
  -2 -15   6   64.79   16.20
  -2 -15   6   75.69   14.80
  -2 -15   6   80.29   15.80
  -2 -15   6   80.49   16.00
   2 -15  -6   88.39   15.80
  -2 -15   6   74.69   15.70
  -3  15   7   83.89   15.30
  -3  15   7   28.80   12.40
  -3 -15   7   41.20   11.80
  -3 -15   7   36.90   11.50
  -3 -15   7   42.50   13.20
  -3 -15   7   54.19   12.60
  -3 -15   7   29.10   12.00
   3 -15  -7   62.39   13.20
   3 -15  -7   85.09   13.60
   4  15  -8  176.38   16.90
  -4  15   8  144.99   14.30
  -4 -15   8  136.39   12.80
  -4 -15   8  159.78   14.20
  -4 -15   8  143.39   15.30
  -4 -15   8  127.29   14.10
  -4 -15   8  116.99   13.30
  -6  16   2   -1.70    7.20
  -6 -16   2    6.40    8.90
   6 -16  -2   -3.20    7.30
  -5  16   1   42.70   12.30
  -5 -16   1   40.20   13.20
   5 -16  -1   52.09   13.80
   5 -16  -1   36.20   12.20
  -5 -16   1   55.19   14.80
  -5 -16   1   49.20   12.70
  -4  16   0  211.58   26.70
  -4  16   0  190.28   22.20
  -4 -16   0  202.48   25.00
   4 -16   0  229.48   25.00
  -4 -16   0  212.48   23.60
   4 -16   0  183.68   20.00
   4 -16   0  204.58   25.30
  -4 -16   0  253.57   26.60
  -4 -16   0  206.18   21.60
  -4 -16   0  223.68   26.10
   4 -16   0  211.28   23.40
   4 -16   0  179.78   21.80
  -3  16  -1  873.01   46.50
  -3 -16  -1 1020.00   44.70
  -3 -16  -1  863.01   47.30
   3 -16   1  881.91   46.10
  -3 -16  -1  869.71   47.80
   3 -16   1  868.51   50.49
   3 -16   1  931.01   43.00
  -3 -16  -1  990.10   45.80
  -3 -16  -1  866.81   47.10
  -3 -16  -1  886.31   42.50
   3 -16   1  945.61   48.00
   3 -16   1  992.10   46.80
   2  16   2  106.99   15.30
  -2 -16  -2  125.59   17.10
   2 -16   2  134.99   17.90
  -2 -16  -2  131.09   15.70
   2 -16   2  131.39   15.00
  -2 -16  -2  123.09   16.20
   1  16   3    5.80    9.40
   1 -16   3    2.20    6.60
  -1 -16  -3    2.00    7.00
   1 -16   3   -3.20    7.10
  -1 -16  -3    1.10    7.10
   1 -16   3    5.90    9.00
  -1 -16  -3    3.10    8.70
   0  16  -4  172.58   20.20
   0  16   4  178.28   19.60
   0 -16   4  192.08   19.00
   0 -16  -4  161.58   17.50
   0 -16  -4  129.19   16.10
   0 -16  -4  201.38   17.50
   0 -16   4  193.18   19.50
  -1  16   5    8.20   13.10
  -1  16   5   -4.40   11.10
   1 -16  -5   -0.80   12.00
   1 -16  -5   -3.00   12.10
  -1 -16   5    2.70   11.50
   1 -16  -5    5.80   11.60
  -1 -16   5   17.10   10.40
   1 -16  -5    8.90    8.80
  -1 -16   5   11.30   12.60
   1 -16  -5   20.00   10.30
  -1 -16   5   -1.80   12.20
  -1 -16   5  -12.10   12.90
  -1 -16   5    8.90   11.10
  -2  16   6  148.49   19.70
  -2  16   6  129.59   19.00
  -2 -16   6  123.59   18.50
  -2 -16   6  150.08   20.00
   2 -16  -6  138.49   18.70
  -2 -16   6  130.39   17.40
   2 -16  -6  128.99   17.60
  -2 -16   6  126.39   18.20
  -2 -16   6  143.49   19.90
   2 -16  -6  164.98   22.00
   2 -16  -6  147.69   20.20
  -3  16   7  109.09   15.00
  -3  16   7  118.19   16.30
  -3 -16   7  145.49   19.40
  -3 -16   7  167.78   19.30
   3 -16  -7  130.09   18.20
  -3 -16   7  116.79   17.20
   3 -16  -7  176.38   21.70
  -3 -16   7  150.88   18.00
  -3 -16   7  124.49   18.10
   4  16  -8    4.10    7.80
  -4  16   8  -15.30    4.70
  -4 -16   8   -1.70    6.60
  -4 -16   8    4.40    7.40
  -4 -16   8   -2.80    5.70
  -4 -16   8    3.50    8.20
  -4 -16   8   -2.90    5.00
  -5  17   1   47.60   12.30
   5 -17  -1   37.80    9.70
  -5 -17   1   66.59   13.70
  -5 -17   1   47.80   13.80
   5 -17  -1   68.09   12.80
  -4  17   0   27.20   14.60
   4 -17   0   -2.60   10.90
  -4 -17   0   -7.30   10.50
   4 -17   0    8.80   13.70
  -4 -17   0    3.70   13.40
  -4 -17   0   -7.50   10.60
   4 -17   0   -0.70    7.80
  -4 -17   0   -0.10   13.70
  -4 -17   0   16.40   14.40
   4 -17   0   -1.00    9.70
  -3  17  -1    3.00   11.70
   3 -17   1    8.80   11.30
   3 -17   1    1.10   12.90
   3 -17   1   -3.20    8.10
  -3 -17  -1    3.70   13.80
  -3 -17  -1  -15.20   12.40
  -3 -17  -1   -6.70    8.80
  -3 -17  -1   -8.90    9.10
  -3 -17  -1   -4.90    9.80
  -3 -17  -1  -13.70   12.00
   3 -17   1   18.10   16.00
   3 -17   1   28.60   14.50
   2 -17   2  234.48   19.40
   2 -17   2  248.28   22.80
  -2 -17  -2  211.78   18.90
  -2 -17  -2  256.87   20.70
  -2 -17  -2  212.38   21.80
   1  17   3  309.87   25.30
   1 -17   3  296.47   22.50
  -1 -17  -3  299.77   22.20
   1 -17   3  292.07   21.20
   1 -17   3  317.47   26.30
  -1 -17  -3  287.77   21.40
  -1 -17  -3  304.47   24.50
   0  17   4  105.29   15.80
   0 -17  -4   71.59   12.60
   0 -17  -4  100.79   15.00
   0 -17   4   77.89   14.90
   0 -17   4   81.39   14.10
  -1  17   5   23.20   14.00
   1 -17  -5   14.40   10.30
   1 -17  -5   10.70   13.10
  -1 -17   5   28.30   12.80
  -1 -17   5   -1.10   12.30
   1 -17  -5   23.70   12.80
   1 -17  -5   23.10   12.40
  -1 -17   5   10.00   12.50
  -1 -17   5   27.70   14.00
  -1 -17   5   13.70   10.40
  -2  17   6  119.99   18.60
  -2  17   6  133.49   18.90
  -2 -17   6  113.79   17.30
  -2 -17   6  103.89   17.60
  -2 -17   6  136.99   17.90
   2 -17  -6  127.69   18.40
   2 -17  -6  151.28   18.90
   2 -17  -6  159.18   20.10
  -2 -17   6  159.08   21.70
  -2 -17   6  144.79   19.30
  -3  17   7    9.90    7.70
  -3  17   7   12.30    7.70
  -3 -17   7   15.70   10.80
   3 -17  -7   36.50   16.30
  -3 -17   7   23.20   11.70
   3 -17  -7   11.80   10.60
  -3 -17   7   11.30   10.40
  -3 -17   7   10.60    9.20
  -3 -17   7   10.90   10.60
  -4  17   8    5.10    8.20
   4  17  -8    8.30    7.60
  -4 -17   8    2.50    8.00
  -4 -17   8    4.20    6.80
  -4 -17   8    8.10    5.10
  -4 -17   8    7.70    7.00
  -5  18   1   40.80   11.70
   5 -18  -1   17.50    9.70
   5 -18  -1   43.60   10.50
  -4  18   0   -5.00   12.30
  -4 -18   0    4.70   12.60
   4 -18   0   -0.70    9.60
   4 -18   0    9.80   11.90
   4 -18   0   10.00   11.10
  -4 -18   0    9.00   13.60
   4 -18   0   -1.20   13.70
  -4 -18   0   -9.30   11.10
  -3  18  -1   99.19   17.40
  -3 -18  -1  112.09   18.30
  -3 -18  -1  129.09   19.40
   3 -18   1  131.09   18.00
  -3 -18  -1  136.99   17.70
   3 -18   1  137.89   17.20
  -3 -18  -1   90.29   17.70
  -3 -18  -1  162.88   20.50
   3 -18   1  138.39   19.50
   3 -18   1  133.39   20.10
  -2  18  -2    1.90   11.80
   2  18   2   -1.10   11.50
   2 -18   2    5.60   11.90
  -2 -18  -2    0.20   12.50
   2 -18   2    3.80    8.30
  -2 -18  -2   -6.10   12.70
   2 -18   2   15.70   14.60
   2 -18   2    6.40   10.30
  -2 -18  -2   10.90   10.70
  -2 -18  -2    4.00    8.60
   2 -18   2   10.20   13.30
  -2 -18  -2   -6.80   13.30
   2 -18   2   15.80   16.00
   1  18   3  207.88   22.70
   1 -18   3  202.48   20.30
   1 -18   3  242.68   22.50
  -1 -18  -3  205.18   21.90
   1 -18   3  209.98   19.30
  -1 -18  -3  239.98   19.60
   0  18   4  893.01   46.00
   0 -18  -4  907.71   46.40
   0 -18   4  954.80   56.79
   0 -18  -4  897.71   46.00
   0 -18   4 1014.80   47.80
   0 -18   4  968.70   45.70
   0 -18  -4  970.10   46.20
   0 -18  -4  902.91   49.70
   0 -18  -4  951.10   51.09
   0 -18   4 1069.19   48.50
   0 -18   4  881.11   48.60
   0 -18  -4  959.30   43.40
   0 -18   4  982.70   50.59
  -1  18   5   19.70   13.50
  -1 -18   5    6.20   10.80
   1 -18  -5   12.80   11.50
  -1 -18   5    3.90   12.70
  -1 -18   5    8.70   12.50
   1 -18  -5   24.00   10.90
   1 -18  -5   -3.70   12.10
  -1 -18   5   23.90   12.30
  -1 -18   5  -24.90    9.60
   1 -18  -5    0.30   11.80
  -2  18   6  149.29   19.90
  -2  18   6  120.29   17.50
  -2 -18   6  102.19   16.20
   2 -18  -6  150.88   19.80
  -2 -18   6  127.69   18.70
  -2 -18   6  135.09   19.70
   2 -18  -6  146.19   17.50
  -2 -18   6  135.39   18.90
  -2 -18   6  223.08   24.70
   2 -18  -6  139.29   18.90
  -3  18   7  373.76   24.90
  -3  18   7  397.46   26.20
  -3 -18   7  388.96   25.00
  -3 -18   7  354.36   25.30
   3 -18  -7  378.56   28.10
  -3 -18   7  425.06   28.60
  -3 -18   7  388.46   27.40
  -5  19   1   93.19   13.50
   5 -19  -1   85.79   11.30
   5 -19  -1   78.79   12.40
  -4  19   0  604.24   37.60
  -4 -19   0  628.94   37.00
   4 -19   0  629.24   34.90
  -4 -19   0  555.04   35.40
   4 -19   0  719.83   47.60
   4 -19   0  604.54   38.40
  -3  19  -1   22.80   12.50
   3 -19   1   17.60    9.80
  -3 -19  -1    5.00   13.80
  -3 -19  -1   11.00   12.90
  -3 -19  -1   12.50   13.40
  -3 -19  -1   15.70   11.90
   3 -19   1   13.40   13.20
   3 -19   1    6.70   12.20
  -3 -19  -1   28.00   12.30
   3 -19   1   10.00   13.00
  -2  19  -2  377.86   28.80
   2 -19   2  348.17   27.80
  -2 -19  -2  412.46   29.10
   2 -19   2  415.46   29.40
  -2 -19  -2  342.47   28.90
   2 -19   2  260.07   31.50
   2 -19   2  359.96   29.50
  -2 -19  -2  362.56   25.70
   2 -19   2  359.56   30.70
  -2 -19  -2  338.67   29.20
  -2 -19  -2  344.87   29.30
   2 -19   2  387.56   25.80
  -1  19  -3   -8.40   14.40
   1  19   3   -7.50   10.90
   1 -19   3   -1.30    9.50
   1 -19   3  -17.60   14.20
  -1 -19  -3  -10.20    9.40
  -1 -19  -3    3.90   12.60
  -1 -19  -3    5.00   11.90
   1 -19   3    1.30   10.10
   1 -19   3   -1.80   13.70
  -1 -19  -3    1.00    7.60
  -1 -19  -3   -0.40   12.30
   1 -19   3   10.10   12.90
  -1 -19  -3   -8.00   12.90
   1 -19   3   11.90   12.50
   1 -19   3    2.50    8.90
   0 -19  -4   60.29   15.60
   0 -19  -4   64.69   15.00
   0 -19   4   60.59   18.20
   0 -19  -4   64.69   12.50
   0 -19  -4   48.20   15.30
   0 -19   4   63.99   16.60
   0 -19  -4   73.59   14.30
   0 -19   4   77.59   15.40
   0 -19   4   38.10   16.30
   0 -19  -4   46.50   14.60
   0 -19   4   95.09   17.10
  -1  19   5   32.40   14.00
   1 -19  -5   17.30    9.30
  -1 -19   5   28.40   14.30
  -1 -19   5   32.20   13.40
  -1 -19   5   48.20   13.50
   1 -19  -5   26.90   10.90
  -1 -19   5   39.30   13.00
  -1 -19   5   15.30   12.50
   1 -19  -5    7.60   10.30
  -2  19   6  109.89   17.50
  -2  19   6  108.79   16.70
   2 -19  -6  115.49   15.90
   2 -19  -6  153.98   20.80
  -2 -19   6  114.49   18.50
  -2 -19   6  118.19   19.40
  -2 -19   6  127.29   18.90
  -2 -19   6  121.69   17.00
  -2 -19   6  113.89   16.00
  -3  19   7  102.39   14.40
  -3  19   7   84.29   13.90
  -3 -19   7   81.29   14.40
  -3 -19   7  134.19   17.50
   3 -19  -7  105.99   15.80
  -3 -19   7  111.99   14.20
  -3 -19   7  129.59   16.70
  -5  20   1   90.59   12.90
   5 -20  -1   78.79   11.90
   5 -20  -1   79.09   12.00
  -4  20   0   12.40   13.00
   4 -20   0    6.10   10.70
  -4 -20   0   11.40   13.70
   4 -20   0    5.20    8.70
   4 -20   0   -5.40    7.30
  -3  20  -1    6.70   11.90
   3 -20   1   -2.30   10.90
  -3 -20  -1   16.40   14.70
  -3 -20  -1   12.60   13.40
   3 -20   1   21.60    9.70
   3 -20   1   25.50   13.60
  -3 -20  -1    1.90   11.20
  -3 -20  -1   31.60   13.80
   3 -20   1   14.20   10.40
  -2  20  -2   43.30   13.10
  -2 -20  -2   21.20   13.10
  -2 -20  -2   20.50   12.50
  -2 -20  -2   45.80   14.40
   2 -20   2   10.60   13.50
  -2 -20  -2   40.00   11.40
  -2 -20  -2   29.80   13.20
   2 -20   2   24.30   12.50
   2 -20   2   38.80   11.60
   2 -20   2   26.20   13.20
  -1  20  -3  135.99   18.90
  -1 -20  -3   90.69   18.20
   1 -20   3  135.39   19.00
  -1 -20  -3  106.09   17.10
   1 -20   3  155.58   21.80
   1 -20   3  155.38   19.90
  -1 -20  -3  156.38   20.00
   1 -20   3  115.89   18.40
   1 -20   3   88.99   18.50
   1 -20   3  146.29   17.80
  -1 -20  -3  142.99   19.00
  -1 -20  -3  151.98   15.40
  -1 -20  -3  128.09   18.70
   0 -20   4  133.89   19.80
   0 -20   4  119.19   18.90
   0 -20   4   95.39   16.10
   0 -20   4  133.79   19.00
   0 -20  -4  110.99   17.00
   0 -20  -4  148.69   19.30
   0 -20  -4  109.49   17.50
   0 -20  -4  127.49   19.20
   0 -20  -4  116.79   15.80
   0 -20   4  123.59   20.00
   0 -20  -4  125.59   18.00
  -1  20   5   68.69   16.00
  -1 -20   5   56.89   14.60
   1 -20  -5   48.40   13.60
   1 -20  -5   62.79   13.60
  -1 -20   5   60.29   14.20
  -1 -20   5   43.20   14.90
   1 -20  -5   37.40   11.90
  -1 -20   5   70.69   17.10
  -1 -20   5   54.39   13.30
  -2  20   6    6.40   10.50
  -2  20   6    7.10    7.90
  -2 -20   6   -3.20   12.80
  -2 -20   6    3.30   10.60
   2 -20  -6    6.30    7.60
  -2 -20   6   -2.00   11.50
   2 -20  -6  -12.60   10.10
  -2 -20   6  -11.40    9.00
  -2 -20   6   26.10    9.60
  -3  20   7    0.90    7.00
  -3  20   7    2.50    9.00
  -3 -20   7    7.20    8.90
  -3 -20   7   -5.20    5.80
   3 -20  -7    2.00    5.90
  -3 -20   7    2.60    9.00
  -3 -20   7   -8.70    5.70
   5 -21  -1   30.50    8.80
   5 -21  -1   45.80    9.60
  -4  21   0   29.90   10.30
   4 -21   0   30.50   11.50
   4 -21   0   52.89   12.20
  -3  21  -1  199.58   23.70
   3 -21   1  183.68   24.80
  -3 -21  -1  238.98   24.90
   3 -21   1  174.98   22.30
   3 -21   1  190.38   20.50
   3 -21   1  178.18   22.30
  -3 -21  -1  246.88   23.00
  -3 -21  -1  212.18   24.70
  -2  21  -2   62.49   15.00
   2 -21   2   64.29   15.30
  -2 -21  -2   69.39   14.20
   2 -21   2   41.80   13.70
  -2 -21  -2   75.79   15.30
  -2 -21  -2   78.89   16.70
   2 -21   2   54.29   16.20
  -2 -21  -2   28.90   13.00
   2 -21   2   37.20   12.20
  -1  21  -3  174.78   23.20
  -1 -21  -3  171.48   19.20
   1 -21   3  199.18   20.50
   1 -21   3  178.28   24.80
   1 -21   3  151.68   19.80
  -1 -21  -3  209.68   26.70
   1 -21   3  196.48   23.10
  -1 -21  -3  198.38   23.50
   1 -21   3  207.08   26.80
   1 -21   3  193.08   23.60
  -1 -21  -3  189.08   22.30
  -1 -21  -3  190.38   22.10
  -1 -21  -3  189.78   22.90
   0 -21  -4   17.60   13.40
   0 -21   4   35.40   15.30
   0 -21  -4   35.50   12.90
   0 -21   4   -5.30   11.00
   0 -21   4   16.70   13.20
   0 -21  -4   36.30   11.00
   0 -21  -4   38.50   13.00
   0 -21   4   12.30   13.30
   0 -21  -4   48.40   14.40
   0 -21  -4   37.70   13.30
   0 -21   4   37.90   14.00
  -1  21   5   54.19   14.60
   1 -21  -5   41.20   11.10
  -1 -21   5   51.39   13.80
  -1 -21   5   37.40   12.40
  -1 -21   5   40.10   14.30
  -1 -21   5   40.60   11.70
  -1 -21   5   24.90   14.00
   1 -21  -5   40.90   13.00
   1 -21  -5   32.70   12.00
  -2  21   6  168.98   20.20
  -2  21   6  129.39   16.50
   2 -21  -6  129.79   17.40
  -2 -21   6  170.08   21.80
  -2 -21   6  120.29   15.20
  -2 -21   6  130.19   17.70
  -2 -21   6   93.89   16.90
   2 -21  -6  149.39   21.60
  -3  21   7   38.40    8.60
  -3  21   7    1.50    8.50
  -3 -21   7   25.80    9.70
   3 -21  -7   38.60   10.80
  -3 -21   7   30.30    9.50
  -3 -21   7   21.70   10.20
  -3 -21   7   16.60    9.60
   5 -22  -1   37.90    7.20
   5 -22  -1   34.30   10.10
  -4  22   0   -7.70    9.80
   4 -22   0   12.10    8.50
   4 -22   0   -2.50    6.60
  -3  22  -1  231.08   23.90
   3 -22   1  181.48   25.10
  -3 -22  -1  202.18   23.40
   3 -22   1  203.38   24.90
   3 -22   1  203.58   22.90
  -3 -22  -1  179.08   23.10
   3 -22   1  190.58   20.60
  -3 -22  -1  149.39   18.90
  -2  22  -2   -6.80   10.10
   2 -22   2    3.40   10.20
  -2 -22  -2   21.80   13.00
  -2 -22  -2    1.80   12.00
   2 -22   2   23.10   10.50
  -2 -22  -2    8.90   10.10
   2 -22   2   -1.00   12.40
  -2 -22  -2    9.80   12.90
   2 -22   2    3.00    8.40
  -1  22  -3   27.50   13.30
   1 -22   3   50.99   15.30
  -1 -22  -3   23.80   11.70
  -1 -22  -3   22.40   14.10
   1 -22   3   54.89   13.00
  -1 -22  -3   37.10   13.70
  -1 -22  -3   37.80   11.70
   1 -22   3   58.89   14.50
  -1 -22  -3   35.20   13.90
   1 -22   3   18.80   13.50
   1 -22   3   59.59   16.30
   0 -22   4   -5.10   11.30
   0 -22   4  -15.30   12.00
   0 -22  -4   -3.50   11.40
   0 -22  -4   -2.50   10.60
   0 -22   4    2.20   11.50
   0 -22  -4   10.40   12.00
   0 -22   4  -13.30   11.40
   0 -22  -4   -1.60   10.40
   0 -22  -4   12.10    8.30
   0 -22  -4   -4.60    9.00
   0 -22   4   -8.10   11.20
  -1  22   5    3.60   11.60
   1 -22  -5    5.10   10.20
  -1 -22   5   -9.10   11.50
   1 -22  -5    2.00   10.70
  -1 -22   5   -3.20   11.80
   1 -22  -5  -15.10   10.80
  -1 -22   5    2.30    7.10
  -1 -22   5    0.90   12.40
  -1 -22   5   10.70   10.80
  -2  22   6   51.19   13.10
  -2  22   6   54.09   13.20
   2 -22  -6   36.80   13.00
  -2 -22   6   61.99   12.40
  -2 -22   6   60.99   13.50
   2 -22  -6   60.29   14.40
  -2 -22   6   76.69   14.90
  -2 -22   6   53.99   11.80
  -3  22   7  124.59   15.50
  -3  22   7  107.89   12.00
  -3 -22   7   91.39   13.10
  -3 -22   7  116.99   15.10
   3 -22  -7  149.49   16.70
  -3 -22   7  135.09   13.10
  -3 -22   7   82.39   11.40
   5 -23  -1    8.00    8.00
   5 -23  -1    1.50    6.90
  -4  23   0  222.88   21.40
   4 -23   0  202.58   19.60
   4 -23   0  288.47   21.40
  -3  23  -1  100.49   15.90
   3 -23   1   84.59   15.00
  -3 -23  -1   96.49   15.80
   3 -23   1  132.99   16.90
  -3 -23  -1   93.69   17.10
  -3 -23  -1  109.29   17.40
   3 -23   1  109.39   18.20
  -2  23  -2  -10.80   10.20
   2 -23   2   12.60    8.30
  -2 -23  -2    1.50   10.60
  -2 -23  -2   16.50   11.90
   2 -23   2   -2.60    8.30
   2 -23   2  -13.10   11.90
  -2 -23  -2   -1.40   11.50
   2 -23   2    2.40   10.40
  -1  23  -3  228.48   21.20
   1 -23   3  226.88   24.30
   1 -23   3  250.77   26.90
  -1 -23  -3  200.88   23.00
  -1 -23  -3  271.47   28.20
   1 -23   3  235.28   23.00
  -1 -23  -3  227.68   24.20
  -1 -23  -3  241.28   24.60
  -1 -23  -3  229.18   22.00
   1 -23   3  232.78   21.60
   0  23   4  155.98   20.70
   0 -23   4  151.08   20.30
   0 -23   4  196.08   24.60
   0 -23  -4  126.69   16.80
   0 -23   4  171.78   19.70
   0 -23  -4  162.78   21.10
   0 -23  -4  136.19   20.50
   0 -23   4  151.18   20.20
   0 -23  -4  112.09   17.50
   0 -23  -4  160.38   20.40
   0 -23  -4  136.99   18.80
   0 -23   4  145.49   19.30
  -1  23   5    2.50   11.50
  -1 -23   5    1.60   10.50
   1 -23  -5   11.80   10.50
  -1 -23   5   11.40   10.40
  -1 -23   5   -6.20   12.80
  -1 -23   5    2.70   11.90
   1 -23  -5    9.90   11.00
  -1 -23   5   10.80    8.90
   1 -23  -5    0.10   11.20
  -2  23   6   88.19   13.00
  -2  23   6   98.89   13.20
  -2 -23   6   96.79   13.30
   2 -23  -6  105.69   15.10
  -2 -23   6   95.59   15.40
  -2 -23   6   52.29   11.70
  -2 -23   6   91.49   13.70
  -3  23   7   38.60    9.10
  -3  23   7   50.19   10.40
  -3 -23   7   44.60    8.50
  -3 -23   7   32.60    9.10
  -3 -23   7   71.19   10.00
  -3 -23   7   43.10    9.50
   3 -23  -7   69.79   11.10
  -4  24   0    5.30    8.80
   4 -24   0   -2.40    8.50
   4 -24   0    7.10   10.10
  -3  24  -1  154.88   20.30
  -3 -24  -1  130.49   17.80
   3 -24   1  144.59   16.50
  -3 -24  -1  151.98   17.30
  -3 -24  -1  145.69   19.40
   3 -24   1  166.08   22.50
   3 -24   1  151.78   19.30
  -2  24  -2  253.77   23.60
  -2 -24  -2  254.27   24.70
   2 -24   2  218.38   20.40
  -2 -24  -2  235.58   22.60
   2 -24   2  274.17   27.60
   2 -24   2  222.18   22.10
  -2 -24  -2  245.28   23.50
   2 -24   2  249.28   23.30
  -1  24  -3  242.28   24.20
   1 -24   3  254.77   27.90
   1 -24   3  307.47   28.60
  -1 -24  -3  245.98   23.00
  -1 -24  -3  263.87   24.70
  -1 -24  -3  288.27   25.30
  -1 -24  -3  248.18   23.90
   1 -24   3  257.67   25.00
  -1 -24  -3  247.38   25.60
   1 -24   3  258.57   23.80
   0 -24  -4   20.20   11.20
   0 -24  -4   20.70   10.10
   0 -24   4   45.90   16.10
   0 -24   4   40.80   14.00
   0 -24  -4   46.50   14.90
   0 -24  -4   35.60   12.80
   0 -24   4   16.00   11.70
   0 -24  -4   31.00   12.40
   0 -24   4    1.30   12.60
  -1  24   5   -4.70   10.30
   1 -24  -5    3.60   10.30
   1 -24  -5   -3.80   10.70
  -1 -24   5    0.80   10.30
   1 -24  -5   -3.00   11.30
  -1 -24   5    7.00   11.70
  -1 -24   5    0.90   11.80
  -1 -24   5    1.60   10.00
  -2  24   6  100.89   14.40
  -2  24   6  142.79   17.50
  -2 -24   6   90.49   13.40
  -2 -24   6  150.78   18.20
  -2 -24   6  111.89   15.40
  -2 -24   6  111.39   15.80
   2 -24  -6  134.29   16.10
  -3  24   7  168.58   13.90
  -3  24   7  148.99   14.40
  -3 -24   7  107.19   14.20
   3 -24  -7  129.99   14.50
  -3 -24   7  152.18   13.40
  -3 -24   7  126.29   13.50
  -3 -24   7  132.49   13.50
  -4  25   0    3.30    6.40
   4 -25   0   12.50    8.20
   4 -25   0    5.60    6.40
  -3  25  -1   51.39   12.90
   3 -25   1   49.00   11.60
  -3 -25  -1   58.49   12.80
   3 -25   1   66.49   14.60
  -2  25  -2   18.30   11.50
  -2 -25  -2    2.30    8.00
  -2 -25  -2    1.30   10.90
  -2 -25  -2    5.30    8.00
   2 -25   2   -2.60    9.20
   2 -25   2   -1.40   11.00
   2 -25   2   20.90   11.40
  -1  25  -3  131.69   17.00
   1 -25   3  161.68   20.10
  -1 -25  -3  154.88   19.10
   1 -25   3  151.28   18.70
  -1 -25  -3  129.09   15.70
   1 -25   3  142.29   21.10
   1 -25   3  133.09   20.20
  -1 -25  -3  109.19   16.40
  -1 -25  -3  159.08   21.40
   0 -25  -4   10.40   10.90
   0 -25   4   20.50   11.80
   0 -25  -4    4.50    8.10
   0 -25  -4   -0.90   11.40
   0 -25   4   15.60   14.60
   0 -25  -4   19.00   11.80
   0 -25   4   11.00   11.80
   0 -25   4    7.60   12.60
   0 -25  -4  -11.80   11.40
  -1  25   5   58.09   13.50
  -1  25   5   45.90   12.80
   1 -25  -5   32.10   13.20
  -1 -25   5   40.70    9.20
  -1 -25   5   71.09   13.80
  -1 -25   5   47.10   12.50
   1 -25  -5   11.90   10.40
  -1 -25   5   15.00   12.80
  -2  25   6    0.50    6.30
  -2  25   6   26.10    9.60
  -2 -25   6    3.30    9.00
  -2 -25   6  -13.20    8.50
  -2 -25   6    5.20    5.50
   2 -25  -6   14.90   10.00
  -2 -25   6    5.60    9.00
  -4  26   0    0.80    7.90
   4 -26   0    1.60    7.50
   4 -26   0    8.00    6.40
  -3  26  -1  106.39   14.90
   3 -26   1  108.19   13.60
   3 -26   1  102.79   15.80
  -3 -26  -1  107.99   13.90
  -2  26  -2   46.00   12.70
  -2 -26  -2   67.89   14.10
  -2 -26  -2   84.29   13.60
  -2 -26  -2   82.89   13.40
   2 -26   2   95.09   14.00
   2 -26   2   93.79   15.60
   2 -26   2   87.69   14.70
  -1  26  -3   13.00   10.10
  -1 -26  -3   -3.70    9.60
   1 -26   3    6.70    9.00
   1 -26   3    7.60   12.30
  -1 -26  -3   -3.00    9.90
  -1 -26  -3  -12.90   10.00
   1 -26   3    1.80    7.80
  -1 -26  -3   -8.20   10.50
   0 -26   4    9.50   10.90
   0 -26  -4    8.60   12.20
   0 -26  -4   34.70    9.70
   0 -26   4   33.60   11.00
   0 -26  -4    3.80   10.70
   0 -26  -4   -4.00   10.00
   0 -26   4    8.20   11.20
  -1  26   5  134.09   16.00
  -1 -26   5  153.08   19.70
  -1 -26   5  111.69   16.20
   1 -26  -5  170.48   16.00
  -1 -26   5  173.88   18.30
   1 -26  -5  108.39   17.10
  -2  26   6    5.30    6.20
  -2 -26   6    2.80    5.70
  -2 -26   6    4.50    7.70
  -2 -26   6    0.10    8.20
  -2 -26   6   -5.00    7.60
   2 -26  -6    3.00    8.80
  -4  27   0   94.49   12.50
   4 -27   0   95.29   12.40
   4 -27   0   91.29   12.10
  -3  27  -1   52.19   10.10
   3 -27   1   49.30    9.30
  -3 -27  -1   53.89   11.60
   3 -27   1   37.20    9.90
  -2  27  -2  223.18   19.40
   2 -27   2  221.58   20.40
  -2 -27  -2  157.28   18.90
   2 -27   2  240.08   21.70
  -2 -27  -2  207.28   21.40
  -1  27  -3   36.20   11.10
  -1 -27  -3   12.30   12.10
   1 -27   3   35.40   10.00
  -1 -27  -3   32.90   12.00
  -1 -27  -3   42.00   10.50
   1 -27   3   32.20   12.80
  -1 -27  -3   19.00   11.60
   0 -27  -4   46.20   12.50
   0 -27  -4   66.79   15.30
   0 -27  -4   40.70   12.80
   0 -27   4   43.80   12.80
   0 -27   4   38.80   13.10
   0 -27   4   33.40   10.10
  -1  27   5   33.00   11.00
   1 -27  -5   52.09   11.30
  -1 -27   5   42.70   10.10
  -1 -27   5   49.50    9.30
  -1 -27   5   42.00   11.90
  -2  27   6    4.20    7.50
  -2 -27   6    0.00    5.10
  -2 -27   6    0.50    7.10
  -2 -27   6    1.60    7.60
   2 -27  -6    3.10    7.80
  -3  28  -1   36.10   10.00
  -3 -28  -1   26.10    9.60
   3 -28   1   54.69    9.80
   3 -28   1   54.59    9.20
  -2  28  -2  234.18   20.80
  -2 -28  -2  215.38   20.60
  -2 -28  -2  185.38   19.70
   2 -28   2  156.68   17.60
   2 -28   2  239.58   20.70
  -1  28  -3   30.10   10.90
   1 -28   3   50.09   12.40
  -1 -28  -3   33.00    9.30
   1 -28   3   54.69   12.50
  -1 -28  -3   34.60   12.00
  -1 -28  -3   56.09   11.20
   0 -28  -4  198.78   20.00
   0 -28   4  195.08   17.90
   0 -28  -4  144.29   18.00
   0 -28  -4  191.28   21.30
   0 -28   4  222.98   20.40
   0 -28   4  175.58   18.00
  -1  28   5   13.10    7.30
  -1 -28   5    9.10    6.80
  -1 -28   5    2.80    6.30
   1 -28  -5   -1.40    9.10
  -1 -28   5    0.30    5.80
  -3  29  -1    4.30    7.60
   3 -29   1   -3.20    8.10
  -3 -29  -1   -5.30    7.00
   3 -29   1   10.70    7.60
  -2  29  -2   -3.20    8.00
   2 -29   2   -4.40    6.00
  -2 -29  -2   11.60    8.80
   2 -29   2    5.50    9.80
  -1  29  -3   45.50   10.80
   1 -29   3   36.20   11.30
   1 -29   3   42.30   11.70
  -1 -29  -3   21.30   10.60
  -1 -29  -3   30.50   11.80
  -1 -29  -3   44.40   11.30
   0  29   4    5.40    9.30
   0 -29  -4   -9.50    8.50
   0 -29  -4    2.50    6.70
   0 -29   4    5.20    6.90
   0 -29   4    4.60    8.50
   0 -29  -4   11.00    9.10
   0 -29   4    2.10    6.70
  -1  29   5   77.49   10.40
  -1 -29   5   85.39   10.50
  -1 -29   5   81.49   11.40
   1 -29  -5   87.99   12.90
  -1 -29   5   78.29   10.50
  -2  30  -2    8.00    9.10
  -2 -30  -2   11.60    6.20
   2 -30   2   -8.90    5.30
   2 -30   2   13.20    9.20
  -1  30  -3   -1.50    8.20
  -1 -30  -3    2.20    6.40
   1 -30   3    5.10    8.70
  -1 -30  -3  -10.70    5.20
   1 -30   3   -1.80    6.20
  -1 -30  -3    4.40    9.40
   0  30   4   -2.50    5.60
   0 -30   4   -6.60    7.60
   0 -30  -4   -5.00    8.30
   0 -30   4    7.70    8.00
   0 -30  -4  -10.50    5.20
   0 -30   4   -1.20    6.10
   0 -30  -4    8.50    8.80
  -1  30   5   20.50    8.20
  -1 -30   5   17.50    8.10
   1 -30  -5   18.50    7.80
  -1 -30   5   20.10    8.00
  -1 -30   5   13.70    7.10
  -2  31  -2   21.00    6.60
  -2 -31  -2   13.20    8.20
   2 -31   2   15.50    8.20
   2 -31   2    5.90    7.60
  -1  31  -3  107.09   12.80
   1  31   3   70.59   10.70
  -1 -31  -3   68.99   11.30
   1 -31   3   58.99   11.20
   1 -31   3   86.39   12.10
  -1 -31  -3   75.69   12.90
  -1 -31  -3   93.49   12.70
   0  31   4   21.60    8.30
   0 -31   4   29.30    8.50
   0 -31   4   12.60    7.90
   0 -31  -4   17.90    8.20
   0 -31  -4   10.60    5.90
   0 -31   4   16.90    6.70
  -1  32  -3   45.60   11.90
  -1 -32  -3   55.19    9.50
   1 -32   3   38.30    8.80
  -1 -32  -3   41.40    9.20
   1 -32   3   35.90    8.90
  -6   0   1   -6.90    8.80
  -6   0   1    1.80    6.80
  -6   0   1    6.50    7.90
  -6   0   1    4.30    9.80
  -6   0   1   -4.20    6.00
   6   0  -1    5.50   10.90
  -5   0   0  192.68   23.60
  -5   0   0  207.68   23.10
  -5   0   0  195.88   22.40
   5   0   0  194.78   23.40
  -5   0   0  214.08   23.10
  -5   0   0  204.78   22.60
  -5   0   0  176.88   22.60
  -5   0   0  225.68   21.90
  -4   0  -1   -2.30    7.70
  -4   0  -1    0.70   11.60
  -4   0  -1   -3.40   11.70
  -4   0  -1   15.90   14.40
  -4   0  -1   10.90   11.50
  -4   0  -1    5.30    9.10
  -4   0  -1    5.20   17.60
   4   0   1  -15.90    7.20
  -4   0  -1    8.10   12.00
  -3   0  -2  245.88   19.40
  -3   0  -2  261.07   19.10
   3   0   2  265.57   20.40
  -2   0  -3  -14.10    6.50
   2   0   3    2.80    5.80
   2   0   3   -3.20    6.10
  -2   0  -3    2.20    5.40
   1   0   4  434.96   24.20
   1   0   4  417.86   23.90
  -1   0  -4  473.35   25.10
   0   0  -5    1.30    6.30
   0   0   5   -6.50    6.00
  -1   0   6 1868.61   73.49
   1   0  -6 1990.40   74.69
   2   0  -7  -12.20    8.10
   2   0  -7   -5.60   10.40
  -2   0   7    8.10   11.90
  -2   0   7   -5.00   14.20
  -3   0   8   -3.10   12.90
   3   0  -8   -7.00   11.20
   3   0  -8   -3.80    9.90
  -3   0   8   -8.50    6.00
  -4   0   9    0.00    6.60
  -4   0   9    4.70    5.90
  -6   1   1   63.99   11.20
  -6   1   1   53.19   14.00
  -6   1   1   44.70   12.10
  -6   1   1   34.10   12.00
  -6   1   1   47.30   10.90
  -6  -1   1   46.90   12.00
  -6  -1   1   40.80   12.50
  -6  -1   1   57.19   11.00
  -6  -1   1   36.90   10.30
  -6  -1   1   54.99   13.00
   6  -1  -1   52.69   11.10
  -5   1   0    3.00   10.20
  -5   1   0    2.80   11.80
  -5   1   0   19.50   11.80
  -5   1   0    1.80   10.60
  -5   1   0    0.20   11.40
  -5   1   0    8.80   11.10
  -5   1   0    7.20   11.30
  -5  -1   0   10.00   10.30
  -5  -1   0   11.40    8.90
  -5  -1   0   -4.30   10.20
   5  -1   0   -1.40    8.00
  -5  -1   0    1.60   11.50
  -5  -1   0    9.90   11.40
  -5  -1   0   13.60   10.50
  -5  -1   0   -3.30   11.80
   5  -1   0   -4.40   12.90
  -4   1  -1   21.10   13.20
  -4   1  -1   16.10   13.10
  -4   1  -1   -2.60    8.40
  -4   1  -1   35.20   19.60
  -4   1  -1    6.60    8.10
  -4   1  -1   43.20   15.60
  -4   1  -1    7.80   22.90
   4   1   1   17.30   10.30
  -4   1  -1   20.20   15.40
  -4  -1  -1   57.49   14.10
  -4  -1  -1   32.60   10.80
  -4  -1  -1   12.40   11.80
  -4  -1  -1   18.70   18.50
  -4  -1  -1   16.00   12.20
  -4  -1  -1   18.90   14.10
  -4  -1  -1   31.50   10.70
   4  -1   1   26.40   10.20
  -4  -1  -1   11.00   11.80
  -3   1  -2  416.26   25.30
  -3   1  -2  455.55   25.30
   3   1   2  438.16   26.50
  -3  -1  -2  429.16   25.00
  -3  -1  -2  439.56   25.80
   3  -1   2  444.26   26.30
   2   1   3   -2.10    5.50
  -2   1  -3   -2.30    5.50
   2   1   3   -2.00    7.20
  -2   1  -3    2.60    5.80
  -2  -1  -3    1.80    6.10
  -2  -1  -3    2.00    6.30
   2  -1   3   -5.60    5.70
   2  -1   3    7.00    6.10
  -1   1  -4  314.47   20.00
   1   1   4  304.87   20.10
   1   1   4  269.07   18.10
   1  -1   4  328.17   20.10
  -1  -1  -4  300.67   20.40
   1  -1   4  298.07   19.90
  -1  -1  -4  320.07   18.60
  -1  -1  -4  292.27   18.60
   0   1   5  421.16   25.10
   0   1  -5  437.96   24.70
   0  -1   5  432.46   25.00
   0  -1  -5  445.06   25.40
  -1   1   6  300.37   21.30
   1   1  -6  267.97   20.70
  -1   1   6  294.97   20.60
  -1  -1   6  210.18   19.00
   1  -1  -6  275.27   21.20
  -1  -1   6  207.38   19.50
  -2   1   7   58.69   16.90
   2   1  -7   81.49   16.50
  -2   1   7  102.19   17.30
   2   1  -7   97.89   15.60
   2  -1  -7  100.29   15.50
  -2  -1   7   81.59   19.10
  -2  -1   7  120.49   18.70
   2  -1  -7   61.49   15.40
  -2  -1   7   49.50   14.60
  -3   1   8   61.49   17.20
   3   1  -8   49.60   11.90
  -3   1   8   70.89   14.00
  -3  -1   8   33.50   15.10
  -3  -1   8   83.19   14.10
   3  -1  -8   52.39   13.80
   3  -1  -8   21.30   12.00
  -4   1   9   -7.80    8.00
  -4   1   9    7.00    7.50
  -4  -1   9    6.50   10.10
  -4  -1   9    3.40    8.60
  -6   2   1  258.77   21.10
  -6   2   1  200.88   19.00
  -6   2   1  232.18   21.60
  -6   2   1  184.38   20.70
  -6   2   1  200.08   18.20
  -6  -2   1  163.18   20.90
   6  -2  -1  191.18   21.20
  -6  -2   1  220.68   18.40
  -6  -2   1  170.48   17.50
  -6  -2   1  218.68   18.90
  -6  -2   1  194.88   21.30
  -5   2   0   -1.00   10.80
  -5   2   0   21.90   11.70
  -5   2   0   10.10   11.00
  -5   2   0    4.30   10.60
  -5   2   0  -11.30   10.10
  -5   2   0   23.10   13.50
  -5   2   0   13.60   11.30
  -5  -2   0    5.80   11.60
  -5  -2   0   24.40   12.40
  -5  -2   0    8.20   10.90
  -5  -2   0   -3.60   10.60
   5  -2   0   16.10   13.50
  -5  -2   0   17.70   12.10
  -5  -2   0    3.60   11.80
  -5  -2   0   21.20   11.40
   5  -2   0   -1.90   11.80
  -4   2  -1  275.87   26.20
  -4   2  -1  273.27   33.70
   4   2   1  309.77   23.00
  -4   2  -1  259.17   21.70
  -4   2  -1  222.68   28.60
  -4   2  -1  272.97   25.60
  -4   2  -1  323.57   24.20
  -4   2  -1  416.96   35.90
  -4   2  -1  296.87   26.30
  -4  -2  -1  291.37   30.50
  -4  -2  -1  279.27   23.00
   4  -2   1  306.37   22.70
  -4  -2  -1  296.77   23.00
  -4  -2  -1  284.47   26.20
  -4  -2  -1  257.47   25.30
  -4  -2  -1  285.37   29.70
  -4  -2  -1  294.67   26.20
  -4  -2  -1  267.77   26.00
   3   2   2  115.09   14.70
  -3   2  -2   78.49   11.70
  -3   2  -2  113.59   13.50
  -3  -2  -2   86.79   12.60
   3  -2   2  107.49   14.30
  -3  -2  -2  106.99   14.00
  -2   2  -3   16.60    7.20
   2   2   3   19.90    7.30
   2   2   3   19.90    7.60
  -2  -2  -3   16.70    7.50
   2  -2   3    6.40    5.90
  -2  -2  -3   10.80    8.40
   2  -2   3    7.20    7.60
  -2  -2  -3   10.90    6.80
   1   2   4   11.10    7.30
  -1   2  -4   19.20    7.10
   1   2   4   10.40    6.40
   1  -2   4    9.80    7.10
  -1  -2  -4   15.30    6.40
  -1  -2  -4   14.80    6.70
   1  -2   4   11.40    7.00
  -1  -2  -4   22.30    8.30
   0   2  -5  184.78   16.20
   0   2   5  171.28   16.80
   0  -2  -5  193.88   16.90
   0  -2   5  191.28   16.50
  -1   2   6  124.99   15.50
  -1   2   6  118.49   15.50
   1   2  -6  123.09   15.20
  -1  -2   6  115.79   15.40
  -1  -2   6  130.39   15.00
   1  -2  -6  124.79   15.60
  -2   2   7  137.29   18.90
   2   2  -7  137.89   19.70
  -2   2   7  112.59   20.80
   2   2  -7  146.39   19.50
   2  -2  -7  155.68   19.60
  -2  -2   7  137.49   19.10
   2  -2  -7  121.19   18.50
  -2  -2   7  132.79   18.30
  -2  -2   7  119.59   21.60
  -3   2   8   10.70   10.40
   3   2  -8   20.90   10.10
  -3   2   8    0.30    9.30
   3  -2  -8   17.90   12.50
   3  -2  -8    1.70    8.20
  -3  -2   8   10.60   11.00
  -3  -2   8    1.30   12.90
  -4   2   9  204.28   20.70
  -4   2   9  200.08   17.50
  -4  -2   9  211.88   18.60
  -4  -2   9  235.38   17.20
  -6   3   1    8.90   10.20
  -6   3   1   36.90   10.10
  -6   3   1   56.49   13.10
  -6   3   1   41.70   10.20
  -6   3   1   50.79   11.30
  -6  -3   1   54.49   13.10
  -6  -3   1   32.90   11.50
   6  -3  -1   49.20   13.00
  -6  -3   1   35.00   12.90
  -6  -3   1   40.00   11.90
  -6  -3   1   50.29   11.10
  -5   3   0  456.15   30.20
  -5   3   0  443.36   30.10
  -5   3   0  413.06   30.90
  -5   3   0  431.26   30.30
  -5   3   0  422.66   30.90
  -5   3   0  451.45   33.00
  -5  -3   0  439.26   32.70
  -5  -3   0  437.76   30.90
  -5  -3   0  426.16   31.20
   5  -3   0  454.65   32.90
  -5  -3   0  431.16   30.30
  -5  -3   0  463.95   31.00
  -5  -3   0  445.26   31.20
   5  -3   0  449.16   30.10
  -5  -3   0  426.36   30.80
  -4   3  -1    4.10    9.90
   4   3   1    3.30    9.40
  -4   3  -1    9.20   19.90
  -4   3  -1   18.40    9.70
  -4   3  -1   17.20   12.60
  -4   3  -1   -6.80   16.80
  -4   3  -1  -25.00   15.30
  -4   3  -1    8.60   11.30
  -4   3  -1   19.70   12.60
  -4  -3  -1    6.80    9.20
  -4  -3  -1    2.60   11.80
  -4  -3  -1   -0.80   11.30
  -4  -3  -1   13.80   15.20
  -4  -3  -1  -10.90   11.00
  -4  -3  -1   10.70   13.20
  -4  -3  -1   -2.50   11.00
   4  -3   1   14.00    9.20
  -4  -3  -1    6.40    9.00
  -3   3  -2  239.68   19.80
   3   3   2  221.38   19.20
  -3   3  -2  244.28   18.70
   3  -3   2  223.18   18.70
  -3  -3  -2  218.28   18.50
  -3  -3  -2  261.67   19.50
  -2   3  -3  814.72   35.70
   2   3   3  818.12   36.30
   2  -3   3  822.92   35.70
   2  -3   3  808.42   36.70
  -2  -3  -3  796.72   36.00
  -2  -3  -3  831.02   37.40
  -2  -3  -3  814.72   36.90
  -1   3  -4    5.80    5.90
   1   3   4    2.90    6.40
  -1  -3  -4   12.70    7.00
   1  -3   4    8.10    6.80
  -1  -3  -4   -0.30    5.30
  -1  -3  -4    6.90    7.10
   1  -3   4    3.70    6.00
   0   3   5  762.12   35.20
   0   3  -5  694.53   33.20
   0  -3  -5  730.13   34.50
   0  -3   5  668.43   33.70
   0  -3  -5  719.43   33.00
  -1   3   6  405.86   26.30
   1   3  -6  396.76   26.40
  -1   3   6  419.56   26.20
  -1  -3   6  429.26   26.30
   1  -3  -6  436.96   26.70
  -1  -3   6  398.86   25.00
  -2   3   7  485.55   36.40
   2   3  -7  487.25   31.30
  -2   3   7  491.85   32.10
  -2  -3   7  493.05   31.70
  -2  -3   7  466.55   32.90
   2  -3  -7  503.65   34.60
   2  -3  -7  513.05   31.60
  -2  -3   7  442.96   36.60
  -3   3   8   37.30   13.00
  -3   3   8   22.70   14.40
   3   3  -8   -0.10   11.20
  -3   3   8   18.00   11.40
   3  -3  -8   28.90   13.10
   3  -3  -8   42.20   13.30
  -3  -3   8   41.50   14.50
  -3  -3   8   30.70   12.20
  -4   3   9    6.80    7.80
  -4   3   9   14.60    8.80
  -4  -3   9   18.60    7.30
  -4  -3   9    5.60    6.70
  -6   4   1   73.99   12.70
  -6   4   1   49.40   12.30
  -6   4   1   59.19   10.90
  -6   4   1   70.19   13.40
  -6  -4   1   49.90   10.60
  -6  -4   1   52.79   12.40
  -6  -4   1   31.20   10.60
   6  -4  -1   59.89   11.70
  -6  -4   1   57.19   13.50
  -6  -4   1   61.09   11.70
  -5   4   0   23.40   11.80
  -5   4   0    6.20   13.60
  -5   4   0   37.00   15.10
  -5   4   0   25.00   11.90
  -5   4   0   27.50   10.10
  -5   4   0   33.00   12.50
  -5  -4   0   23.40   10.20
  -5  -4   0   41.10   13.70
  -5  -4   0   25.00   12.50
   5  -4   0   11.50   12.10
  -5  -4   0   38.50   14.70
  -5  -4   0    4.70   11.40
   5  -4   0   60.99   15.30
  -5  -4   0    2.40   11.20
  -5  -4   0   27.80   12.50
  -4   4  -1  630.74   36.80
  -4   4  -1  621.64   38.50
  -4   4  -1  578.74   36.40
  -4   4  -1  642.44   34.10
   4   4   1  661.13   34.60
  -4   4  -1  611.54   36.70
  -4   4  -1  624.64   34.20
  -4  -4  -1  638.04   34.50
  -4  -4  -1  605.74   34.50
  -4  -4  -1  543.25   37.20
  -4  -4  -1  616.34   36.60
   4  -4   1  657.43   33.70
   4  -4   1  621.54   39.20
  -4  -4  -1  647.94   37.30
  -4  -4  -1  578.14   35.70
  -4  -4  -1  580.14   39.20
  -4  -4  -1  568.14   35.40
   3   4   2  528.85   30.00
  -3   4  -2  558.64   30.20
  -3   4  -2  572.54   29.80
  -3  -4  -2  560.24   30.00
   3  -4   2  533.75   29.80
  -3  -4  -2  560.14   30.40
  -2   4  -3  276.87   18.30
   2   4   3  272.77   18.70
  -2  -4  -3  291.37   20.00
  -2  -4  -3  293.37   20.30
   2  -4   3  298.17   18.40
   2  -4   3  293.27   20.90
  -2  -4  -3  277.97   18.80
  -1   4  -4    5.80    6.10
   1   4   4    8.60    7.20
  -1  -4  -4   22.00    8.10
   1  -4   4   31.20    8.10
  -1  -4  -4   19.20    7.90
  -1  -4  -4   32.40    9.20
   1  -4   4   20.70    7.80
   0   4  -5  533.25   27.10
   0   4   5  490.65   27.80
   0  -4  -5  554.24   28.70
   0  -4  -5  494.15   26.50
   0  -4   5  465.45   27.10
   1   4  -6  831.02   39.40
  -1   4   6  882.71   40.60
  -1   4   6  809.02   39.10
   1  -4  -6  858.11   40.80
   1  -4  -6  827.72   40.00
  -1  -4   6  867.61   39.90
  -1  -4   6  896.11   41.20
   2   4  -7   48.10   12.30
  -2   4   7   80.89   15.80
  -2   4   7   47.10   14.90
  -2   4   7   65.29   17.60
  -2  -4   7   76.99   16.40
  -2  -4   7  101.19   20.10
   2  -4  -7   76.19   16.10
   2  -4  -7   68.29   14.40
  -2  -4   7   60.99   14.90
  -2  -4   7   51.79   14.10
   3   4  -8   -7.10   11.30
  -3   4   8   17.60   11.40
  -3   4   8   14.80   11.80
  -3   4   8    7.60   13.20
   3  -4  -8   14.80   11.10
  -3  -4   8  -16.80   11.20
   3  -4  -8    4.40   10.90
  -3  -4   8   11.40   10.30
  -3  -4   8   11.10   13.20
  -4   4   9  117.09   15.10
  -4  -4   9  152.18   18.20
  -4  -4   9  145.59   14.30
   4  -4  -9  143.39   17.60
  -4  -4   9  152.28   14.20
  -6   5   1   15.90   10.40
  -6   5   1   15.60   10.50
  -6   5   1   14.20    8.60
  -6   5   1   27.20    8.70
  -6  -5   1    8.30    7.70
  -6  -5   1   18.00   10.40
  -6  -5   1   28.90   10.90
  -6  -5   1   20.60   11.20
   6  -5  -1   30.00   11.80
  -6  -5   1   12.10   10.80
  -5   5   0  166.28   21.70
  -5   5   0  164.98   19.80
  -5   5   0  113.69   17.80
  -5   5   0  179.88   20.50
  -5  -5   0  153.88   21.10
   5  -5   0  137.29   19.00
  -5  -5   0  130.09   18.40
  -5  -5   0  153.38   18.20
   5  -5   0  166.28   20.90
  -5  -5   0  157.88   20.60
  -5  -5   0  116.79   18.20
  -5  -5   0  171.88   23.20
  -5  -5   0  135.69   18.50
  -4   5  -1   40.00   11.80
   4   5   1   35.60   11.00
  -4   5  -1   21.00   13.00
  -4   5  -1   42.90   13.30
  -4   5  -1   49.20   15.00
  -4   5  -1   39.10   15.10
  -4  -5  -1   40.90   14.20
  -4  -5  -1   28.00   13.40
  -4  -5  -1   40.30   11.80
  -4  -5  -1   16.00   10.10
  -4  -5  -1   37.50   14.10
  -4  -5  -1   27.70   16.20
  -4  -5  -1   44.60   13.80
   4  -5   1   59.59   12.20
   4  -5   1   58.59   19.10
  -4  -5  -1   55.69   14.40
   3   5   2  695.43   35.10
  -3  -5  -2  677.93   34.20
  -3  -5  -2  692.83   35.40
   3  -5   2  752.02   35.90
  -3  -5  -2  732.63   35.60
   2   5   3   50.29    9.60
  -2  -5  -3   44.20    9.10
  -2  -5  -3   34.20    9.20
  -2  -5  -3   40.40    9.40
   2  -5   3   44.00    8.60
   2  -5   3   50.29    9.40
   1   5   4  172.68   15.90
  -1  -5  -4  157.38   15.10
   1  -5   4  158.58   14.40
   1  -5   4  160.28   15.30
  -1  -5  -4  188.18   16.10
  -1  -5  -4  153.98   15.90
   0   5   5  206.08   17.80
   0   5  -5  197.18   16.60
   0  -5   5  190.18   17.40
   0  -5  -5  190.28   17.20
   0  -5  -5  182.18   16.00
  -1   5   6   99.09   14.40
  -1   5   6  105.59   14.20
   1   5  -6  111.49   15.00
   1  -5  -6   97.39   14.10
  -1  -5   6  108.49   14.20
  -1  -5   6   96.49   14.30
   1  -5  -6   86.59   13.30
  -2   5   7   40.70   16.40
  -2   5   7   16.30   13.00
  -2   5   7    2.10   13.20
   2   5  -7   26.50   11.20
   2  -5  -7   13.50   10.00
  -2  -5   7   14.90   15.80
   2  -5  -7   18.50   12.00
  -2  -5   7   21.60   11.50
  -2  -5   7   16.70   12.60
  -2  -5   7    4.20   12.90
   3   5  -8  109.39   18.00
  -3   5   8  150.88   21.50
  -3   5   8  138.19   17.30
  -3   5   8  166.58   20.10
  -3  -5   8  113.99   16.90
  -3  -5   8  140.19   17.70
   3  -5  -8  157.58   20.10
   3  -5  -8  149.39   18.80
  -3  -5   8  162.18   23.20
  -3  -5   8  109.39   15.40
  -4   5   9   -1.40    6.80
  -4   5   9    3.80    8.10
  -4  -5   9    8.00    8.00
  -4  -5   9    3.00    7.20
  -4  -5   9    0.90    9.20
   4  -5  -9   16.00   10.10
  -6   6   1  264.27   22.80
  -6   6   1  278.97   22.60
  -6   6   1  321.67   24.60
  -6  -6   1  318.17   22.30
  -6  -6   1  272.77   20.70
  -6  -6   1  314.27   25.20
  -6  -6   1  250.47   21.40
   6  -6  -1  288.67   23.20
  -6  -6   1  267.17   20.20
  -5   6   0   25.30   13.20
  -5   6   0   40.20   13.50
  -5   6   0   39.40   13.40
  -5   6   0   47.60   13.10
  -5  -6   0   42.50   14.50
  -5  -6   0   25.80   13.10
   5  -6   0   12.20   12.50
  -5  -6   0   40.00   13.70
  -5  -6   0   46.20   13.90
  -5  -6   0   29.70   13.70
  -5  -6   0   34.40   12.50
   5  -6   0   19.50   12.90
  -5  -6   0   51.09   14.10
  -4   6  -1  393.56   32.50
  -4   6  -1  436.96   30.40
  -4   6  -1  394.56   30.90
  -4   6  -1  422.56   28.20
  -4   6  -1  450.25   33.00
  -4  -6  -1  426.36   28.70
   4  -6   1  474.95   33.10
  -4  -6  -1  431.26   28.20
   4  -6   1  483.15   30.10
  -4  -6  -1  453.35   34.50
  -4  -6  -1  444.66   31.00
   4  -6   1  388.36   29.10
  -4  -6  -1  445.26   32.40
  -4  -6  -1  457.55   32.40
  -4  -6  -1  422.16   30.20
   3   6   2   36.40    9.80
  -3  -6  -2   37.60   10.20
  -3  -6  -2   54.39   11.30
  -3  -6  -2   29.90    9.00
   3  -6   2   51.19   11.10
   2   6   3   22.40    8.00
   2  -6   3   21.30    8.30
   2  -6   3   16.30    7.30
  -2  -6  -3   33.30    8.80
  -2  -6  -3   26.40    8.60
  -2  -6  -3   32.30    8.70
   1   6   4   95.59   12.50
   1  -6   4  107.49   12.10
  -1  -6  -4  107.79   12.40
  -1  -6  -4   94.39   13.10
   1  -6   4   83.69   12.00
  -1  -6  -4   87.59   11.90
   0   6   5   31.40    9.80
   0  -6   5   40.30   10.20
   0  -6  -5   64.69   11.60
   0  -6  -5   41.30   10.20
  -1   6   6  411.36   26.40
  -1   6   6  459.75   28.00
  -1  -6   6  378.96   26.10
   1  -6  -6  414.26   26.30
   1  -6  -6  443.46   27.20
  -2   6   7  241.58   24.90
   2   6  -7  251.77   23.10
  -2   6   7  286.37   28.60
  -2  -6   7  293.47   25.10
  -2  -6   7  237.58   22.80
   2  -6  -7  245.38   23.40
  -2  -6   7  249.18   29.50
   2  -6  -7  314.87   24.90
   2  -6  -7  254.37   22.60
  -2  -6   7  269.67   25.80
  -3   6   8    8.90   13.50
  -3   6   8   16.30   11.60
   3  -6  -8   -1.10   10.40
  -3  -6   8   12.80   10.50
   3  -6  -8  -11.90   10.40
  -3  -6   8   20.70    9.10
  -3  -6   8   16.70   10.60
  -3  -6   8   12.70   10.20
  -4   6   9  120.29   16.90
  -4   6   9  105.59   12.90
  -4  -6   9   93.39   13.60
  -4  -6   9  124.69   12.70
   4  -6  -9  122.29   17.30
  -4  -6   9  109.79   11.10
  -6   7   1    4.20    6.80
  -6   7   1    8.00   10.00
  -6   7   1   -2.80    8.90
  -6  -7   1    0.80    9.50
  -6  -7   1    8.30    7.40
  -6  -7   1   -2.70    5.70
  -6  -7   1   -2.20    9.20
   6  -7  -1    4.40    9.20
   6  -7  -1    7.60    7.60
  -6  -7   1   -0.20    9.70
  -5   7   0   95.29   16.50
  -5   7   0  134.69   17.90
  -5  -7   0  154.08   21.00
   5  -7   0  170.28   21.40
  -5  -7   0  109.19   17.10
  -5  -7   0  122.69   18.20
  -5  -7   0  151.88   18.70
  -5  -7   0  132.19   18.40
   5  -7   0  133.79   20.10
  -5  -7   0  115.69   18.80
  -5  -7   0  126.79   18.80
  -4   7  -1  884.61   46.20
  -4   7  -1  766.22   44.80
  -4   7  -1  878.71   45.40
   4   7   1  802.32   41.60
  -4   7  -1  834.22   44.30
   4  -7   1  876.61   41.40
  -4  -7  -1  901.41   46.80
  -4  -7  -1  844.02   42.40
  -4  -7  -1  927.41   43.90
  -4  -7  -1  832.52   44.20
  -4  -7  -1  817.12   44.80
  -4  -7  -1  832.32   46.20
  -4  -7  -1  829.82   43.50
   4  -7   1  843.32   45.50
  -3  -7  -2   16.80    7.90
   3  -7   2    9.20    7.90
  -3  -7  -2    3.30    7.20
  -3  -7  -2    7.80    8.30
   2   7   3  505.55   27.80
  -2  -7  -3  560.64   30.30
   2  -7   3  530.85   27.90
   2  -7   3  555.74   27.40
  -2  -7  -3  511.85   28.80
  -2  -7  -3  496.05   27.00
   1   7   4  116.09   14.40
   1  -7   4  110.89   14.10
  -1  -7  -4  127.69   14.50
   1  -7   4  111.99   12.70
  -1  -7  -4   89.79   12.80
  -1  -7  -4  124.39   13.10
   0   7   5  263.97   20.30
   0  -7  -5  261.07   19.90
   0  -7  -5  255.87   19.10
   0  -7   5  229.58   19.20
  -1   7   6   19.30    9.90
  -1   7   6   25.10   11.10
  -1  -7   6   22.80   10.30
  -1  -7   6   19.80    9.70
   1  -7  -6   21.80    9.30
   1  -7  -6   19.70    9.40
  -2   7   7  594.54   38.80
  -2   7   7  531.35   34.60
   2  -7  -7  534.35   33.30
  -2  -7   7  522.05   36.40
  -2  -7   7  524.25   34.80
  -2  -7   7  544.95   33.60
   2  -7  -7  489.65   35.60
  -3   7   8    2.90    7.50
  -3   7   8    0.70   12.10
  -3  -7   8    6.70    8.30
  -3  -7   8    5.70   10.50
   3  -7  -8   -1.30    7.50
  -3  -7   8   -9.80   12.00
  -3  -7   8    4.60    9.40
   3  -7  -8    4.10   11.20
  -4   7   9    0.90    6.40
  -4   7   9    2.20    5.70
  -4  -7   9    5.60    7.20
  -4  -7   9    6.50    8.50
  -4  -7   9   14.40    9.90
  -4  -7   9    6.40    8.00
   4  -7  -9    0.40    9.00
  -6   8   1  179.28   20.20
  -6   8   1  170.88   18.30
  -6  -8   1  135.59   16.10
  -6  -8   1  172.78   19.50
  -6  -8   1  135.59   15.50
  -6  -8   1  136.19   17.00
  -6  -8   1  144.39   17.80
   6  -8  -1  152.98   18.70
   6  -8  -1  153.68   18.40
  -5   8   0    4.40   11.30
  -5   8   0    7.60   10.80
  -5  -8   0    5.00   11.50
  -5  -8   0    7.20   10.90
  -5  -8   0   -3.70   11.30
  -5  -8   0    1.20   11.40
   5  -8   0    6.10   15.90
   5  -8   0    9.50   11.60
  -5  -8   0   -6.30   11.70
  -5  -8   0    5.40   12.00
  -5  -8   0   -7.80    7.20
  -4   8  -1  225.88   24.70
  -4   8  -1  219.38   23.80
  -4   8  -1  229.18   26.20
   4   8   1  245.98   22.10
  -4  -8  -1  209.48   23.80
  -4  -8  -1  211.38   23.20
   4  -8   1  220.78   20.30
  -4  -8  -1  214.78   25.30
  -4  -8  -1  222.78   27.10
  -4  -8  -1  190.18   24.10
  -4  -8  -1  189.68   21.80
  -4  -8  -1  214.58   21.80
   4  -8   1  213.88   25.50
  -3  -8  -2  698.03   36.40
   3  -8   2  676.53   35.10
  -3  -8  -2  773.82   37.10
  -3  -8  -2  732.33   35.60
   2   8   3   38.50   10.00
   2  -8   3   46.10    9.70
  -2  -8  -3   42.40   10.00
   2  -8   3   47.20    9.40
  -2  -8  -3   26.20    9.00
  -2  -8  -3   41.60    9.60
   1   8   4   -7.70    6.70
  -1  -8  -4    1.20    6.30
  -1  -8  -4    9.00    6.20
   1  -8   4    3.90    7.00
   1  -8   4    7.60    6.60
  -1  -8  -4    9.80    7.90
   0   8   5  194.88   18.60
   0  -8   5  200.78   18.50
   0  -8  -5  200.88   17.80
   0  -8  -5  245.58   18.70
  -1   8   6  117.79   16.30
  -1  -8   6   94.59   14.50
   1  -8  -6  145.69   17.60
   1  -8  -6  124.19   16.10
  -2   8   7   -4.50   11.60
  -2   8   7   10.60   13.10
  -2  -8   7    8.60   11.60
  -2  -8   7  -13.80    9.70
   2  -8  -7   -4.90    5.80
   2  -8  -7    7.50   12.30
   2  -8  -7   -0.40   11.30
  -2  -8   7  -10.60   10.70
  -2  -8   7   15.80   12.10
  -3   8   8   61.89   16.30
  -3   8   8   78.99   14.30
   3  -8  -8   63.09   13.90
  -3  -8   8   96.19   14.10
  -3  -8   8   75.99   16.90
  -3  -8   8   85.89   14.00
  -3  -8   8  109.69   16.70
   3  -8  -8   77.19   15.60
  -3  -8   8   64.09   12.90
  -4   8   9   18.80   10.10
  -4   8   9    7.80    8.20
  -4  -8   9    2.50    6.90
  -4  -8   9   -6.90    6.90
   4  -8  -9  -10.10    7.90
  -4  -8   9  -11.20    7.90
  -6   9   1   23.40    8.40
  -6  -9   1   36.90   11.40
  -6  -9   1   31.10    8.70
  -6  -9   1   38.30    9.10
   6  -9  -1   22.30   10.30
  -6  -9   1    5.20    9.80
  -6  -9   1   39.80   12.20
   6  -9  -1   23.90   10.80
  -5   9   0   84.99   15.50
  -5   9   0  103.99   18.00
  -5  -9   0  110.59   18.60
  -5  -9   0  137.99   18.30
  -5  -9   0  103.39   18.60
  -5  -9   0  151.18   18.50
  -5  -9   0  123.79   16.80
   5  -9   0  158.98   21.50
   5  -9   0  121.99   16.80
  -5  -9   0  143.89   19.00
  -4   9  -1   17.80   11.40
  -4   9  -1   -0.30   11.90
  -4   9  -1   11.30   13.10
   4   9   1    2.70   10.10
   4  -9   1   12.20    9.10
  -4  -9  -1   18.40   12.40
  -4  -9  -1    0.10    9.40
  -4  -9  -1   -3.30   11.70
  -4  -9  -1   -3.90    8.70
  -4  -9  -1    7.50   11.50
   4  -9   1    5.80   12.30
  -4  -9  -1   11.20   13.40
  -4  -9  -1   12.00   16.90
   3  -9   2  500.25   28.80
  -3  -9  -2  499.35   30.20
  -3  -9  -2  522.05   30.00
  -3  -9  -2  522.05   29.20
   2   9   3  148.49   15.60
   2  -9   3  148.29   15.20
  -2  -9  -3  129.89   15.40
  -2  -9  -3  138.69   15.60
  -2  -9  -3  187.88   17.60
   1   9   4  133.09   16.80
   1  -9   4  175.28   15.30
  -1  -9  -4  174.68   15.30
  -1  -9  -4  180.68   17.00
   1  -9   4  174.08   16.40
  -1  -9  -4  121.39   16.10
   0   9   5    9.40    8.90
   0  -9   5   -4.20    6.70
   0  -9  -5   -1.80    6.30
   0  -9  -5    9.10    7.50
  -1   9   6   49.50   12.80
   1  -9  -6   46.10   11.90
   1  -9  -6   57.79   12.00
  -1  -9   6   58.19   13.00
  -1  -9   6   39.00   11.90
  -2   9   7    3.40   10.80
  -2   9   7    7.50   13.30
  -2  -9   7   35.60   13.70
   2  -9  -7   24.90   11.60
  -2  -9   7   22.20   12.50
  -2  -9   7   38.50   13.90
  -2  -9   7   25.30   13.10
   2  -9  -7   18.20   10.80
  -2  -9   7    0.60   10.90
   2  -9  -7   16.10   12.30
  -2  -9   7    6.10   10.80
  -3   9   8   41.50   15.00
  -3   9   8   57.79   11.80
  -3  -9   8   49.99   12.80
  -3  -9   8   67.89   12.90
   3  -9  -8   67.49   14.60
   3  -9  -8   84.89   16.20
  -3  -9   8   62.79   13.50
  -3  -9   8   73.69   13.10
  -4   9   9    1.00    8.70
  -4   9   9    2.00    7.40
   4   9  -9   -4.10    5.10
  -4  -9   9    3.20    8.90
   4  -9  -9    6.00    8.00
  -4  -9   9    3.00    6.90
  -4  -9   9   -4.50    6.80
  -6  10   1    0.20    5.60
  -6 -10   1    3.90    7.20
  -6 -10   1    4.40   10.20
  -6 -10   1   -3.50    6.80
   6 -10  -1    6.50    6.40
   6 -10  -1    9.50    9.60
  -6 -10   1    5.50    6.00
  -6 -10   1   -7.20    9.40
  -5  10   0   77.09   13.90
  -5  10   0   47.70   11.00
  -5 -10   0   49.20   15.50
   5 -10   0   57.29   12.40
   5 -10   0   64.59   15.50
  -5 -10   0   63.09   15.30
  -5 -10   0   40.20   14.50
  -5 -10   0   33.80   13.10
  -5 -10   0   29.90   13.70
   5 -10   0   54.69   13.90
  -5 -10   0   39.40   11.40
   4  10   1  296.97   24.20
  -4  10  -1  285.27   26.10
  -4  10  -1  301.27   28.20
  -4  10  -1  335.87   28.70
  -4 -10  -1  324.57   25.30
  -4 -10  -1  293.27   24.00
  -4 -10  -1  279.57   27.90
  -4 -10  -1  308.57   26.70
  -4 -10  -1  295.77   26.40
   4 -10   1  294.87   27.90
  -4 -10  -1  303.97   25.70
   4 -10   1  231.28   25.70
  -4 -10  -1  386.66   30.60
   4 -10   1  244.68   22.20
  -3 -10  -2  174.68   18.60
  -3 -10  -2  165.88   17.50
   3 -10   2  174.38   17.40
  -3 -10  -2  166.88   18.70
   2  10   3  -10.00    7.10
   2 -10   3    9.20    7.30
   2 -10   3    7.70    8.50
  -2 -10  -3    6.80    8.30
  -2 -10  -3    6.90    7.30
  -2 -10  -3   -3.50    6.10
   1  10   4  150.98   17.40
  -1 -10  -4  155.68   17.00
  -1 -10  -4  150.28   16.20
  -1 -10  -4  152.18   14.80
   1 -10   4  134.59   16.00
   1 -10   4  154.08   14.50
   0  10   5  180.78   18.60
   0 -10   5  184.38   18.40
   0 -10  -5  184.38   17.50
   0 -10  -5  149.39   18.40
   0 -10  -5  152.98   16.60
  -1  10   6   78.59   17.10
  -1  10   6   89.59   15.60
  -1 -10   6   95.99   17.70
   1 -10  -6   80.29   16.30
  -1 -10   6  109.59   15.80
   1 -10  -6   85.59   13.60
  -1 -10   6   81.79   14.40
   1 -10  -6  113.99   15.30
  -1 -10   6  137.39   23.80
   1 -10  -6  109.19   18.80
  -2  10   7  121.39   20.90
  -2  10   7  101.99   16.80
  -2 -10   7  134.79   18.20
  -2 -10   7  134.29   19.60
   2 -10  -7  141.29   19.60
  -2 -10   7  150.88   20.10
   2 -10  -7  125.09   17.80
  -2 -10   7  177.78   22.30
   2 -10  -7  138.89   18.00
  -2 -10   7  113.79   17.60
  -2 -10   7  137.89   17.20
  -3  10   8    3.50    9.10
  -3  10   8   15.60   11.20
  -3 -10   8   15.40   10.80
  -3 -10   8   19.90    7.90
   3 -10  -8   17.10    9.50
  -3 -10   8   15.90   11.30
  -3 -10   8   12.40   10.80
   3 -10  -8   23.90    9.60
  -3 -10   8   11.30    8.00
  -4  10   9   19.40    9.30
   4  10  -9   27.00    8.90
  -4  10   9   21.90    8.50
  -4 -10   9   17.80    5.70
  -4 -10   9   11.20    5.60
   4 -10  -9    6.80    8.20
  -4 -10   9   25.20    9.10
  -6  11   1   12.90    6.90
   6 -11  -1   13.70    9.60
  -6 -11   1   11.60    9.30
  -6 -11   1   13.50    7.90
  -6 -11   1    4.20   10.30
   6 -11  -1   -2.90    8.90
  -6 -11   1   22.30   10.60
  -5  11   0   94.49   17.60
  -5  11   0   85.69   15.00
  -5 -11   0   87.79   16.30
  -5 -11   0  123.69   19.90
  -5 -11   0   85.99   15.60
   5 -11   0  110.49   16.80
  -5 -11   0  101.79   17.60
  -5 -11   0   84.19   17.60
   5 -11   0  103.49   16.90
  -5 -11   0  127.39   16.90
   5 -11   0  107.49   16.10
  -4  11  -1   55.79   15.60
  -4  11  -1   64.49   14.80
   4  11   1   52.49   13.60
  -4  11  -1   51.99   15.20
  -4 -11  -1   45.00   13.10
  -4 -11  -1   54.39   12.90
   4 -11   1   27.90   13.50
  -4 -11  -1   52.59   16.40
  -4 -11  -1   58.49   15.00
   4 -11   1   56.59   16.00
  -4 -11  -1   43.80   14.00
  -4 -11  -1   35.30   11.50
  -4 -11  -1   41.70   15.50
   4 -11   1   64.99   13.10
  -3 -11  -2   87.09   20.30
  -3 -11  -2   64.29   12.80
  -3 -11  -2   59.89   17.10
  -3 -11  -2   78.19   13.20
   3 -11   2   64.49   19.80
  -3 -11  -2   65.99   13.60
   3 -11   2   73.49   12.80
   2  11   3   10.60    9.80
  -2 -11  -3   35.00    9.90
   2 -11   3   11.60    7.20
  -2 -11  -3   48.30   11.50
   2 -11   3   40.10    9.70
  -2 -11  -3   23.90    9.10
   1  11   4  136.99   18.00
  -1 -11  -4  190.18   18.40
  -1 -11  -4  159.98   16.50
   1 -11   4  158.98   15.70
  -1 -11  -4  155.68   16.80
   1 -11   4  135.09   16.50
   0  11   5  629.74   34.30
   0 -11  -5  632.04   33.10
   0 -11  -5  619.44   31.00
   0 -11   5  457.75   33.60
   0 -11   5  657.23   33.80
   0 -11  -5  630.94   32.90
  -1  11   6   49.90   14.80
  -1  11   6   24.60   11.80
  -1  11   6   55.19   16.80
  -1 -11   6   46.90   15.00
   1 -11  -6   43.00   11.60
  -1 -11   6   37.30   15.00
  -1 -11   6   33.40   15.00
   1 -11  -6   33.10   14.20
  -1 -11   6   65.49   16.40
  -1 -11   6   53.39   13.10
  -1 -11   6   37.80   15.20
   1 -11  -6   53.29   14.10
   1 -11  -6   36.50   11.00
  -2  11   7   50.19   16.40
  -2  11   7   50.39   14.00
   2 -11  -7   81.19   15.30
  -2 -11   7   58.89   14.60
  -2 -11   7   25.40   13.20
   2 -11  -7   58.79   13.60
  -2 -11   7   40.70   14.10
  -2 -11   7   69.49   14.30
  -2 -11   7   43.50   13.90
   2 -11  -7   72.29   16.10
  -2 -11   7   75.09   15.70
  -3  11   8    5.50    8.10
  -3  11   8    1.80   10.00
  -3 -11   8    2.00   10.20
   3 -11  -8   -8.60    8.00
   3 -11  -8    2.80   10.40
  -3 -11   8    7.70    7.00
  -3 -11   8    3.90   10.00
  -3 -11   8   -9.00    5.80
  -3 -11   8    1.40   10.50
  -4  11   9   19.20    9.30
   4  11  -9   23.90    8.40
  -4  11   9   13.90    7.50
  -4 -11   9   16.40    6.80
  -4 -11   9   16.20    8.30
  -4 -11   9   17.20    7.20
   4 -11  -9   17.80    8.30
  -6  12   1    7.70    8.50
  -6 -12   1   20.00    6.50
   6 -12  -1   34.60   10.60
  -6 -12   1   25.90    8.10
   6 -12  -1   17.30    9.90
  -6 -12   1    5.90   10.70
  -6 -12   1    7.50   10.00
  -5  12   0   55.99   13.40
   5 -12   0  102.59   16.70
  -5 -12   0   86.49   15.90
  -5 -12   0  106.89   17.30
   5 -12   0   89.69   15.30
  -5 -12   0  113.49   17.10
  -5 -12   0   93.09   15.20
  -5 -12   0   53.89   14.60
  -5 -12   0   91.09   16.90
   5 -12   0  114.39   15.90
   4  12   1  186.48   20.80
  -4  12  -1  182.58   24.70
  -4 -12  -1  168.98   20.50
  -4 -12  -1  197.78   25.30
  -4 -12  -1  181.58   23.50
  -4 -12  -1  220.48   23.80
  -4 -12  -1  179.78   23.50
  -4 -12  -1  193.48   20.70
  -4 -12  -1  173.38   24.20
  -4 -12  -1  194.68   21.60
   4 -12   1  178.98   24.10
   4 -12   1  176.38   23.20
   4 -12   1  185.28   20.40
  -3  12  -2   76.29   16.20
   3 -12   2   86.39   14.00
   3 -12   2   91.29   18.20
  -3 -12  -2  109.39   20.50
  -3 -12  -2   98.99   17.80
   3 -12   2   90.69   17.80
  -3 -12  -2  112.19   16.00
  -3 -12  -2   81.49   17.00
  -3 -12  -2   96.49   14.70
  -3 -12  -2  112.19   15.60
  -3 -12  -2  118.49   19.20
   2  12   3  100.99   15.50
  -2 -12  -3  109.79   14.90
   2 -12   3  114.99   14.90
  -2 -12  -3   76.09   13.90
  -2 -12  -3  105.99   14.00
   2 -12   3   94.19   13.20
   1  12   4   -0.20    8.90
   1 -12   4   -2.20    8.50
  -1 -12  -4   12.20    7.30
  -1 -12  -4   10.80    8.20
   1 -12   4    0.60    8.10
  -1 -12  -4    4.90    9.30
   0  12   5   -3.40    9.00
   0 -12   5   10.50    9.00
   0 -12  -5   18.00    8.80
   0 -12  -5    6.70    8.10
   0 -12   5   12.40    8.90
   0 -12  -5    2.10    7.40
  -1  12   6  316.67   30.20
  -1  12   6  398.36   30.40
  -1  12   6  356.56   28.60
   1 -12  -6  368.26   30.90
  -1 -12   6  399.46   30.50
  -1 -12   6  366.26   28.80
   1 -12  -6  379.56   26.80
   1 -12  -6  369.96   26.10
   1 -12  -6  312.67   31.70
  -1 -12   6  335.07   32.20
  -1 -12   6  327.67   29.40
   1 -12  -6  411.96   28.70
  -1 -12   6  364.86   31.50
  -1 -12   6  423.56   29.20
  -2  12   7  -15.60   10.30
  -2  12   7   12.00   14.10
   2 -12  -7   20.30    9.10
   2 -12  -7   -5.10   10.20
  -2 -12   7   13.90   12.20
  -2 -12   7    1.70   11.00
  -2 -12   7   -6.80   10.80
   2 -12  -7    8.20   12.20
  -2 -12   7    3.20   11.00
  -2 -12   7   28.80   14.60
  -2 -12   7    4.30   11.10
  -3  12   8   16.60   12.10
  -3  12   8    5.60    7.10
  -3 -12   8   13.20   10.00
  -3 -12   8   20.70   10.70
   3 -12  -8   13.50   11.60
  -3 -12   8    3.40    6.20
  -3 -12   8   -4.50    7.00
  -3 -12   8    5.40    9.70
   4  12  -9   62.29    9.90
  -4  12   9   54.79    8.20
  -4  12   9   59.39   10.40
  -4 -12   9   82.19   11.00
  -4 -12   9   39.90    8.00
  -4 -12   9   55.69    8.20
  -4 -12   9   59.69    9.80
   4 -12  -9   71.49   15.60
  -6  13   1   38.20   10.10
  -6 -13   1   18.20   10.30
  -6 -13   1   24.60    7.70
  -6 -13   1   21.00    8.30
   6 -13  -1   21.00    9.40
   6 -13  -1   13.00    9.20
  -6 -13   1   40.10   10.80
  -5  13   0   97.69   15.20
   5 -13   0   68.99   14.60
  -5 -13   0   68.99   15.20
   5 -13   0   99.79   15.20
  -5 -13   0   96.29   15.10
  -5 -13   0   96.79   17.80
  -5 -13   0   88.59   17.40
  -5 -13   0   70.19   16.00
  -5 -13   0   81.49   15.10
  -4  13  -1    2.50    8.50
   4  13   1    8.20   10.70
  -4 -13  -1    3.90   11.90
  -4 -13  -1   -8.30   10.20
   4 -13   1   11.40   10.10
  -4 -13  -1   -1.00   12.60
  -4 -13  -1    5.90   13.40
  -4 -13  -1    1.90    8.70
  -4 -13  -1   -5.50   10.20
  -4 -13  -1   -6.80   13.00
  -4 -13  -1   -8.90   10.60
   4 -13   1    9.10   12.30
   4 -13   1   -4.30   11.10
  -3  13  -2  544.45   35.20
  -3 -13  -2  513.75   34.50
   3 -13   2  587.54   32.30
  -3 -13  -2  606.24   32.40
  -3 -13  -2  554.44   37.80
  -3 -13  -2  499.95   34.60
  -3 -13  -2  465.75   36.00
   3 -13   2  562.94   36.50
   3 -13   2  571.04   36.50
  -3 -13  -2  551.44   32.60
  -3 -13  -2  541.25   33.40
   2  13   3  151.58   19.20
  -2 -13  -3  129.79   16.80
  -2 -13  -3  155.98   18.10
   2 -13   3  133.99   15.80
   2 -13   3  137.09   16.50
  -2 -13  -3  132.09   16.20
   1  13   4   25.00   10.70
  -1 -13  -4    2.70    7.60
  -1 -13  -4   40.30   10.80
   1 -13   4   21.60    9.60
  -1 -13  -4   11.80    7.90
   1 -13   4   14.10    8.10
   0  13   5   -6.70    9.40
   0 -13   5   -2.70    5.80
   0 -13   5    7.70    9.40
   0 -13  -5   -7.00    7.30
   0 -13  -5    0.60    8.00
   0 -13  -5    0.30    7.90
  -1  13   6  108.59   18.10
  -1  13   6   80.99   18.50
  -1 -13   6   65.59   15.50
   1 -13  -6  109.19   17.90
  -1 -13   6   88.89   15.90
  -1 -13   6   98.49   17.70
   1 -13  -6  112.09   16.00
   1 -13  -6  118.49   17.20
   1 -13  -6   73.69   17.60
   1 -13  -6  110.59   16.70
  -1 -13   6   96.19   17.30
  -1 -13   6   69.19   16.40
  -1 -13   6   97.79   17.70
  -2  13   7   30.00   15.10
  -2  13   7   35.90   13.50
  -2 -13   7   46.10   13.80
  -2 -13   7   70.89   16.20
  -2 -13   7   42.50   13.90
   2 -13  -7   56.79   15.80
   2 -13  -7   24.70   12.50
  -2 -13   7   48.20   12.80
   2 -13  -7   51.29   11.30
  -2 -13   7   40.30   13.50
  -2 -13   7   52.89   13.90
  -3  13   8   30.40    9.10
  -3  13   8   32.70   12.20
  -3 -13   8   -2.30    8.50
  -3 -13   8   31.20   11.00
  -3 -13   8   24.70   10.70
  -3 -13   8   15.50   10.60
   3 -13  -8   42.60   13.10
  -3 -13   8   -6.30    9.10
  -6  14   1   11.60    8.20
  -6 -14   1    6.60    6.90
   6 -14  -1   -2.00    8.10
   6 -14  -1    7.70    8.50
  -6 -14   1    8.30    6.20
  -6 -14   1    7.00    6.30
  -5  14   0    3.90    7.30
  -5 -14   0    7.30    7.90
  -5 -14   0   -3.10    7.20
  -5 -14   0   -3.10    8.40
   5 -14   0    1.20   10.80
   5 -14   0   17.70   10.80
  -5 -14   0   12.40   12.50
   4  14   1   54.19   13.80
  -4  14  -1   52.09   14.90
   4 -14   1   32.50   13.90
  -4 -14  -1   48.70   15.00
  -4 -14  -1   24.10   14.80
  -4 -14  -1   33.30   14.90
  -4 -14  -1   41.30   13.80
  -4 -14  -1   33.00   12.50
   4 -14   1   26.90   13.60
  -4 -14  -1   49.99   14.70
   4 -14   1   20.30   10.70
  -4 -14  -1   54.89   16.30
  -4 -14  -1   32.10   12.50
  -3  14  -2   27.80   13.70
  -3 -14  -2   42.00   12.60
  -3 -14  -2   20.60   11.50
  -3 -14  -2   36.20   14.60
   3 -14   2   43.60   12.10
  -3 -14  -2   35.70   12.20
  -3 -14  -2   31.60   15.80
   3 -14   2   49.90   15.70
  -3 -14  -2   53.29   15.20
  -3 -14  -2   16.70   13.30
   3 -14   2   47.10   16.20
   2  14   3    6.30   10.30
   2 -14   3   10.60    8.60
  -2 -14  -3   -1.80    8.80
  -2 -14  -3    0.10    7.50
  -2 -14  -3    7.30    8.60
   1  14   4  164.88   20.90
   1 -14   4  150.98   18.10
   1 -14   4  175.58   19.00
  -1 -14  -4  195.78   18.80
  -1 -14  -4  177.58   19.70
  -1 -14  -4  179.18   17.10
   1 -14   4  164.28   18.70
   0  14   5   14.00   10.90
   0 -14  -5    1.10    7.80
   0 -14   5    0.40    9.80
   0 -14  -5    2.90    8.50
   0 -14   5    2.70   13.30
   0 -14  -5    1.20   11.40
   0 -14   5   -0.40    9.30
   0 -14  -5   17.50   10.10
  -1  14   6  119.39   18.40
  -1  14   6  199.48   24.90
  -1 -14   6  170.48   20.50
  -1 -14   6  179.58   22.20
   1 -14  -6  145.69   18.20
  -1 -14   6  192.18   23.60
  -1 -14   6  176.88   21.40
  -1 -14   6  147.39   20.30
   1 -14  -6  138.59   21.20
   1 -14  -6  199.78   23.30
   1 -14  -6  177.68   22.00
   1 -14  -6  169.38   19.70
  -1 -14   6  161.28   21.50
  -2  14   7    6.40   11.80
  -2  14   7    6.90   13.60
  -2  14   7    5.80   11.90
   2 -14  -7   -2.00   11.10
  -2 -14   7   -7.00   12.90
  -2 -14   7    6.60   11.50
  -2 -14   7   10.10   10.80
  -2 -14   7   -4.60    9.90
  -2 -14   7    4.90   11.50
  -2 -14   7   -1.10    9.50
   2 -14  -7    9.50   10.90
   2 -14  -7  -13.70    9.50
  -3  14   8   17.00   11.70
  -3  14   8   24.90   10.40
   3 -14  -8   42.10   12.70
  -3 -14   8   25.50   10.00
  -3 -14   8   31.20   11.60
  -3 -14   8   28.80    8.70
  -3 -14   8   30.40    8.20
  -3 -14   8   44.90   10.30
  -5  15   0    9.00   10.10
  -5 -15   0    5.30    8.60
  -5 -15   0    8.70    9.00
   5 -15   0    5.00   10.10
  -5 -15   0   -0.80   10.70
  -5 -15   0    8.00    7.30
   5 -15   0    4.10   11.20
   4  15   1   30.20   13.10
  -4  15  -1   39.20   13.90
   4 -15   1   35.90   14.70
  -4 -15  -1   51.79   15.90
  -4 -15  -1   36.20   13.90
  -4 -15  -1   47.60   13.80
  -4 -15  -1   31.00   14.10
  -4 -15  -1   28.60   13.90
  -4 -15  -1   44.20   16.00
   4 -15   1   28.40   11.70
  -4 -15  -1   49.70   14.20
   4 -15   1   61.69   15.30
  -3  15  -2  132.19   19.50
  -3 -15  -2  132.09   20.10
  -3 -15  -2  164.28   21.00
   3 -15   2  162.68   21.90
  -3 -15  -2  148.79   20.70
  -3 -15  -2  173.68   23.70
   3 -15   2  144.49   20.80
   3 -15   2  156.18   18.60
  -3 -15  -2  170.48   19.70
  -3 -15  -2  149.09   20.00
  -3 -15  -2  167.78   19.60
   2  15   3   62.29   14.90
  -2  15  -3   68.79   16.00
  -2 -15  -3   68.89   13.60
  -2 -15  -3   87.09   24.00
  -2 -15  -3  118.79   17.30
  -2 -15  -3   78.89   16.10
  -2 -15  -3   71.59   16.10
  -2 -15  -3   96.59   17.30
   2 -15   3   86.19   18.70
   2 -15   3   90.49   17.80
  -2 -15  -3   98.79   14.20
   2 -15   3  103.39   16.10
   1  15   4   75.29   14.90
   1 -15   4   55.79   18.50
   1 -15   4   75.09   13.70
   1 -15   4   51.39   11.10
   1 -15   4   66.69   12.30
  -1 -15  -4   62.09   14.20
  -1 -15  -4   45.30   10.90
  -1 -15  -4   72.09   18.30
  -1 -15  -4   60.39   12.90
   0  15   5   10.10   10.60
   0  15   5    8.60   16.20
   0 -15  -5   12.90   11.60
   0 -15  -5   -9.70   11.20
   0 -15   5   -8.70   12.00
   0 -15   5    0.10   12.90
   0 -15   5   -9.90    8.90
   0 -15  -5   -3.90    7.70
   0 -15  -5    9.10   18.30
   0 -15   5   -7.40    9.00
   0 -15  -5    2.50    9.40
   0 -15  -5    0.90    8.40
   0 -15   5  -19.50   13.00
   0 -15  -5    1.00   10.60
   0 -15   5    6.70   12.90
  -1  15   6   54.09   14.30
  -1  15   6  -15.10   13.40
  -1 -15   6   50.49   15.20
   1 -15  -6   -1.30   10.60
  -1 -15   6   40.90   14.40
  -1 -15   6   21.00   13.60
  -1 -15   6   35.90   12.60
   1 -15  -6   26.60   11.70
   1 -15  -6   36.60   13.50
  -1 -15   6   20.90   12.90
   1 -15  -6   34.70   11.30
   1 -15  -6   16.10   12.30
  -2  15   7    4.40   10.90
  -2  15   7   10.10   11.10
  -2  15   7    9.90   13.10
   2 -15  -7    3.20   10.90
   2 -15  -7    9.00   11.60
  -2 -15   7   15.20   14.20
  -2 -15   7   -9.50    9.70
  -2 -15   7   28.60   11.70
  -2 -15   7  -13.00   10.40
  -2 -15   7    0.00    7.80
   2 -15  -7  -14.40    9.00
  -2 -15   7   -9.90    9.10
  -3  15   8   46.50   10.80
  -3  15   8   46.00   12.90
  -3 -15   8   41.70    9.90
  -3 -15   8   18.10   10.20
   3 -15  -8   49.70   12.80
  -3 -15   8   37.60   10.70
  -3 -15   8   35.70   11.20
  -3 -15   8   28.70    8.70
  -5  16   0    5.80   10.30
  -5 -16   0    4.20   12.00
   5 -16   0   -7.20   10.00
   5 -16   0   -9.40    7.20
  -5 -16   0  -19.00   12.20
  -5 -16   0   18.60   10.90
  -4  16  -1  242.58   25.60
  -4 -16  -1  256.27   26.70
  -4 -16  -1  257.77   28.10
   4 -16   1  269.47   26.80
  -4 -16  -1  291.57   25.00
   4 -16   1  297.37   27.20
   4 -16   1  274.47   20.90
  -4 -16  -1  259.27   26.90
  -4 -16  -1  264.47   24.40
  -4 -16  -1  324.47   27.20
  -4 -16  -1  297.57   26.80
  -3  16  -2    6.90   11.90
  -3 -16  -2   11.00   13.00
  -3 -16  -2    1.30   10.50
   3 -16   2   15.60    9.90
  -3 -16  -2    8.90   15.10
   3 -16   2    1.90   12.60
  -3 -16  -2    9.40   11.10
  -3 -16  -2    7.70   12.30
  -3 -16  -2   16.80   13.60
  -3 -16  -2    4.40   10.10
   3 -16   2    8.70   13.30
   2  16   3  112.49   20.70
  -2  16  -3  101.79   16.40
  -2 -16  -3   92.59   14.50
   2 -16   3  104.79   15.30
  -2 -16  -3  111.69   18.40
   2 -16   3  103.19   19.00
   2 -16   3  107.59   18.60
  -2 -16  -3  114.49   18.30
  -2 -16  -3   90.79   17.40
  -2 -16  -3  112.49   17.10
  -2 -16  -3   86.49   20.10
  -2 -16  -3  133.99   17.80
   1  16   4  165.08   19.30
  -1  16  -4  177.28   20.50
   1 -16   4  214.08   21.80
  -1 -16  -4  175.58   23.20
   1 -16   4  168.28   18.30
  -1 -16  -4  140.79   19.40
  -1 -16  -4  178.28   20.80
   1 -16   4  161.98   20.80
  -1 -16  -4  143.19   19.20
   1 -16   4  126.29   20.50
   1 -16   4  176.28   20.60
  -1 -16  -4  201.58   22.10
  -1 -16  -4  176.78   17.80
   0 -16   5   16.00   13.80
   0 -16  -5   21.40   10.70
   0 -16   5   40.30   14.90
   0 -16  -5   20.20   10.50
   0 -16  -5   23.00   12.40
   0 -16  -5   31.50   13.30
   0 -16   5    8.50   14.00
   0 -16   5   59.09   16.00
   0 -16   5   29.00   12.50
   0 -16  -5   17.00   11.20
   0 -16  -5   46.40   14.20
   0 -16  -5   15.80   13.40
  -1  16   6  113.99   19.90
  -1 -16   6  152.88   20.80
  -1 -16   6  150.08   18.60
  -1 -16   6  145.69   19.90
   1 -16  -6  105.89   16.10
  -1 -16   6  115.99   19.10
  -1 -16   6  142.49   18.30
   1 -16  -6   94.29   17.60
   1 -16  -6  180.78   21.40
  -2  16   7  -12.10   10.40
  -2  16   7   -9.20   10.10
  -2 -16   7    2.70    9.50
   2 -16  -7   22.70   12.00
   2 -16  -7    3.50    7.50
  -2 -16   7    2.00   10.20
  -2 -16   7   21.30   12.10
  -2 -16   7    9.00   11.40
   2 -16  -7   15.20   11.80
  -2 -16   7    5.60   10.70
  -3  16   8   39.00    9.00
  -3 -16   8   38.00   10.70
   3 -16  -8   37.20   11.30
  -3 -16   8   25.40    8.90
  -3 -16   8   24.20   10.70
  -3 -16   8   38.30   10.90
  -3 -16   8   38.80    9.80
  -5 -17   0    4.10    7.60
  -5 -17   0   -2.00   11.00
   5 -17   0   -6.80    9.60
  -5 -17   0    3.40    9.90
   5 -17   0   -4.30    9.70
  -4  17  -1   14.50   12.10
   4  17   1   20.50   12.90
  -4 -17  -1   28.10   15.60
  -4 -17  -1   34.10   13.40
  -4 -17  -1   18.10   13.80
  -4 -17  -1   17.90   13.00
   4 -17   1    8.10    8.10
   4 -17   1   16.30   12.40
  -4 -17  -1   40.60   13.20
  -4 -17  -1   28.30    9.90
  -4 -17  -1   20.50   12.50
   4 -17   1   35.50   14.80
  -3  17  -2  276.47   26.10
   3 -17   2  341.57   28.80
  -3 -17  -2  315.57   28.10
  -3 -17  -2  309.37   26.60
  -3 -17  -2  272.87   24.60
  -3 -17  -2  280.07   29.70
   3 -17   2  283.37   28.20
   3 -17   2  275.87   23.40
  -3 -17  -2  237.48   23.00
  -3 -17  -2  274.27   23.70
  -3 -17  -2  349.77   28.10
  -2  17  -3  145.19   19.10
   2 -17   3  140.29   17.90
  -2 -17  -3  159.78   18.70
[truncated: 153,168 more chars]
