# Supplementary material for: Two Beta-Phosphorylamide Compounds as Ligands for Sm3+, Eu3+, and Tb3+: X-ray Crystallography and Luminescence Properties
Source: Molecules. 2020 Jun 28;25(13):2971. doi: 10.3390/molecules25132971 (PMC7411983; doi:10.3390/molecules25132971)
Supplement: Supplementary file 1 [file molecules-25-02971-s001.zip › supp_files_rev2/cif_files/GVSU819L.cif]

data_gvsu819l
_audit_creation_date               2019-11-26
_audit_creation_method
;
Olex2 1.2-alpha
(compiled 2018.07.26 svn.r3523 for OlexSys, GUI svn.r5532)
;
_shelxl_version_number             2014-3
_audit_contact_author_address      ?
_audit_contact_author_email        ?
_audit_contact_author_name         ''
_audit_contact_author_phone        ?
_publ_contact_author_id_orcid      ?
_publ_section_references
;
Dolomanov, O.V., Bourhis, L.J., Gildea, R.J, Howard, J.A.K. & Puschmann, H.
 (2009), J. Appl. Cryst. 42, 339-341.

Sheldrick, G.M. (2015). Acta Cryst. A71, 3-8.

Sheldrick, G.M. (2015). Acta Cryst. C71, 3-8.
;
_chemical_name_common              ?
_chemical_name_systematic
;
 ?
;
_chemical_formula_moiety           'C28 H60 N10 O34 P4 Tb2, 2(C2 H3 N)'
_chemical_formula_sum              'C32 H66 N12 O34 P4 Tb2'
_chemical_formula_weight           1604.68
_chemical_melting_point            ?
loop_
  _atom_type_symbol
  _atom_type_description
  _atom_type_scat_dispersion_real
  _atom_type_scat_dispersion_imag
  _atom_type_scat_source
 'C' 'C' 0.0181 0.0091 'International Tables Vol C Tables 4.2.6.8 and 6.1.1.4'
 'H' 'H' 0.0000 0.0000 'International Tables Vol C Tables 4.2.6.8 and 6.1.1.4'
 'N' 'N' 0.0311 0.0180 'International Tables Vol C Tables 4.2.6.8 and 6.1.1.4'
 'O' 'O' 0.0492 0.0322 'International Tables Vol C Tables 4.2.6.8 and 6.1.1.4'
 'P' 'P' 0.2955 0.4335 'International Tables Vol C Tables 4.2.6.8 and 6.1.1.4'
 'Tb' 'Tb' -9.1472 9.1891
 'International Tables Vol C Tables 4.2.6.8 and 6.1.1.4'

_shelx_space_group_comment
;
The symmetry employed for this shelxl refinement is uniquely defined
by the following loop, which should always be used as a source of
symmetry information in preference to the above space-group names.
They are only intended as comments.
;
_space_group_crystal_system        'monoclinic'
_space_group_IT_number             15
_space_group_name_H-M_alt          'C 1 2/c 1'
_space_group_name_Hall             '-C 2yc'
loop_
  _space_group_symop_operation_xyz
 'x, y, z'
 '-x, y, -z+1/2'
 'x+1/2, y+1/2, z'
 '-x+1/2, y+1/2, -z+1/2'
 '-x, -y, -z'
 'x, -y, z-1/2'
 '-x+1/2, -y+1/2, -z'
 'x+1/2, -y+1/2, z-1/2'

_cell_length_a                     32.3189(5)
_cell_length_b                     12.5255(2)
_cell_length_c                     16.4158(3)
_cell_angle_alpha                  90
_cell_angle_beta                   116.1620(10)
_cell_angle_gamma                  90
_cell_volume                       5964.48(18)
_cell_formula_units_Z              4
_cell_measurement_reflns_used      9962
_cell_measurement_temperature      173(2)
_cell_measurement_theta_max        70.029
_cell_measurement_theta_min        3.844
_shelx_estimated_absorpt_T_max     0.338
_shelx_estimated_absorpt_T_min     0.126
_exptl_absorpt_coefficient_mu      13.430
_exptl_absorpt_correction_T_max    0.3997
_exptl_absorpt_correction_T_min    0.1187
_exptl_absorpt_correction_type     multi-scan
_exptl_absorpt_process_details
;
SADABS-2016/2 (Bruker,2016) was used for absorption correction.
wR2(int) was 0.0715 before and 0.0621 after correction.
The Ratio of minimum to maximum transmission is 0.2970.
The \l/2 correction factor is Not present.
;
_exptl_crystal_colour              colourless
_exptl_crystal_colour_primary      colourless
_exptl_crystal_density_diffrn      1.787
_exptl_crystal_density_meas        ?
_exptl_crystal_density_method      ?
_exptl_crystal_description         'cube'
_exptl_crystal_F_000               3216
_exptl_crystal_size_max            0.264
_exptl_crystal_size_mid            0.173
_exptl_crystal_size_min            0.103
_exptl_special_details
;
 ?
;
_exptl_transmission_factor_max     ?
_exptl_transmission_factor_min     ?
_diffrn_reflns_av_R_equivalents    0.0588
_diffrn_reflns_av_unetI/netI       0.0348
_diffrn_reflns_Laue_measured_fraction_full  0.985
_diffrn_reflns_Laue_measured_fraction_max  0.983
_diffrn_reflns_limit_h_max         39
_diffrn_reflns_limit_h_min         -39
_diffrn_reflns_limit_k_max         15
_diffrn_reflns_limit_k_min         -15
_diffrn_reflns_limit_l_max         19
_diffrn_reflns_limit_l_min         -17
_diffrn_reflns_number              44653
_diffrn_reflns_point_group_measured_fraction_full  0.985
_diffrn_reflns_point_group_measured_fraction_max  0.983
_diffrn_reflns_theta_full          67.679
_diffrn_reflns_theta_max           70.187
_diffrn_reflns_theta_min           3.047
_diffrn_ambient_temperature        173.02
_diffrn_detector_area_resol_mean   ?
_diffrn_measured_fraction_theta_full  0.985
_diffrn_measured_fraction_theta_max  0.983
_diffrn_measurement_device_type    'Bruker APEX-II CCD'
_diffrn_measurement_method         '\f and \w scans'
_diffrn_radiation_type             CuK\a
_diffrn_radiation_wavelength       1.54178
_diffrn_source                     ?
_diffrn_standards_number           0
_reflns_Friedel_coverage           0.000
_reflns_Friedel_fraction_full      .
_reflns_Friedel_fraction_max       .
_reflns_number_gt                  5026
_reflns_number_total               5582
_reflns_special_details
;
 Reflections were merged by SHELXL according to the crystal
 class for the calculation of statistics and refinement.
 
 _reflns_Friedel_fraction is defined as the number of unique
 Friedel pairs measured divided by the number that would be
 possible theoretically, ignoring centric projections and
 systematic absences.
;
_reflns_threshold_expression       'I > 2\s(I)'
_computing_cell_refinement         'SAINT V8.38A (?, 2016)'
_computing_data_collection         ?
_computing_data_reduction          'SAINT V8.38A (?, 2016)'
_computing_molecular_graphics      'Olex2 (Dolomanov et al., 2009)'
_computing_publication_material    'Olex2 (Dolomanov et al., 2009)'
_computing_structure_refinement    'ShelXL (Sheldrick, 2015)'
_computing_structure_solution      'ShelXT (Sheldrick, 2015)'
_refine_diff_density_max           0.569
_refine_diff_density_min           -0.751
_refine_diff_density_rms           0.073
_refine_ls_extinction_coef         .
_refine_ls_extinction_method       none
_refine_ls_goodness_of_fit_ref     1.086
_refine_ls_hydrogen_treatment      mixed
_refine_ls_matrix_type             full
_refine_ls_number_parameters       402
_refine_ls_number_reflns           5582
_refine_ls_number_restraints       0
_refine_ls_R_factor_all            0.0336
_refine_ls_R_factor_gt             0.0287
_refine_ls_restrained_S_all        1.086
_refine_ls_shift/su_max            0.002
_refine_ls_shift/su_mean           0.000
_refine_ls_structure_factor_coef   Fsqd
_refine_ls_weighting_details      
 'w=1/[\s^2^(Fo^2^)+25.8763P] where P=(Fo^2^+2Fc^2^)/3'
_refine_ls_weighting_scheme        calc
_refine_ls_wR_factor_gt            0.0636
_refine_ls_wR_factor_ref           0.0653
_refine_special_details
;
 ?
;
_olex2_refinement_description
;
1. Fixed Uiso
 At 1.2 times of:
  All C(H,H) groups
 At 1.5 times of:
  All C(H,H,H) groups, All C(H,H,H,H,H,H) groups
2. Others
 Sof(H10D)=Sof(H10E)=Sof(H10F)=Sof(C9A)=Sof(H9AA)=Sof(H9AB)=1-FVAR(1)
 Sof(C9)=Sof(H9A)=Sof(H9B)=Sof(H10A)=Sof(H10B)=Sof(H10C)=FVAR(1)
3.a Secondary CH2 refined with riding coordinates:
 C2(H2A,H2B), C4(H4A,H4B), C5(H5A,H5B), C6(H6A,H6B), C7(H7A,H7B), C9(H9A,H9B),
 C11(H11A,H11B), C13(H13A,H13B), C9A(H9AA,H9AB)
3.b Idealised Me refined as rotating group:
 C8(H8A,H8B,H8C), C10(H10A,H10B,H10C), C10(H10D,H10E,H10F), C12(H12A,H12B,
 H12C), C14(H14A,H14B,H14C), C2S(H2SA,H2SB,H2SC)
;
_atom_sites_solution_hydrogens     mixed
_atom_sites_solution_primary       dual
_atom_sites_solution_secondary     ?
loop_
  _atom_site_label
  _atom_site_type_symbol
  _atom_site_fract_x
  _atom_site_fract_y
  _atom_site_fract_z
  _atom_site_U_iso_or_equiv
  _atom_site_adp_type
  _atom_site_occupancy
  _atom_site_site_symmetry_order
  _atom_site_calc_flag
  _atom_site_refinement_flags_posn
  _atom_site_refinement_flags_adp
  _atom_site_refinement_flags_occupancy
  _atom_site_disorder_assembly
  _atom_site_disorder_group
 Tb1 Tb 0.34943(2) 0.39286(2) 0.67908(2) 0.01692(6) Uani 1 1 d . . . . .
 P1 P 0.43692(3) 0.45825(7) 0.60871(6) 0.02255(18) Uani 1 1 d . . . . .
 P2 P 0.12883(3) 0.39162(7) 0.33941(6) 0.02504(18) Uani 1 1 d . . . . .
 O1 O 0.33547(8) 0.37534(19) 0.52483(15) 0.0244(5) Uani 1 1 d . . . . .
 O2 O 0.42172(8) 0.43402(19) 0.67939(16) 0.0245(5) Uani 1 1 d . . . . .
 O3 O 0.21249(8) 0.23413(18) 0.37702(16) 0.0249(5) Uani 1 1 d . . . . .
 O4 O 0.11547(8) 0.27813(19) 0.32092(17) 0.0296(6) Uani 1 1 d . . . . .
 O5 O 0.46912(8) 0.5574(2) 0.63652(17) 0.0292(6) Uani 1 1 d . . . . .
 O6 O 0.46280(10) 0.3658(2) 0.5868(2) 0.0384(7) Uani 1 1 d . . . . .
 O7 O 0.10985(10) 0.4649(2) 0.25351(19) 0.0384(6) Uani 1 1 d . . . . .
 O8 O 0.10660(9) 0.4411(2) 0.39804(19) 0.0329(6) Uani 1 1 d . . . . .
 O9 O 0.34912(8) 0.2762(2) 0.80878(17) 0.0329(6) Uani 1 1 d . . . . .
 O10 O 0.40869(9) 0.3749(2) 0.84286(17) 0.0317(6) Uani 1 1 d . . . . .
 O11 O 0.40635(10) 0.2649(2) 0.94323(18) 0.0401(7) Uani 1 1 d . . . . .
 O12 O 0.35046(10) 0.5948(2) 0.62013(18) 0.0377(6) Uani 1 1 d . . . . .
 O13 O 0.36903(10) 0.56891(19) 0.76127(18) 0.0314(6) Uani 1 1 d . . . . .
 O14 O 0.35969(11) 0.7315(2) 0.7084(2) 0.0460(8) Uani 1 1 d . . . . .
 O15 O 0.27112(9) 0.4819(2) 0.59226(19) 0.0382(6) Uani 1 1 d . . . . .
 O16 O 0.28834(9) 0.4493(2) 0.73198(18) 0.0331(6) Uani 1 1 d . . . . .
 O17 O 0.21760(9) 0.4888(2) 0.6376(2) 0.0439(7) Uani 1 1 d . . . . .
 N1 N 0.34334(10) 0.3503(2) 0.3969(2) 0.0231(6) Uani 1 1 d . . . . .
 N2 N 0.24053(10) 0.3725(2) 0.3300(2) 0.0239(6) Uani 1 1 d . . . . .
 N3 N 0.38852(10) 0.3039(2) 0.8674(2) 0.0267(6) Uani 1 1 d . . . . .
 N4 N 0.35977(10) 0.6350(2) 0.6960(2) 0.0281(7) Uani 1 1 d . . . . .
 N5 N 0.25795(11) 0.4734(2) 0.6538(2) 0.0299(7) Uani 1 1 d . . . . .
 C1 C 0.35350(11) 0.3993(3) 0.4741(2) 0.0213(7) Uani 1 1 d . . . . .
 C2 C 0.38953(12) 0.4871(3) 0.5005(2) 0.0240(7) Uani 1 1 d . . . . .
 H2A H 0.3754 0.5562 0.5037 0.029 Uiso 1 1 calc R . . . .
 H2B H 0.4009 0.4932 0.4538 0.029 Uiso 1 1 calc R . . . .
 C3 C 0.21569(11) 0.3322(3) 0.3687(2) 0.0233(7) Uani 1 1 d . . . . .
 C4 C 0.19026(12) 0.4087(3) 0.4014(3) 0.0280(8) Uani 1 1 d . . . . .
 H4A H 0.1985 0.4829 0.3937 0.034 Uiso 1 1 calc R . . . .
 H4B H 0.1998 0.3966 0.4668 0.034 Uiso 1 1 calc R . . . .
 C5 C 0.30988(12) 0.2641(3) 0.3619(2) 0.0231(7) Uani 1 1 d . . . . .
 H5A H 0.3061 0.2307 0.4128 0.028 Uiso 1 1 calc R . . . .
 H5B H 0.3217 0.2090 0.3344 0.028 Uiso 1 1 calc R . . . .
 C6 C 0.26347(12) 0.3027(3) 0.2917(2) 0.0236(7) Uani 1 1 d . . . . .
 H6A H 0.2677 0.3417 0.2434 0.028 Uiso 1 1 calc R . . . .
 H6B H 0.2435 0.2402 0.2634 0.028 Uiso 1 1 calc R . . . .
 C7 C 0.50310(14) 0.5794(3) 0.6028(3) 0.0371(9) Uani 1 1 d . . . . .
 H7A H 0.4878 0.5845 0.5357 0.045 Uiso 1 1 calc R . . . .
 H7B H 0.5262 0.5214 0.6207 0.045 Uiso 1 1 calc R . . . .
 C8 C 0.52573(15) 0.6821(3) 0.6429(4) 0.0485(12) Uani 1 1 d . . . . .
 H8A H 0.5031 0.7401 0.6197 0.073 Uiso 1 1 calc GR . . . .
 H8B H 0.5510 0.6956 0.6265 0.073 Uiso 1 1 calc GR . . . .
 H8C H 0.5380 0.6786 0.7092 0.073 Uiso 1 1 calc GR . . . .
 C9 C 0.4884(2) 0.2830(6) 0.6503(5) 0.039(2) Uani 0.610(12) 1 d . . P A 1
 H9A H 0.4704 0.2561 0.6816 0.046 Uiso 0.610(12) 1 calc R . P A 1
 H9B H 0.5178 0.3124 0.6967 0.046 Uiso 0.610(12) 1 calc R . P A 1
 C10 C 0.49793(17) 0.1941(4) 0.6010(4) 0.0550(13) Uani 1 1 d . . . . .
 H10A H 0.4687 0.1646 0.5558 0.083 Uiso 0.610(12) 1 calc GR . P A 1
 H10B H 0.5154 0.1382 0.6442 0.083 Uiso 0.610(12) 1 calc GR . P A 1
 H10C H 0.5159 0.2210 0.5705 0.083 Uiso 0.610(12) 1 calc GR . P A 1
 H10D H 0.5075 0.2115 0.5536 0.083 Uiso 0.390(12) 1 calc GR . P A 2
 H10E H 0.4893 0.1186 0.5965 0.083 Uiso 0.390(12) 1 calc GR . P A 2
 H10F H 0.5235 0.2080 0.6608 0.083 Uiso 0.390(12) 1 calc GR . P A 2
 C11 C 0.13167(16) 0.4895(3) 0.1956(3) 0.0431(10) Uani 1 1 d . . . . .
 H11A H 0.1397 0.4230 0.1733 0.052 Uiso 1 1 calc R . . . .
 H11B H 0.1602 0.5311 0.2294 0.052 Uiso 1 1 calc R . . . .
 C12 C 0.09797(17) 0.5530(4) 0.1181(3) 0.0515(12) Uani 1 1 d . . . . .
 H12A H 0.1119 0.5735 0.0781 0.077 Uiso 1 1 calc GR . . . .
 H12B H 0.0895 0.6174 0.1412 0.077 Uiso 1 1 calc GR . . . .
 H12C H 0.0703 0.5100 0.0841 0.077 Uiso 1 1 calc GR . . . .
 C13 C 0.10886(16) 0.5571(3) 0.4144(3) 0.0449(11) Uani 1 1 d . . . . .
 H13A H 0.1296 0.5905 0.3918 0.054 Uiso 1 1 calc R . . . .
 H13B H 0.1216 0.5710 0.4803 0.054 Uiso 1 1 calc R . . . .
 C14 C 0.0624(2) 0.6041(4) 0.3674(5) 0.0747(18) Uani 1 1 d . . . . .
 H14A H 0.0506 0.5936 0.3018 0.112 Uiso 1 1 calc GR . . . .
 H14B H 0.0639 0.6806 0.3807 0.112 Uiso 1 1 calc GR . . . .
 H14C H 0.0417 0.5692 0.3884 0.112 Uiso 1 1 calc GR . . . .
 C9A C 0.4582(4) 0.2605(8) 0.5893(8) 0.037(3) Uani 0.390(12) 1 d . . P A 2
 H9AA H 0.4318 0.2386 0.5321 0.044 Uiso 0.390(12) 1 calc R . P A 2
 H9AB H 0.4502 0.2438 0.6395 0.044 Uiso 0.390(12) 1 calc R . P A 2
 N1S N 0.24811(18) 0.6111(3) 0.3770(3) 0.0621(12) Uani 1 1 d . . . . .
 C1S C 0.27028(16) 0.6812(3) 0.4143(3) 0.0374(9) Uani 1 1 d . . . . .
 C2S C 0.29837(16) 0.7722(3) 0.4599(3) 0.0428(10) Uani 1 1 d . . . . .
 H2SA H 0.3196 0.7880 0.4336 0.064 Uiso 1 1 calc GR . . . .
 H2SB H 0.3160 0.7562 0.5247 0.064 Uiso 1 1 calc GR . . . .
 H2SC H 0.2785 0.8342 0.4525 0.064 Uiso 1 1 calc GR . . . .
 H1 H 0.3531(13) 0.372(3) 0.363(3) 0.018(10) Uiso 1 1 d . . . . .
 H2 H 0.2434(14) 0.436(3) 0.325(3) 0.030(11) Uiso 1 1 d . . . . .

loop_
  _atom_site_aniso_label
  _atom_site_aniso_U_11
  _atom_site_aniso_U_22
  _atom_site_aniso_U_33
  _atom_site_aniso_U_23
  _atom_site_aniso_U_13
  _atom_site_aniso_U_12
 Tb1 0.01961(10) 0.01649(10) 0.01727(10) -0.00145(7) 0.01053(7) -0.00174(8)
 P1 0.0206(4) 0.0247(4) 0.0242(5) -0.0028(3) 0.0116(3) -0.0045(3)
 P2 0.0259(4) 0.0215(4) 0.0318(5) -0.0029(4) 0.0164(4) -0.0004(4)
 O1 0.0274(12) 0.0298(13) 0.0201(12) -0.0029(9) 0.0141(10) -0.0078(10)
 O2 0.0203(12) 0.0312(13) 0.0220(12) -0.0011(9) 0.0092(9) -0.0051(10)
 O3 0.0244(12) 0.0218(13) 0.0302(13) -0.0017(10) 0.0137(10) -0.0034(10)
 O4 0.0247(13) 0.0264(13) 0.0395(15) -0.0064(10) 0.0157(11) -0.0012(10)
 O5 0.0266(13) 0.0333(14) 0.0333(14) -0.0085(11) 0.0183(11) -0.0118(11)
 O6 0.0482(17) 0.0322(15) 0.0453(17) 0.0037(12) 0.0302(14) 0.0096(12)
 O7 0.0378(15) 0.0412(16) 0.0406(16) 0.0095(12) 0.0212(13) 0.0076(13)
 O8 0.0365(14) 0.0256(13) 0.0457(17) -0.0077(11) 0.0264(13) -0.0025(11)
 O9 0.0245(13) 0.0408(16) 0.0304(14) 0.0046(11) 0.0095(11) -0.0032(11)
 O10 0.0385(15) 0.0284(14) 0.0277(14) 0.0006(10) 0.0140(11) -0.0086(11)
 O11 0.0466(17) 0.0443(17) 0.0244(14) 0.0135(12) 0.0113(12) 0.0030(13)
 O12 0.0471(16) 0.0354(15) 0.0290(15) -0.0008(12) 0.0153(12) 0.0063(13)
 O13 0.0481(16) 0.0232(12) 0.0334(15) -0.0024(10) 0.0275(12) -0.0041(11)
 O14 0.062(2) 0.0214(14) 0.0533(19) -0.0033(12) 0.0247(15) 0.0008(13)
 O15 0.0345(15) 0.0391(16) 0.0435(17) 0.0111(12) 0.0194(13) 0.0066(12)
 O16 0.0334(14) 0.0342(14) 0.0333(15) -0.0060(11) 0.0160(12) 0.0028(11)
 O17 0.0279(15) 0.0335(15) 0.075(2) -0.0012(14) 0.0268(14) 0.0027(12)
 N1 0.0254(15) 0.0282(15) 0.0202(16) -0.0012(12) 0.0142(12) -0.0028(12)
 N2 0.0248(15) 0.0175(15) 0.0295(16) -0.0010(11) 0.0118(12) -0.0026(12)
 N3 0.0314(16) 0.0265(16) 0.0241(16) 0.0027(12) 0.0139(13) 0.0063(13)
 N4 0.0302(16) 0.0213(15) 0.0362(19) -0.0036(12) 0.0179(14) -0.0027(12)
 N5 0.0297(17) 0.0173(14) 0.046(2) -0.0019(13) 0.0193(15) -0.0013(12)
 C1 0.0208(16) 0.0251(17) 0.0167(16) 0.0027(13) 0.0071(12) 0.0026(14)
 C2 0.0274(18) 0.0262(18) 0.0217(18) 0.0002(13) 0.0138(14) -0.0025(14)
 C3 0.0201(16) 0.0244(18) 0.0237(18) -0.0044(13) 0.0079(13) -0.0036(14)
 C4 0.0275(18) 0.0242(18) 0.035(2) -0.0088(15) 0.0167(15) -0.0067(15)
 C5 0.0272(18) 0.0198(17) 0.0257(18) -0.0023(13) 0.0148(14) -0.0024(14)
 C6 0.0255(17) 0.0244(18) 0.0226(18) -0.0016(13) 0.0120(14) -0.0043(14)
 C7 0.033(2) 0.035(2) 0.054(3) 0.0014(18) 0.0292(19) -0.0026(17)
 C8 0.034(2) 0.035(2) 0.084(4) -0.001(2) 0.032(2) -0.0088(19)
 C9 0.026(4) 0.042(4) 0.048(5) 0.004(3) 0.017(4) 0.006(3)
 C10 0.051(3) 0.035(2) 0.075(4) -0.004(2) 0.024(3) 0.009(2)
 C11 0.054(3) 0.035(2) 0.048(3) 0.0110(19) 0.030(2) 0.006(2)
 C12 0.055(3) 0.053(3) 0.044(3) 0.010(2) 0.020(2) 0.001(2)
 C13 0.054(3) 0.027(2) 0.063(3) -0.0142(19) 0.035(2) -0.0028(19)
 C14 0.071(4) 0.041(3) 0.113(5) -0.008(3) 0.041(4) 0.021(3)
 C9A 0.040(7) 0.025(5) 0.050(8) -0.006(4) 0.025(6) -0.002(4)
 N1S 0.103(4) 0.040(2) 0.058(3) -0.014(2) 0.049(3) -0.031(2)
 C1S 0.060(3) 0.027(2) 0.036(2) 0.0036(17) 0.031(2) -0.0018(19)
 C2S 0.058(3) 0.031(2) 0.038(2) -0.0005(17) 0.019(2) -0.0064(19)

_geom_special_details
;
 All esds (except the esd in the dihedral angle between two l.s. planes)
 are estimated using the full covariance matrix.  The cell esds are taken
 into account individually in the estimation of esds in distances, angles
 and torsion angles; correlations between esds in cell parameters are only
 used when they are defined by crystal symmetry.  An approximate (isotropic)
 treatment of cell esds is used for estimating esds involving l.s. planes.
;
loop_
  _geom_bond_atom_site_label_1
  _geom_bond_atom_site_label_2
  _geom_bond_distance
  _geom_bond_site_symmetry_2
  _geom_bond_publ_flag
 Tb1 O1 2.378(2) . ?
 Tb1 O2 2.390(2) . ?
 Tb1 O3 2.400(2) 7_556 ?
 Tb1 O4 2.424(2) 7_556 ?
 Tb1 O9 2.586(3) . ?
 Tb1 O10 2.531(3) . ?
 Tb1 O12 2.714(3) . ?
 Tb1 O13 2.516(2) . ?
 Tb1 O15 2.549(3) . ?
 Tb1 O16 2.581(3) . ?
 P1 O2 1.477(2) . ?
 P1 O5 1.554(2) . ?
 P1 O6 1.560(3) . ?
 P1 C2 1.797(3) . ?
 P2 O4 1.478(3) . ?
 P2 O7 1.564(3) . ?
 P2 O8 1.561(3) . ?
 P2 C4 1.800(4) . ?
 O1 C1 1.246(4) . ?
 O3 Tb1 2.400(2) 7_556 ?
 O3 C3 1.245(4) . ?
 O4 Tb1 2.424(2) 7_556 ?
 O5 C7 1.458(4) . ?
 O6 C9 1.444(7) . ?
 O6 C9A 1.331(10) . ?
 O7 C11 1.445(5) . ?
 O8 C13 1.472(5) . ?
 O9 N3 1.260(4) . ?
 O10 N3 1.268(4) . ?
 O11 N3 1.220(4) . ?
 O12 N4 1.251(4) . ?
 O13 N4 1.281(4) . ?
 O14 N4 1.226(4) . ?
 O15 N5 1.262(4) . ?
 O16 N5 1.261(4) . ?
 O17 N5 1.226(4) . ?
 N1 C1 1.312(4) . ?
 N1 C5 1.455(4) . ?
 N1 H1 0.80(4) . ?
 N2 C3 1.324(5) . ?
 N2 C6 1.455(4) . ?
 N2 H2 0.81(4) . ?
 C1 C2 1.519(5) . ?
 C2 H2A 0.9900 . ?
 C2 H2B 0.9900 . ?
 C3 C4 1.507(5) . ?
 C4 H4A 0.9900 . ?
 C4 H4B 0.9900 . ?
 C5 H5A 0.9900 . ?
 C5 H5B 0.9900 . ?
 C5 C6 1.513(5) . ?
 C6 H6A 0.9900 . ?
 C6 H6B 0.9900 . ?
 C7 H7A 0.9900 . ?
 C7 H7B 0.9900 . ?
 C7 C8 1.483(6) . ?
 C8 H8A 0.9800 . ?
 C8 H8B 0.9800 . ?
 C8 H8C 0.9800 . ?
 C9 H9A 0.9900 . ?
 C9 H9B 0.9900 . ?
 C9 C10 1.487(8) . ?
 C10 H10A 0.9800 . ?
 C10 H10B 0.9800 . ?
 C10 H10C 0.9800 . ?
 C10 H10D 0.9800 . ?
 C10 H10E 0.9800 . ?
 C10 H10F 0.9800 . ?
 C10 C9A 1.468(11) . ?
 C11 H11A 0.9900 . ?
 C11 H11B 0.9900 . ?
 C11 C12 1.488(6) . ?
 C12 H12A 0.9800 . ?
 C12 H12B 0.9800 . ?
 C12 H12C 0.9800 . ?
 C13 H13A 0.9900 . ?
 C13 H13B 0.9900 . ?
 C13 C14 1.476(7) . ?
 C14 H14A 0.9800 . ?
 C14 H14B 0.9800 . ?
 C14 H14C 0.9800 . ?
 C9A H9AA 0.9900 . ?
 C9A H9AB 0.9900 . ?
 N1S C1S 1.129(6) . ?
 C1S C2S 1.443(6) . ?
 C2S H2SA 0.9800 . ?
 C2S H2SB 0.9800 . ?
 C2S H2SC 0.9800 . ?

loop_
  _geom_angle_atom_site_label_1
  _geom_angle_atom_site_label_2
  _geom_angle_atom_site_label_3
  _geom_angle
  _geom_angle_site_symmetry_1
  _geom_angle_site_symmetry_3
  _geom_angle_publ_flag
 O1 Tb1 O2 75.44(8) . . ?
 O1 Tb1 O3 78.21(8) . 7_556 ?
 O1 Tb1 O4 77.73(8) . 7_556 ?
 O1 Tb1 O9 139.17(8) . . ?
 O1 Tb1 O10 145.31(9) . . ?
 O1 Tb1 O12 74.50(8) . . ?
 O1 Tb1 O13 122.45(8) . . ?
 O1 Tb1 O15 76.68(9) . . ?
 O1 Tb1 O16 124.70(8) . . ?
 O2 Tb1 O3 142.45(8) . 7_556 ?
 O2 Tb1 O4 74.55(8) . 7_556 ?
 O2 Tb1 O9 118.60(8) . . ?
 O2 Tb1 O10 74.69(8) . . ?
 O2 Tb1 O12 68.53(8) . . ?
 O2 Tb1 O13 78.18(8) . . ?
 O2 Tb1 O15 129.45(8) . . ?
 O2 Tb1 O16 146.31(8) . . ?
 O3 Tb1 O4 74.06(8) 7_556 7_556 ?
 O3 Tb1 O9 68.65(8) 7_556 . ?
 O3 Tb1 O10 117.45(8) 7_556 . ?
 O3 Tb1 O12 128.34(8) 7_556 . ?
 O3 Tb1 O13 139.19(8) 7_556 . ?
 O3 Tb1 O15 67.72(9) 7_556 . ?
 O3 Tb1 O16 71.24(8) 7_556 . ?
 O4 Tb1 O9 70.87(9) 7_556 . ?
 O4 Tb1 O10 77.66(8) 7_556 . ?
 O4 Tb1 O12 138.10(9) 7_556 . ?
 O4 Tb1 O13 140.11(9) 7_556 . ?
 O4 Tb1 O15 137.37(9) 7_556 . ?
 O4 Tb1 O16 132.01(9) 7_556 . ?
 O9 Tb1 O12 145.63(8) . . ?
 O10 Tb1 O9 49.53(8) . . ?
 O10 Tb1 O12 109.83(8) . . ?
 O10 Tb1 O15 137.10(9) . . ?
 O10 Tb1 O16 89.98(9) . . ?
 O13 Tb1 O9 98.35(8) . . ?
 O13 Tb1 O10 67.34(8) . . ?
 O13 Tb1 O12 48.28(8) . . ?
 O13 Tb1 O15 82.51(9) . . ?
 O13 Tb1 O16 68.20(8) . . ?
 O15 Tb1 O9 110.13(8) . . ?
 O15 Tb1 O12 63.79(9) . . ?
 O15 Tb1 O16 49.48(9) . . ?
 O16 Tb1 O9 66.20(8) . . ?
 O16 Tb1 O12 89.79(9) . . ?
 O2 P1 O5 110.19(14) . . ?
 O2 P1 O6 115.22(15) . . ?
 O2 P1 C2 112.55(15) . . ?
 O5 P1 O6 107.63(15) . . ?
 O5 P1 C2 107.36(15) . . ?
 O6 P1 C2 103.39(16) . . ?
 O4 P2 O7 114.63(16) . . ?
 O4 P2 O8 109.67(14) . . ?
 O4 P2 C4 112.32(16) . . ?
 O7 P2 C4 109.64(17) . . ?
 O8 P2 O7 102.62(15) . . ?
 O8 P2 C4 107.29(16) . . ?
 C1 O1 Tb1 139.9(2) . . ?
 P1 O2 Tb1 134.89(14) . . ?
 C3 O3 Tb1 135.0(2) . 7_556 ?
 P2 O4 Tb1 139.09(14) . 7_556 ?
 C7 O5 P1 124.0(2) . . ?
 C9 O6 P1 124.2(3) . . ?
 C9A O6 P1 130.6(5) . . ?
 C11 O7 P2 127.4(3) . . ?
 C13 O8 P2 120.3(3) . . ?
 N3 O9 Tb1 95.92(19) . . ?
 N3 O10 Tb1 98.38(19) . . ?
 N4 O12 Tb1 93.20(19) . . ?
 N4 O13 Tb1 101.96(19) . . ?
 N5 O15 Tb1 96.8(2) . . ?
 N5 O16 Tb1 95.2(2) . . ?
 C1 N1 C5 123.7(3) . . ?
 C1 N1 H1 120(3) . . ?
 C5 N1 H1 116(3) . . ?
 C3 N2 C6 120.7(3) . . ?
 C3 N2 H2 123(3) . . ?
 C6 N2 H2 116(3) . . ?
 O9 N3 O10 116.0(3) . . ?
 O11 N3 O9 122.2(3) . . ?
 O11 N3 O10 121.8(3) . . ?
 O12 N4 O13 115.9(3) . . ?
 O14 N4 O12 123.0(3) . . ?
 O14 N4 O13 121.0(3) . . ?
 O16 N5 O15 116.6(3) . . ?
 O17 N5 O15 121.0(3) . . ?
 O17 N5 O16 122.4(3) . . ?
 O1 C1 N1 122.7(3) . . ?
 O1 C1 C2 120.6(3) . . ?
 N1 C1 C2 116.7(3) . . ?
 P1 C2 H2A 109.6 . . ?
 P1 C2 H2B 109.6 . . ?
 C1 C2 P1 110.4(2) . . ?
 C1 C2 H2A 109.6 . . ?
 C1 C2 H2B 109.6 . . ?
 H2A C2 H2B 108.1 . . ?
 O3 C3 N2 121.7(3) . . ?
 O3 C3 C4 120.2(3) . . ?
 N2 C3 C4 118.0(3) . . ?
 P2 C4 H4A 109.4 . . ?
 P2 C4 H4B 109.4 . . ?
 C3 C4 P2 111.2(2) . . ?
 C3 C4 H4A 109.4 . . ?
 C3 C4 H4B 109.4 . . ?
 H4A C4 H4B 108.0 . . ?
 N1 C5 H5A 109.2 . . ?
 N1 C5 H5B 109.2 . . ?
 N1 C5 C6 112.2(3) . . ?
 H5A C5 H5B 107.9 . . ?
 C6 C5 H5A 109.2 . . ?
 C6 C5 H5B 109.2 . . ?
 N2 C6 C5 112.6(3) . . ?
 N2 C6 H6A 109.1 . . ?
 N2 C6 H6B 109.1 . . ?
 C5 C6 H6A 109.1 . . ?
 C5 C6 H6B 109.1 . . ?
 H6A C6 H6B 107.8 . . ?
 O5 C7 H7A 110.2 . . ?
 O5 C7 H7B 110.2 . . ?
 O5 C7 C8 107.6(3) . . ?
 H7A C7 H7B 108.5 . . ?
 C8 C7 H7A 110.2 . . ?
 C8 C7 H7B 110.2 . . ?
 C7 C8 H8A 109.5 . . ?
 C7 C8 H8B 109.5 . . ?
 C7 C8 H8C 109.5 . . ?
 H8A C8 H8B 109.5 . . ?
 H8A C8 H8C 109.5 . . ?
 H8B C8 H8C 109.5 . . ?
 O6 C9 H9A 109.7 . . ?
 O6 C9 H9B 109.7 . . ?
 O6 C9 C10 109.6(5) . . ?
 H9A C9 H9B 108.2 . . ?
 C10 C9 H9A 109.7 . . ?
 C10 C9 H9B 109.7 . . ?
 C9 C10 H10A 109.5 . . ?
 C9 C10 H10B 109.5 . . ?
 C9 C10 H10C 109.5 . . ?
 H10A C10 H10B 109.5 . . ?
 H10A C10 H10C 109.5 . . ?
 H10B C10 H10C 109.5 . . ?
 H10D C10 H10E 109.5 . . ?
 H10D C10 H10F 109.5 . . ?
 H10E C10 H10F 109.5 . . ?
 C9A C10 H10D 109.5 . . ?
 C9A C10 H10E 109.5 . . ?
 C9A C10 H10F 109.5 . . ?
 O7 C11 H11A 110.3 . . ?
 O7 C11 H11B 110.3 . . ?
 O7 C11 C12 106.9(4) . . ?
 H11A C11 H11B 108.6 . . ?
 C12 C11 H11A 110.3 . . ?
 C12 C11 H11B 110.3 . . ?
 C11 C12 H12A 109.5 . . ?
 C11 C12 H12B 109.5 . . ?
 C11 C12 H12C 109.5 . . ?
 H12A C12 H12B 109.5 . . ?
 H12A C12 H12C 109.5 . . ?
 H12B C12 H12C 109.5 . . ?
 O8 C13 H13A 109.7 . . ?
 O8 C13 H13B 109.7 . . ?
 O8 C13 C14 109.9(4) . . ?
 H13A C13 H13B 108.2 . . ?
 C14 C13 H13A 109.7 . . ?
 C14 C13 H13B 109.7 . . ?
 C13 C14 H14A 109.5 . . ?
 C13 C14 H14B 109.5 . . ?
 C13 C14 H14C 109.5 . . ?
 H14A C14 H14B 109.5 . . ?
 H14A C14 H14C 109.5 . . ?
 H14B C14 H14C 109.5 . . ?
 O6 C9A C10 117.6(8) . . ?
 O6 C9A H9AA 107.9 . . ?
 O6 C9A H9AB 107.9 . . ?
 C10 C9A H9AA 107.9 . . ?
 C10 C9A H9AB 107.9 . . ?
 H9AA C9A H9AB 107.2 . . ?
 N1S C1S C2S 178.6(5) . . ?
 C1S C2S H2SA 109.5 . . ?
 C1S C2S H2SB 109.5 . . ?
 C1S C2S H2SC 109.5 . . ?
 H2SA C2S H2SB 109.5 . . ?
 H2SA C2S H2SC 109.5 . . ?
 H2SB C2S H2SC 109.5 . . ?

loop_
  _geom_hbond_atom_site_label_D
  _geom_hbond_atom_site_label_H
  _geom_hbond_atom_site_label_A
  _geom_hbond_distance_DH
  _geom_hbond_distance_HA
  _geom_hbond_distance_DA
  _geom_hbond_angle_DHA
  _geom_hbond_site_symmetry_A
 C2 H2A O12 0.99 2.43 3.075(4) 122.4 .
 C4 H4A N1S 0.99 2.37 3.277(5) 152.3 .
 C4 H4B O15 0.99 2.55 3.204(5) 123.3 .
 C2S H2SB O12 0.98 2.50 3.284(5) 137.0 .
 N1 H1 O13 0.80(4) 2.09(4) 2.881(4) 172(4) 6_565
 N2 H2 N1S 0.81(4) 2.33(4) 3.070(5) 152(4) .

loop_
  _refln_index_h
  _refln_index_k
  _refln_index_l
  _refln_F_squared_meas
  _refln_F_squared_sigma
 2 0 0 1645.84 94.79
 4 0 0 6519.45 365.36
 4 0 0 6179.58 364.96
 6 0 0 478.55 28
 6 0 0 454.45 27.5
 8 0 0 5362.36 315.07
 8 0 0 5585.24 315.67
 10 0 0 2778.62 160.28
 10 0 0 2748.72 159.68
 12 0 0 41.8 5
 12 0 0 48 4.6
 14 0 0 2046.1 121.39
 14 0 0 2155.38 120.99
 14 0 0 2011.9 120.19
 16 0 0 1381.26 82.89
 16 0 0 1398.06 82.99
 16 0 0 1406.66 82.39
 18 0 0 39.7 7.1
 18 0 0 42.8 6.4
 20 0 0 1279.77 77.69
 20 0 0 1309.17 77.89
 22 0 0 332.27 23.1
 22 0 0 313.37 22.7
 -24 0 0 621.24 43.6
 24 0 0 652.83 39.7
 24 0 0 617.14 39.7
 24 0 0 580.74 40.6
 24 0 0 599.94 43
 26 0 0 495.75 31.1
 26 0 0 489.95 32.5
 26 0 0 429.26 31.7
 -26 0 0 411.86 34.7
 26 0 0 446.96 34.3
 28 0 0 115.19 13
 -28 0 0 104.29 16.3
 28 0 0 97.89 13.9
 28 0 0 97.09 14.1
 30 0 0 219.38 18.1
 30 0 0 243.28 18.8
 -30 0 0 205.78 22.8
 30 0 0 240.38 21.7
 32 0 0 227.98 17.2
 32 0 0 220.08 17.9
 -32 0 0 228.58 20.5
 34 0 0 180.58 14.9
 -34 0 0 164.58 14.9
 -1 -1 0 3271.47 188.98
 1 -1 0 3262.57 189.18
 -1 1 0 3267.27 189.08
 1 1 0 3350.56 189.18
 -3 -1 0 918.81 53.79
 3 -1 0 926.41 54.39
 3 1 0 953.8 54.09
 -3 1 0 957.6 53.99
 3 1 0 909.11 53.79
 5 -1 0 483.45 28.8
 5 -1 0 491.45 29.6
 5 1 0 496.55 28.9
 5 1 0 494.05 28.9
 7 -1 0 1628.74 95.09
 7 -1 0 1618.64 94.29
 7 1 0 1645.74 94.39
 7 1 0 1618.34 94.49
 9 -1 0 3018.2 175.78
 9 -1 0 2994.2 174.98
 9 1 0 3048.2 175.08
 9 1 0 3058.19 175.28
 11 -1 0 1276.07 73.09
 11 -1 0 1206.68 72.19
 11 1 0 1241.28 72.29
 11 1 0 1226.98 72.49
 13 -1 0 4217.78 253.87
 13 -1 0 4492.75 253.67
 13 -1 0 4375.36 252.77
 13 1 0 4334.27 253.57
 13 1 0 4426.96 252.87
 13 1 0 4425.26 253.07
 15 -1 0 49.9 6.1
 15 -1 0 55.09 7.3
 15 -1 0 55.39 7.7
 15 -1 0 55.39 6.8
 15 1 0 37.3 6.6
 -15 1 0 45.7 6.3
 15 1 0 60.59 7.3
 15 1 0 49.3 5.6
 17 -1 0 1485.95 86.79
 17 -1 0 1400.76 86.79
 17 -1 0 1482.75 86.39
 17 1 0 1433.66 86.49
 17 1 0 1489.85 86.79
 19 -1 0 204.18 16
 19 -1 0 196.68 16
 19 -1 0 200.18 16
 19 1 0 211.68 16.3
 19 1 0 216.98 16.2
 21 -1 0 163.28 15.5
 21 -1 0 163.68 14.9
 21 1 0 164.38 15.1
 21 1 0 182.58 14.2
 23 -1 0 893.61 58.79
 23 -1 0 716.73 56.69
 23 -1 0 923.11 54.39
 23 -1 0 862.31 54.19
 -23 1 0 932.81 59.69
 23 1 0 910.41 57.69
 23 1 0 905.91 54.19
 25 -1 0 1.6 7.5
 25 -1 0 12.7 6.8
 25 -1 0 -0.1 7.6
 25 -1 0 -1 8.8
 -25 -1 0 6.5 12.6
 25 1 0 20.2 7.9
 25 1 0 8.5 9.3
 -25 1 0 14.9 12.9
 25 1 0 8 9.1
 25 1 0 -2.3 7.2
 25 1 0 15.7 7.3
 27 -1 0 327.57 24.6
 27 -1 0 340.17 25.1
 27 -1 0 330.27 27.1
 27 -1 0 350.16 28
 -27 -1 0 285.57 28.7
 -27 -1 0 384.16 27.7
 27 1 0 322.07 27.9
 27 1 0 362.86 24.5
 27 1 0 359.76 25.3
 -27 1 0 346.27 29.8
 27 1 0 341.17 25.7
 27 1 0 319.27 25.5
 29 -1 0 50.39 9.2
 29 -1 0 56.19 9.5
 29 -1 0 42.1 10.7
 -29 -1 0 41.7 14
 29 1 0 63.59 9.5
 -29 1 0 49.1 14.5
 29 1 0 54.79 9
 29 1 0 63.49 11.6
 29 1 0 60.89 9.2
 31 -1 0 39.4 9.3
 31 -1 0 28.4 7.4
 -31 -1 0 46.7 11.7
 31 1 0 28.8 7.3
 -31 1 0 46.2 12.8
 33 -1 0 282.77 21.2
 33 -1 0 322.07 20.9
 -33 1 0 274.17 23.2
 33 1 0 321.47 22.7
 35 -1 0 27.8 5.5
 35 1 0 25.4 6
 -35 1 0 26.4 6.7
 0 -2 0 1183.78 69.39
 0 2 0 1217.78 69.59
 -2 -2 0 24.9 2.1
 2 -2 0 22.3 2.9
 2 2 0 26.7 2.6
 -2 2 0 26 2.8
 -4 -2 0 504.25 29
 4 -2 0 485.35 30
 -4 2 0 492.65 29.5
 4 2 0 513.85 29.6
 6 -2 0 856.31 51.39
 6 2 0 913.61 50.59
 -6 2 0 862.91 50.49
 6 2 0 824.32 50.09
 8 -2 0 66.59 6.6
 8 2 0 51.99 4.7
 8 2 0 51.79 4.8
 10 -2 0 249.68 16
 10 2 0 255.37 15
 -10 2 0 194.18 14.6
 10 2 0 229.18 14.5
 10 2 0 239.48 16.7
 12 -2 0 10.7 4.3
 12 -2 0 4.8 3.6
 -12 2 0 5.7 3.3
 12 2 0 9.4 3.3
 12 2 0 12.2 4.6
 14 -2 0 58.39 7.3
 14 -2 0 48.8 7.3
 14 -2 0 54.49 7.3
 14 2 0 56.09 7.8
 14 2 0 52.19 6
 14 2 0 44 6.4
 14 2 0 45.6 6.2
 16 -2 0 6.7 5.6
 16 -2 0 0.8 4.8
 16 -2 0 15.7 4.6
 16 2 0 4.9 4.6
 16 2 0 11.1 5.3
 16 2 0 7.8 3.7
 16 2 0 1.8 4.7
 18 -2 0 44.8 7.3
 18 -2 0 50.49 7.7
 18 -2 0 49.1 7.7
 18 2 0 46.9 6.8
 18 2 0 60.79 7.6
 18 2 0 50.69 7.6
 20 -2 0 5.4 6.4
 20 -2 0 17.5 6.2
 20 -2 0 15.9 6.1
 20 2 0 18.7 5.4
 22 -2 0 50.09 8.6
 22 -2 0 46.8 9.4
 22 2 0 60.79 8.2
 24 -2 0 80.09 10.9
 24 -2 0 69.19 10.4
 24 -2 0 83.59 13.3
 24 -2 0 89.49 12.2
 24 2 0 101.69 14.5
 24 2 0 109.99 16.9
 24 2 0 85.29 11.8
 24 2 0 100.29 14.9
 -24 2 0 101.79 16.7
 -26 -2 0 4.3 11.5
 26 -2 0 10 9.4
 26 -2 0 3.7 7.9
 26 -2 0 7.2 7.3
 26 -2 0 5.8 7.5
 26 2 0 -3.6 6.9
 26 2 0 3 8.5
 26 2 0 -9.2 8.9
 26 2 0 -2.4 7.4
 -26 2 0 -16.9 12.1
 28 -2 0 18.6 9.4
 28 -2 0 25.3 8.6
 28 -2 0 31.1 9.1
 28 -2 0 9.8 7.1
 -28 -2 0 41.1 11.6
 -28 2 0 5.3 13.1
 28 2 0 27.5 8.1
 28 2 0 28.5 8.1
 28 2 0 35 10.3
 30 -2 0 18.9 7.6
 -30 -2 0 6 9.6
 30 -2 0 12 7.6
 30 -2 0 4.4 8.4
 -30 2 0 4 12.2
 30 2 0 7.4 6.8
 30 2 0 5.6 8.2
 32 -2 0 21.5 7.1
 32 -2 0 27.3 5.4
 -32 2 0 -11.8 10.3
 32 2 0 22.9 7.7
 32 2 0 21.9 4.7
 34 -2 0 -1.3 4.7
 34 -2 0 3 4.3
 34 2 0 2.2 5.7
 -34 2 0 1 7.7
 -1 -3 0 935.51 54.79
 1 -3 0 941.81 54.99
 -1 3 0 954.5 55.09
 1 3 0 938.31 55.09
 -3 -3 0 2082.99 121.39
 3 -3 0 2081.89 122.19
 -3 3 0 2133.89 121.99
 3 3 0 2127.59 121.99
 -5 -3 0 107.89 6.8
 5 -3 0 103.09 8.4
 5 3 0 123.69 8
 -5 3 0 107.79 7.8
 7 -3 0 1907.91 112.19
 -7 3 0 1968.7 111.29
 7 3 0 1877.61 112.39
 7 3 0 2054.69 111.49
 7 3 0 1784.12 110.59
 9 -3 0 300.67 19.2
 9 3 0 278.57 17.5
 -9 3 0 256.37 17.3
 9 3 0 262.57 19.5
 11 -3 0 108.29 9.8
 11 -3 0 91.39 9.8
 11 3 0 99.59 8.1
 11 3 0 95.99 9.7
 11 3 0 98.59 8.3
 13 -3 0 305.07 21.9
 13 -3 0 306.87 21
 13 -3 0 295.47 20.6
 13 3 0 293.37 20.4
 13 3 0 294.97 19.6
 -13 3 0 283.07 19.9
 13 3 0 301.77 19.5
 15 -3 0 505.65 30.2
 15 -3 0 418.26 31.2
 15 -3 0 443.16 30
 15 3 0 438.16 29.6
 15 3 0 453.85 28.9
 15 3 0 505.35 30.1
 15 3 0 468.35 29.4
 17 -3 0 1056.29 64.69
 17 -3 0 1092.99 64.69
 17 -3 0 1074.69 65.39
 17 3 0 1083.19 63.79
 17 3 0 985.7 63.89
 17 3 0 1117.79 64.69
 19 -3 0 297.67 22
 19 -3 0 292.27 21.3
 19 -3 0 309.17 22.6
 19 3 0 292.97 20.8
 19 3 0 308.17 21.9
 21 -3 0 155.58 14.7
 21 -3 0 138.99 15
 21 -3 0 137.89 13.6
 21 3 0 148.99 14.1
 23 -3 0 137.39 15.9
 -23 -3 0 130.69 18.7
 23 -3 0 122.29 14.3
 23 -3 0 112.39 13.7
 23 -3 0 117.99 17.7
 23 3 0 119.89 14.7
 -23 3 0 111.89 17.8
 23 3 0 99.99 15.6
 23 3 0 129.59 18.3
 23 3 0 130.79 16.1
 25 -3 0 0.2 7.6
 25 -3 0 3.5 8.1
 25 -3 0 5.1 7.3
 25 -3 0 1.1 8.7
 -25 -3 0 4.9 11.6
 25 3 0 5.9 7.8
 25 3 0 -9.1 8.5
 -25 3 0 -3.4 13.2
 27 -3 0 178.68 20.1
 27 -3 0 179.58 17.3
 27 -3 0 186.08 17.3
 27 -3 0 193.58 19
 -27 -3 0 189.18 20.3
 27 3 0 197.58 18.6
 27 3 0 189.38 20.2
 -27 3 0 189.98 22.3
 29 -3 0 64.69 10.2
 29 -3 0 86.29 9.8
 29 -3 0 100.59 12.8
 -29 -3 0 105.09 15.6
 29 -3 0 76.79 11.3
 29 3 0 96.29 13.6
 -29 3 0 95.59 16.1
 29 3 0 74.29 11.8
 31 -3 0 41.5 8.7
 -31 -3 0 45.8 7.6
 31 -3 0 55.29 7.3
 -31 3 0 60.89 10.5
 31 3 0 28.6 7.2
 31 3 0 40.7 6.3
 33 -3 0 6.3 5
 33 -3 0 2.3 5.4
 33 3 0 13.7 6.7
 -33 3 0 9.3 9.1
 33 3 0 10 4.9
 0 -4 0 1158.38 67.09
 0 4 0 1143.49 67.39
 2 -4 0 45.2 4.8
 -2 -4 0 40.9 3.6
 2 4 0 34.5 4.5
 -2 4 0 37 4.7
 -4 -4 0 1874.71 107.49
 4 -4 0 1890.91 108.59
 4 4 0 1873.81 108.29
 -4 4 0 1901.81 108.39
 4 4 0 1763.22 108.69
 -6 -4 0 2751.32 157.18
 6 -4 0 2773.22 158.78
 -6 4 0 2807.32 158.18
 6 4 0 2598.54 158.88
 6 4 0 2837.92 158.18
 6 4 0 2596.24 158.18
 8 -4 0 263.57 17.9
 -8 4 0 249.68 17.2
 8 4 0 264.57 16.9
 -8 4 0 261.57 17
 8 4 0 263.47 16.9
 8 4 0 237.38 18.4
 10 -4 0 4857.11 270.67
 10 -4 0 4492.65 269.57
 10 4 0 4701.13 269.37
 10 4 0 4798.22 269.27
 10 4 0 4421.36 270.67
 -10 4 0 4928.21 269.57
 -10 4 0 4389.86 269.67
 12 -4 0 700.53 43.5
 12 -4 0 685.73 43.2
 12 -4 0 673.73 44
 12 4 0 693.63 42.2
 12 4 0 689.63 42.3
 12 4 0 734.23 43.8
 14 -4 0 586.54 38.4
 14 -4 0 601.04 38.4
 14 -4 0 633.24 40.2
 14 4 0 592.94 37.4
 14 4 0 637.84 38.6
 14 4 0 587.24 37.3
 16 -4 0 607.84 39.8
 16 -4 0 623.84 38.9
 16 -4 0 583.34 38.5
 16 4 0 599.14 38
 16 4 0 629.34 38.7
 16 4 0 590.44 37.6
 18 -4 0 471.25 31.5
 18 -4 0 454.15 30.5
 18 -4 0 422.46 30.2
 18 4 0 479.85 31
 20 -4 0 583.14 41.3
 20 -4 0 698.53 41.8
 20 -4 0 664.73 43.3
 20 4 0 658.53 41.5
 22 -4 0 22.1 8
 22 -4 0 1.6 10
 22 -4 0 10.6 9.7
 22 -4 0 16 7.8
 22 -4 0 21.3 8.9
 -22 -4 0 3.7 11.5
 22 4 0 17.1 9.9
 -22 4 0 5.6 12.6
 22 4 0 18.2 11.6
 22 4 0 17.9 8.5
 24 -4 0 60.29 11.8
 24 -4 0 72.39 10.5
 24 -4 0 68.39 11.3
 24 -4 0 53.69 10.1
 -24 -4 0 76.79 13.4
 24 4 0 75.59 12.5
 24 4 0 45.6 10.1
 -24 4 0 56.99 15
 26 -4 0 291.57 23.9
 26 -4 0 255.77 22.6
 26 -4 0 283.07 20.8
 -26 -4 0 259.17 23.7
 26 -4 0 255.17 20.9
 -26 4 0 212.58 22.5
 26 4 0 261.27 22
 26 4 0 243.88 23.4
 28 -4 0 8 5.6
 -28 -4 0 6.8 11.2
 28 -4 0 5.3 8.1
 28 -4 0 7.2 7.9
 28 -4 0 14.7 6.5
 28 4 0 7.8 8.8
 28 4 0 3.4 7.4
 -28 4 0 6.9 9.1
 30 -4 0 165.08 14.4
 -30 -4 0 157.48 16.5
 30 -4 0 148.59 16
 30 -4 0 150.08 13.8
 30 4 0 174.48 15.2
 -30 4 0 132.99 18.7
 30 4 0 157.58 15
 32 -4 0 63.79 9.7
 -32 -4 0 66.69 9.3
 32 -4 0 60.19 8.1
 32 4 0 66.69 11
 32 4 0 45.6 6.4
 -32 4 0 62.39 11.3
 34 -4 0 46.1 6.9
 34 4 0 60.69 7.8
 34 4 0 47.4 6.3
 -34 4 0 31.3 8.1
 -1 -5 0 617.84 35.5
 1 -5 0 609.94 35.8
 -1 5 0 581.94 36.4
 -1 5 0 601.54 36.2
 -1 5 0 600.74 36
 1 5 0 573.94 36.2
 1 5 0 588.54 36.3
 1 5 0 603.14 36.1
 -3 -5 0 1547.15 91.59
 3 -5 0 1621.84 92.59
 3 5 0 1493.15 92.69
 3 5 0 1628.34 92.59
 3 5 0 1598.04 92.99
 -3 5 0 1536.35 92.89
 -3 5 0 1650.23 92.69
 5 -5 0 57.39 6.8
 -5 5 0 46.3 6.3
 5 5 0 41.4 5.8
 5 5 0 39.3 4.9
 -5 5 0 40.4 6
 5 5 0 38.4 5.4
 7 -5 0 2744.63 156.88
 7 5 0 2584.74 157.08
 7 5 0 2806.12 156.18
 -7 5 0 2709.43 156.28
 7 5 0 2710.73 156.38
 -7 5 0 2553.34 156.58
 9 -5 0 1092.19 67.29
 9 -5 0 1148.19 68.79
 9 -5 0 1173.78 68.69
 9 5 0 1132.89 67.59
 9 5 0 1038.9 68.59
 9 5 0 1212.78 67.59
 -9 5 0 1070.89 67.89
 -9 5 0 1219.58 67.79
 11 -5 0 105.89 12.1
 11 -5 0 100.19 9.8
 11 -5 0 117.49 12.3
 11 5 0 110.69 9.5
 11 5 0 107.49 13.4
 -11 5 0 105.39 10.4
 11 5 0 121.89 10.3
 -11 5 0 95.59 10.9
 13 -5 0 1564.14 96.39
 13 -5 0 1576.94 95.19
 13 -5 0 1555.64 95.79
 13 5 0 1644.94 94.79
 13 5 0 1601.24 94.79
 13 5 0 1671.13 96.59
 15 -5 0 0.8 6.3
 15 -5 0 3 6.2
 15 -5 0 5.2 6
 15 5 0 6.8 5.8
 15 5 0 19.3 6.7
 15 5 0 2.3 4.5
 17 -5 0 1764.52 106.99
 17 -5 0 1763.72 108.09
 17 -5 0 1803.62 106.69
 17 5 0 1959.9 107.49
 17 5 0 1721.63 106.39
 17 5 0 1760.02 106.19
 19 -5 0 856.41 56.19
 19 -5 0 958.7 56.69
 19 -5 0 889.71 56.99
 19 5 0 903.11 55.99
 21 -5 0 135.99 14.5
 21 -5 0 133.79 16.6
 -21 -5 0 111.69 15.7
 21 -5 0 98.69 14.9
 21 -5 0 100.49 15.3
 21 -5 0 119.19 16.4
 21 5 0 127.79 16.6
 -21 5 0 114.09 17.6
 21 5 0 123.09 17.9
 21 5 0 129.69 13.6
 21 5 0 140.29 18.4
 23 -5 0 205.68 18.9
 23 -5 0 257.07 21
 -23 -5 0 191.18 22.4
 23 -5 0 240.78 20.2
 23 -5 0 222.58 22.6
 23 -5 0 226.78 21.4
 23 5 0 213.48 22.2
 23 5 0 238.48 20.8
 -23 5 0 219.78 24.4
 25 -5 0 7.3 8.4
 -25 -5 0 15.5 12
 25 -5 0 17.3 8.4
 25 -5 0 16.7 8.4
 25 -5 0 -2.7 7.6
 25 -5 0 6 9
 -25 5 0 14.3 13.6
 25 5 0 13.3 8
 25 5 0 11.4 9.3
 27 -5 0 610.84 42.2
 27 -5 0 632.74 42
 27 -5 0 651.53 41.1
 -27 -5 0 683.43 42.8
 27 -5 0 624.24 40.4
 27 5 0 682.33 41.9
 27 5 0 537.95 41.4
 -27 5 0 659.43 44.5
 -29 -5 0 153.08 16.3
 29 -5 0 164.58 15.2
 29 -5 0 146.89 13.8
 29 -5 0 112.09 14.2
 29 5 0 116.09 13.3
 29 5 0 165.68 14.8
 -29 5 0 101.49 14.4
 31 -5 0 77.39 10.8
 31 -5 0 107.49 11.8
 -31 -5 0 94.09 10.6
 31 5 0 135.59 12.8
 -31 5 0 91.29 11.8
 31 5 0 124.39 11.7
 33 -5 0 153.68 12.9
 -33 -5 0 190.98 14.3
 33 5 0 216.78 14.4
 -33 5 0 193.38 15.7
 33 5 0 194.88 13.7
 0 -6 0 3119.79 180.88
 0 6 0 3225.98 181.68
 0 6 0 3085.49 181.78
 0 6 0 3065.19 181.38
 -2 -6 0 6.5 2.4
 2 -6 0 5.8 2.8
 2 6 0 6 3.4
 -2 6 0 -1.6 3.2
 -2 6 0 8.7 4.2
 2 6 0 7.1 3.5
 2 6 0 4.1 4.4
 -2 6 0 11.1 4
 4 -6 0 2257.37 130.49
 -4 6 0 2168.78 129.79
 -4 6 0 2330.07 130.79
 4 6 0 2256.27 130.49
 4 6 0 2205.28 130.89
 4 6 0 2194.58 130.69
 -4 6 0 2221.48 130.99
 6 -6 0 938.11 55.49
 6 -6 0 873.71 55.89
 6 6 0 912.51 56.19
 6 6 0 898.81 54.99
 6 6 0 924.21 55.19
 -6 6 0 966.3 55.39
 -6 6 0 898.41 55.79
 8 -6 0 33.9 7
 8 -6 0 43.1 6.9
 8 6 0 31.4 5.9
 -8 6 0 31.5 5.6
 -8 6 0 31.6 6.7
 8 6 0 37.2 5.5
 8 6 0 37 6.9
 10 -6 0 353.16 26
 10 -6 0 355.86 23.6
 10 -6 0 381.16 26
 10 6 0 357.76 23.8
 -10 6 0 357.46 25.2
 10 6 0 369.36 24
 -10 6 0 353.36 24
 10 6 0 357.46 25.8
 12 -6 0 14 6.7
 12 -6 0 16.6 7.6
 12 -6 0 21.6 5.3
 12 6 0 23.7 7.6
 12 6 0 15.5 5.1
 12 6 0 12.1 6
 -12 6 0 22.2 7.7
 14 -6 0 407.36 27.4
 14 -6 0 435.46 29.8
 14 -6 0 393.66 29.2
 14 6 0 410.46 27.9
 14 6 0 416.66 29.1
 14 6 0 396.26 27.1
 16 -6 0 50.39 10.2
 16 -6 0 80.99 9.8
 16 -6 0 75.29 10.4
 16 6 0 48.9 8.3
 16 6 0 68.59 10.7
 16 6 0 73.29 10
 18 -6 0 210.08 19.5
 18 -6 0 229.38 20.8
 18 -6 0 245.58 19.4
 18 6 0 272.37 20.4
 20 -6 0 502.85 36.3
 20 -6 0 516.45 34.3
 -20 -6 0 486.35 37.2
 20 -6 0 544.55 35.7
 20 -6 0 477.35 36.2
 20 6 0 495.65 36
 20 6 0 488.35 35.8
 20 6 0 518.45 34.6
 -20 6 0 525.25 39.1
 20 6 0 544.45 38.3
 22 -6 0 26.8 9.1
 22 -6 0 17 9.2
 22 -6 0 14.2 8.2
 22 -6 0 13.8 8.5
 -22 -6 0 26.1 11.8
 -22 6 0 3.1 13.3
 22 6 0 14.8 8.5
 22 6 0 32.5 10.5
 22 6 0 9.9 7.1
 22 6 0 13.4 9.7
 24 -6 0 45.8 10.2
 24 -6 0 54.19 10
 -24 -6 0 71.29 13.3
 -24 -6 0 42.6 13.2
 24 -6 0 51.39 10.7
 24 -6 0 56.69 10.2
 -24 6 0 85.69 16.1
 24 6 0 70.39 12
 24 6 0 55.09 11.6
 24 6 0 64.59 10.6
 26 -6 0 112.69 15.8
 -26 -6 0 115.49 17.7
 26 -6 0 126.69 14
 26 -6 0 104.59 14.1
 26 -6 0 100.69 11
 26 6 0 105.79 15.9
 -26 6 0 118.89 17
 26 6 0 99.59 15.3
 -28 -6 0 14.8 7.3
 28 -6 0 -4.4 6.6
 28 -6 0 -3.9 6.8
 28 6 0 -2.4 4.6
 28 6 0 -3.6 4.7
 -28 6 0 26.1 11.7
 -30 -6 0 101.19 13.1
 30 -6 0 98.69 12.1
 30 6 0 110.99 12.3
 30 6 0 107.59 11.7
 -30 6 0 111.19 14.5
 -32 -6 0 73.59 9
 32 -6 0 42.5 6
 32 6 0 48.2 7.4
 32 6 0 37.4 6.3
 -32 6 0 34.4 8.3
 1 -7 0 16.3 4.1
 1 -7 0 22.8 7.1
 -1 7 0 16.2 5.3
 -1 7 0 13.3 4.7
 1 7 0 7.5 4.4
 -1 7 0 23.1 6.1
 1 7 0 27.5 6.1
 1 7 0 12.2 5.3
 3 -7 0 3.6 5.6
 3 -7 0 7.5 3.6
 -3 7 0 14.3 4.9
 3 7 0 3.4 5.8
 -3 7 0 8.9 4.5
 3 7 0 -7.3 4.4
 -3 7 0 14 5.4
 3 7 0 9.9 5.3
 5 -7 0 106.09 12.6
 5 -7 0 136.79 11.4
 -5 7 0 155.68 12.4
 -5 7 0 137.69 12.6
 5 7 0 126.89 13.5
 5 7 0 109.49 11.1
 5 7 0 125.99 11.5
 7 7 0 17.8 6.4
 7 7 0 17 6.1
 -7 7 0 21.2 5.8
 7 7 0 10.1 4.7
 9 -7 0 -3.3 6
 9 -7 0 -5 5.7
 9 7 0 -0.2 5.6
 -9 7 0 9.1 5.8
 -9 7 0 0.6 5
 9 7 0 4 5.5
 9 7 0 10.6 6.7
 11 -7 0 152.58 15.1
 11 -7 0 141.49 15.3
 -11 7 0 135.69 14.8
 11 7 0 162.88 13.6
 11 7 0 129.09 15.7
 11 7 0 157.78 13.4
 13 -7 0 162.38 17.3
 13 -7 0 171.18 18.6
 -13 7 0 166.18 24.6
 13 7 0 176.68 16.1
 13 7 0 188.88 15.4
 13 7 0 159.68 17.3
 15 -7 0 152.68 15.4
 15 -7 0 142.09 17
 15 -7 0 135.49 15.7
 15 7 0 136.39 16
 15 7 0 152.28 14.5
 17 -7 0 15 7.8
 17 -7 0 35.7 11.7
 -17 -7 0 17.1 12.6
 17 -7 0 18 10.5
 17 -7 0 41 11.1
 -17 -7 0 28.1 13.1
 17 -7 0 23.4 11.2
 17 7 0 24.7 8.2
 17 7 0 28.7 11.2
 17 7 0 43.1 10.7
 -17 7 0 -1.6 14
 17 7 0 24.3 7.9
 19 -7 0 24 8.3
 19 -7 0 33.2 10.5
 -19 -7 0 23.3 12.5
 19 -7 0 43.9 9.4
 19 -7 0 18.8 9.4
 -19 -7 0 19.3 12.3
 -19 7 0 36.7 14.8
 19 7 0 28.5 9.9
 19 7 0 14.7 11
 19 7 0 18.7 8
 21 -7 0 9.7 7.9
 -21 -7 0 16.6 12.1
 21 -7 0 26.3 9.1
 21 -7 0 -4.2 7.5
 -21 -7 0 12.3 12.3
 21 -7 0 1.7 8.9
 21 7 0 26.5 9.6
 21 7 0 10 8.9
 21 7 0 23.2 10.8
 -21 7 0 4.8 13.4
 -23 -7 0 -2.6 11.9
 23 -7 0 20 8.5
 -23 -7 0 10.7 11.4
 23 -7 0 23.5 8.1
 23 -7 0 16.1 8.9
 23 -7 0 13.6 8.5
 23 7 0 10.8 7.4
 23 7 0 13 8.5
 -23 7 0 3.1 13.7
 25 -7 0 -14.3 6.7
 -25 -7 0 -16.7 10.8
 25 -7 0 5 8.1
 -25 -7 0 9.3 11.7
 25 -7 0 2.1 7.5
 25 -7 0 3.7 7.8
 25 7 0 12.7 8.2
 -25 7 0 3.5 12.5
 -27 -7 0 -1.4 7.1
 27 -7 0 -2.6 6.2
 27 -7 0 9.2 5.3
 27 -7 0 -0.9 6.8
 -27 7 0 3.2 7.4
 27 7 0 2.2 5.1
 29 -7 0 2.9 5.5
 -29 -7 0 0.1 5.9
 -29 7 0 -4.6 6.1
 29 7 0 4 5.5
 -31 -7 0 -0.3 6.1
 31 -7 0 4.4 4.2
 -31 7 0 1.8 4.8
 31 7 0 -3.2 4.3
 0 8 0 804.72 52.59
 0 8 0 881.61 52.99
 0 8 0 853.91 52.09
 2 -8 0 599.64 40.7
 -2 8 0 624.44 40
 2 8 0 611.44 39.7
 -2 8 0 639.34 39
 -2 8 0 578.24 39.4
 2 8 0 662.03 39.5
 2 8 0 614.14 39.7
 4 -8 0 587.34 39.3
 4 -8 0 575.94 37
 -4 8 0 600.24 38.2
 4 8 0 584.04 37.8
 4 8 0 547.15 37.2
 -4 8 0 647.64 38.5
 4 8 0 560.24 38.4
 6 -8 0 518.05 35.4
 6 -8 0 559.64 37.4
 -6 8 0 598.24 36.6
 6 8 0 506.75 35.2
 6 8 0 577.34 37
 6 8 0 547.85 35.7
 -6 8 0 537.95 36.1
 8 -8 0 76.59 11
 8 -8 0 78.09 11.2
 -8 8 0 76.09 10.6
 8 8 0 86.09 11.9
 8 8 0 75.69 10.8
 8 8 0 81.49 10.9
 -8 8 0 64.89 10.1
 10 -8 0 861.71 54.39
 10 -8 0 861.01 55.49
 10 8 0 879.81 55.19
 10 8 0 803.62 53.89
 10 8 0 898.31 54.09
 -10 8 0 890.61 55.19
 12 -8 0 5.1 8.1
 12 -8 0 16.8 8.7
 -12 8 0 18.7 8.7
 12 8 0 21.1 7.3
 12 8 0 30 10.8
 14 -8 0 265.77 24.9
 14 -8 0 259.57 26.7
 14 -8 0 290.17 23.7
 -14 -8 0 290.37 27.7
 -14 -8 0 232.28 25.5
 14 8 0 263.27 21.2
 14 8 0 259.67 29
 14 8 0 267.57 24.3
 16 -8 0 252.67 24.7
 16 -8 0 259.87 23.3
 -16 -8 0 240.88 26.4
 16 -8 0 275.67 25.6
 -16 -8 0 277.87 26.6
 16 8 0 275.47 24.6
 16 8 0 275.57 21.7
 -16 8 0 249.68 28.1
 16 8 0 267.47 22.5
 18 -8 0 169.08 17.6
 18 -8 0 152.88 19.4
 18 -8 0 151.58 19.7
 -18 -8 0 193.18 22
 -18 -8 0 158.48 21.6
 18 8 0 138.19 17.1
 18 8 0 185.58 19.9
 -20 -8 0 295.07 25
 -20 -8 0 231.88 24.6
 20 -8 0 246.78 22.5
 20 -8 0 237.18 21.1
 20 -8 0 208.28 22.6
 -20 8 0 224.68 25.9
 20 8 0 256.57 20.9
 20 8 0 244.18 22.8
 22 -8 0 17.1 8.8
 -22 -8 0 -0.7 11.4
 -22 -8 0 9.9 12.2
 22 -8 0 3.8 7.8
 22 -8 0 10.5 8.7
 22 8 0 4.7 8.4
 22 8 0 0.9 7.4
 -22 8 0 5.5 9.5
 24 -8 0 24.6 8.7
 24 -8 0 33 8.1
 -24 -8 0 23.9 9
 -24 -8 0 13.6 11.1
 24 -8 0 11.5 8.3
 24 8 0 31.3 8.6
 -24 8 0 34.8 12.7
 -26 -8 0 39.3 8.8
 26 -8 0 51.49 8.3
 26 -8 0 34.8 7.8
 26 -8 0 55.19 8.6
 -26 8 0 53.49 11.6
 26 8 0 31.2 6.6
 -28 -8 0 3.6 8.3
 28 -8 0 3.2 5
 28 -8 0 10.9 5.6
 28 8 0 1.1 3.9
 -28 8 0 6.1 8.2
 -30 -8 0 88.69 8.8
 30 -8 0 109.09 9.2
 -30 8 0 77.19 10
 30 8 0 120.99 9.6
 1 9 0 188.28 18.4
 -1 9 0 222.48 18.3
 1 9 0 221.48 18.1
 1 9 0 207.38 18.2
 -1 9 0 191.28 17.4
 -1 9 0 200.68 17.8
 3 -9 0 1165.88 72.89
 3 9 0 1116.69 71.59
 -3 9 0 1228.08 72.59
 3 9 0 1226.58 72.19
 3 9 0 1240.38 71.79
 -3 9 0 1063.59 71.99
 5 -9 0 -9.2 9.6
 5 9 0 8.5 8.5
 -5 9 0 7.2 7.1
 5 9 0 10.9 8.4
 -5 9 0 14.3 7.7
 7 -9 0 980.4 66.89
 7 -9 0 1086.19 68.89
 -7 9 0 1139.19 68.59
 7 9 0 1166.58 68.29
 7 9 0 1124.49 67.99
 9 -9 0 279.17 24
 9 -9 0 225.18 19.9
 9 9 0 251.97 21.7
 9 9 0 224.98 20.1
 -9 9 0 241.68 23.3
 11 -9 0 14.3 9.4
 11 -9 0 29.7 9.9
 11 -9 0 27.3 11.5
 -11 -9 0 50.39 15.4
 -11 -9 0 18.4 12.7
 11 9 0 22.9 11
 11 9 0 29 12.4
 -11 9 0 21.9 13.3
 11 9 0 24.9 9.8
 -11 9 0 40.3 10.9
 11 9 0 28.4 8.5
 13 -9 0 875.01 55.89
 -13 -9 0 785.32 54.79
 13 -9 0 822.42 52.19
 -13 -9 0 797.22 53.69
 13 -9 0 830.82 54.39
 13 -9 0 813.82 54.79
 13 9 0 835.72 54.39
 13 9 0 792.52 51.59
 13 9 0 819.62 52.99
 -13 9 0 817.72 54.29
 13 9 0 793.82 53.39
 13 9 0 749.33 53.69
 15 -9 0 335.57 26.8
 15 -9 0 290.17 24.6
 -15 -9 0 248.48 26.4
 -15 -9 0 285.37 27.9
 15 -9 0 288.67 26.4
 15 9 0 278.77 24.7
 15 9 0 304.77 24.4
 15 9 0 292.57 24.6
 -15 9 0 309.27 26.9
 15 9 0 247.88 24.6
 -17 -9 0 911.61 59.89
 17 -9 0 864.21 59.29
 -17 -9 0 895.31 59.89
 17 -9 0 980.9 58.49
 17 -9 0 942.91 59.39
 17 9 0 898.11 58.89
 17 9 0 860.31 57.39
 -17 9 0 939.51 59.49
 -19 -9 0 631.04 44.8
 19 -9 0 694.93 45.4
 -19 -9 0 698.03 46.6
 19 -9 0 682.73 45.7
 19 -9 0 742.23 44.9
 19 9 0 668.73 45.4
 19 9 0 630.14 44
 21 -9 0 359.46 27.5
 -21 -9 0 356.36 27.1
 21 -9 0 377.96 28.1
 -21 -9 0 377.86 29.4
 21 -9 0 346.17 26.4
 21 9 0 356.16 27.6
 23 -9 0 397.56 28.2
 23 -9 0 366.86 28.5
 -23 -9 0 475.55 31.6
 -23 -9 0 491.75 31
 23 -9 0 402.96 28.7
 23 9 0 455.25 30.1
 25 -9 0 11.4 5
 -25 -9 0 8.9 8
 25 -9 0 12.6 4.9
 -25 -9 0 7.8 6.8
 25 9 0 14.9 6.6
 -27 -9 0 491.25 30.4
 27 -9 0 471.95 29.1
 27 -9 0 489.45 29.5
 -27 9 0 453.85 35.3
 27 9 0 403.06 28.8
 0 -10 0 563.74 43.9
 0 -10 0 543.25 38.2
 0 10 0 558.54 38.1
 0 10 0 533.55 39.6
 0 10 0 496.25 42.2
 -2 -10 0 245.88 22.7
 2 -10 0 209.38 22
 -2 -10 0 233.68 22.1
 2 -10 0 222.98 24.1
 -2 10 0 233.08 27.8
 2 10 0 224.88 24
 2 10 0 225.98 19.9
 -2 10 0 217.78 29.8
 2 10 0 229.88 19.1
 -2 10 0 193.68 22.6
 -2 10 0 206.08 21.9
 2 10 0 192.08 27.9
 4 -10 0 401.06 33.6
 4 -10 0 418.36 32.3
 -4 -10 0 430.46 33.1
 -4 -10 0 415.96 33.3
 -4 10 0 459.45 36.2
 4 10 0 460.15 31.3
 -4 10 0 463.65 32.3
 4 10 0 376.06 36
 4 10 0 460.05 30.9
 -4 10 0 427.36 32.8
 4 10 0 431.76 38.9
 -6 -10 0 772.92 49.5
 6 -10 0 689.63 51.19
 6 -10 0 769.32 49.5
 -6 -10 0 726.93 49.99
 6 -10 0 705.43 48.4
 6 10 0 867.31 48.5
 6 10 0 724.03 47.7
 -6 10 0 724.93 48.8
 -6 10 0 678.83 51.19
 6 10 0 674.13 50.19
 -6 10 0 728.83 48.8
 -8 -10 0 475.35 35.6
 8 -10 0 476.85 32.9
 -8 -10 0 465.25 35.1
 8 -10 0 426.46 33.6
 8 -10 0 442.46 35.2
 8 10 0 378.26 35.5
 8 10 0 460.85 32.7
 8 10 0 447.56 31.9
 -8 10 0 494.55 34.1
 -8 10 0 425.46 36.5
 10 -10 0 576.64 43.2
 10 -10 0 590.94 41.3
 -10 -10 0 655.83 44
 -10 -10 0 618.94 44.4
 10 -10 0 620.24 42.5
 -10 10 0 598.14 44.3
 10 10 0 547.25 43.1
 10 10 0 674.93 42.1
 10 10 0 597.24 43.4
 10 10 0 616.34 40.8
 12 -10 0 71.49 13.3
 -12 -10 0 60.09 14.9
 12 -10 0 52.39 10.6
 12 -10 0 69.49 12.5
 -12 -10 0 58.09 13.4
 -12 -10 0 50.99 14.7
 12 10 0 46.4 12
 12 10 0 34.6 13.7
 12 10 0 110.79 15.4
 12 10 0 36.6 10.2
 -12 10 0 73.79 14.5
 14 -10 0 300.47 25.8
 -14 -10 0 303.27 29.5
 14 -10 0 302.57 27.4
 14 -10 0 292.47 25.1
 -14 -10 0 299.87 27.2
 -14 -10 0 341.67 28.4
 14 -10 0 325.57 27.5
 14 10 0 336.27 27.1
 14 10 0 313.67 26.2
 14 10 0 308.17 24.6
 14 10 0 312.07 27.6
 -14 10 0 313.77 28.3
 14 10 0 284.07 26
 16 -10 0 103.89 15.2
 -16 -10 0 117.79 16.2
 -16 -10 0 152.98 21.5
 16 -10 0 116.79 16
 16 -10 0 164.38 18.5
 16 10 0 111.99 16
 16 10 0 128.49 15.2
 -16 10 0 124.79 19.2
 16 10 0 109.39 16.6
 16 10 0 140.99 16
 18 -10 0 40 8.5
 -18 -10 0 21.3 12
 18 -10 0 20.7 8.6
 -18 -10 0 35.2 12.8
 18 -10 0 40.4 9.6
 -18 10 0 49.5 11.9
 18 10 0 35.3 10.1
 20 -10 0 206.18 20.1
 -20 -10 0 207.98 18.6
 -20 -10 0 187.98 18.3
 20 -10 0 173.18 17.6
 20 -10 0 238.08 19.1
 20 10 0 228.48 19.7
 22 -10 0 9.3 5.8
 -22 -10 0 -3.2 8.8
 22 -10 0 7.5 6.7
 -22 -10 0 14.1 9.9
 22 -10 0 4 7.4
 22 10 0 14.4 5.4
 -24 -10 0 81.69 9.6
 24 -10 0 73.39 11
 -24 -10 0 72.79 10.2
 24 -10 0 94.09 10.5
 24 10 0 96.09 10.9
 26 -10 0 210.48 15.7
 -26 -10 0 190.38 16.7
 -26 -10 0 256.17 17.2
 26 -10 0 225.58 15.8
 26 10 0 250.87 16.1
 -1 -11 0 6.2 10.7
 -1 -11 0 3.4 12
 1 -11 0 34.8 10.6
 1 -11 0 25 10.8
 -1 -11 0 24.8 10.7
 1 -11 0 46.4 15.4
 -1 11 0 49.1 10.5
 -1 11 0 36.2 12.2
 -1 11 0 49.4 14.7
 1 11 0 13 11.9
 1 11 0 8.7 9
 1 11 0 13.5 13.9
 -3 -11 0 102.89 14.5
 3 -11 0 56.39 12.4
 3 -11 0 72.69 14.6
 -3 -11 0 81.79 13.3
 -3 11 0 71.59 13.3
 -3 11 0 57.69 15.2
 3 11 0 59.99 11.1
 -3 11 0 120.99 16
 3 11 0 77.59 14.5
 3 11 0 61.79 16.5
 -5 -11 0 18.5 11.6
 -5 -11 0 3 11
 5 -11 0 36.7 10.4
 5 -11 0 26.8 12.3
 5 11 0 30.7 9.6
 -5 11 0 11.5 13.5
 -5 11 0 28.9 11.4
 5 11 0 52.49 20.8
 -5 11 0 30.4 12.5
 5 11 0 15.4 11.9
 5 11 0 27.3 9.9
 7 -11 0 221.98 21.5
 7 -11 0 218.08 24.4
 -7 -11 0 191.38 23.3
 -7 -11 0 239.98 24.4
 -7 11 0 226.88 25.4
 -7 11 0 199.38 21.9
 7 11 0 190.18 19.7
 -7 11 0 219.68 21.8
 7 11 0 197.48 23.9
 7 11 0 228.68 20.5
 -9 -11 0 48.2 13.3
 9 -11 0 15.9 9.5
 -9 -11 0 31.3 13.2
 9 -11 0 26.9 10.8
 9 -11 0 28.7 11.8
 -9 11 0 51.89 14.4
 9 11 0 30.8 12.3
 9 11 0 44.4 10.3
 -9 11 0 -7.9 12.8
 9 11 0 42.3 10.9
 -11 -11 0 4.2 12.5
 -11 -11 0 6.7 8.8
 11 -11 0 8.2 8.4
 11 -11 0 2.3 10.4
 11 -11 0 0.2 9
 -11 11 0 0.3 8.9
 11 11 0 8.4 8.7
 11 11 0 2.7 10.2
 11 11 0 -2.4 9.7
 13 -11 0 36.2 11.7
 13 -11 0 35 10.3
 13 -11 0 26.5 9.4
 -13 -11 0 49.9 14.4
 -13 -11 0 45 12.8
 -13 11 0 20.5 13.1
 13 11 0 33.6 10.2
 13 11 0 38.3 11.1
 13 11 0 27.7 9.7
 -15 -11 0 141.49 19.5
 15 -11 0 137.39 16.4
 -15 -11 0 135.79 19.1
 15 -11 0 154.88 17.2
 -15 -11 0 181.58 21.8
 15 -11 0 138.69 16.7
 -15 11 0 204.88 20.3
 15 11 0 161.18 17.2
 -17 -11 0 16.2 8.5
 17 -11 0 17.6 6.9
 17 -11 0 21.6 8
 -17 -11 0 1.1 10.4
 17 11 0 2.8 7.8
 -17 11 0 1.6 10.2
 19 -11 0 44.8 9.3
 -19 -11 0 47.4 10.6
 -19 -11 0 31.3 10.7
 19 -11 0 37 7.8
 19 -11 0 50.49 13.3
 -19 11 0 26.5 9.2
 19 11 0 36.9 8
 -21 -11 0 25.3 6.8
 21 -11 0 27.1 7.3
 21 -11 0 24.3 6.1
 -21 -11 0 32.1 9.3
 21 11 0 31.1 6.7
 -23 -11 0 172.48 14.5
 23 -11 0 149.88 12.9
 23 -11 0 167.88 13.9
 -23 -11 0 181.68 14.5
 23 11 0 177.48 13.4
 0 -12 0 216.58 23.9
 0 -12 0 216.08 21.9
 0 -12 0 260.07 25.8
 0 12 0 237.38 21.6
 0 12 0 258.27 26.6
 0 12 0 237.18 23.8
 2 -12 0 13.4 12.4
 -2 -12 0 16.6 10.2
 -2 -12 0 -4.4 10.7
 2 -12 0 17.6 11
 -2 12 0 -2.9 12.4
 2 12 0 6.9 8.9
 2 12 0 48.3 14.5
 -2 12 0 20.4 10.1
 -2 12 0 4.7 11.1
 2 12 0 22.5 11.5
 4 -12 0 27.7 11.3
 -4 -12 0 38.7 11.2
 -4 -12 0 31.9 12.4
 4 -12 0 40.7 12.4
 4 12 0 51.49 10.5
 4 12 0 32.3 13.2
 -4 12 0 31.1 10.4
 4 12 0 56.29 13.1
 -4 12 0 30.3 13.4
 -4 12 0 41.4 12.1
 6 -12 0 7.9 10
 -6 -12 0 20.1 9.1
 6 -12 0 46.7 12.7
 -6 -12 0 13.3 11.2
 -6 12 0 3.4 10.6
 6 12 0 12.4 9.4
 6 12 0 12.5 8.9
 6 12 0 27.1 11.5
 -6 12 0 14.1 10.3
 -6 12 0 29.1 13.1
 -8 -12 0 13.3 11.5
 8 -12 0 7.4 11.1
 8 -12 0 14.7 7
 -8 -12 0 12.6 8.9
 -8 12 0 13.4 13.1
 8 12 0 13.9 9
 -8 12 0 6.3 13.5
 8 12 0 33 12.1
 -8 12 0 -0.3 10.2
 10 -12 0 102.79 14.1
 -10 -12 0 74.59 11.7
 -10 -12 0 112.09 15
 10 -12 0 81.19 11.7
 10 12 0 66.99 11.6
 10 12 0 66.79 12.6
 -10 12 0 73.99 14.8
 -12 -12 0 21 9.1
 -12 -12 0 47.3 11.7
 12 -12 0 4.1 8.5
 12 -12 0 15.6 7.9
 12 12 0 9.1 8.9
 -12 12 0 8 11.5
 14 -12 0 1 6.9
 -14 -12 0 2.1 8
 -14 -12 0 4 8.4
 14 -12 0 3.4 8.6
 -14 12 0 -9.7 10.5
 14 12 0 9.7 7.5
 -16 -12 0 6.7 9.7
 16 -12 0 17.4 7.6
 -16 12 0 6.4 6.8
 -18 -12 0 -11.4 8.3
 18 -12 0 -2.9 6.5
 -18 12 0 -4.2 7.2
 -20 -12 0 9.1 5.3
 20 -12 0 27.8 6.5
 -1 -13 0 47.1 8.6
 -1 -13 0 47.3 12.3
 1 -13 0 45.1 12
 1 -13 0 56.39 12.3
 -1 13 0 56.89 12.3
 -1 13 0 39.2 12.7
 1 13 0 67.79 13.3
 1 13 0 54.79 12.4
 -3 -13 0 144.29 17.1
 -3 -13 0 140.09 19
 3 -13 0 100.59 14.7
 3 -13 0 145.49 19.1
 -3 13 0 135.89 16
 -3 13 0 144.79 17.7
 3 13 0 118.49 17.9
 3 13 0 121.89 15.1
 5 -13 0 3.2 9.6
 -5 -13 0 8 7.1
 5 -13 0 11.7 10.2
 -5 -13 0 4.9 7.6
 5 13 0 3 10.5
 -5 13 0 6.1 9.3
 -5 13 0 -11.6 10.9
 7 -13 0 44.9 10.1
 7 -13 0 51.89 11.2
 -7 -13 0 40.2 11
 -7 -13 0 40.1 9
 7 13 0 52.29 11.9
 -7 13 0 34.8 10.1
 -7 13 0 49.3 10
 -9 -13 0 171.48 18.8
 9 -13 0 166.98 17
 -9 -13 0 180.58 19.6
 9 -13 0 154.38 18.2
 9 13 0 165.68 17.7
 -9 13 0 136.79 16.2
 -11 -13 0 43 11.2
 11 -13 0 46.8 8.4
 11 -13 0 58.99 9.5
 -11 -13 0 38 10.4
 -11 13 0 41.8 11.5
 11 13 0 62.29 9.7
 -13 -13 0 179.88 16.6
 13 -13 0 170.28 17.3
 13 -13 0 192.08 16.1
 -13 -13 0 198.78 19.2
 -13 13 0 194.28 18.5
 13 13 0 193.18 16.1
 -15 -13 0 21.6 8.8
 15 -13 0 18.2 5.1
 -15 13 0 14.5 8
 15 13 0 6.9 5.5
 17 -13 0 94.19 10.2
 -17 -13 0 79.29 9.6
 -17 13 0 95.89 10.7
 0 -14 0 592.74 38.6
 0 14 0 580.44 38.1
 0 14 0 552.94 39
 2 -14 0 32.2 7.8
 -2 -14 0 26.4 9.8
 -2 -14 0 60.29 8.5
 2 14 0 58.49 10.1
 -2 14 0 46.7 9.9
 -2 14 0 43.6 8.7
 2 14 0 48.4 8.2
 -4 -14 0 235.58 19.5
 -4 -14 0 203.58 17.8
 4 -14 0 201.88 18.6
 4 -14 0 163.58 18.2
 -4 14 0 180.78 16
 -4 14 0 234.38 20
 4 14 0 213.78 17
 -6 -14 0 146.89 16.1
 -6 -14 0 116.39 15
 6 -14 0 143.59 15.4
 6 -14 0 132.39 14.9
 -6 14 0 123.39 13.5
 6 14 0 153.38 15.6
 -6 14 0 141.19 13.9
 8 -14 0 9.7 5.5
 8 -14 0 14.6 7.1
 -8 -14 0 20.5 8.1
 -8 -14 0 12.4 8.1
 -8 14 0 21.9 8.7
 8 14 0 21.4 7.6
 -10 -14 0 474.65 30.2
 10 -14 0 452.35 29.7
 -10 -14 0 478.85 30.8
 10 -14 0 421.96 29.9
 10 14 0 451.45 29.8
 12 -14 0 8.9 6.3
 -12 -14 0 16.2 5.7
 12 -14 0 14.5 5.8
 -12 -14 0 12.9 5.7
 -12 14 0 15 5.2
 12 14 0 11.8 5.5
 -14 -14 0 186.68 15.4
 14 -14 0 188.28 14.5
 -14 14 0 211.58 15.3
 -1 -15 0 31.9 6.9
 1 -15 0 33.3 7.2
 1 15 0 33 6.6
 -1 15 0 35.7 7.1
 1 15 0 38.4 7.5
 -1 15 0 34.4 6.9
 3 -15 0 121.29 12.4
 -3 -15 0 125.29 12.6
 3 15 0 115.79 10.5
 -3 15 0 112.49 11
 -3 15 0 136.89 12.3
 -5 -15 0 14.1 6.3
 5 -15 0 18.7 5.8
 5 15 0 -0.8 4.2
 -5 15 0 12.3 6
 36 0 -1 2.3 4.4
 34 0 -1 0.8 4.3
 -34 0 1 -16.6 8.5
 -32 0 1 6.5 8.2
 32 0 -1 -2.8 5.1
 30 0 -1 -6.7 6.5
 30 0 -1 11.7 8.1
 30 0 -1 15 7.5
 30 0 -1 -12.7 8.3
 -30 0 1 12.5 13.1
 28 0 -1 0.8 7.2
 28 0 -1 -3.4 7.5
 28 0 -1 -3.3 8.3
 -28 0 1 19 13.4
 28 0 -1 -2.2 6.1
 26 0 -1 -8.7 6.7
 26 0 -1 -2.4 7.4
 26 0 -1 7.2 9.3
 -26 0 1 -6 12.7
 26 0 -1 -5.4 7
 24 0 -1 -4.3 7.6
 24 0 -1 5.1 9.4
 -24 0 1 -12.3 12.8
 22 0 -1 -0.4 5.3
 22 0 -1 -9.7 5.6
 20 0 -1 3.9 5.3
 20 0 -1 3.2 4.9
 18 0 -1 -0.4 4.2
 18 0 -1 7 5.1
 18 0 -1 -4.5 3.3
 16 0 -1 1.9 4.5
 16 0 -1 -0.7 4
 16 0 -1 -3.1 3.7
 14 0 -1 -5.1 3.8
 14 0 -1 -2.2 3.4
 14 0 -1 6.1 2.3
 14 0 -1 2.2 2.8
 12 0 -1 4.9 2.8
 12 0 -1 3.2 2
 10 0 -1 -3 1.4
 10 0 -1 12.4 3.1
 8 0 -1 1.9 1.4
 8 0 -1 3.8 3.2
 6 0 -1 18.6 2.6
 6 0 -1 10.1 1.5
 4 0 -1 18.1 2.4
 4 0 -1 16.8 1.4
 -2 0 1 7.3 1.1
 2 0 -1 7.8 0.6
 2 0 -1 7.5 0.6
 0 0 1 9.2 1.2
 2 0 1 4.5 1.4
 4 0 1 -2.1 1.6
 6 0 1 6.1 2.1
 6 0 1 6 2.1
 8 0 1 2.5 2.2
 8 0 1 0.5 2.4
 10 0 1 -1.1 2.2
 10 0 1 -1.1 2.1
 12 0 1 -1 2.5
 12 0 1 5.9 3.3
 12 0 1 3.1 4
 14 0 1 -5.7 3.8
 14 0 1 -0.1 3.3
 14 0 1 3.6 3
 14 0 1 5.1 3.8
 16 0 1 2.4 3.4
 16 0 1 1.6 4.2
 16 0 1 -3.9 4.8
 18 0 1 0.9 4.4
 18 0 1 6.8 4.8
 20 0 1 7.1 5.4
 20 0 1 5.1 6.3
 22 0 1 -1.7 5.9
 22 0 1 1.4 9.4
 22 0 1 -10.1 6.7
 -24 0 -1 3.2 12.7
 24 0 1 9.1 8.9
 24 0 1 1.7 7.7
 24 0 1 7.2 7.1
 24 0 1 3 8.8
 24 0 1 -0.9 6.5
 26 0 1 8.6 6.9
 26 0 1 -3.4 7.5
 26 0 1 -7.7 8.7
 26 0 1 -1.3 8.6
 26 0 1 1.4 7.6
 -26 0 -1 -0.3 12.8
 -28 0 -1 -1.6 12
 28 0 1 12.3 8.9
 28 0 1 -0.9 4.6
 28 0 1 -15.5 7
 30 0 1 -2.9 6.4
 30 0 1 8.5 7.9
 -30 0 -1 -1.9 10.8
 32 0 1 2.7 4.5
 -32 0 -1 6.7 8.9
 32 0 1 -3.4 4.9
 34 0 1 -6.1 4.4
 35 -1 -1 10.4 5.4
 35 1 -1 1.5 5.4
 -35 1 1 -7.4 5.2
 33 -1 -1 256.27 17.8
 33 -1 -1 254.07 20
 -33 -1 1 239.88 20.2
 33 1 -1 196.68 18.2
 -33 1 1 251.97 21.4
 31 -1 -1 117.59 13.7
 -31 -1 1 143.69 18.3
 31 -1 -1 161.68 14.8
 31 -1 -1 161.08 18
 -31 1 1 118.39 16
 31 1 -1 148.19 13.6
 31 1 -1 129.89 16.8
 31 1 -1 143.19 14.6
 29 -1 -1 33.7 8.4
 29 -1 -1 23.8 9.7
 -29 -1 1 23.1 13.2
 29 -1 -1 12.3 7.9
 29 1 -1 20.2 8.1
 29 1 -1 20.4 9.9
 -29 1 1 29.7 13.5
 29 1 -1 18.1 8
 27 -1 -1 228.78 18.3
 27 -1 -1 167.68 18
 27 -1 -1 236.68 19.4
 -27 -1 1 183.58 23.4
 27 -1 -1 197.48 21.9
 -27 1 1 222.58 23.9
 27 1 -1 227.98 18
 27 1 -1 199.58 21.8
 27 1 -1 210.88 19.2
 25 -1 -1 -1.1 7
 25 -1 -1 -3.5 8.5
 25 -1 -1 1.6 9.5
 -25 -1 1 20.2 15.8
 -25 -1 1 17.6 13.2
 25 -1 -1 13.1 7.6
 25 1 -1 -6.2 8.8
 25 1 -1 7.3 8.6
 -25 1 1 12.7 15.7
 25 1 -1 10.5 7
 25 1 -1 14.3 8.2
 23 -1 -1 227.78 19.2
 23 -1 -1 265.47 19.7
 23 1 -1 274.87 20.3
 21 -1 -1 89.59 10.5
 21 -1 -1 79.49 9.6
 21 -1 -1 70.69 10
 21 1 -1 94.19 10.4
 19 -1 -1 507.25 32.9
 19 -1 -1 502.95 32.2
 19 -1 -1 501.25 32.6
 19 1 -1 515.35 32.8
 17 -1 -1 334.97 24.4
 17 -1 -1 390.86 24.5
 17 -1 -1 391.36 24.6
 17 1 -1 354.06 24.2
 17 1 -1 364.86 24.1
 15 -1 -1 33 5.3
 15 -1 -1 21.3 4.8
 15 1 -1 22.4 5.1
 15 1 -1 33.7 5.4
 15 1 -1 24.6 3.7
 13 -1 -1 149.88 11.3
 13 -1 -1 132.39 10
 13 -1 -1 168.28 13
 13 1 -1 148.79 10
 13 1 -1 160.68 12.1
 13 1 -1 142.19 11.9
 11 -1 -1 240.78 15.4
 11 -1 -1 269.87 16.8
 11 1 -1 251.67 16.3
 11 1 -1 243.98 15.7
 9 -1 -1 979.2 57.19
 9 -1 -1 1024.6 58.49
 9 1 -1 999 57.39
 -9 1 1 951.2 57.19
 9 1 -1 970.1 57.79
 7 -1 -1 1361.26 77.79
 7 1 -1 1328.37 76.89
 -7 1 1 1268.17 76.49
 7 1 -1 1349.96 76.79
 -5 -1 1 471.65 27.2
 5 -1 -1 457.15 28.2
 -5 1 1 451.85 27
 5 1 -1 476.05 27.2
 -3 -1 1 1273.17 71.89
 3 -1 -1 1191.58 72.59
 3 1 -1 1278.07 71.89
 -3 1 1 1235.08 71.79
 1 -1 -1 3675.23 219.18
 -1 -1 1 3848.72 218.88
 -1 1 1 3889.31 218.88
 1 1 -1 3807.42 218.88
 1 -1 1 130.79 8.3
 1 1 1 131.29 8.3
 -1 1 -1 141.19 8.3
 3 -1 1 1336.67 76.49
 3 -1 1 1314.07 76.29
 3 1 1 1280.47 75.89
 3 1 1 1347.37 76.49
 5 -1 1 32 4.5
 5 -1 1 40.9 3.5
 5 1 1 36.6 3.3
 5 1 1 38.1 4.2
 7 -1 1 279.17 18.1
 7 -1 1 280.77 17.4
 7 1 1 274.17 17.2
 7 1 1 291.47 17.7
 9 -1 1 112.09 9.1
 9 -1 1 109.89 8.1
 9 1 1 103.89 7.8
 9 1 1 112.69 8.2
 11 -1 1 12.2 3.3
 11 -1 1 10.6 3
 11 1 1 13.3 3.3
 11 1 1 8.3 2.7
 13 -1 1 703.83 41.5
 13 -1 1 678.03 42.5
 13 -1 1 697.63 42.1
 13 -1 1 644.34 41.8
 13 1 1 698.43 41.8
 13 1 1 709.33 41.6
 13 1 1 685.23 42.3
 13 1 1 726.23 42.4
 15 -1 1 116.79 10
 15 -1 1 130.59 11
 15 -1 1 116.59 12.2
 15 -1 1 127.19 9.8
 15 1 1 126.99 10.7
 15 1 1 116.59 9.6
 15 1 1 125.09 11.6
 15 1 1 110.69 9.6
 17 -1 1 134.89 11.5
 17 -1 1 138.69 12.7
 17 -1 1 100.99 10.2
 17 1 1 108.99 9.8
 17 1 1 105.19 10.8
 17 1 1 128.89 10.9
 19 -1 1 354.36 23.8
 19 -1 1 353.76 24.5
 19 1 1 321.87 23.1
 19 1 1 337.07 23.4
 21 -1 1 30.6 8.3
 21 -1 1 34.8 7.5
 21 1 1 44.7 8.3
 21 1 1 32.7 6.9
 23 -1 1 81.79 13.2
 23 -1 1 95.99 12.2
 -23 -1 -1 66.89 17.8
 23 -1 1 93.99 11.9
 23 -1 1 70.89 9.9
 23 1 1 106.19 17
 23 1 1 64.39 9.4
 23 1 1 75.39 11.1
 23 1 1 63.79 10.8
 23 1 1 79.79 12
 23 1 1 80.59 11.5
 -23 1 -1 67.89 15.5
 25 -1 1 94.99 12.4
 25 -1 1 96.79 16.4
 25 -1 1 108.69 14.7
 -25 -1 -1 79.99 15.5
 25 -1 1 109.79 13.1
 25 1 1 121.99 14.2
 25 1 1 67.39 10.6
 25 1 1 104.69 15.1
 25 1 1 89.29 13.5
 25 1 1 88.59 13.7
 -25 1 -1 91.79 15.9
 25 1 1 87.39 12.1
 27 -1 1 51.59 9.7
 27 -1 1 50.09 9.1
 27 -1 1 70.59 12.3
 -27 -1 -1 52.69 14.1
 27 -1 1 59.39 10.3
 -27 -1 -1 58.69 13.1
 27 1 1 61.29 9.9
 -27 1 -1 81.09 15.4
 27 1 1 68.29 11.7
 27 1 1 78.79 10.9
 27 1 1 54.49 9.3
 29 -1 1 126.09 15.5
 29 -1 1 153.48 17.7
 -29 -1 -1 171.68 17.2
 29 -1 1 179.88 16.1
 29 -1 1 155.38 14.2
 29 1 1 149.29 15.1
 29 1 1 161.68 15.6
 29 1 1 136.29 12.5
 -29 1 -1 132.59 16.5
 31 -1 1 4 6.2
 31 -1 1 1.2 6.6
 31 1 1 8.7 5.3
 31 1 1 6.1 5.6
 -31 1 -1 7.1 10.5
 33 -1 1 62.79 7.1
 33 -1 1 74.19 9.8
 -33 1 -1 72.69 11.3
 33 1 1 69.89 8.7
 34 -2 -1 264.37 17.3
 34 -2 -1 275.17 18.9
 -34 2 1 206.88 18.2
 34 2 -1 237.48 17.8
 34 2 -1 219.28 17
 32 -2 -1 -1.4 5
 32 -2 -1 -0.6 4.2
 32 2 -1 1.7 5.7
 32 2 -1 4.2 5.4
 -32 2 1 11.3 11.5
 -30 -2 1 413.56 30.4
 30 -2 -1 425.16 28.7
 30 -2 -1 431.06 30.7
 30 -2 -1 429.36 27.7
 30 2 -1 433.86 28.7
 30 2 -1 419.06 27.2
 30 2 -1 320.57 28
 -30 2 1 357.66 29.4
 -28 -2 1 228.38 20.9
 -28 -2 1 201.38 22.6
 28 -2 -1 183.38 18.9
 28 -2 -1 215.68 17.8
 28 -2 -1 200.58 17.5
 28 -2 -1 164.38 18.4
 28 2 -1 205.78 21
 28 2 -1 202.48 19.2
 28 2 -1 239.38 17.7
 -28 2 1 218.68 23.7
 26 -2 -1 135.39 18.6
 26 -2 -1 138.79 16.6
 -26 -2 1 139.49 20.8
 -26 -2 1 152.78 18.8
 26 -2 -1 160.18 15.4
 26 -2 -1 137.69 15
 26 2 -1 141.09 18.9
 26 2 -1 140.59 16.5
 -26 2 1 156.98 21
 26 2 -1 161.18 14.9
 -24 -2 1 1059.09 65.89
 24 -2 -1 1025.3 63.89
 24 -2 -1 1044.6 62.89
 -24 -2 1 950.3 64.09
 24 -2 -1 1023.5 65.89
 24 -2 -1 1046.3 62.49
 24 2 -1 984.1 63.09
 24 2 -1 960.6 63.59
 24 2 -1 1005.2 65.19
 -24 2 1 1027.9 65.99
 24 2 -1 1043.7 62.09
 22 -2 -1 10.2 6.2
 22 -2 -1 7 7
 22 -2 -1 19.9 7
 22 2 -1 1.5 5.6
 20 -2 -1 1757.42 104.79
 20 -2 -1 1711.63 104.89
 20 -2 -1 1722.93 104.49
 20 2 -1 1841.52 104.59
 20 2 -1 1791.92 104.49
 18 -2 -1 260.87 18.6
 18 -2 -1 242.18 18.3
 18 -2 -1 233.18 19.6
 18 2 -1 264.57 18.4
 18 2 -1 271.87 18.8
 16 -2 -1 1040.7 63.89
 16 -2 -1 1095.59 63.59
 16 -2 -1 1003.3 63.29
 16 2 -1 1038.1 63.19
 16 2 -1 1089.99 63.39
 16 2 -1 1045 62.09
 14 -2 -1 1703.03 103.89
 14 -2 -1 1914.81 104.09
 14 2 -1 1702.63 103.79
 14 2 -1 1762.72 103.99
 14 2 -1 1735.63 102.79
 12 -2 -1 10.5 3.8
 12 2 -1 4.4 4.3
 12 2 -1 5.7 2.6
 12 2 -1 1.9 2.6
 10 -2 -1 2326.27 130.59
 10 2 -1 2286.87 129.29
 10 2 -1 2244.48 130.69
 10 2 -1 2156.88 129.29
 -10 2 1 2157.88 129.19
 8 -2 -1 278.37 19.1
 -8 2 1 274.77 17.6
 8 2 -1 307.27 17.8
 8 2 -1 298.37 17.6
 6 -2 -1 96.49 8.7
 -6 -2 1 106.79 6.7
 -6 2 1 94.99 6.8
 6 2 -1 108.19 7.1
 4 -2 -1 796.22 48.6
 -4 -2 1 823.52 47.6
 4 2 -1 837.42 47.8
 2 -2 -1 276.37 16.5
 -2 -2 1 261.17 16
 2 2 -1 265.57 16.2
 -2 2 1 278.17 16.1
 0 -2 -1 795.12 45.4
 0 -2 1 783.32 45.7
 0 2 -1 765.92 45.6
 0 2 1 786.52 45.7
 2 -2 1 638.74 38.4
 -2 -2 -1 633.04 37.6
 -2 2 -1 661.93 38.3
 2 2 1 682.73 38.4
 4 -2 1 190.38 12.2
 -4 2 -1 180.78 11.5
 4 2 1 179.38 11.7
 6 -2 1 164.18 11.8
 -6 2 -1 174.78 11.3
 6 2 1 175.08 11.5
 8 -2 1 4413.36 254.97
 -8 2 -1 4394.06 254.27
 8 2 1 4406.36 254.37
 10 -2 1 301.17 19.4
 -10 2 -1 307.87 18.8
 10 2 1 280.67 19
 10 2 1 265.07 19.3
 10 2 1 302.27 18.9
 12 -2 1 2963.3 182.78
 12 -2 1 3013.7 182.28
 12 -2 1 3241.28 182.68
 -12 2 -1 3192.58 181.98
 12 2 1 3152.68 182.28
 12 2 1 3220.48 182.08
 12 2 1 3176.28 182.58
 14 -2 1 120.69 10
 14 -2 1 127.29 10.7
 14 -2 1 117.39 10.9
 14 -2 1 131.69 11.9
 14 2 1 128.89 10.2
 14 2 1 127.19 10.8
 14 2 1 109.29 11
 14 2 1 117.89 10.2
 -14 2 -1 102.49 13.5
 16 -2 1 1716.53 103.29
 16 -2 1 1849.81 102.79
 16 -2 1 1721.93 102.79
 16 2 1 1699.83 101.99
 16 2 1 1682.93 102.29
 16 2 1 1720.73 101.79
 16 2 1 1763.22 102.49
 18 -2 1 216.38 16.5
 18 -2 1 215.08 16.9
 18 -2 1 208.18 16.7
 18 2 1 211.68 15.8
 18 2 1 181.08 15.4
 20 -2 1 456.35 30.6
 20 -2 1 417.56 29.4
 20 2 1 430.46 29.3
 20 2 1 442.56 28.8
 22 -2 1 634.64 40.4
 22 -2 1 598.64 41.7
 22 -2 1 597.14 43.2
 22 -2 1 652.13 40.7
 22 2 1 595.24 42.3
 22 2 1 643.24 41.6
 -22 2 -1 639.64 44.3
 22 2 1 639.04 39.5
 22 2 1 583.14 43.2
 24 -2 1 41.2 8.7
 24 -2 1 63.29 11.6
 24 -2 1 64.69 9.9
 24 -2 1 48 10.3
 -24 2 -1 47.8 14.6
 24 2 1 66.19 10.1
 24 2 1 65.69 9.1
 24 2 1 56.59 10.8
 24 2 1 61.59 12.3
 24 2 1 58.99 9.9
 26 -2 1 460.55 31.7
 -26 -2 -1 496.85 34.4
 26 -2 1 441.06 30.6
 26 -2 1 412.96 34
 26 -2 1 481.75 33.2
 26 2 1 451.85 34.8
 26 2 1 474.05 32.5
 26 2 1 459.75 32.4
 26 2 1 471.55 32.1
 26 2 1 517.45 31.9
 -26 2 -1 473.15 36
 28 -2 1 15.8 9.1
 -28 -2 -1 2.9 10.9
 28 -2 1 23.5 7.5
 28 -2 1 0.1 7.2
 28 -2 1 14.8 7.9
 28 2 1 1.5 8.8
 28 2 1 11.4 7.2
 -28 2 -1 15.1 12.8
 28 2 1 9.2 7
 30 -2 1 334.47 22.3
 30 -2 1 305.07 22
 -30 -2 -1 381.96 23.9
 30 -2 1 229.68 22
 30 2 1 331.67 25
 -30 2 -1 364.16 26.7
 32 -2 1 120.89 11.6
 32 -2 1 130.89 12.3
 -32 2 -1 108.69 14.2
 32 2 1 72.79 10.7
 34 -2 1 49.9 7.3
 34 -2 1 62.29 6.7
 -34 2 -1 44.4 7.8
 34 2 1 35.7 6.4
 35 -3 -1 0.7 4
 35 -3 -1 5.7 4.5
 35 3 -1 2.3 3.6
 -35 3 1 0.4 7.2
 35 3 -1 4.7 4.8
 33 -3 -1 189.38 15.7
 33 -3 -1 200.38 16.8
 33 3 -1 202.68 15.5
 33 3 -1 221.08 17.6
 -33 3 1 161.28 18.5
 31 -3 -1 62.49 8.3
 31 -3 -1 61.29 9.6
 -31 -3 1 58.89 10.6
 31 -3 -1 59.59 10.3
 31 3 -1 58.59 9.1
 -31 3 1 59.59 13.9
 31 3 -1 90.39 11.9
 29 -3 -1 104.89 15.7
 -29 -3 1 79.99 13.2
 29 -3 -1 73.19 11
 29 -3 -1 73.79 11
 29 -3 -1 93.39 10.9
 -29 3 1 71.09 13
 29 3 -1 76.39 10.9
 29 3 -1 90.89 15.3
 27 -3 -1 138.99 19.8
 27 -3 -1 190.38 17.1
 27 -3 -1 185.78 18.6
 27 -3 -1 180.88 16.9
 -27 -3 1 195.98 20.4
 27 3 -1 179.38 19.8
 -27 3 1 179.38 22.5
 27 3 -1 200.58 18.6
 27 3 -1 162.28 21
 -25 -3 1 48 12.9
 25 -3 -1 67.09 11
 25 -3 -1 58.09 11.7
 25 -3 -1 55.79 9.9
 25 -3 -1 65.99 10
 25 3 -1 53.99 10
 25 3 -1 76.49 12.2
 25 3 -1 51.89 10
 -25 3 1 70.09 15.1
 23 -3 -1 271.17 23.1
 23 -3 -1 344.67 23.3
 23 -3 -1 306.67 22.5
 23 -3 -1 271.27 26.2
 -23 -3 1 269.27 25.9
 23 -3 -1 287.07 24.8
 23 3 -1 296.67 24.2
 23 3 -1 295.27 21.4
 23 3 -1 292.77 24.4
 -23 3 1 290.57 27.4
 23 3 -1 315.07 26
 21 -3 -1 659.73 43.4
 21 -3 -1 715.23 43.2
 21 -3 -1 632.84 42.7
 21 3 -1 672.03 42.4
 21 3 -1 710.83 43.1
 19 -3 -1 51.39 7.7
 19 -3 -1 42.1 7.9
 19 -3 -1 42.1 8.3
 19 3 -1 34 6.5
 19 3 -1 35.7 6.3
 17 -3 -1 555.14 35.9
 17 -3 -1 589.04 35.7
 17 -3 -1 539.65 36.5
 17 3 -1 593.94 36
 17 3 -1 534.65 35.8
 17 3 -1 538.15 35.4
 15 -3 -1 274.07 23
 15 -3 -1 343.67 22.3
 15 -3 -1 322.17 21.9
 15 3 -1 336.77 20.9
 15 3 -1 357.76 22.3
 15 3 -1 293.87 21.5
 13 -3 -1 753.02 45.2
 13 -3 -1 728.53 44.8
 13 3 -1 721.63 43.9
 13 3 -1 743.53 43.9
 13 3 -1 713.13 45.2
 11 -3 -1 1506.15 85.39
 -11 3 1 1347.37 83.79
 11 3 -1 1495.05 83.89
 11 3 -1 1395.86 85.29
 9 -3 -1 279.87 19.2
 9 3 -1 311.27 17.7
 9 3 -1 263.67 17
 9 3 -1 279.87 20.2
 -9 3 1 271.47 17.5
 -7 -3 1 225.78 13.7
 7 -3 -1 215.08 15.6
 7 3 -1 228.18 14.2
 -7 3 1 222.88 14.1
 5 -3 -1 1049.3 64.69
 -5 -3 1 1111.99 63.59
 -5 3 1 1099.29 63.99
 5 3 -1 1123.29 64.09
 3 -3 -1 755.22 42.9
 -3 -3 1 682.03 42.2
 -3 3 1 729.43 42.5
 3 3 -1 735.33 42.6
 1 -3 -1 3852.31 219.18
 -1 -3 1 3796.82 219.18
 -1 3 1 3805.52 219.28
 1 3 -1 3754.42 219.28
 1 -3 1 447.16 26.6
 -1 -3 -1 448.16 26
 -1 3 -1 439.26 26.6
 1 3 1 442.36 26.7
 3 -3 1 4470.85 251.17
 -3 -3 -1 4198.48 249.97
 3 3 1 4344.17 250.87
 -3 3 -1 4395.46 250.87
 5 -3 1 516.05 32.6
 -5 3 -1 552.94 32.3
 5 3 1 542.05 32.3
 7 -3 1 187.28 13.6
 7 3 1 197.08 13.3
 -7 3 -1 211.58 13.3
 7 3 1 187.88 14
 9 -3 1 858.61 51.19
 9 -3 1 815.92 50.89
 -9 3 -1 891.41 50.49
 9 3 1 886.51 50.39
 9 3 1 776.12 51.09
 9 3 1 834.62 50.49
 11 -3 1 34.7 6.1
 11 -3 1 32.9 6
 11 -3 1 40.3 6
 11 3 1 39.5 5.9
 -11 3 -1 32.8 5.6
 11 3 1 34.7 5.3
 11 3 1 35 4.9
 13 -3 1 1135.49 68.69
 13 -3 1 1103.29 67.69
 13 -3 1 1154.08 67.89
 13 -3 1 1084.59 68.09
 13 3 1 1143.19 67.29
 13 3 1 1133.19 67.89
 -13 3 -1 1122.09 67.39
 13 3 1 1155.78 67.39
 15 -3 1 124.99 11.5
 15 -3 1 117.59 12
 15 -3 1 122.09 12.6
 15 3 1 118.39 11
 15 3 1 109.89 10.4
 15 3 1 139.49 12.2
 15 3 1 119.99 11
 17 -3 1 201.08 15.6
 17 -3 1 185.28 17.7
 17 -3 1 200.68 16.1
 17 3 1 191.18 15.4
 17 3 1 201.98 16.2
 17 3 1 179.58 14.3
 17 3 1 197.38 16
 19 -3 1 136.99 13.1
 19 -3 1 131.99 14.1
 19 -3 1 137.19 14.3
 21 -3 1 17.9 8.8
 21 -3 1 4.5 6.8
 21 -3 1 0.9 7.4
 21 -3 1 0.1 7.1
 21 3 1 4.3 10
 -21 3 -1 18.4 13.1
 21 3 1 1.8 8.9
 21 3 1 -1 9.7
 23 -3 1 571.44 38
 23 -3 1 524.35 40.5
 23 -3 1 559.84 38.3
 23 -3 1 624.14 38.5
 23 -3 1 568.64 39.5
 23 3 1 502.35 38.7
 23 3 1 609.24 39.4
 23 3 1 643.24 41.6
 -23 3 -1 616.84 42.4
 25 -3 1 118.09 16.4
 25 -3 1 121.39 14.6
 -25 -3 -1 137.19 18.8
 25 -3 1 139.29 17.5
 25 -3 1 127.89 14.2
 25 3 1 112.19 16.2
 25 3 1 134.79 16
 25 3 1 111.59 17.9
 -25 3 -1 132.49 20.8
 27 -3 1 56.99 10.3
 27 -3 1 53.79 9.7
 27 -3 1 46.6 10.3
 27 -3 1 57.89 9.7
 -27 -3 -1 46.8 12.1
 27 3 1 41.9 10.6
 -27 3 -1 40.5 14.2
 27 3 1 44.1 9.1
 29 -3 1 61.69 9.5
 29 -3 1 85.79 9.7
 29 -3 1 107.99 13.9
 29 -3 1 90.89 13.9
 -29 -3 -1 81.29 12.6
 -29 3 -1 83.19 13.5
 29 3 1 132.79 12.9
 29 3 1 126.79 15.7
 -31 -3 -1 0.8 7.8
 31 -3 1 2.7 6.3
 31 -3 1 3 4.2
 31 3 1 -6.4 4.8
 31 3 1 4.9 7.2
 -31 3 -1 -1.8 10.1
 33 -3 1 73.49 9.1
 -33 -3 -1 65.99 9.3
 33 -3 1 104.29 9.6
 33 3 1 127.49 11
 -33 3 -1 84.09 9.7
 34 -4 -1 54.49 6.8
 -34 -4 1 64.19 8.6
 34 -4 -1 54.29 8.5
 34 4 -1 75.99 8.4
 34 4 -1 83.79 9.5
 -34 4 1 53.29 9.7
 32 -4 -1 3.9 4.3
 -32 -4 1 -4.5 5.4
 32 -4 -1 -4 5.8
 32 4 -1 4.2 6.8
 32 4 -1 0.7 5.5
 -32 4 1 -18.2 6
 30 -4 -1 41.8 8.2
 30 -4 -1 49.2 8.9
 30 -4 -1 32.9 8.6
 -30 -4 1 64.59 11.5
 30 -4 -1 39.3 7.9
 30 4 -1 45.5 7.3
 30 4 -1 38.9 9.3
 -30 4 1 27.6 9.9
 28 -4 -1 31.7 9.2
 28 -4 -1 41.1 9.2
 28 -4 -1 19.3 8.9
 28 -4 -1 28.5 8.1
 -28 -4 1 50.89 12.4
 28 4 -1 53.99 9.3
 -28 4 1 61.89 11.9
 28 4 -1 38.1 10.1
 26 -4 -1 -6.8 8.1
 -26 -4 1 -1.6 11.3
 26 -4 -1 11.3 7.7
 26 -4 -1 -2.5 7.8
 26 -4 -1 8.8 9.2
 26 4 -1 23.1 8.2
 -26 4 1 -15.7 11.9
 26 4 -1 13 9.2
 24 -4 -1 123.39 14
 24 -4 -1 114.69 18.1
 24 -4 -1 131.69 14.7
 -24 -4 1 124.79 18.5
 24 -4 -1 114.59 16.8
 -24 4 1 140.29 20.1
 24 4 -1 84.09 12.6
 24 4 -1 123.69 17.5
 22 -4 -1 2 6.8
 22 -4 -1 1.8 8.7
 22 -4 -1 -5 6.7
 -22 -4 1 26.1 12.1
 22 -4 -1 -9.3 15.2
 -22 4 1 3.6 12.6
 22 4 -1 1.8 5.7
 22 4 -1 6.8 7.8
 20 -4 -1 292.57 23.8
 20 -4 -1 347.87 26.2
 20 -4 -1 347.57 24.4
 20 4 -1 372.56 24.3
 18 -4 -1 21.8 7.3
 18 -4 -1 12 5.9
 18 -4 -1 12.6 6.1
 18 4 -1 36 6.9
 16 -4 -1 112.99 13.7
 16 -4 -1 140.29 12.8
 16 -4 -1 121.99 12.1
 16 4 -1 118.39 11.1
 16 4 -1 125.89 12.9
 14 -4 -1 631.54 41.1
 14 -4 -1 648.04 41.6
 14 -4 -1 696.83 42.5
 14 4 -1 666.83 40.5
 14 4 -1 661.63 40.4
 14 4 -1 672.13 41.7
 12 -4 -1 71.69 9.3
 12 -4 -1 79.49 8.7
 12 -4 -1 79.69 11.3
 12 4 -1 77.99 7
 12 4 -1 69.59 9.9
 12 4 -1 58.19 7.2
 10 -4 -1 700.93 41.5
 10 4 -1 647.44 39.8
 -10 4 1 636.74 39.8
 10 4 -1 679.03 39.8
 10 4 -1 641.14 41.7
 8 -4 -1 362.56 23.7
 -8 -4 1 371.76 21.7
 8 4 -1 357.06 22.5
 8 4 -1 352.76 23.9
 8 4 -1 353.06 22.5
 -6 -4 1 285.47 17.3
 6 -4 -1 310.87 19.2
 -6 4 1 276.37 18
 6 4 -1 260.77 19.1
 6 4 -1 301.67 18.2
 4 -4 -1 232.58 15.2
 -4 -4 1 241.48 14.3
 4 4 -1 217.58 14.7
 -4 4 1 232.88 14.8
 2 -4 -1 2.6 2.3
 -2 -4 1 3.9 2
 -2 4 1 0 2.3
 2 4 -1 3.6 2.1
 0 -4 -1 898.51 51.99
 0 -4 1 897.51 52.39
 0 4 -1 888.11 52.59
 0 4 1 876.61 52.49
 -2 -4 -1 702.93 41.3
 2 -4 1 711.63 42.2
 -2 4 -1 717.93 42.2
 2 4 1 686.83 42.4
 2 4 1 724.13 42.1
 4 -4 1 14 3.4
 4 4 1 16.8 3.5
 4 4 1 15.4 4.3
 4 4 1 13.5 3.1
 -4 4 -1 16.4 3.4
 6 -4 1 35.1 5
 -6 4 -1 33.3 5.3
 6 4 1 28.4 4.1
 6 4 1 36.5 4.9
 -6 4 -1 41.6 4.9
 6 4 1 19.6 5.1
 8 -4 1 62.19 7.7
 -8 4 -1 84.79 7.8
 8 4 1 74.49 7.5
 8 4 1 69.89 7
 8 4 1 63.09 9.2
 -8 4 -1 72.79 8.2
 10 -4 1 202.08 17
 10 -4 1 175.18 14.1
 10 -4 1 184.28 15.1
 -10 4 -1 207.58 14.5
 10 4 1 202.58 14.3
 10 4 1 194.98 16.2
 10 4 1 201.38 13.8
 -10 4 -1 183.28 15
 12 -4 1 1193.78 74.29
 12 -4 1 1211.58 73.29
 12 -4 1 1237.48 73.69
 -12 4 -1 1252.47 72.99
 12 4 1 1227.18 73.69
 12 4 1 1238.08 72.69
 -12 4 -1 1176.58 73.49
 12 4 1 1240.78 72.79
 14 -4 1 311.57 22.4
 14 -4 1 321.97 22.7
 14 -4 1 305.37 21.9
 -14 4 -1 280.47 21.9
 14 4 1 326.77 21.9
 14 4 1 294.07 21.3
 14 4 1 310.47 21.5
 16 -4 1 123.79 13.7
 16 -4 1 139.19 14.2
 16 -4 1 129.39 12.8
 16 4 1 117.09 12.4
 16 4 1 128.19 11.8
 16 4 1 132.19 12.8
 18 -4 1 13.6 6.8
 18 -4 1 14.3 7.8
 18 -4 1 13.7 7
 18 4 1 13.1 7
 18 4 1 9.6 5.4
 20 -4 1 28.1 7.3
 20 -4 1 17.6 7.8
 20 -4 1 23.9 9
 20 -4 1 27.5 8.2
 20 4 1 10.3 10.5
 20 4 1 39.8 11.5
 -20 4 -1 2.2 12.6
 22 -4 1 252.17 21.1
 22 -4 1 259.27 21.7
 22 -4 1 277.37 23.3
 22 -4 1 292.07 24.9
 -22 -4 -1 274.37 24.5
 22 -4 1 269.67 22.1
 22 4 1 288.57 24.5
 22 4 1 259.87 22.7
 -22 4 -1 261.87 26.3
 22 4 1 264.27 24.9
 22 4 1 245.28 22.8
 24 -4 1 33.2 9
 24 -4 1 37.8 9
 24 -4 1 43.9 9.3
 24 -4 1 32.3 10.6
 24 -4 1 30.5 9.4
 -24 -4 -1 35.1 11.7
 -24 4 -1 30.3 10.4
 24 4 1 32.6 10.5
 24 4 1 27.3 9.1
 26 -4 1 82.79 11.7
 -26 -4 -1 85.29 12.8
 26 -4 1 103.49 13.5
 26 -4 1 86.59 14.6
 26 -4 1 73.99 11
 26 4 1 94.19 13
 -26 4 -1 74.09 16.1
 26 4 1 76.79 11.3
 28 -4 1 -12.4 7
 28 -4 1 -9.9 7.1
 28 -4 1 -0.8 6.6
 28 -4 1 -0.3 5.3
 -28 -4 -1 17.7 10.7
 28 4 1 -1.7 8.6
 28 4 1 2.2 7
 -28 4 -1 -16.4 11.9
 30 -4 1 84.69 11.4
 30 -4 1 57.99 10
 -30 -4 -1 63.39 10.5
 -30 4 -1 56.79 12.7
 30 4 1 56.09 9.7
 30 4 1 57.19 7.4
 32 -4 1 44.4 7.6
 -32 -4 -1 38.9 7.7
 32 -4 1 54.69 7
 32 4 1 49.7 7.5
 -32 4 -1 23.9 9.5
 32 4 1 55.89 7.8
 33 -5 -1 1.2 3.6
 -33 -5 1 -1.9 4.4
 33 -5 -1 0.3 4.2
 -33 5 1 -0.7 8
 33 5 -1 7.1 4.8
 33 5 -1 11.2 5.2
 31 -5 -1 -6.2 5.6
 31 -5 -1 12.3 6.8
 -31 -5 1 16.6 9.1
 31 5 -1 -2.9 5.8
 31 5 -1 -1.8 6.4
 -31 5 1 -15.2 9.7
 29 -5 -1 21 7.7
 29 -5 -1 12.4 5.6
 -29 -5 1 12.5 7.8
 29 -5 -1 7.4 7.8
 29 -5 -1 5 5.8
 -29 5 1 15.3 9.1
 29 5 -1 25.4 8
 29 5 -1 19.7 8.7
 27 -5 -1 48.5 10.8
 -27 -5 1 55.69 13.1
 27 -5 -1 53.79 9.8
 27 -5 -1 47 10.4
 27 -5 -1 34.9 9
 27 5 -1 33.9 10.1
 27 5 -1 50.19 9.5
 -27 5 1 38.4 11.1
 -25 -5 1 6.8 11.4
 25 -5 -1 -3.3 7.6
 25 -5 -1 -4.3 8.9
 25 -5 -1 -5.7 8.2
 25 -5 -1 4.7 7.9
 -25 5 1 4.3 13.2
 25 5 -1 4.1 7.7
 25 5 -1 8.7 8.9
 23 -5 -1 5.4 10.2
 23 -5 -1 -5.1 9
 -23 -5 1 1.1 11.3
 23 -5 -1 2.9 8.3
 23 -5 -1 5.4 8.7
 23 -5 -1 10.8 8
 23 5 -1 11 7.8
 23 5 -1 -6.4 5.7
 23 5 -1 -9.2 8.2
 -23 5 1 0.5 12.9
 21 -5 -1 42.3 9.1
 21 -5 -1 46.4 9.5
 21 -5 -1 50.09 12.9
 -21 -5 1 41.7 12.8
 21 -5 -1 47.6 11.4
 -21 5 1 30.4 13.9
 21 5 -1 33.5 9.9
 21 5 -1 42.6 8
 19 -5 -1 331.37 23.7
 19 -5 -1 331.27 26.8
 19 -5 -1 301.57 23.7
 19 5 -1 356.26 24.8
 17 -5 -1 294.17 22.6
 17 -5 -1 283.67 20.3
 17 -5 -1 254.97 20.5
 17 5 -1 270.07 20.9
 17 5 -1 266.87 19.9
 15 -5 -1 40.2 7.4
 15 -5 -1 27 7.6
 15 -5 -1 16.8 5.8
 15 5 -1 27 6.2
 15 5 -1 27.3 5.3
 15 5 -1 28.8 7.7
 13 -5 -1 23.7 6.7
 13 -5 -1 37 7.4
 13 -5 -1 34.6 5.7
 13 5 -1 33.4 5.1
 13 5 -1 29 5.5
 13 5 -1 22.8 6.3
 11 -5 -1 37 6.9
 11 -5 -1 30 6.5
 11 -5 -1 26.6 5.4
 11 5 -1 21.4 4.9
 11 5 -1 28 5.1
 -11 5 1 33.3 6.9
 11 5 -1 25.8 6.3
 9 -5 -1 279.17 19.6
 9 -5 -1 249.97 18.2
 9 5 -1 234.38 18.3
 -9 5 1 227.48 16.9
 9 5 -1 239.58 16.3
 9 5 -1 243.78 16.3
 -9 5 1 225.88 17.1
 7 -5 -1 1639.94 92.19
 -7 5 1 1621.04 91.59
 7 5 -1 1544.35 91.59
 7 5 -1 1586.74 91.39
 -7 5 1 1414.36 91.69
 7 5 -1 1573.74 92.39
 -7 5 1 1546.45 90.99
 5 -5 -1 237.38 15.1
 -5 -5 1 215.58 13.7
 -5 5 1 216.58 14.4
 -5 5 1 240.28 14.9
 -5 5 1 206.08 15
 5 5 -1 201.88 15.7
 5 5 -1 216.88 14.8
 5 5 -1 212.58 14.8
 3 -5 -1 9.9 3.4
 -3 -5 1 13.5 2.6
 3 5 -1 15.4 3.4
 3 5 -1 11.8 3.5
 -3 5 1 13.5 3.6
 3 5 -1 11.1 3.6
 -3 5 1 8 3.7
 -3 5 1 13 3
 -1 -5 1 24.5 3.7
 1 -5 -1 38.3 3.8
 1 5 -1 32.9 4.7
 -1 5 1 32.8 4.7
 -1 5 1 29.3 4.2
 1 5 -1 27.5 4.5
 1 5 -1 34.3 5.1
 -1 5 1 31.8 4.5
 1 -5 1 3.3 2.5
 -1 -5 -1 0.2 1.6
 1 5 1 -3.5 2.9
 -1 5 -1 1.1 3.3
 -1 5 -1 1.4 2.7
 1 5 1 6.4 2.8
 1 5 1 4.8 3.2
 3 -5 1 18.1 4
 3 5 1 12.8 4.6
 -3 5 -1 12.5 4.1
 -3 5 -1 18.2 4
 3 5 1 17.5 3.9
 3 5 1 11.2 3.4
 5 -5 1 727.33 43
 -5 5 -1 725.23 42.7
 5 5 1 697.83 42.8
 5 5 1 676.73 43.4
 -5 5 -1 693.83 42.9
 5 5 1 713.53 42.6
 7 -5 1 47.2 7
 7 5 1 50.39 6.7
 7 5 1 52.89 6.9
 7 5 1 45.6 6
 -7 5 -1 47.5 6.2
 -7 5 -1 45.2 6.6
 9 -5 1 486.55 31.1
 9 -5 1 468.75 29.8
 9 -5 1 479.95 31.6
 -9 5 -1 505.65 30.3
 9 5 1 489.25 29.9
 9 5 1 418.16 31.3
 9 5 1 466.75 30.1
 -9 5 -1 480.55 30.7
 11 -5 1 12.9 6.2
 11 -5 1 13.6 4.8
 11 -5 1 -1.4 6.6
 -11 5 -1 2.8 5.4
 11 5 1 17 4.5
 11 5 1 11.5 5.3
 -11 5 -1 11.9 5.4
 11 5 1 10.9 7.1
 13 -5 1 53.89 7.7
 13 -5 1 55.99 9.9
 13 -5 1 67.39 9.1
 13 5 1 63.39 9.7
 13 5 1 59.99 7.6
 -13 5 -1 50.39 8.8
 13 5 1 75.79 8.8
 15 -5 1 125.19 13.9
 15 -5 1 119.29 13.1
 15 -5 1 112.79 13.3
 15 5 1 129.39 12.4
 15 5 1 159.38 14.3
 15 5 1 120.89 13.3
 17 -5 1 11.5 6.8
 17 -5 1 16.3 7.3
 17 -5 1 5.4 6.7
 17 5 1 12.2 5.8
 17 5 1 9.3 6
 17 5 1 11.4 6.3
 19 -5 1 15.7 8.7
 -19 -5 -1 51.19 15.7
 19 -5 1 19.9 10.7
 19 -5 1 26 8.5
 19 -5 1 34 9.8
 19 -5 1 27.3 8.2
 -19 5 -1 24.2 13.1
 19 5 1 27.2 9.5
 19 5 1 38.9 10.1
 19 5 1 35.8 8.3
 21 -5 1 109.99 16.8
 21 -5 1 159.18 17.2
 -21 -5 -1 107.19 15.5
 21 -5 1 131.49 14.8
 21 -5 1 137.89 15.6
 21 5 1 129.29 17.6
 21 5 1 119.69 18.5
 -21 5 -1 133.19 20.6
 21 5 1 131.69 17
 23 -5 1 111.19 15.9
 23 -5 1 109.39 15.5
 23 -5 1 122.69 14.4
 -23 -5 -1 72.29 14.7
 23 -5 1 114.59 14.1
 23 5 1 142.69 18.4
 -23 5 -1 106.49 17.1
 23 5 1 109.19 16
 23 5 1 107.79 16.4
 -25 -5 -1 19.1 11.4
 25 -5 1 1.2 7.9
 25 -5 1 1.6 7.4
 25 -5 1 -1.8 7.7
 25 -5 1 -4.4 7.5
 -25 5 -1 -19.5 12.8
 25 5 1 5.9 9.2
 25 5 1 -3.7 7.9
 27 -5 1 -1.2 7.5
 -27 -5 -1 -12.3 10.6
 27 -5 1 1.3 7.4
 27 -5 1 1.1 6.8
 27 -5 1 9.7 7.7
 27 5 1 7.9 8.5
 -27 5 -1 13.9 9.4
 27 5 1 9.2 7.7
 -29 -5 -1 10.2 6.7
 29 -5 1 19.7 7
 29 5 1 12.1 5.1
 -29 5 -1 18.7 8.1
 29 5 1 26.9 8
 -31 -5 -1 25.4 7.8
 31 -5 1 12 5.4
 31 5 1 23.6 5.6
 -31 5 -1 13.3 8.7
 31 5 1 15.3 6.4
 -32 -6 1 5.6 6.9
 32 -6 -1 9.9 4
 32 6 -1 7.9 3.7
 -32 6 1 6.4 7.9
 30 -6 -1 98.99 12.6
 30 -6 -1 124.69 11.9
 -30 -6 1 133.99 14.8
 30 6 -1 148.49 13.5
 -30 6 1 103.89 13.3
 30 6 -1 133.89 11.5
 28 -6 -1 181.38 16.4
 -28 -6 1 254.17 21.4
 28 -6 -1 269.57 20.3
 28 -6 -1 172.78 16.9
 28 6 -1 218.08 19.1
 -28 6 1 215.48 22.3
 28 6 -1 245.88 19.2
 -26 -6 1 195.78 20.2
 26 -6 -1 159.48 16.5
 26 -6 -1 142.59 15.3
 26 -6 -1 140.89 18.1
 26 -6 -1 167.38 16.7
 26 -6 -1 167.88 18.7
 26 6 -1 136.49 18.1
 -26 6 1 164.38 21.1
 26 6 -1 184.48 18.1
 24 -6 -1 348.37 31
 24 -6 -1 390.86 29.8
 24 -6 -1 432.96 30.7
 24 -6 -1 396.66 28.2
 24 -6 -1 389.66 29.4
 -24 -6 1 389.96 31.5
 24 6 -1 447.16 30.3
 24 6 -1 408.66 31.1
 -24 6 1 443.96 33.5
 24 6 -1 391.56 28.2
 22 -6 -1 -5.8 7.2
 -22 -6 1 4.6 12.1
 22 -6 -1 1.7 8.6
 22 -6 -1 -3.9 7.9
 22 -6 -1 8.9 9.3
 22 -6 -1 12.5 10.2
 -22 -6 1 4.1 11.3
 -22 6 1 2.9 13.5
 22 6 -1 -1.6 7.8
 22 6 -1 2.8 6.6
 22 6 -1 -5 10.4
 20 -6 -1 405.66 33.5
 -20 -6 1 438.66 34.2
 -20 -6 1 432.66 37.3
 20 -6 -1 421.06 33.5
 20 -6 -1 508.25 31.2
 20 -6 -1 493.35 32.9
 -20 6 1 439.26 35.8
 20 6 -1 429.46 32.8
 20 6 -1 445.86 35.2
 20 6 -1 478.55 32
 18 -6 -1 814.92 52.79
 18 -6 -1 884.61 54.69
 18 -6 -1 808.32 52.89
 18 6 -1 860.01 52.79
 16 -6 -1 553.04 37.7
 16 -6 -1 590.04 37.2
 16 -6 -1 568.04 38.9
 16 6 -1 579.34 36.6
 16 6 -1 615.64 38.6
 16 6 -1 531.45 36.6
 14 -6 -1 307.37 22.3
 14 -6 -1 274.97 23.8
 14 -6 -1 272.87 21.3
 14 6 -1 297.87 21
 14 6 -1 293.77 20.5
 14 6 -1 303.37 23.2
 12 -6 -1 18.5 6.9
 12 -6 -1 31.1 7.7
 12 6 -1 27.7 7.6
 12 6 -1 34.4 6.4
 12 6 -1 26.6 5.3
 10 -6 -1 297.57 21.7
 10 -6 -1 309.17 21.5
 10 6 -1 287.27 22.4
 -10 6 1 289.87 20.8
 10 6 -1 287.77 20.4
 -10 6 1 281.97 21.7
 10 6 -1 329.77 20.6
 8 -6 -1 1346.77 82.09
 8 -6 -1 1413.76 81.59
 -8 6 1 1371.66 81.69
 -8 6 1 1393.46 81.19
 8 6 -1 1312.77 81.69
 8 6 -1 1352.76 80.89
 8 6 -1 1372.26 81.09
 6 -6 -1 109.39 9.7
 6 -6 -1 99.99 10.7
 -6 6 1 115.09 10.2
 6 6 -1 119.59 10
 6 6 -1 94.29 9.1
 6 6 -1 104.59 10.9
 -6 6 1 93.29 9.7
 -6 6 1 107.29 9
 -4 -6 1 1156.28 69.59
 4 -6 -1 1223.38 70.39
 4 6 -1 1150.78 70.79
 -4 6 1 1202.68 71.09
 4 6 -1 1151.98 70.79
 4 6 -1 1202.18 70.69
 -4 6 1 1259.77 70.89
 -4 6 1 1179.78 70.19
 -2 -6 1 392.96 24.6
 2 -6 -1 414.46 25
 -2 6 1 405.26 25.5
 2 6 -1 399.66 25.7
 2 6 -1 401.66 25.7
 -2 6 1 416.66 25.8
 -2 6 1 401.46 25.8
 2 6 -1 381.06 25.6
 0 -6 -1 343.07 21.5
 0 -6 1 354.66 21.9
 0 6 1 355.96 22.8
 0 6 -1 337.77 22.4
 0 6 1 360.86 23
 0 6 -1 344.87 23
 0 6 1 352.96 22.8
 0 6 -1 343.07 22.8
 2 -6 1 76.49 7.3
 -2 6 -1 85.49 8.6
 2 6 1 72.79 8.4
 -2 6 -1 68.29 8.4
 -2 6 -1 63.59 7.4
 2 6 1 71.09 7.5
 2 6 1 90.39 7.8
 4 -6 1 185.18 13.6
 4 6 1 189.18 13.4
 4 6 1 174.48 14.2
 -4 6 -1 185.58 14.1
 -4 6 -1 171.18 13.7
 4 6 1 188.28 13.6
 6 -6 1 1668.23 98.49
 6 -6 1 1539.45 98.89
 -6 6 -1 1668.33 98.59
 6 6 1 1660.43 98.09
 6 6 1 1683.63 98.29
 6 6 1 1664.33 98.99
 -6 6 -1 1763.92 98.29
 8 -6 1 158.58 11.6
 8 -6 1 139.49 14.9
 8 -6 1 159.88 14.3
 8 6 1 149.79 12.4
 8 6 1 123.19 13.9
 -8 6 -1 147.89 13.4
 8 6 1 147.49 12.8
 -8 6 -1 158.28 13.2
 10 -6 1 249.68 19
 10 -6 1 227.28 19.1
 10 -6 1 211.88 16.8
 10 6 1 246.98 19.9
 -10 6 -1 262.67 18.5
 10 6 1 235.88 18
 -10 6 -1 248.48 18.2
 10 6 1 241.88 17.5
 12 -6 1 96.29 13.1
 12 -6 1 116.99 12.4
 12 -6 1 95.69 13.3
 12 6 1 121.39 11.3
 12 6 1 111.49 14.2
 -12 6 -1 122.99 14.1
 12 6 1 107.79 12.3
 14 -6 1 290.17 22.4
 14 -6 1 282.27 22.2
 14 -6 1 280.77 22.9
 14 6 1 314.47 24.5
 14 6 1 304.77 21.4
 14 6 1 279.77 21.2
 -14 6 -1 290.87 22.6
 16 -6 1 387.76 28.9
 16 -6 1 402.16 28.6
 16 -6 1 402.26 29.1
 16 6 1 432.66 29.1
 16 6 1 389.86 28
 18 -6 1 221.58 21.1
 18 -6 1 217.98 19.6
 18 -6 1 221.68 21.6
 18 -6 1 178.88 23.3
 18 -6 1 222.58 18.9
 -18 -6 -1 198.98 22.5
 18 6 1 210.78 23.5
 18 6 1 219.88 21.7
 18 6 1 241.78 22.1
 18 6 1 201.78 18.8
 18 6 1 221.38 18.3
 -18 6 -1 215.78 26
 20 -6 1 299.77 24.4
 -20 -6 -1 283.77 26.1
 20 -6 1 277.67 24
 20 -6 1 277.97 22.5
 20 -6 1 274.67 24.2
 20 6 1 273.77 24.8
 20 6 1 313.97 23.7
 20 6 1 309.77 26.9
 -20 6 -1 292.47 27.4
 20 6 1 302.47 29.2
 22 -6 1 99.29 13.2
 22 -6 1 88.59 12.4
 -22 -6 -1 59.79 13.9
 22 -6 1 91.59 12.1
 22 -6 1 83.59 11.8
 22 6 1 67.19 12.9
 22 6 1 96.99 12.8
 -22 6 -1 75.69 15.9
 22 6 1 79.19 12
 -24 -6 -1 20.4 11.9
 -24 -6 -1 24.1 11.6
 24 -6 1 19.1 8.3
 24 -6 1 29.4 9.1
 24 -6 1 30 9
 24 -6 1 20.9 6.4
 -24 6 -1 13.9 13.6
 24 6 1 31.5 8.6
 24 6 1 13.9 9.3
 24 6 1 16.4 9.4
 -26 -6 -1 406.16 29.7
 26 -6 1 345.57 28.2
 26 -6 1 467.65 29.8
 26 -6 1 421.46 28.2
 26 -6 1 477.45 30.7
 26 6 1 468.85 30.8
 -26 6 -1 415.66 32.7
 26 6 1 464.85 31.5
 28 -6 1 47.3 7.6
 28 -6 1 42.3 8
 -28 -6 -1 73.39 10
 -28 6 -1 50.79 10
 28 6 1 45.4 7.8
 28 6 1 67.39 8.7
 30 -6 1 118.39 11.4
 -30 -6 -1 165.18 14.1
 30 6 1 159.58 13
 30 6 1 166.68 13.5
 -30 6 -1 150.98 15.2
 31 -7 -1 107.19 10.1
 -31 -7 1 93.29 9
 -31 7 1 56.19 9.3
 31 7 -1 80.29 8.2
 -29 -7 1 48.3 8.1
 29 -7 -1 53.99 8.3
 29 7 -1 51.49 7
 -29 7 1 27.9 10.6
 27 -7 -1 291.47 23
 27 -7 -1 337.67 23.3
 27 -7 -1 337.37 23.7
 -27 -7 1 361.56 26.2
 -27 7 1 354.56 27
 27 7 -1 271.47 22.7
 25 -7 -1 6.9 7.8
 25 -7 -1 20.3 7.8
 25 -7 -1 6.6 8.4
 -25 -7 1 33 12.4
 25 -7 -1 6.8 8.3
 -25 -7 1 14 15
 25 7 -1 1.2 7.9
 -25 7 1 30 13.2
 23 -7 -1 220.58 18.3
 -23 -7 1 228.08 23.2
 23 -7 -1 207.98 20.9
 23 -7 -1 224.78 20.2
 -23 -7 1 223.28 22.9
 23 -7 -1 198.98 20.6
 -23 7 1 229.58 24.5
 23 7 -1 195.98 20.2
 23 7 -1 219.48 20
 21 -7 -1 149.39 17.3
 -21 -7 1 147.69 20.7
 21 -7 -1 146.59 15.1
 21 -7 -1 124.79 18.2
 21 -7 -1 150.88 18.4
 -21 -7 1 165.48 21.2
 21 7 -1 136.29 17.7
 21 7 -1 164.98 17.5
 -21 7 1 164.78 22.4
 19 -7 -1 30.4 8.2
 -19 -7 1 17 12.4
 -19 -7 1 27.7 13.5
 19 -7 -1 26.9 11
 19 -7 -1 10.1 10.7
 19 -7 -1 39 11.1
 19 7 -1 28.9 7.9
 -19 7 1 6.6 14.3
 19 7 -1 28.2 9.5
 -17 -7 1 1360.56 78.49
 17 -7 -1 1140.19 79.29
 17 -7 -1 1165.18 73.59
 17 7 -1 1175.48 72.59
 17 7 -1 1037.8 76.39
 15 -7 -1 18.8 8.9
 15 -7 -1 27.9 8.8
 15 7 -1 15.9 7.8
 15 7 -1 29.3 8.9
 15 7 -1 22 6.2
 13 -7 -1 294.47 22.2
 13 -7 -1 267.77 21.7
 13 7 -1 255.97 19.4
 13 7 -1 258.27 20.4
 13 7 -1 259.87 21.8
 11 -7 -1 398.66 28.6
 11 -7 -1 403.26 28.1
 11 7 -1 463.85 29.1
 11 7 -1 386.56 27.2
 -11 7 1 379.76 28.3
 11 7 -1 405.06 27.5
 9 -7 -1 18.6 6.2
 9 -7 -1 17.5 6.7
 -9 7 1 14.6 6.3
 9 7 -1 8 6
 9 7 -1 14.3 4.7
 -9 7 1 8.7 7.2
 9 7 -1 22.7 6.3
 7 -7 -1 2348.17 145.29
 7 -7 -1 2469.85 144.29
 -7 7 1 2499.35 145.29
 7 7 -1 2435.96 144.19
 7 7 -1 2465.25 144.49
 -7 7 1 2494.25 144.69
 7 7 -1 2524.95 144.99
 5 -7 -1 818.52 55.09
 5 -7 -1 884.11 53.79
 5 7 -1 893.31 54.49
 5 7 -1 923.51 54.79
 -5 7 1 909.21 54.99
 -5 7 1 954.5 54.59
 -5 7 1 881.71 53.59
 5 7 -1 880.81 54.49
 3 -7 -1 957.7 60.49
 3 -7 -1 955.2 59.09
 3 7 -1 983.1 59.89
 -3 7 1 995.1 59.49
 -3 7 1 1022.3 60.49
 3 7 -1 948.31 59.79
 -3 7 1 1089.79 60.49
 3 7 -1 1000.4 60.19
 -1 -7 1 784.02 47.8
 1 -7 -1 761.02 49.3
 -1 7 1 832.42 49.6
 1 7 -1 787.22 48.7
 1 7 -1 788.22 48.9
 -1 7 1 853.01 49.4
 -1 7 1 753.32 49.2
 1 7 -1 816.82 49.2
 -1 7 1 841.02 49
 1 -7 1 70.19 7.8
 -1 7 -1 66.59 8.2
 1 7 1 77.59 10.4
 1 7 1 63.09 8.8
 1 7 1 62.79 8.3
 -1 7 -1 70.29 8.5
 -1 7 -1 63.99 8.4
 1 7 1 82.99 8.9
 3 -7 1 899.81 57.69
 3 -7 1 936.11 56.39
 -3 7 -1 966.4 57.19
 3 7 1 882.61 56.29
 3 7 1 946.31 56.79
 -3 7 -1 958.9 56.89
 3 7 1 920.01 56.99
 3 7 1 971.3 57.49
 5 -7 1 991.4 59.99
 5 -7 1 953.6 60.49
 5 7 1 984.3 59.69
 5 7 1 965.7 59.79
 -5 7 -1 1008.6 60.19
 -5 7 -1 1039.8 59.99
 5 7 1 942.41 60.39
 7 -7 1 643.94 43.4
 7 -7 1 692.63 42.8
 7 7 1 663.33 42.3
 -7 7 -1 700.73 43.2
 7 7 1 661.43 43.6
 -7 7 -1 721.83 42.6
 7 7 1 650.73 42.1
 9 -7 1 1154.28 71.29
 9 -7 1 1122.79 70.59
 9 7 1 1132.69 71.49
 9 7 1 1134.99 69.89
 9 7 1 1203.58 70.29
 -9 7 -1 1163.08 70.59
 -9 7 -1 1179.58 70.29
 11 -7 1 259.27 20.9
 11 -7 1 210.98 19.2
 11 -7 1 200.48 17.2
 -11 7 -1 210.68 18.4
 11 7 1 230.88 22.3
 11 7 1 229.88 17.4
 11 7 1 188.18 16.8
 13 -7 1 587.84 37.6
 13 -7 1 578.04 40.2
 13 -7 1 591.24 39.4
 13 7 1 590.14 39.9
 13 7 1 621.34 38
 13 7 1 563.94 37.4
 -13 7 -1 527.55 38.3
 15 -7 1 219.88 21.7
 15 -7 1 221.28 19.8
 15 -7 1 227.58 20.8
 15 7 1 256.27 19.7
 15 7 1 228.18 22.2
 17 -7 1 654.03 44.4
 17 -7 1 674.93 42.9
 17 -7 1 619.14 43.9
 -17 -7 -1 628.54 44.9
 17 -7 1 604.74 44.1
 17 -7 1 684.33 43.3
 17 7 1 640.84 42.3
 17 7 1 640.14 44.5
 -17 7 -1 611.44 45.5
 17 7 1 700.13 43.3
 17 7 1 660.43 44
 19 -7 1 289.37 21.8
 19 -7 1 251.77 23.4
 -19 -7 -1 276.47 25
 19 -7 1 255.87 20.8
 19 -7 1 234.78 22.6
 19 7 1 203.38 24.4
 -19 7 -1 276.57 26.3
 19 7 1 217.48 22.9
 19 7 1 270.17 23.3
 19 7 1 274.57 21.6
 21 -7 1 71.09 10.8
 21 -7 1 69.99 10.9
 21 -7 1 81.59 11.7
 21 -7 1 76.29 10.8
 -21 -7 -1 66.39 14
 -21 -7 -1 97.69 14.6
 21 7 1 66.49 10.5
 21 7 1 81.89 12.9
 -21 7 -1 88.59 16.6
 21 7 1 71.79 12.2
 21 7 1 73.19 12.1
 23 -7 1 116.79 14.1
 23 -7 1 135.79 14.5
 -23 -7 -1 142.49 18.2
 23 -7 1 115.59 13.6
 23 -7 1 129.59 16.5
 -23 -7 -1 145.19 18.7
 23 7 1 120.09 16.2
 -23 7 -1 154.48 20.4
 23 7 1 99.69 16.7
 23 7 1 127.19 17.1
 25 -7 1 182.98 16.6
 25 -7 1 151.78 14.9
 25 -7 1 103.29 14.5
 -25 -7 -1 175.08 18.5
 25 -7 1 147.79 15.7
 -25 -7 -1 136.39 16.7
 -25 7 -1 172.78 19.6
 25 7 1 146.29 14.2
 25 7 1 128.69 16.5
 27 -7 1 21 5.5
 -27 -7 -1 18.4 7.3
 27 -7 1 20.8 7
 27 7 1 35.7 7.4
 27 7 1 30 6.1
 -27 7 -1 34.7 10.6
 -29 -7 -1 311.87 22
 29 -7 1 329.57 22.2
 29 7 1 420.46 25.6
 29 7 1 289.57 21.4
 -29 7 -1 326.27 23.9
 -30 -8 1 131.59 11.1
 30 -8 -1 142.99 11.7
 30 8 -1 140.59 11.8
 -30 8 1 105.89 12.4
 28 -8 -1 158.68 13.9
 -28 -8 1 153.18 15.2
 28 -8 -1 130.49 12.5
 -28 8 1 131.29 15.2
 28 8 -1 117.79 11.9
 26 -8 -1 67.99 10.2
 -26 -8 1 94.69 13
 26 -8 -1 97.29 12.9
 26 -8 -1 115.29 13.8
 -26 8 1 98.69 15.4
 26 8 -1 103.29 13.6
 24 -8 -1 151.98 16.5
 -24 -8 1 127.29 18.8
 -24 -8 1 129.49 15.1
 24 -8 -1 150.28 16.6
 24 -8 -1 134.69 15.2
 24 8 -1 122.29 13.7
 -24 8 1 122.19 19.1
 22 -8 -1 49.7 9.9
 -22 -8 1 31.1 13.3
 22 -8 -1 33.9 10.1
 22 -8 -1 31.3 10.3
 -22 -8 1 40 12.8
 22 8 -1 35.1 8.7
 -22 8 1 34.8 14.6
 22 8 -1 38.1 7.9
 20 -8 -1 492.65 32.4
 20 -8 -1 407.76 32.9
 -20 -8 1 434.56 34.6
 20 -8 -1 427.86 33.1
 -20 -8 1 447.46 34.6
 20 8 -1 472.95 31.3
 20 8 -1 398.46 32.1
 -18 -8 1 245.48 26.8
 -18 -8 1 285.37 26.7
 18 -8 -1 264.27 25.5
 18 -8 -1 259.97 24.9
 18 -8 -1 278.97 23.9
 -18 8 1 298.67 25.8
 18 8 -1 266.67 23.6
 18 8 -1 249.28 25.5
 -16 -8 1 280.47 29.4
 16 -8 -1 354.16 28.7
 16 -8 -1 328.87 29.6
 -16 -8 1 329.47 28.9
 16 -8 -1 326.67 27.8
 -16 8 1 279.17 28.1
 16 8 -1 339.77 25.5
 16 8 -1 323.17 28.1
 16 8 -1 347.37 25.6
 14 -8 -1 377.36 30.3
 14 -8 -1 354.86 27.7
 -14 -8 1 419.96 35
 14 8 -1 374.16 27
 14 8 -1 340.67 27.9
 12 -8 -1 66.59 11.3
 12 -8 -1 56.49 11.5
 12 8 -1 62.89 10.6
 12 8 -1 62.49 9
 10 -8 -1 374.06 25.9
 10 -8 -1 361.06 27.2
 10 8 -1 353.06 25.9
 10 8 -1 375.06 27.7
 -10 8 1 376.66 28.2
 10 8 -1 333.97 25
 8 -8 -1 159.28 15.2
 8 -8 -1 144.49 16.1
 -8 8 1 185.68 16.2
 -8 8 1 190.88 16.7
 8 8 -1 127.19 14.6
 8 8 -1 134.99 14
 8 8 -1 141.39 15
 6 -8 -1 482.55 33
 6 -8 -1 505.35 35.7
 6 8 -1 527.05 33.8
 6 8 -1 512.05 34.5
 -6 8 1 539.45 35.1
 -6 8 1 539.85 35.1
 6 8 -1 536.55 34.7
 4 -8 -1 911.01 59.29
 -4 8 1 991.4 59.39
 4 8 -1 937.71 58.49
 -4 8 1 1019.2 57.79
 4 8 -1 933.51 58.49
 4 8 -1 887.71 57.99
 -4 8 1 967.4 58.69
 2 -8 -1 40.6 8.9
 2 8 -1 53.69 8.5
 -2 8 1 28.6 6.9
 2 8 -1 36.7 7.4
 2 8 -1 38.9 7.5
 -2 8 1 46.5 7.7
 -2 8 1 33.3 8
 0 -8 -1 170.38 16.7
 0 8 -1 197.28 15.4
 0 8 -1 190.28 15.7
 0 8 -1 201.88 16.2
 0 8 1 212.28 16.7
 0 8 1 175.98 15.7
 0 8 1 174.18 15.3
 2 -8 1 36.1 5.9
 2 8 1 49.2 7.6
 2 8 1 38.3 7.7
 -2 8 -1 28 6.2
 -2 8 -1 45.6 8.3
 2 8 1 28.1 6.6
 2 8 1 31.2 8.2
 4 -8 1 28.6 7.9
 4 -8 1 29.5 6.1
 4 8 1 26.6 6.3
 4 8 1 18 6.4
 4 8 1 18.6 8.5
 -4 8 -1 16.2 5.7
 -4 8 -1 28 7.9
 6 -8 1 422.36 29.5
 6 -8 1 367.36 27.3
 6 8 1 369.16 29.2
 -6 8 -1 412.66 27.5
 -6 8 -1 416.16 27.6
 6 8 1 366.36 26.8
 6 8 1 384.36 26.5
 8 -8 1 8.2 7.8
 8 -8 1 19.4 7.5
 -8 8 -1 9.9 6.1
 8 8 1 17.7 8.3
 8 8 1 22.1 7.9
 8 8 1 17.1 6.4
 -8 8 -1 18.5 7.1
 10 -8 1 362.46 27.8
 10 -8 1 388.86 29.8
 10 8 1 415.76 27.4
 -10 8 -1 359.66 27.9
 10 8 1 377.16 29.2
 12 -8 1 306.27 24.6
 12 -8 1 276.77 24
 -12 8 -1 276.47 24
 12 8 1 299.97 22.7
 12 8 1 312.97 27
 14 -8 1 20 10.7
 14 -8 1 -5 7.9
 14 -8 1 12.5 9
 14 -8 1 11.9 10.4
 -14 -8 -1 13.1 13
 -14 -8 -1 26.2 13
 14 8 1 5.3 11.4
 14 8 1 15.7 10.1
 14 8 1 2.7 10.1
 14 8 1 18.6 8.9
 -14 8 -1 11 12.1
 14 8 1 19.1 8.2
 16 -8 1 1174.48 74.89
 -16 -8 -1 1128.29 75.19
 16 -8 1 1163.38 75.99
 16 -8 1 1237.48 75.19
 -16 -8 -1 1154.78 75.29
 16 -8 1 1248.88 74.29
 -16 8 -1 1241.48 78.29
 16 8 1 1229.68 73.59
 16 8 1 1149.58 74.59
 16 8 1 1157.08 75.29
 16 8 1 1246.18 74.29
 18 -8 1 80.79 12.2
 18 -8 1 111.39 14.4
 -18 -8 -1 80.19 15.3
 18 -8 1 117.59 14.3
 -18 -8 -1 112.79 15.9
 18 8 1 112.09 15.2
 18 8 1 113.39 14.8
 18 8 1 103.49 14.4
 -18 8 -1 116.19 17.8
 18 8 1 110.89 14.5
 20 -8 1 261.77 25.7
 20 -8 1 336.77 25.5
 -20 -8 -1 354.06 28.7
 20 -8 1 353.96 26.8
 -20 -8 -1 358.06 28.8
 20 -8 1 350.16 27.1
 20 8 1 350.46 27.4
 20 8 1 321.17 25.2
 -20 8 -1 366.36 30.1
 22 -8 1 142.69 17.2
 -22 -8 -1 160.08 19.8
 -22 -8 -1 183.88 19.7
 22 -8 1 155.18 15.9
 22 -8 1 150.98 20
 22 -8 1 173.68 18.2
 22 8 1 166.98 18
 -22 8 -1 167.48 21.1
 24 -8 1 83.39 10.7
 24 -8 1 92.79 11.9
 24 -8 1 84.59 10.7
 -24 -8 -1 101.89 12.8
 -24 -8 -1 123.19 15
 24 8 1 81.59 11.5
 -24 8 -1 75.39 13.6
 26 -8 1 205.98 15.9
 26 -8 1 172.58 14.4
 -26 -8 -1 210.48 17.9
 -26 8 -1 162.18 15.6
 26 8 1 193.38 16.4
 28 -8 1 8.4 4.8
 -28 -8 -1 3.4 7.7
 28 -8 1 2.7 5.5
 -28 8 -1 0.7 7
 28 8 1 12.9 5.4
 29 -9 -1 13.4 4.7
 -29 -9 1 22.7 6.9
 29 9 -1 28.9 4.2
 27 -9 -1 97.99 10.8
 -27 -9 1 96.49 10.7
 27 -9 -1 87.89 9.3
 27 9 -1 97.69 11.4
 25 -9 -1 -8 4.8
 25 -9 -1 6.5 7
 -25 -9 1 7.6 7.5
 25 -9 -1 -7 6.3
 -25 -9 1 8.1 8.2
 25 9 -1 2.7 4.7
 -23 -9 1 13.8 11.9
 23 -9 -1 13.9 8.5
 23 -9 -1 9.2 7.4
 23 -9 -1 0.7 5.5
 -23 -9 1 11.9 7.7
 23 9 -1 1.8 7.9
 -21 -9 1 5 12
 -21 -9 1 6.9 12.5
 21 -9 -1 -10.8 7.8
 21 -9 -1 27.9 9.7
 21 -9 -1 10.7 8.2
 21 9 -1 -3.6 7.9
 21 9 -1 3.4 9.5
 -19 -9 1 -3.3 12.6
 -19 -9 1 -12.2 12.2
 19 -9 -1 20.8 10.1
 19 -9 -1 1.5 8.1
 19 -9 -1 1.6 9.5
 -19 9 1 8.6 11.6
 19 9 -1 5.4 8.8
 19 9 -1 18.4 8.5
 17 -9 -1 -8.4 10.4
 17 -9 -1 15.6 10.8
 -17 -9 1 -12.3 12.6
 -17 -9 1 -3.5 12.7
 17 -9 -1 14.6 9.5
 -17 9 1 21.6 12.5
 17 9 -1 15.6 9.8
 17 9 -1 14.2 8.6
 17 9 -1 16.1 8.7
 17 9 -1 8.5 8.7
 15 -9 -1 72.29 14.8
 -15 -9 1 76.59 15
 15 -9 -1 53.99 12.1
 15 -9 -1 84.59 14
 -15 -9 1 64.39 15.3
 15 9 -1 83.49 12.3
 15 9 -1 74.79 12
 15 9 -1 74.99 12.2
 15 9 -1 60.79 10.4
 -15 9 1 80.89 14.8
 -13 -9 1 12 13.1
 -13 -9 1 24.4 12.5
 13 -9 -1 36.1 13.7
 -13 -9 1 29.9 21.7
 13 -9 -1 26.3 11.7
 13 -9 -1 56.29 12
 13 -9 -1 18.3 10.3
 -13 9 1 33.1 13.4
 13 9 -1 36.5 9.9
 13 9 -1 30.1 10.8
 13 9 -1 34.9 13.5
 13 9 -1 46.2 12.4
 11 -9 -1 47.5 14.3
 11 -9 -1 19 16.6
 -11 -9 1 32.3 12.8
 -11 -9 1 21.5 14
 11 -9 -1 53.99 11.4
 11 9 -1 27.4 9.7
 -11 9 1 45.9 13.9
 11 9 -1 27.9 11.5
 11 9 -1 44.7 9.9
 -11 9 1 43.2 13.1
 9 -9 -1 41.4 8.5
 9 -9 -1 61.79 13.1
 9 9 -1 40.5 10.5
 9 9 -1 37.2 8.6
 -9 9 1 43.5 12.5
 7 -9 -1 145.79 17.4
 -7 9 1 196.78 17.6
 7 9 -1 129.49 14.8
 7 9 -1 134.69 17
 5 -9 -1 116.59 15.4
 5 9 -1 111.79 14.5
 5 9 -1 100.89 14.7
 5 9 -1 97.29 12.8
 -5 9 1 112.39 14.2
 -5 9 1 120.59 14.7
 3 -9 -1 84.29 12.9
 -3 9 1 75.09 9.2
 -3 9 1 71.49 11.7
 1 -9 -1 147.69 17.4
 -1 9 1 115.79 14.2
 -1 9 1 162.38 14
 1 9 -1 113.79 13.9
 -1 9 1 131.99 14.7
 1 9 -1 146.89 14.5
 1 9 -1 136.89 14.2
 -1 9 -1 31.6 7.7
 1 9 1 16.2 6.9
 1 9 1 27.4 7.5
 -1 9 -1 18.3 7
 1 9 1 31.5 9.4
 3 9 1 127.89 15
 3 9 1 136.49 15.9
 -3 9 -1 210.88 16.5
 3 9 1 152.78 17
 5 -9 1 102.89 12.3
 5 -9 1 140.29 18.2
 -5 9 -1 118.69 13.9
 -5 9 -1 133.49 14.9
 5 9 1 117.69 13.9
 5 9 1 111.19 14.9
 7 -9 1 177.28 20.1
 7 -9 1 152.98 15.3
 -7 9 -1 171.38 17.3
 7 9 1 154.18 16.1
 7 9 1 145.49 17.6
 9 -9 1 5 9.3
 -9 -9 -1 12.1 12.2
 9 -9 1 14.2 8.9
 9 -9 1 15.1 8.9
 9 -9 1 13 11
 9 9 1 22.1 8
 9 9 1 16.1 9.2
 9 9 1 23.5 12.8
 9 9 1 -6.3 11
 -9 9 -1 17.6 12.9
 -9 9 -1 26.4 9.5
 -11 -9 -1 15.2 12.5
 11 -9 1 11.3 8.7
 11 -9 1 -9.3 8.1
 11 -9 1 -6 9.5
 11 9 1 -2.6 13.1
 11 9 1 -8.4 8.7
 11 9 1 -1 13.3
 -11 9 -1 8.1 11.6
 11 9 1 -8.3 10.5
 -11 9 -1 -12 12.2
 11 9 1 0.4 7.8
 13 -9 1 -6.5 8
 -13 -9 -1 -9.8 11.8
 13 -9 1 3.1 10.5
 13 -9 1 19.3 10.8
 13 -9 1 0.1 9.9
 -13 -9 -1 7.7 11.3
 -13 9 -1 4.8 11.9
 -13 9 -1 -3.7 8.9
 13 9 1 4.9 11.2
 13 9 1 14 10
 13 9 1 24.9 11.3
 13 9 1 10.9 8.5
 13 9 1 -5.6 9
 -15 -9 -1 -1.7 12.3
 15 -9 1 -2.3 8.4
 15 -9 1 20.6 10
 -15 -9 -1 -20.2 11.9
 15 -9 1 9.6 8.2
 15 -9 1 13.2 7.7
 15 9 1 10.5 10.3
 15 9 1 -2.7 8.1
 15 9 1 3.1 11.6
 15 9 1 5.4 8.8
 -15 9 -1 -11.5 11.5
 -17 -9 -1 110.49 16.5
 17 -9 1 152.28 16.1
 -17 -9 -1 138.59 21
 17 -9 1 140.09 18.9
 17 -9 1 137.99 17.4
 17 9 1 143.99 16.7
 17 9 1 149.69 16.5
 17 9 1 120.69 18.4
 -19 -9 -1 83.69 14
 19 -9 1 82.89 12.4
 19 -9 1 68.99 11.5
 19 -9 1 71.99 10.8
 -19 -9 -1 100.79 15.2
 19 9 1 62.89 11.7
 19 9 1 90.79 12.1
 21 -9 1 15.9 7.8
 -21 -9 -1 11.6 8.6
 21 -9 1 4.6 7.9
 -21 -9 -1 5.7 8
 21 -9 1 6.8 8.3
 -21 9 -1 9.4 18
 21 9 1 -1.9 5.8
 23 -9 1 21.6 7.1
 -23 -9 -1 18.1 9.7
 -23 -9 -1 -4.6 10
 23 -9 1 17.3 7.2
 23 -9 1 23.5 7.9
 23 9 1 19 6
 -23 9 -1 16.2 9.6
 25 -9 1 -1.4 5.1
 25 -9 1 -0.1 5.7
 -25 -9 -1 8.8 7.6
 -25 -9 -1 1.1 8.4
 25 9 1 4.8 4.3
 -25 9 -1 8.8 7.7
 -27 -9 -1 30.2 7.3
 27 -9 1 22.3 4.9
 27 -9 1 25.6 4.8
 -27 9 -1 17 6.5
 27 9 1 9.3 3.9
 26 -10 -1 -1.9 4.8
 -26 -10 1 5.9 6.2
 26 -10 -1 7.2 4.9
 -26 -10 1 -16.9 7.2
 26 10 -1 9.9 3.7
 -24 -10 1 131.69 14.2
 24 -10 -1 103.09 11.2
 -24 -10 1 132.39 15.3
 24 -10 -1 131.89 13.5
 24 10 -1 133.99 13.3
 22 -10 -1 -4.3 7.3
 -22 -10 1 -0.9 9.1
 22 -10 -1 4.5 5.1
 -22 -10 1 -6.8 9.8
 22 -10 -1 0.7 6.7
 22 10 -1 -2.7 7
 20 -10 -1 170.18 17.8
 20 -10 -1 166.68 16.7
 -20 -10 1 211.38 21.6
 20 -10 -1 234.38 20.8
 -20 -10 1 220.18 21.8
 20 10 -1 198.18 19
 -20 10 1 221.78 20
 -18 -10 1 39.8 12.9
 18 -10 -1 20.4 10.7
 18 -10 -1 12.9 9.7
 -18 -10 1 30.4 13.1
 18 -10 -1 26 9
 18 10 -1 11.5 9.1
 18 10 -1 24.3 8.7
 -18 10 1 9.6 11.7
 -16 -10 1 258.77 26.3
 16 -10 -1 236.18 24.4
 -16 -10 1 231.28 24.3
 16 -10 -1 235.68 22.8
 16 -10 -1 256.07 24.6
 16 10 -1 293.37 23
 16 10 -1 243.18 22.2
 16 10 -1 255.87 21.4
 -16 10 1 250.37 24.9
 -14 -10 1 137.29 18.7
 14 -10 -1 196.18 22.6
 -14 -10 1 160.68 20
 -14 -10 1 131.99 22.7
 14 -10 -1 139.19 17.5
 14 -10 -1 119.79 17.6
 14 -10 -1 159.88 21.2
 14 10 -1 156.18 16.3
 14 10 -1 162.78 18.9
 14 10 -1 148.29 18.8
 -14 10 1 154.18 21.8
 -12 -10 1 15.4 12.6
 -12 -10 1 -4.6 10.3
 12 -10 -1 -1.9 10.2
 12 -10 -1 -2.9 9
 -12 -10 1 -2.5 13.2
 12 -10 -1 11.5 8.7
 12 -10 -1 3 12.6
 12 10 -1 -2.8 7.6
 12 10 -1 3.3 9.5
 12 10 -1 0.9 9
 -12 10 1 -20 11.8
 -10 -10 1 119.39 17
 -10 -10 1 113.19 16.7
 10 -10 -1 104.29 15.6
 10 -10 -1 124.39 16.8
 10 -10 -1 112.89 16.6
 -10 10 1 139.29 18.3
 10 10 -1 116.19 15.9
 10 10 -1 118.59 14.4
 -10 10 1 114.29 17.5
 10 10 -1 127.49 15.2
 -8 -10 1 16.7 11.5
 8 -10 -1 11.8 10
 8 -10 -1 23.3 10.8
 8 -10 -1 12.5 11
 -8 -10 1 6.1 12.5
 -8 10 1 6.7 13.4
 -8 10 1 13.8 13.3
 8 10 -1 11.4 8.2
 -8 10 1 31.5 12.9
 8 10 -1 30.6 10.5
 8 10 -1 -1.9 10.4
 6 -10 -1 272.47 24.5
 6 -10 -1 238.28 26.3
 -6 -10 1 279.27 27
 6 -10 -1 249.08 28.3
 -6 -10 1 272.27 26.2
 6 10 -1 329.47 24.5
 6 10 -1 348.97 23.6
 6 10 -1 294.97 26.4
 -6 10 1 274.97 25.5
 -6 10 1 288.67 24.8
 6 10 -1 285.17 29
 -6 10 1 251.47 28.4
 4 -10 -1 62.49 11.7
 -4 -10 1 56.09 12.7
 4 -10 -1 53.59 11.9
 -4 -10 1 24.9 12
 -4 10 1 38.5 15
 4 10 -1 58.59 10.2
 4 10 -1 62.99 11
 4 10 -1 34.8 14.7
 4 10 -1 64.19 13.2
 -4 10 1 157.98 18.5
 -2 -10 1 16.5 10.8
 -2 -10 1 -1.3 10.4
 2 -10 -1 29.3 10.8
 -2 10 1 26.3 12.4
 2 10 -1 51.19 12.5
 2 10 -1 29.5 8.9
 -2 10 1 24.9 14.8
 -2 10 1 25.5 11.9
 2 10 -1 22.7 13.9
 -2 10 1 35.4 10
 0 -10 -1 250.27 23.9
 0 -10 1 252.87 23.6
 0 10 -1 205.28 25.9
 0 10 -1 286.37 27
 0 10 -1 278.07 21.9
 0 10 1 214.18 28
 0 10 1 183.68 25.2
 0 10 1 292.47 22
 0 10 1 237.88 21.8
 -2 -10 -1 114.89 14.9
 2 -10 1 93.09 13.9
 2 -10 1 109.09 16.4
 -2 -10 -1 109.49 14.8
 -2 10 -1 135.39 18.5
 -2 10 -1 100.49 17.5
 2 10 1 81.99 16
 -2 10 -1 110.69 15
 2 10 1 130.39 21.8
 2 10 1 117.69 18.2
 2 10 1 111.59 14.6
 2 10 1 115.69 15.2
 4 -10 1 108.99 16.3
 4 -10 1 94.39 13.9
 -4 -10 -1 114.99 15.2
 -4 -10 -1 93.09 14.7
 -4 10 -1 111.99 15.6
 4 10 1 122.69 15.3
 -4 10 -1 132.29 18
 4 10 1 117.29 17.4
 4 10 1 140.39 17.8
 -4 10 -1 113.59 16.8
 4 10 1 111.69 15.2
 -6 -10 -1 -10.6 13.4
 6 -10 1 23.8 11.8
 -6 -10 -1 9.7 11.9
 6 -10 1 10.4 9.2
 -6 10 -1 4.7 12.9
 6 10 1 21 11.9
 6 10 1 2.1 12.8
 -6 10 -1 33.5 10
 6 10 1 10.5 9
 6 10 1 9.3 8.6
 -8 -10 -1 29.6 13.1
 8 -10 1 16.2 9.9
 -8 -10 -1 28.6 12.7
 8 -10 1 34.7 10.1
 8 -10 1 30.6 11.7
 8 10 1 21 10.1
 8 10 1 18.9 11.9
 8 10 1 21.2 9.3
 -8 10 -1 38.6 14.2
 8 10 1 42.5 13.6
 -8 10 -1 51.59 11.4
 -10 -10 -1 100.59 16.7
 10 -10 1 121.19 16.6
 10 -10 1 115.29 15.6
 10 -10 1 108.89 13.9
 -10 -10 -1 93.99 16.5
 10 10 1 103.09 14.8
 10 10 1 103.49 14.7
 -10 10 -1 155.78 18.1
 -10 10 -1 145.29 18.4
 10 10 1 144.19 17.4
 10 10 1 132.89 16.4
 12 -10 1 156.38 18
 -12 -10 -1 118.39 18.3
 -12 -10 -1 97.59 17.4
 12 -10 1 182.98 18.2
 12 -10 1 158.38 21
 12 10 1 138.89 20.8
 -12 10 -1 172.58 18.7
 12 10 1 158.58 17.5
 12 10 1 160.68 20
 12 10 1 154.08 19.5
 12 10 1 185.78 19.1
 -12 10 -1 174.88 21.9
 -14 -10 -1 34.8 12.8
 -14 -10 -1 60.59 14.7
 14 -10 1 35 9.7
 14 -10 1 34.7 9.9
 -14 -10 -1 30.1 12.3
 14 -10 1 35.8 11.9
 14 10 1 36.2 10.2
 -14 10 -1 44.1 13.2
 14 10 1 39 10.9
 14 10 1 34.4 11.8
 14 10 1 27.8 10.2
 14 10 1 22.5 10.2
 16 -10 1 146.29 18.5
 16 -10 1 130.59 16.7
 -16 -10 -1 167.98 19.3
 -16 -10 -1 161.28 20.1
 16 -10 1 110.89 15.2
 16 -10 1 144.89 17.4
 -16 -10 -1 115.39 16.9
 16 10 1 142.79 17.8
 16 10 1 107.29 16.1
 16 10 1 143.29 18.9
 16 10 1 144.79 16.3
 -16 10 -1 139.09 18.8
 18 -10 1 -5.3 8.7
 -18 -10 -1 0.7 10.8
 18 -10 1 7.2 7.7
 -18 -10 -1 4.8 8.4
 18 -10 1 4.1 7.4
 18 10 1 24.1 9.2
 -20 -10 -1 17.1 8.2
 20 -10 1 46 8.5
 20 -10 1 27.5 6.9
 20 -10 1 25.7 7.6
 -20 -10 -1 31.7 10.8
 20 10 1 38.5 8.8
 -22 -10 -1 50.79 8.3
 22 -10 1 51.59 7.9
 22 -10 1 49.5 8.6
 -22 -10 -1 55.59 10.4
 22 10 1 50.69 7.1
 -24 -10 -1 0.5 5.1
 24 -10 1 -1.8 5.3
 24 -10 1 -2.7 4.5
 -24 -10 -1 -5 7.4
 24 10 1 8.6 3.9
 -25 -11 1 21.7 6.1
 25 -11 -1 6.9 3.9
 25 -11 -1 12 4.4
 -25 -11 1 5.5 5.5
 -23 -11 1 150.68 13.9
 -23 -11 1 140.39 14
 23 -11 -1 130.89 12.2
 23 -11 -1 118.79 11.4
 23 11 -1 140.49 12
 21 -11 -1 155.08 14.8
 -21 -11 1 167.78 14.7
 -21 -11 1 199.48 17.3
 21 -11 -1 128.79 13.9
 21 11 -1 185.98 14.5
 -19 -11 1 7.2 10.1
 19 -11 -1 5.8 6.9
 19 -11 -1 0.7 6
 -19 -11 1 -11.3 6.9
 19 -11 -1 0 7.1
 -19 11 1 2.7 6.8
 17 -11 -1 153.28 16.6
 -17 -11 1 139.59 15.8
 17 -11 -1 164.78 17.6
 17 -11 -1 148.49 18.9
 -17 -11 1 166.98 21
 -17 11 1 141.09 15.8
 17 11 -1 152.38 16.4
 -15 -11 1 73.99 12.4
 -15 -11 1 67.29 12.7
 15 -11 -1 51.29 11.6
 15 -11 -1 66.29 11.8
 15 -11 -1 87.49 13.5
 15 11 -1 84.79 11.7
 15 11 -1 66.49 11
 -15 11 1 44.2 14.1
 13 -11 -1 106.69 12.9
 -13 -11 1 146.79 20.1
 13 -11 -1 83.79 13.5
 -13 -11 1 93.79 16.5
 -13 -11 1 84.89 15.7
 13 -11 -1 112.39 15.1
 13 11 -1 133.79 14.8
 -13 11 1 106.19 17.1
 13 11 -1 84.29 13.3
 13 11 -1 99.79 13.6
 -11 -11 1 513.15 37.7
 -11 -11 1 428.26 36.7
 11 -11 -1 467.85 36
 11 -11 -1 484.25 34.1
 11 11 -1 454.15 33.2
 11 11 -1 476.55 34.2
 11 11 -1 525.15 36.3
 -11 11 1 491.75 37.6
 -9 -11 1 39.6 13.1
 9 -11 -1 32.6 10.1
 9 -11 -1 49.8 11.5
 -9 -11 1 37.9 12.8
 9 -11 -1 46.2 12.5
 -9 11 1 30.3 14.4
 -9 11 1 45.4 12.2
 9 11 -1 52.49 13.2
 9 11 -1 14.4 9.8
 9 11 -1 40.5 10
 -9 11 1 56.89 12.8
 -7 -11 1 1031.7 64.99
 7 -11 -1 962.5 64.49
 7 -11 -1 967.8 65.39
 7 -11 -1 968.9 63.79
 -7 -11 1 1028.7 65.49
 7 11 -1 1007.7 63.39
 -7 11 1 975.1 64.09
 7 11 -1 1067.99 63.39
 -7 11 1 1117.29 66.19
 7 11 -1 991.6 65.49
 -7 11 1 997.3 66.69
 -5 -11 1 211.98 23.6
 5 -11 -1 213.38 24.4
 -5 -11 1 239.38 24.8
 5 -11 -1 242.88 23.8
 -5 11 1 285.17 23.8
 5 11 -1 254.37 27.3
 5 11 -1 243.18 21.8
 -5 11 1 239.98 24.1
 5 11 -1 285.97 25
 5 11 -1 275.17 21.4
 -5 11 1 211.88 26.8
 3 -11 -1 467.05 34.8
 -3 -11 1 448.16 35.3
 -3 -11 1 489.95 34.8
 3 -11 -1 473.25 35.7
 3 11 -1 464.35 33.3
 3 11 -1 486.65 35.9
 -3 11 1 457.15 34.3
 -3 11 1 467.15 35.3
 3 11 -1 448.36 37.9
 -3 11 1 446.96 38.1
 -1 -11 1 1066.69 65.69
 -1 -11 1 1075.49 66.59
 1 -11 -1 1040.6 67.39
 1 -11 -1 984.6 65.99
 -1 11 1 1050.19 65.89
 1 11 -1 1030.8 65.29
 1 11 -1 990 68.19
 -1 11 1 973.5 69.69
 -1 11 1 1037 66.79
 -1 11 1 1064.49 67.09
 1 11 -1 1088.49 66.79
 -1 -11 -1 85.59 13.1
 -1 -11 -1 88.79 13.9
 1 -11 1 87.99 15.6
 -1 -11 -1 77.49 15
 1 -11 1 73.69 12.8
 1 -11 1 86.29 12.8
 1 11 1 84.39 13.3
 1 11 1 112.99 15.9
 1 11 1 85.19 12.6
 -1 11 -1 69.19 13.6
 -1 11 -1 92.59 13
 -1 11 -1 73.09 15.5
 1 11 1 76.29 18.4
 1 11 1 103.29 15.3
 -3 -11 -1 717.83 50.19
 3 -11 1 809.12 52.09
 -3 -11 -1 759.22 49.4
 3 -11 1 753.72 49.7
 -3 11 -1 761.72 49.4
 3 11 1 777.42 48.5
 -3 11 -1 716.33 49.2
 3 11 1 666.63 52.39
 -3 11 -1 739.23 51.99
 3 11 1 764.12 49.8
 3 11 1 719.93 50.79
 5 -11 1 34.7 12.6
 -5 -11 -1 32.3 12.2
 5 -11 1 17.8 9.9
 -5 -11 -1 12.9 11.6
 5 11 1 17.9 9.6
 -5 11 -1 35.1 13.9
 5 11 1 10.9 12
 -5 11 -1 30 12.9
 -5 11 -1 31.2 13.4
 5 11 1 22.7 10.1
 7 -11 1 698.03 49.99
 -7 -11 -1 707.73 49.6
 7 -11 1 758.72 48.9
 -7 -11 -1 725.73 50.09
 7 11 1 771.82 48.6
 -7 11 -1 730.73 49.1
 7 11 1 755.62 51.49
 -7 11 -1 728.73 51.49
 7 11 1 723.43 48
 -9 -11 -1 363.26 32
 9 -11 1 373.76 28.7
 9 -11 1 393.06 31.2
 -9 -11 -1 365.86 31
 9 11 1 340.37 27.8
 9 11 1 354.76 30.5
 9 11 1 377.26 29.2
 -9 11 -1 360.86 32
 -9 11 -1 418.46 30.2
 -11 -11 -1 50.69 13.9
 -11 -11 -1 56.79 14.1
 11 -11 1 40 10.5
 11 -11 1 59.59 13
 11 -11 1 46.6 10.5
 11 11 1 59.99 11.7
 -11 11 -1 61.69 14
 -11 11 -1 32 11.7
 11 11 1 30.8 10.1
 11 11 1 59.39 12
 13 -11 1 259.07 22.5
 -13 -11 -1 310.47 27.5
 13 -11 1 271.27 22.4
 13 -11 1 267.87 23
 -13 -11 -1 267.47 25.5
 13 11 1 257.97 22.9
 -13 11 -1 270.47 25.5
 13 11 1 240.68 22.2
 13 11 1 310.07 25.8
 15 -11 1 21 8.3
 -15 -11 -1 23.2 10.9
 15 -11 1 19.8 9.8
 15 -11 1 14.8 8.1
 -15 -11 -1 26.9 9.5
 15 11 1 30.7 9.3
 -15 11 -1 36.1 11.8
 -17 -11 -1 84.29 11.1
 -17 -11 -1 59.69 9.6
 17 -11 1 66.19 9.9
 17 -11 1 80.79 11.1
 -17 11 -1 85.69 12.2
 17 11 1 73.49 9.3
 -19 -11 -1 104.39 14.3
 -19 -11 -1 65.69 11.2
 19 -11 1 75.49 10.1
 19 11 1 78.49 12.2
 21 -11 1 49.3 7.6
 -21 -11 -1 22.6 8.6
 -21 -11 -1 35.3 8.3
 21 11 1 37.4 6.9
 -23 -11 -1 190.98 14.8
 23 -11 1 190.78 14.2
 23 11 1 188.38 14.1
 -22 -12 1 4.7 6.1
 22 -12 -1 5.2 3.6
 -22 -12 1 2 5.5
 20 -12 -1 293.37 20.7
 -20 -12 1 297.57 21.4
 -20 -12 1 271.37 20.6
 -20 12 1 271.97 20.5
 18 -12 -1 112.69 13.8
 -18 -12 1 92.09 13.5
 -18 -12 1 67.99 11.8
 -18 12 1 97.49 11.3
 -16 -12 1 169.28 18.5
 16 -12 -1 144.29 15
 16 12 -1 162.08 15.1
 -16 12 1 164.58 17.9
 -14 -12 1 406.36 31.7
 14 -12 -1 369.16 28.5
 14 -12 -1 350.16 28.4
 14 -12 -1 422.46 28.3
 -14 12 1 418.26 31.1
 14 12 -1 409.76 28.5
 -12 -12 1 -7.2 10.4
 -12 -12 1 -0.4 11.9
 12 -12 -1 -3.9 9
 12 -12 -1 -3.2 5.4
 12 -12 -1 19.8 10.6
 12 12 -1 3.3 9.5
 -12 12 1 3.8 12.5
 -10 -12 1 519.15 38.5
 10 -12 -1 546.45 36
 -10 -12 1 504.85 36
 10 -12 -1 556.04 38.1
 10 12 -1 481.15 35.6
 -10 12 1 491.45 38.9
 -8 -12 1 245.28 24
 8 -12 -1 226.68 22
 8 -12 -1 245.18 25
 -8 -12 1 237.58 24.8
 8 12 -1 239.48 21.6
 8 12 -1 241.28 20.8
 8 12 -1 213.98 21.3
 -8 12 1 227.98 23.4
 -8 12 1 255.27 22.5
 -8 12 1 248.18 25.5
 -6 -12 1 48.3 13.2
 6 -12 -1 55.79 13.4
 -6 -12 1 41.2 9.4
 6 -12 -1 23.7 10.6
 6 12 -1 27.8 9.8
 -6 12 1 59.79 12.5
 6 12 -1 51.59 12.9
 -6 12 1 63.09 12.8
 6 12 -1 69.79 13.4
 -6 12 1 47.5 11.3
 -4 -12 1 228.58 20.5
 4 -12 -1 210.18 23.4
 -4 -12 1 272.17 24.9
 4 -12 -1 231.38 25.2
 4 12 -1 265.97 25.9
 4 12 -1 247.68 21.5
 -4 12 1 240.48 23.8
 -4 12 1 235.28 26
 4 12 -1 232.58 21.2
 2 -12 -1 7.4 11
 2 -12 -1 15 11.7
 -2 -12 1 2.4 9.7
 -2 -12 1 -4.9 10.2
 -2 12 1 8.4 11.4
 -2 12 1 -1.1 8.3
 -2 12 1 18.6 10
 2 12 -1 13 8.8
 2 12 -1 -2 10.7
 2 12 -1 -4.6 11.7
 0 -12 1 376.76 29.1
 0 -12 -1 393.86 31.3
 0 -12 -1 380.06 32.3
 0 -12 -1 381.86 29.8
 0 -12 1 398.46 31.1
 0 12 1 392.06 33.6
 0 12 -1 405.66 30.5
 0 12 -1 361.66 32.4
 0 12 -1 385.36 29
 0 12 1 389.06 31.1
 0 12 1 333.97 29
 -2 -12 -1 314.97 30.6
 2 -12 1 240.28 26.4
 -2 -12 -1 305.17 26.8
 2 -12 1 273.67 28
 2 -12 1 307.97 26.1
 -2 -12 -1 295.67 24.8
 2 12 1 307.47 27.7
 2 12 1 281.77 24
 -2 12 -1 287.27 27.7
 -2 12 -1 268.27 23.6
 2 12 1 279.87 26.8
 -2 12 -1 258.97 24.7
 4 -12 1 190.08 20.8
 -4 -12 -1 199.68 22.1
 -4 -12 -1 156.98 20.1
 4 -12 1 186.58 22.4
 -4 12 -1 195.48 19.7
 -4 12 -1 143.29 18.6
 4 12 1 155.98 16.1
 4 12 1 212.98 22.3
 4 12 1 184.88 20.5
 -4 12 -1 174.08 23.1
 -6 -12 -1 529.95 36.9
 6 -12 1 531.75 36.5
 -6 -12 -1 580.94 38.3
 6 -12 1 506.75 37.9
 6 12 1 514.25 38.1
 6 12 1 456.15 35.1
 6 12 1 523.35 35.5
 -6 12 -1 471.55 35.8
 -6 12 -1 496.75 35.3
 -6 12 -1 474.15 38.3
 -8 -12 -1 9 12.1
 8 -12 1 8.3 10.9
 -8 -12 -1 31.7 12.1
 8 -12 1 9.2 6.8
 8 12 1 7.5 10.7
 -8 12 -1 -13.8 11.9
 -8 12 -1 5.3 10
 8 12 1 11.2 9.2
 -10 -12 -1 388.26 30.4
 10 -12 1 329.97 27.7
 10 -12 1 364.76 29.8
 -10 -12 -1 393.16 30
 10 12 1 378.86 28.4
 -10 12 -1 353.36 29.8
 12 -12 1 198.48 22.1
 12 -12 1 237.28 20.9
 -12 -12 -1 236.58 20.1
 -12 -12 -1 252.87 24.2
 -12 12 -1 262.97 23.6
 12 12 1 258.17 20.7
 -14 -12 -1 15.3 8.7
 -14 -12 -1 10.6 8.1
 14 -12 1 10.4 7.1
 14 -12 1 6.7 6
 -14 12 -1 16.9 10.1
 -16 -12 -1 253.77 20.6
 16 -12 1 198.18 17.1
 16 -12 1 206.08 17.8
 -16 12 -1 266.97 19.6
 18 -12 1 18.5 6.4
 -18 -12 -1 9 7.9
 20 -12 1 293.77 20.2
 -20 -12 -1 298.07 20
 -19 -13 1 3.7 6.1
 19 -13 -1 13.1 4
 17 -13 -1 62.69 8
 -17 -13 1 55.49 9.2
 -17 13 1 60.49 9
 17 13 -1 67.69 8.1
 15 -13 -1 39.5 8
 -15 -13 1 18.8 9.5
 -15 13 1 32.2 7.1
 15 13 -1 24.2 6.6
 13 -13 -1 32.8 7.5
 -13 -13 1 41.7 11.1
 13 -13 -1 32.3 7.1
 -13 13 1 19.8 10.2
 13 13 -1 28.9 7.7
 11 -13 -1 92.29 12.5
 -11 -13 1 99.99 12.4
 -11 -13 1 117.39 13.5
 11 -13 -1 100.09 13.9
 -11 13 1 77.99 13.7
 11 13 -1 95.89 11.4
 9 -13 -1 8.1 6.6
 -9 -13 1 9.2 10.2
 9 -13 -1 7.3 8.4
 -9 -13 1 5.7 10
 9 13 -1 11.5 9.1
 -9 13 1 -7.2 10.6
 -9 13 1 2 8.4
 7 -13 -1 251.07 23.7
 -7 -13 1 249.97 23.2
 -7 -13 1 302.57 24.5
 7 -13 -1 252.87 20.7
 -7 13 1 244.48 22.2
 7 13 -1 260.27 23.4
 -7 13 1 259.87 22.2
 -5 -13 1 52.59 12.3
 -5 -13 1 56.59 9.2
 5 -13 -1 46.3 11.4
 5 -13 -1 59.79 12.3
 -5 13 1 53.79 13.5
 5 13 -1 52.79 11.3
 -5 13 1 52.49 9.5
 5 13 -1 39.2 11.9
 3 -13 -1 226.88 23
 -3 -13 1 228.78 20.7
 -3 -13 1 229.18 22.6
 3 -13 -1 172.08 21.4
 3 13 -1 235.98 23.1
 -3 13 1 228.68 21.8
 -3 13 1 226.28 20.6
 3 13 -1 189.88 18.6
 -1 -13 1 178.78 18.4
 -1 -13 1 178.88 20.7
 1 -13 -1 168.48 17.4
 1 -13 -1 189.18 21.5
 -1 13 1 137.59 21.2
 -1 13 1 166.78 20
 1 13 -1 205.88 18.7
 1 13 -1 170.18 17
 -1 -13 -1 -10.8 10.4
 -1 -13 -1 2.1 10.5
 1 -13 1 0.2 10.2
 -1 13 -1 13.2 8.2
 -1 13 -1 5.8 7.1
 1 13 1 -5.2 10.7
 1 13 1 -2.3 10.2
 3 -13 1 215.58 22.2
 -3 -13 -1 213.18 22.5
 3 -13 1 195.18 19.4
 -3 -13 -1 230.48 20.6
 -3 13 -1 210.68 23.2
 -3 13 -1 242.48 20.9
 3 13 1 237.38 22.6
 5 -13 1 36.2 10.8
 -5 -13 -1 61.99 12.8
 5 -13 1 48.4 8.6
 -5 -13 -1 38 10.6
 -5 13 -1 36.6 12.4
 5 13 1 16 11.1
 -5 13 -1 52.89 10.1
 -7 -13 -1 177.78 16.6
 7 -13 1 144.09 17.8
 -7 -13 -1 148.59 15.5
 7 -13 1 158.88 18.6
 -7 13 -1 168.88 19.6
 7 13 1 176.28 19
 9 -13 1 72.89 10.6
 9 -13 1 64.59 9.3
 -9 -13 -1 104.39 15.1
 -9 -13 -1 61.49 11.9
 -9 13 -1 56.79 12.3
 9 13 1 69.79 10.6
 11 -13 1 117.49 14.6
 -11 -13 -1 92.19 12.4
 -11 -13 -1 129.89 16.1
 11 -13 1 118.49 14
 11 13 1 101.79 13
 -11 13 -1 128.99 15.9
 -13 -13 -1 156.78 15.7
 13 -13 1 91.79 10.7
 -13 -13 -1 144.69 13.8
 13 -13 1 107.29 11.4
 13 13 1 107.99 11.8
 -13 13 -1 154.18 14.8
 15 -13 1 27.8 5.7
 -15 -13 -1 20.4 8.1
 15 -13 1 17.9 6.2
 -15 13 -1 19.7 7.5
 -17 -13 -1 31.3 5.8
 17 -13 1 47.9 6.3
 -14 -14 1 8.7 6.5
 14 -14 -1 2.5 4.9
 14 14 -1 2.8 4.4
 -14 14 1 2.6 5.9
 -12 -14 1 16.6 5.8
 -12 -14 1 12.6 5.8
 12 -14 -1 15 6.3
 12 -14 -1 26.2 5.8
 12 14 -1 12.4 5.8
 -12 14 1 22.5 8.2
 -10 -14 1 -0.1 7.8
 10 -14 -1 3 4.7
 -10 -14 1 0.2 7
 10 -14 -1 -0.1 6.7
 10 14 -1 0.6 4.6
 -10 14 1 -1.1 7.1
 8 -14 -1 6.8 7.1
 -8 -14 1 -0.1 5.4
 -8 -14 1 -7.2 7.6
 8 -14 -1 -1.1 5.2
 -8 14 1 8.4 7.5
 -8 14 1 2.8 8
 8 14 -1 -1.5 7.4
 -6 -14 1 5 8.7
 6 -14 -1 8.7 5.6
 6 -14 -1 2.5 5.2
 -6 -14 1 1.7 7.8
 -6 14 1 -7.8 7.3
 6 14 -1 -2 5.8
 -6 14 1 -4 8.4
 4 -14 -1 20.9 8.5
 -4 -14 1 29.6 7.3
 4 -14 -1 29.2 9.2
 -4 -14 1 32.8 8.5
 4 14 -1 25.2 6.4
 -4 14 1 35.2 9.3
 4 14 -1 28 7.3
 -4 14 1 40.1 8.1
 -2 -14 1 18.4 7.9
 2 -14 -1 -6.2 6
 2 -14 -1 -0.3 7.7
 -2 -14 1 -18.7 7.9
 -2 14 1 0.7 8.7
 2 14 -1 9.8 8.3
 -2 14 1 16 9.3
 2 14 -1 -5.5 5.6
 0 -14 1 -2.5 5.8
 0 -14 -1 17.9 9.4
 0 14 1 11.4 6.7
 0 14 -1 6.2 8.3
 0 14 1 5.1 8.4
 0 14 -1 3 8.6
 -2 -14 -1 -0.8 6.2
 2 -14 1 11.2 8.7
 -2 14 -1 10.4 7.9
 -2 14 -1 7.6 8.9
 2 14 1 18.8 9.5
 4 -14 1 53.39 8.1
 -4 -14 -1 47.1 8.9
 -4 -14 -1 62.59 10.4
 -4 14 -1 53.19 9
 -4 14 -1 54.79 8.8
 4 14 1 44.1 10.1
 -6 -14 -1 -1.7 8.3
 6 -14 1 -6.6 4.9
 6 -14 1 -6.5 6.3
 -6 -14 -1 0.9 7.5
 -6 14 -1 -4.5 8.3
 6 14 1 2.5 7.5
 8 -14 1 30.1 7.6
 8 -14 1 41 7.4
 -8 -14 -1 23.7 6.4
 -8 -14 -1 25.8 8.4
 -8 14 -1 48.7 9.5
 8 14 1 34.7 6.4
 -10 -14 -1 27.8 6.4
 10 -14 1 35.7 6.8
 10 -14 1 34.7 6.8
 -10 -14 -1 39.6 7.6
 -10 14 -1 45.2 8.5
 10 14 1 38.2 6.9
 -12 -14 -1 -2.5 6.7
 12 -14 1 -8.3 4.7
 12 -14 1 0.2 4.7
 -12 -14 -1 -0.7 5
 12 14 1 2.4 4.5
 -12 14 -1 -2.8 4.3
 -7 -15 1 152.78 13.8
 7 -15 -1 150.68 13
 -7 -15 1 142.79 12.5
 7 15 -1 136.59 12.8
 -7 15 1 149.29 12.8
 5 -15 -1 45 6.9
 -5 -15 1 34.8 6.9
 -5 15 1 39 6.6
 -5 15 1 35.9 7
 5 15 -1 42.2 6
 -3 -15 1 33 7.2
 3 -15 -1 45.8 7.3
 3 15 -1 49.8 7.5
 -3 15 1 30.3 7.1
 -3 15 1 42.3 7.1
 1 -15 -1 124.69 13
 -1 -15 1 130.79 12.7
 -1 15 1 132.19 12.2
 1 15 -1 105.09 12
 -1 15 1 125.89 12.1
 1 15 -1 141.79 12.2
 1 -15 1 37.1 5.6
 -1 -15 -1 22.1 6.9
 -1 15 -1 14.7 6.6
 -1 15 -1 27.4 6.2
 1 15 1 23.1 7
 -3 -15 -1 214.28 16.3
 3 -15 1 210.18 16
 3 15 1 210.18 16.1
 -3 15 -1 277.97 17.6
 5 -15 1 12.6 4.2
 -5 -15 -1 1.5 5.9
 5 15 1 11.9 6
 -5 15 -1 11.5 5.8
 36 0 -2 26.6 6.2
 -36 0 2 24.1 7.8
 -34 0 2 401.16 30.5
 34 0 -2 515.95 31.8
 32 0 -2 64.49 9.5
 -32 0 2 70.19 14.3
 32 0 -2 62.79 11.2
 30 0 -2 193.08 18.1
 -30 0 2 220.08 23.4
 30 0 -2 177.08 16.7
 30 0 -2 198.68 20.6
 -28 0 2 188.78 23.1
 28 0 -2 176.78 19.8
 28 0 -2 184.98 20.9
 28 0 -2 195.68 16.9
 26 0 -2 23.9 7.7
 -26 0 2 22.3 14
 26 0 -2 4.2 8
 26 0 -2 14.3 9.8
 24 0 -2 930.81 57.39
 22 0 -2 143.29 13.6
 20 0 -2 398.86 26.2
 20 0 -2 406.86 26
 20 0 -2 362.86 25.6
 18 0 -2 944.51 56.29
 18 0 -2 954.6 55.89
 18 0 -2 875.71 55.69
 18 0 -2 926.51 56.09
 16 0 -2 14.7 5.2
 16 0 -2 17.2 5.1
 16 0 -2 15.7 4.3
 14 0 -2 1082.69 65.09
 14 0 -2 1142.79 64.79
 14 0 -2 1026.7 64.99
 12 0 -2 4756.22 273.17
 12 0 -2 4602.14 274.97
 12 0 -2 4878.41 274.77
 10 0 -2 669.13 39.6
 10 0 -2 651.83 38.4
 8 0 -2 8228.88 471.45
 8 0 -2 8150.78 470.55
 6 0 -2 216.68 13.2
 6 0 -2 210.88 12.4
 -4 0 2 2722.33 156.28
 4 0 -2 2704.53 155.98
 0 0 2 3658.83 209.28
 0 0 2 3618.14 209.48
 2 0 2 9344.37 537.45
 4 0 2 1279.17 74.49
 6 0 2 432.86 28.6
 6 0 2 533.45 29
 8 0 2 69.79 5.9
 8 0 2 53.89 5.5
 10 0 2 3290.07 199.98
 10 0 2 3615.84 199.88
 12 0 2 2195.68 129.39
 12 0 2 2205.78 128.79
 12 0 2 2220.18 128.49
 14 0 2 827.12 53.09
 14 0 2 894.51 53.09
 14 0 2 881.21 52.59
 14 0 2 885.31 52.19
 16 0 2 581.44 36.2
 16 0 2 587.04 36.9
 16 0 2 604.94 36.5
 16 0 2 567.94 37.1
 18 0 2 137.99 12.7
 18 0 2 129.79 12.7
 20 0 2 47.6 8
 20 0 2 57.79 9.4
 -22 0 -2 344.97 30.4
 22 0 2 359.76 25.8
 22 0 2 378.76 28.1
 22 0 2 350.06 29.8
 22 0 2 366.76 28.9
 22 0 2 388.16 25.9
 24 0 2 58.49 12.1
 24 0 2 68.09 11
 24 0 2 85.79 11.6
 24 0 2 72.29 10.4
 -24 0 -2 71.69 17.1
 24 0 2 75.79 11.4
 26 0 2 329.87 25.5
 26 0 2 366.56 25.4
 -26 0 -2 310.77 29.2
 26 0 2 385.06 26.8
 26 0 2 394.46 27
 26 0 2 369.36 28.8
 28 0 2 24.7 7.2
 28 0 2 18.3 5.7
 28 0 2 33.1 8.1
 -28 0 -2 20.6 12.2
 28 0 2 25.1 6.6
 28 0 2 19.9 8.7
 30 0 2 212.18 16
 -30 0 -2 151.88 17.6
 30 0 2 172.78 15.5
 32 0 2 161.08 12.4
 32 0 2 135.49 12.5
 -35 -1 2 116.59 13
 35 -1 -2 132.99 12.8
 -35 1 2 99.39 14.2
 35 1 -2 119.09 11.3
 35 1 -2 108.39 11.2
 -33 -1 2 34.2 11.5
 33 -1 -2 53.29 8.4
 -33 1 2 42 9.8
 33 1 -2 55.39 9.9
 33 1 -2 51.09 7.9
 31 -1 -2 278.27 23.3
 31 -1 -2 385.66 24.6
 31 -1 -2 364.06 27.9
 -31 -1 2 333.07 28.5
 31 1 -2 388.66 28
 31 1 -2 346.47 25.4
 31 1 -2 341.77 24.2
 -31 1 2 351.26 29.5
 29 -1 -2 14.4 8.2
 29 -1 -2 2.9 7.6
 29 -1 -2 18.8 8.5
 -29 -1 2 7.9 12.8
 29 -1 -2 11.7 7.1
 -29 1 2 0.8 12.9
 29 1 -2 10.1 5.7
 29 1 -2 7.4 7.8
 29 1 -2 10.1 9.3
 27 -1 -2 73.59 13.3
 27 -1 -2 80.59 11.3
 27 -1 -2 75.39 10.6
 -27 -1 2 90.19 16.7
 27 -1 -2 77.49 11.2
 27 1 -2 91.79 12.5
 27 1 -2 98.79 16.5
 27 1 -2 95.19 13.2
 -27 1 2 97.59 16.6
 25 -1 -2 363.76 32.1
 -25 -1 2 458.55 36
 25 -1 -2 495.85 31.3
 25 -1 -2 482.75 35.1
 25 -1 -2 464.95 32.2
 -25 1 2 445.16 35.7
 25 1 -2 501.85 31.2
 25 1 -2 469.85 34.7
 25 1 -2 445.56 32.6
 23 -1 -2 49.6 7.9
 23 -1 -2 47.8 8.4
 23 1 -2 58.99 8.2
 21 -1 -2 596.74 38.4
 21 -1 -2 599.04 37.6
 21 -1 -2 594.44 37.8
 21 1 -2 592.24 38.3
 19 -1 -2 45.4 6.7
 19 -1 -2 47.9 7.8
 19 -1 -2 41.1 6.7
 19 1 -2 54.89 7.1
 19 1 -2 50.79 7.2
 19 1 -2 43 7.4
 17 -1 -2 1956.8 119.09
 17 -1 -2 1918.71 119.09
 17 -1 -2 2123.19 119.79
 17 -1 -2 2143.89 119.19
 17 1 -2 2062.09 118.59
 17 1 -2 1985.4 119.09
 17 1 -2 1978.5 118.79
 15 -1 -2 2846.22 167.28
 15 -1 -2 3063.09 167.48
 15 -1 -2 2631.54 167.18
 15 1 -2 2880.61 167.48
 15 1 -2 2939.41 166.98
 15 1 -2 2846.52 167.28
 13 -1 -2 18.6 4.5
 13 -1 -2 11.6 4.5
 -13 1 2 17.8 5.4
 13 1 -2 19.4 4.2
 13 1 -2 15.5 2.6
 13 1 -2 18 4.9
 11 -1 -2 2607.04 151.48
 11 1 -2 2684.93 151.98
 11 1 -2 2491.85 150.78
 11 1 -2 2622.94 150.18
 9 -1 -2 103.19 8.4
 9 1 -2 103.09 7.2
 -9 1 2 89.49 6.1
 9 1 -2 102.99 6.5
 7 -1 -2 1882.51 107.79
 -7 -1 2 1847.12 106.99
 7 1 -2 1947.61 106.79
 7 1 -2 1861.71 106.99
 -7 1 2 1721.73 106.39
 -5 -1 2 64.59 4.5
 5 -1 -2 61.99 5.6
 -5 1 2 61.29 3.9
 5 1 -2 60.59 4.1
 3 -1 -2 157.58 9.6
 -3 -1 2 154.18 9.4
 3 1 -2 152.58 9.3
 -3 1 2 151.08 9.3
 -1 -1 2 1250.97 72.79
 1 -1 -2 1227.88 72.59
 1 1 -2 1285.57 72.79
 -1 1 2 1261.17 72.59
 -1 1 2 1268.47 72.89
 1 -1 2 427.26 24.7
 1 -1 2 427.06 24.8
 1 1 2 421.56 25
 -1 1 -2 410.96 24.7
 1 1 2 404.56 24.2
 3 -1 2 847.72 48
 3 -1 2 850.81 48
 3 1 2 825.42 48.2
 3 1 2 763.52 47.3
 5 -1 2 227.18 14.2
 5 -1 2 247.08 14.6
 5 1 2 224.88 14.4
 5 1 2 210.38 13.6
 7 -1 2 426.26 25.8
 7 -1 2 439.96 26.1
 7 1 2 389.86 25.1
 7 1 2 444.36 26
 9 -1 2 1127.79 64.49
 9 -1 2 1088.89 63.89
 9 1 2 1049.99 63.69
 9 1 2 1103.49 63.99
 9 1 2 1061.69 64.19
 11 -1 2 752.72 48
 11 -1 2 783.52 47
 11 -1 2 811.02 47.6
 11 -1 2 755.02 47.2
 11 1 2 817.42 47.1
 11 1 2 799.32 47.4
 13 -1 2 1415.06 86.39
 13 -1 2 1411.96 85.59
 13 -1 2 1509.15 85.79
 13 -1 2 1417.96 86.09
 13 -1 2 1479.45 85.29
 13 1 2 1395.06 85.99
 13 1 2 1502.15 85.39
 13 1 2 1392.46 85.79
 13 1 2 1525.35 85.69
 15 -1 2 871.71 51.79
 15 -1 2 831.82 52.39
 15 -1 2 844.12 51.19
 15 -1 2 863.31 51.79
 15 -1 2 863.51 52.29
 15 1 2 834.32 51.19
 15 1 2 888.51 51.69
 15 1 2 825.32 51.89
 15 1 2 853.21 52.09
 17 -1 2 237.68 17
 17 -1 2 185.58 16.7
 17 1 2 220.08 15.8
 17 1 2 229.28 16.3
 17 1 2 207.58 17.1
 17 1 2 212.58 15.4
 19 -1 2 250.77 19.1
 19 -1 2 252.17 19.4
 19 1 2 255.77 18.7
 19 1 2 233.78 19.4
 21 -1 2 24.9 7.5
 21 -1 2 23.2 9
 21 -1 2 33.6 7.8
 21 -1 2 20.9 10
 21 1 2 15.6 10.3
 21 1 2 33.6 11.8
 21 1 2 26.6 6.9
 -21 1 -2 24.6 16.7
 21 1 2 26.6 8.5
 21 1 2 33.2 11.1
 23 -1 2 176.98 16.2
 23 -1 2 158.98 18.1
 23 -1 2 154.98 15.7
 23 -1 2 178.18 18
 23 -1 2 160.28 19.5
 23 1 2 189.98 18.2
 23 1 2 156.38 19.7
 23 1 2 177.18 16.8
 23 1 2 171.98 17.3
 -23 1 -2 151.08 21.3
 23 1 2 161.28 15.4
 25 -1 2 378.56 27.2
 25 -1 2 391.66 30.7
 25 -1 2 394.06 28.8
 25 -1 2 391.26 27.4
 25 1 2 392.66 27
 25 1 2 380.86 30.5
 25 1 2 371.56 28.1
 25 1 2 380.56 28.5
 -25 1 -2 382.76 31.2
 25 1 2 415.76 27.2
 27 -1 2 117.29 14.7
 27 -1 2 105.09 12.4
 27 -1 2 102.79 15.7
 -27 -1 -2 106.39 14.6
 27 -1 2 108.49 13
 -27 1 -2 84.79 15.5
 27 1 2 91.79 12.1
 27 1 2 99.69 14
 27 1 2 99.49 16.4
 27 1 2 96.09 13.9
 -29 -1 -2 141.79 14.1
 29 -1 2 153.88 15.5
 29 -1 2 178.18 17.3
 29 -1 2 185.38 14.8
 -29 1 -2 154.58 18.8
 29 1 2 150.58 15.4
 29 1 2 172.08 15.2
 31 -1 2 7.2 4.3
 31 -1 2 5.4 5.8
 31 1 2 9.3 5.1
 31 1 2 3.3 6.5
 -31 1 -2 -3.1 6.3
 33 -1 2 92.59 9.5
 33 -1 2 94.29 8.4
 33 1 2 70.39 8.2
 36 -2 -2 -0.3 3.2
 -36 2 2 2.7 5.2
 36 2 -2 1.1 4.5
 36 2 -2 -4.9 4.7
 34 -2 -2 3.8 6.5
 34 -2 -2 7.3 5.1
 34 2 -2 -3.9 4.9
 -34 2 2 15.5 7.2
 34 2 -2 4.4 6.8
 32 -2 -2 5.7 7.4
 32 -2 -2 -4.4 5.5
 32 -2 -2 7.3 6.4
 -32 -2 2 9.7 10.2
 32 2 -2 -3 5.2
 32 2 -2 -6.2 6.3
 -32 2 2 -2.6 8.6
 -30 -2 2 48.9 14
 30 -2 -2 59.69 9.7
 30 -2 -2 71.09 11.9
 30 -2 -2 50.79 9.8
 30 2 -2 70.79 9.7
 30 2 -2 64.09 11.6
 -30 2 2 65.69 15.5
 30 2 -2 55.39 9.8
 28 -2 -2 13.5 8.3
 -28 -2 2 3.8 12.9
 28 -2 -2 -1.4 7.8
 -28 -2 2 -11.2 10.5
 28 -2 -2 2.4 9
 -28 2 2 -21.7 12.8
 28 2 -2 6.5 7.6
 28 2 -2 24.7 8
 28 2 -2 2.7 9.1
 26 -2 -2 91.19 11.7
 26 -2 -2 73.39 10.9
 -26 -2 2 96.69 16.7
 -26 -2 2 97.39 14.5
 26 -2 -2 74.99 13.2
 26 -2 -2 77.59 11.5
 -26 2 2 77.89 16
 26 2 -2 108.39 12.3
 26 2 -2 102.19 16.6
 26 2 -2 84.49 11.6
 24 -2 -2 104.29 13.4
 24 -2 -2 109.49 14.4
 24 -2 -2 107.79 14
 24 -2 -2 109.39 16
 24 2 -2 129.99 17.7
 24 2 -2 136.89 14.4
 -24 2 2 111.09 17.8
 22 -2 -2 412.66 29.6
 22 -2 -2 455.95 30.1
 22 -2 -2 438.76 30
 22 2 -2 459.35 29.7
 22 2 -2 479.05 29.9
 20 -2 -2 25.3 6.3
 20 -2 -2 23.2 6.4
 20 -2 -2 33.5 6.7
 20 2 -2 25.6 6.6
 20 2 -2 26.9 6
 18 -2 -2 10.2 4.8
 18 -2 -2 11.9 5.2
 18 -2 -2 7.7 5
 18 2 -2 9.7 4.6
 18 2 -2 6 4.4
 16 -2 -2 169.58 13.5
 16 -2 -2 160.68 14.3
 16 -2 -2 167.18 13.3
 16 2 -2 183.58 13.8
 16 2 -2 153.48 13.3
 14 -2 -2 351.76 24.8
 14 -2 -2 408.96 25
 -14 2 2 382.06 24.9
 14 2 -2 361.46 24.9
 14 2 -2 363.46 24.8
 14 2 -2 388.76 23.2
 12 -2 -2 132.49 11.4
 12 2 -2 148.09 9.8
 12 2 -2 145.79 12.1
 12 2 -2 148.49 10.8
 10 -2 -2 33.3 5.5
 10 2 -2 39.2 3.9
 -10 2 2 23.5 3.1
 10 2 -2 33.1 3.8
 10 2 -2 38.5 5.3
 -8 -2 2 8.2 2
 8 -2 -2 1.9 4.1
 -8 2 2 12 1.6
 8 2 -2 11.7 2.1
 -6 -2 2 44.7 3.8
 6 -2 -2 42.7 5.7
 -6 2 2 42 3.4
 6 2 -2 43.3 3.8
 4 -2 -2 90.39 8
 -4 -2 2 90.19 6.1
 -4 2 2 93.59 6.1
 4 2 -2 93.59 6.3
 -2 -2 2 1076.19 62.39
 2 -2 -2 1040.1 62.79
 -2 2 2 1096.99 62.39
 2 2 -2 1081.89 62.39
 0 -2 2 102.29 7.2
 0 -2 -2 99.09 6.6
 0 2 -2 103.19 7.2
 0 2 2 111.79 7.3
 2 -2 2 1758.52 100.89
 -2 2 -2 1726.63 100.69
 2 2 2 1727.03 100.89
 4 -2 2 54.89 5
 4 2 2 51.99 5
 -4 2 -2 43.2 4.7
 6 -2 2 49.6 5.3
 -6 2 -2 45 5.4
 6 2 2 41.1 5.1
 8 -2 2 293.17 18.5
 8 2 2 244.38 18.2
 8 2 2 299.47 18.2
 -8 2 -2 282.47 17.9
 8 2 2 262.67 18.2
 10 -2 2 265.97 20.5
 10 -2 2 290.77 20.4
 10 -2 2 330.27 20.7
 10 2 2 299.97 20.7
 -10 2 -2 344.17 20.3
 10 2 2 314.37 20
 10 2 2 315.97 20.2
 12 -2 2 41.4 6.1
 12 -2 2 37.4 6.3
 12 -2 2 44.1 6.3
 12 -2 2 52.69 8.3
 12 2 2 44 6.5
 12 2 2 43.1 6.1
 12 2 2 45.3 6.1
 12 2 2 50.49 6.1
 -12 2 -2 37.3 5.8
 14 -2 2 17.1 5
 14 -2 2 3.9 4.9
 14 -2 2 5.5 3.8
 14 -2 2 16.8 5.6
 14 2 2 -1.9 3.4
 14 2 2 4.3 3.6
 -14 2 -2 4.9 4.8
 14 2 2 -2.3 3.9
 14 2 2 9.7 4.6
 16 -2 2 12.2 5.5
 16 -2 2 10.9 5.7
 16 -2 2 18.2 6.2
 16 -2 2 17.5 4.9
 16 2 2 10.7 5.1
 16 2 2 8.7 4.6
 16 2 2 8.4 5.1
 16 2 2 6.5 5.7
 18 -2 2 74.49 10.6
 18 -2 2 52.49 8.5
 18 2 2 78.59 9.6
 18 2 2 67.39 8.9
 18 2 2 65.39 10.1
 20 -2 2 28.3 7.4
 20 -2 2 35.6 8.1
 20 2 2 31.8 6.7
 20 2 2 37.4 7.5
 22 -2 2 239.88 19.1
 22 -2 2 180.68 21.8
 22 -2 2 241.48 21.1
 22 -2 2 216.68 19.2
 22 -2 2 203.78 21.1
 22 2 2 230.78 19.3
 -22 2 -2 256.57 24.4
 22 2 2 239.18 18.1
 22 2 2 232.38 19.9
 22 2 2 233.78 20.9
 22 2 2 211.58 22.7
 22 2 2 227.98 20.5
 24 -2 2 382.76 30.1
 24 -2 2 376.46 27.2
 24 -2 2 351.76 28.8
 24 -2 2 419.16 27.8
 24 2 2 414.26 28.9
 24 2 2 353.06 27.9
 24 2 2 412.66 31
 -24 2 -2 393.16 31.8
 24 2 2 512.35 34
 24 2 2 320.17 27.6
 26 -2 2 27.9 8
 26 -2 2 32.5 10
 26 -2 2 20.3 8.6
 -26 -2 -2 39.9 12.1
 26 -2 2 10.1 7.9
 26 2 2 17.8 8.9
 26 2 2 22.3 8
 26 2 2 24.3 8.1
 -26 2 -2 20.6 13.1
 26 2 2 23.5 7.7
 28 -2 2 5.4 7.2
 28 -2 2 4 7.4
 -28 -2 -2 1.4 10.3
 28 -2 2 5.6 7.6
 28 -2 2 -2.3 6.5
 28 2 2 1 5.8
 28 2 2 0.3 6.6
 -28 2 -2 0.2 8.6
 30 -2 2 28.2 7.3
 30 -2 2 23.4 7.1
 -30 -2 -2 21.8 8.5
 30 2 2 22.1 6.3
 30 2 2 36.7 8.6
 -30 2 -2 12.5 10.6
 32 -2 2 8.4 5.1
 -32 -2 -2 0.8 10.6
 32 -2 2 20.4 5.5
 -32 2 -2 1 7.8
 32 2 2 15.8 5.9
 35 -3 -2 31.9 5.2
 35 -3 -2 22.5 6
 35 3 -2 22.8 5.3
 35 3 -2 29.8 6.5
 -35 3 2 28.5 7.1
 33 -3 -2 5.2 6.1
 33 -3 -2 -0.9 4.8
 -33 3 2 -10.2 10.5
 33 3 -2 2.8 6.8
 33 3 -2 7.9 5.9
 31 -3 -2 24.9 8.3
 31 -3 -2 14 7.5
 31 -3 -2 13.9 6.6
 -31 -3 2 10 11
 -31 3 2 11.3 12.4
 31 3 -2 5.1 5.3
 31 3 -2 12.6 8.2
 -29 -3 2 75.39 13.2
 29 -3 -2 68.19 12.6
 29 -3 -2 93.29 12
 29 -3 -2 74.59 10.9
 29 -3 -2 61.49 10.6
 29 3 -2 83.19 11.8
 29 3 -2 72.19 10.6
 -29 3 2 68.09 15.4
 29 3 -2 96.39 15
 -27 -3 2 211.38 21.3
 27 -3 -2 221.08 20.1
 27 -3 -2 195.78 17.7
 27 -3 -2 210.48 22.2
 27 -3 -2 191.38 17.9
 27 3 -2 201.38 21
 27 3 -2 225.58 18.9
 27 3 -2 169.88 18.7
 -27 3 2 225.48 23.8
 -25 -3 2 104.09 15
 25 -3 -2 103.49 13.5
 25 -3 -2 113.59 18.1
 25 -3 -2 118.19 13.5
 25 -3 -2 93.69 13.3
 -25 3 2 106.99 16.8
 25 3 -2 109.89 12.7
 25 3 -2 107.49 15.1
 25 3 -2 104.89 16.8
 23 -3 -2 93.89 12.6
 23 -3 -2 76.69 11.5
 23 -3 -2 113.39 12.9
 23 3 -2 102.99 12.7
 23 3 -2 102.09 12.7
 21 -3 -2 312.87 23.7
 21 -3 -2 362.26 24.2
 21 -3 -2 351.66 25.4
 21 3 -2 330.47 23.5
 21 3 -2 341.97 23.7
 19 -3 -2 174.78 15.7
 19 -3 -2 208.58 15.8
 19 -3 -2 213.38 18.3
 19 3 -2 195.48 15.5
 19 3 -2 203.78 16.5
 17 -3 -2 179.78 15
 17 -3 -2 180.98 14.6
 17 -3 -2 166.08 16.7
 17 3 -2 171.38 14.2
 17 3 -2 179.08 14.2
 15 -3 -2 120.39 11.1
 15 -3 -2 120.59 10.7
 15 -3 -2 108.09 11.9
 15 3 -2 115.09 11.3
 15 3 -2 107.19 10.6
 15 3 -2 120.79 9.2
 13 -3 -2 142.39 11.2
 13 -3 -2 103.39 10.4
 13 3 -2 122.39 10.7
 13 3 -2 115.79 9
 -13 3 2 129.59 10.5
 11 -3 -2 141.09 11.5
 11 3 -2 147.29 12.3
 11 3 -2 131.09 9.6
 11 3 -2 139.69 9.5
 -9 -3 2 64.69 5.1
 9 -3 -2 56.09 7.2
 -9 3 2 52.19 4.8
 9 3 -2 64.09 8.9
 9 3 -2 55.09 5.2
 7 -3 -2 1984.6 117.49
 -7 -3 2 2079.59 115.99
 -7 3 2 1947.91 115.99
 7 3 -2 2006.4 116.19
 -5 -3 2 2647.14 154.98
 5 -3 -2 2688.43 155.98
 5 3 -2 2723.73 155.28
 3 -3 -2 71.39 6
 -3 -3 2 62.99 5.1
 3 3 -2 63.99 5.5
 -3 3 2 61.99 5.2
 -1 -3 2 507.75 31
 1 -3 -2 542.75 30.8
 1 3 -2 509.75 31.1
 -1 3 2 526.65 31.1
 1 -3 2 2698.33 156.18
 -1 -3 -2 2686.73 155.28
 -1 3 -2 2685.83 156.08
 1 3 2 2723.63 156.18
 3 -3 2 461.85 28.7
 3 3 2 477.55 28.7
 -3 3 -2 479.55 28.7
 5 -3 2 1286.57 74.89
 5 3 2 1278.07 74.59
 -5 3 -2 1330.77 74.59
 5 3 2 1187.38 74.79
 7 -3 2 80.09 7.5
 7 -3 2 81.79 7.5
 7 3 2 90.19 7.8
 -7 3 -2 85.69 7.9
 7 3 2 76.99 7.2
 7 3 2 50.89 8
 9 -3 2 48.7 6.8
 9 -3 2 39 5.7
 9 -3 2 38.2 5.6
 -9 3 -2 46.4 6
 9 3 2 40.4 6.4
 9 3 2 35.5 5.2
 9 3 2 34.6 5.5
 11 -3 2 17.9 6.5
 11 -3 2 13.4 4.6
 11 -3 2 18.8 5.1
 11 -3 2 29.7 5.4
 11 3 2 13.6 4.9
 -11 3 -2 29.7 5.7
 11 3 2 18.4 4.9
 11 3 2 23.5 5.8
 13 -3 2 87.69 9.1
 13 -3 2 74.29 9.5
 13 -3 2 86.59 10.3
 13 -3 2 70.99 10.1
 13 3 2 85.79 10.6
 13 3 2 99.69 10.3
 13 3 2 76.09 8.7
 13 3 2 85.09 9.5
 -13 3 -2 82.59 9.9
 15 -3 2 41.3 6.5
 15 -3 2 53.99 7.4
 15 -3 2 41.7 8.3
 15 -3 2 39.5 7.5
 15 3 2 47.6 7.1
 15 3 2 38.1 7.1
 15 3 2 33.7 6.6
 15 3 2 44.8 6.9
 17 -3 2 7.2 6.2
 17 -3 2 5.4 6.4
 17 -3 2 3.9 6.1
 17 3 2 16 6
 17 3 2 2.6 4.5
 17 3 2 0.3 5.5
 19 -3 2 436.76 31.4
 19 -3 2 499.95 32
 19 -3 2 478.35 32.9
 19 3 2 472.15 31.2
 21 -3 2 4.1 7.8
 21 -3 2 9.8 7.2
 21 -3 2 11.1 9.5
 21 -3 2 10.1 8.2
 21 -3 2 16.5 7.7
 21 3 2 14.9 9.8
 21 3 2 8.4 9.1
 21 3 2 -9.9 7.6
 21 3 2 -7 8.8
 21 3 2 -1 9.5
 21 3 2 2.6 7.6
 -21 3 -2 -7.1 13.1
 23 -3 2 145.39 16.1
 23 -3 2 147.39 18.2
 23 -3 2 161.68 16.7
 23 -3 2 180.38 16.8
 23 -3 2 160.48 21
 23 3 2 160.28 20.2
 23 3 2 190.58 18.6
 23 3 2 145.89 18.6
 -23 3 -2 168.68 22
 23 3 2 180.78 17.8
 -25 -3 -2 24.5 12.3
 25 -3 2 13.2 9.1
 25 -3 2 0.3 7.6
 25 -3 2 11.3 8.6
 25 -3 2 17.1 8.3
 25 -3 2 11.3 7.7
 25 3 2 22.8 8.3
 25 3 2 11.8 8.9
 25 3 2 -1.9 8.7
 25 3 2 9.8 7.4
 -25 3 -2 12.7 13.5
 27 -3 2 10.8 7.8
 27 -3 2 8.6 8.2
 27 -3 2 1.7 7.4
 -27 -3 -2 15.2 11
 27 -3 2 7.2 7.2
 27 3 2 14.7 7.4
 27 3 2 2.7 6.5
 -27 3 -2 -4.7 12.3
 -29 -3 -2 121.79 12.4
 29 -3 2 105.39 14
 29 -3 2 117.89 13.6
 29 -3 2 83.19 11.5
 29 3 2 154.28 13
 -29 3 -2 144.49 17.6
 29 3 2 155.08 16.1
 -31 -3 -2 7.8 7.3
 31 -3 2 0.7 4.7
 31 -3 2 8.6 5.9
 31 3 2 2.9 6.2
 -31 3 -2 9.6 9.2
 34 -4 -2 248.58 16.6
 34 -4 -2 183.18 15.9
 -34 4 2 203.98 18.5
 34 4 -2 264.67 16.7
 34 4 -2 212.08 16
 -32 -4 2 20.6 8.6
 32 -4 -2 15.9 5.3
 32 -4 -2 24.2 6.2
 32 4 -2 16.5 5.7
 -32 4 2 3.2 10.6
 32 4 -2 8.5 6.3
 30 -4 -2 106.79 12
 30 -4 -2 139.89 16
 30 -4 -2 143.99 13.8
 -30 -4 2 161.08 17.8
 30 -4 -2 149.29 17.6
 -30 4 2 119.19 19.5
 30 4 -2 148.79 16.6
 30 4 -2 140.89 15.9
 28 -4 -2 228.48 20
 -28 -4 2 267.47 23.3
 28 -4 -2 260.67 20.2
 28 -4 -2 231.88 21.9
 28 -4 -2 253.37 23.5
 28 4 -2 250.27 21.3
 28 4 -2 254.07 22.5
 -28 4 2 239.78 25.1
 -26 -4 2 -4.1 11.1
 26 -4 -2 -3.1 7.6
 26 -4 -2 -7.6 6.6
 26 -4 -2 5.1 8.4
 26 -4 -2 -1.5 9.3
 26 4 -2 1.9 8.5
 -26 4 2 19.3 13.4
 26 4 -2 11.3 7.6
 24 -4 -2 432.36 33.5
 -24 -4 2 413.66 32.3
 24 -4 -2 452.65 30.6
 24 -4 -2 472.55 29.6
 24 -4 -2 407.36 31.7
 -24 4 2 425.66 34.1
 24 4 -2 374.86 28.5
 24 4 -2 401.96 31.5
 24 4 -2 443.96 32.4
 22 -4 -2 205.78 17.4
 22 -4 -2 184.08 17
 22 -4 -2 199.28 18.6
 22 4 -2 215.08 17.3
 22 4 -2 221.78 17.2
 20 -4 -2 67.89 11
 20 -4 -2 73.89 9.8
 20 -4 -2 62.29 9.9
 20 4 -2 34 7.1
 20 4 -2 60.59 9.2
 18 -4 -2 891.41 54.59
 18 -4 -2 858.21 55.09
 18 -4 -2 933.61 57.09
 18 4 -2 863.31 54.49
 18 4 -2 920.41 55.09
 16 -4 -2 59.89 8.4
 16 -4 -2 56.89 9.1
 16 -4 -2 54.39 8.1
 16 4 -2 68.09 9
 16 4 -2 58.39 8.2
 16 4 -2 69.69 7.6
 14 -4 -2 528.25 34.5
 14 -4 -2 569.24 36.4
 14 -4 -2 545.95 35.2
 14 4 -2 571.44 35.2
 14 4 -2 582.04 33.8
 14 4 -2 508.65 34.6
 12 -4 -2 416.56 28.1
 12 -4 -2 422.86 28.4
 12 4 -2 403.46 28.3
 -12 4 2 437.26 27.2
 12 4 -2 467.45 27
 12 4 -2 444.86 27.1
 -10 -4 2 66.29 5.9
 10 -4 -2 78.79 8.8
 10 4 -2 79.09 6.5
 -10 4 2 70.99 7.3
 -10 4 2 68.39 8.1
 10 4 -2 58.39 8.3
 10 4 -2 73.29 6.3
 -8 -4 2 2258.47 128.29
 8 -4 -2 2298.67 129.99
 -8 4 2 2152.38 129.19
 -8 4 2 2158.88 128.59
 8 4 -2 2113.19 129.79
 8 4 -2 2314.87 128.89
 -6 -4 2 566.44 33.1
 6 -4 -2 593.14 34.5
 6 4 -2 549.45 33.6
 6 4 -2 544.55 34.4
 -6 4 2 543.95 33.5
 4 -4 -2 2585.04 147.99
 -4 -4 2 2549.15 147.39
 4 4 -2 2497.85 147.69
 -4 4 2 2566.34 147.69
 -2 -4 2 2075.89 121.29
 2 -4 -2 2086.99 121.29
 -2 4 2 2124.69 122.19
 -2 4 2 2124.59 121.59
 2 4 -2 2056.09 121.49
 0 -4 -2 430.36 25.2
 0 -4 2 428.16 25.9
 0 4 2 423.36 26.3
 0 4 2 411.36 26
 0 4 -2 429.66 25.9
 2 -4 2 2424.16 138.49
 -2 4 -2 2294.47 138.69
 -2 4 -2 2414.86 138.39
 2 4 2 2394.26 138.69
 2 4 2 2437.06 138.49
 2 4 2 2337.67 138.59
 4 -4 2 191.18 13.3
 -4 4 -2 198.98 13.7
 4 4 2 185.78 13.2
 -4 4 -2 195.78 13.1
 4 4 2 189.68 13
 4 4 2 182.98 13.9
 6 -4 2 539.65 33.9
 6 -4 2 535.55 33.8
 6 4 2 543.35 33.5
 6 4 2 545.05 33.4
 -6 4 -2 570.54 33.5
 6 4 2 525.35 34.1
 -6 4 -2 556.54 33.9
 8 -4 2 980.2 60.49
 8 -4 2 1037.9 61.19
 8 -4 2 1007.3 60.99
 8 4 2 959.3 61.29
 -8 4 -2 1104.29 60.79
 8 4 2 983.9 60.49
 -8 4 -2 1011 60.99
 8 4 2 1030.5 60.59
 10 -4 2 303.97 21
 10 -4 2 301.47 20.3
 10 -4 2 308.77 20.7
 10 -4 2 289.67 22.3
 10 4 2 288.27 20.1
 -10 4 -2 308.07 20.6
 10 4 2 266.87 20
 10 4 2 291.67 21.1
 -10 4 -2 291.67 20.5
 12 -4 2 892.81 55.29
 12 -4 2 862.21 55.59
 12 -4 2 894.01 55.19
 12 -4 2 933.51 55.49
 12 4 2 914.71 54.79
 12 4 2 830.62 54.29
 12 4 2 941.91 55.69
 12 4 2 893.51 54.79
 -12 4 -2 883.61 55.19
 -12 4 -2 973.3 55.19
 14 -4 2 86.29 10.9
 14 -4 2 87.59 10.2
 14 -4 2 73.79 10.3
 14 -4 2 74.79 9.6
 14 4 2 83.29 11.6
 14 4 2 74.69 10.5
 -14 4 -2 73.49 9.8
 14 4 2 70.69 9.2
 14 4 2 75.89 10.4
 -14 4 -2 65.09 9.7
 16 -4 2 691.33 44
 16 -4 2 701.23 43.4
 16 -4 2 639.84 47.4
 16 -4 2 715.93 44.1
 16 4 2 644.64 43
 16 4 2 728.83 43.7
 16 4 2 662.93 43
 16 4 2 690.33 43.3
 18 -4 2 114.49 12.5
 18 -4 2 117.39 14.2
 18 -4 2 125.29 14.1
 18 4 2 119.09 15.1
 18 4 2 108.39 11.8
 20 -4 2 416.76 32.7
 20 -4 2 418.36 32.4
 20 -4 2 415.46 32.9
 20 -4 2 488.45 31.6
 20 -4 2 469.55 31.2
 -20 4 -2 415.26 34.6
 20 4 2 486.85 32.4
 20 4 2 457.95 33.5
 20 4 2 416.66 32.4
 20 4 2 469.15 34.3
 22 -4 2 177.38 19.2
 22 -4 2 181.18 18.9
 22 -4 2 201.98 20
 -22 -4 -2 191.88 21.3
 22 -4 2 182.88 18
 22 -4 2 190.58 20.3
 22 4 2 188.08 21.1
 22 4 2 181.28 18.9
 22 4 2 199.18 19.6
 -22 4 -2 243.78 24.1
 22 4 2 219.88 20.1
 24 -4 2 -12.4 7
 -24 -4 -2 -0.6 11.2
 24 -4 2 11.8 8.6
 24 -4 2 13.1 8
 24 -4 2 12.7 8.3
 24 -4 2 13.8 8.5
 24 4 2 -4.1 8.8
 24 4 2 9.2 11.4
 24 4 2 0.3 9
 24 4 2 -2.4 7.8
 -24 4 -2 -0.3 13.4
 26 -4 2 141.89 14.9
 26 -4 2 144.29 16.4
 26 -4 2 112.49 16.1
 26 -4 2 137.79 14.7
 -26 -4 -2 125.19 14.7
 26 -4 2 145.29 14.7
 26 4 2 133.59 16.3
 -26 4 -2 151.88 20.4
 26 4 2 137.09 15.4
 -28 -4 -2 131.79 13.7
 28 -4 2 137.49 13.9
 28 -4 2 139.79 15.2
 -28 4 -2 166.38 18.7
 28 4 2 171.28 15.2
 28 4 2 149.79 17
 -30 -4 -2 28.3 8.4
 30 -4 2 17.9 5
 -30 4 -2 3.4 9.5
 30 4 2 20.5 5.8
 30 4 2 22.7 7.2
 32 -4 2 116.89 10.2
 -32 4 -2 106.79 12.1
 32 4 2 114.49 10.9
 -33 -5 2 19.3 7.4
 33 -5 -2 19.6 6.1
 33 -5 -2 27.8 6.3
 33 5 -2 20.9 5.9
 -33 5 2 18.6 6.9
 33 5 -2 17.2 5.7
 -31 -5 2 325.27 24
 31 -5 -2 310.57 23.8
 31 -5 -2 328.47 23.8
 31 5 -2 351.26 24
 -31 5 2 323.17 26
 31 5 -2 278.97 21.7
 29 -5 -2 66.59 9.8
 29 -5 -2 56.19 10.6
 29 -5 -2 45.1 7.4
 -29 -5 2 65.19 12.9
 29 -5 -2 57.49 11
 29 5 -2 51.39 10.2
 29 5 -2 48.8 9.3
 -29 5 2 31 13.6
 27 -5 -2 673.53 42.8
 -27 -5 2 674.43 44.9
 27 -5 -2 657.73 44.2
 27 -5 -2 636.04 45.3
 27 -5 -2 622.14 42
 27 5 -2 694.53 44.4
 -27 5 2 647.04 46.2
 27 5 -2 649.04 43.3
 25 -5 -2 1031.6 65.59
 25 -5 -2 1060.59 64.39
 25 -5 -2 1003.4 61.89
 25 -5 -2 1064.29 63.09
 -25 -5 2 937.11 64.09
 -25 5 2 988.5 65.59
 25 5 -2 927.81 61.49
 25 5 -2 1043 64.39
 25 5 -2 1000.4 63.09
 23 -5 -2 238.48 23.3
 23 -5 -2 206.78 19.6
 23 -5 -2 206.98 19.2
 23 -5 -2 199.68 21
 -23 -5 2 168.58 22.1
 -23 5 2 213.18 26.5
 23 5 -2 174.68 19.6
 23 5 -2 197.38 17.3
 21 -5 -2 795.92 50.59
 21 -5 -2 749.23 51.19
 21 -5 -2 824.52 52.39
 21 5 -2 868.41 50.89
 19 -5 -2 71.09 9.2
 19 -5 -2 71.99 12.4
 19 -5 -2 63.09 9.5
 19 5 -2 65.59 8.8
 17 -5 -2 1466.95 88.59
 17 -5 -2 1457.65 86.59
 17 -5 -2 1376.66 86.99
 17 5 -2 1488.75 86.99
 15 -5 -2 864.91 54.59
 15 -5 -2 923.31 56.19
 15 -5 -2 904.91 55.29
 15 5 -2 932.71 55.49
 15 5 -2 867.31 53.89
 13 -5 -2 277.37 20
 13 -5 -2 244.88 18.1
 13 -5 -2 247.88 19.3
 13 5 -2 240.68 17.7
 13 5 -2 276.87 17.9
 13 5 -2 272.07 19.4
 11 -5 -2 937.31 58.29
 11 -5 -2 943.91 58.39
 11 5 -2 954.1 57.09
 11 5 -2 1001.9 57.09
 11 5 -2 927.01 58.49
 -9 -5 2 453.95 28.6
 9 -5 -2 500.85 30.6
 9 5 -2 475.15 30.9
 9 5 -2 477.55 29.4
 -9 5 2 466.05 29.2
 9 5 -2 487.55 29.4
 -7 -5 2 1396.86 80.29
 7 -5 -2 1444.36 81.59
 -7 5 2 1267.87 81.19
 7 5 -2 1346.77 81.09
 -7 5 2 1391.16 80.69
 -7 5 2 1399.76 80.99
 7 5 -2 1415.86 80.99
 7 5 -2 1355.26 81.79
 5 -5 -2 3933.91 218.98
 -5 -5 2 3787.42 218.18
 -5 5 2 3819.12 218.58
 5 5 -2 3598.84 218.88
 5 5 -2 3774.02 219.18
 -5 5 2 3920.61 218.88
 5 5 -2 3877.21 218.88
 -5 5 2 3529.95 218.98
 3 -5 -2 30 4
 -3 -5 2 19.3 3.1
 3 5 -2 26 4.6
 3 5 -2 28.8 4.6
 -3 5 2 27.8 4.3
 -3 5 2 31.9 4.6
 -3 5 2 30.8 4.4
 3 5 -2 30 4.5
 1 -5 -2 757.22 44.8
 -1 -5 2 784.12 45.3
 1 5 -2 759.02 45.6
 -1 5 2 770.62 45.5
 -1 5 2 742.23 45.7
 1 5 -2 724.33 45.7
 -1 5 2 785.52 45.9
 1 -5 2 59.69 5.9
 -1 5 -2 54.19 6.7
 1 5 2 43.9 5.9
 -1 5 -2 64.89 6.8
 1 5 2 66.59 6.8
 1 5 2 59.09 6.8
 3 -5 2 2309.67 130.79
 3 5 2 2170.18 130.79
 -3 5 -2 2240.58 130.89
 3 5 2 2212.08 130.59
 3 5 2 2254.77 131.09
 -3 5 -2 2255.87 130.59
 5 -5 2 655.13 39.4
 5 5 2 615.34 39.6
 -5 5 -2 710.53 39.4
 5 5 2 613.64 39.2
 5 5 2 630.54 39.1
 -5 5 -2 618.24 39.3
 7 -5 2 88.39 8.8
 7 -5 2 102.99 11
 7 -5 2 86.49 9.3
 7 5 2 80.09 8.3
 -7 5 -2 80.19 9.4
 7 5 2 82.29 8.4
 7 5 2 102.19 10.1
 -7 5 -2 93.99 9.1
 9 -5 2 765.62 49.1
 9 -5 2 771.62 48.2
 9 -5 2 774.42 49.9
 -9 5 -2 831.52 49.2
 9 5 2 749.92 48
 9 5 2 829.92 48.7
 -9 5 -2 841.42 48.7
 9 5 2 793.12 48.3
 9 5 2 775.32 49.5
 11 -5 2 224.18 19.2
 11 -5 2 201.28 17.8
 11 -5 2 244.38 17.7
 11 5 2 212.28 16.6
 -11 5 -2 249.48 17.8
 11 5 2 227.78 19.5
 11 5 2 234.98 16.9
 11 5 2 212.48 16.4
 -11 5 -2 202.18 17.3
 13 -5 2 115.59 12.8
 13 -5 2 104.29 13.5
 13 -5 2 105.69 12.3
 13 5 2 133.79 13.2
 13 5 2 137.29 13
 -13 5 -2 96.09 11.2
 13 5 2 98.29 10.7
 13 5 2 110.49 12.6
 -13 5 -2 96.29 13.1
 15 -5 2 872.81 54.99
 15 -5 2 898.11 54.99
 15 -5 2 803.82 54.09
 15 5 2 887.61 53.99
 15 5 2 947.01 54.99
 15 5 2 836.62 53.79
 -15 5 -2 861.11 54.39
 17 -5 2 35.9 8.6
 17 -5 2 33.6 8.3
 17 -5 2 19.3 8.6
 17 5 2 34.1 8.2
 17 5 2 31.6 7.4
 19 -5 2 936.01 58.39
 19 -5 2 912.11 56.39
 -19 -5 -2 862.01 58.09
 19 -5 2 927.51 57.79
 19 -5 2 909.01 57.19
 19 -5 2 849.72 57.09
 19 5 2 866.81 58.89
 19 5 2 833.52 56.59
 19 5 2 966.5 59.99
 19 5 2 919.51 57.29
 -19 5 -2 906.91 59.39
 21 -5 2 207.28 18.7
 21 -5 2 226.48 18.7
 -21 -5 -2 204.08 21.9
 21 -5 2 214.78 19.9
 21 -5 2 214.78 19.8
 21 5 2 219.88 19.9
 21 5 2 172.38 19.9
 -21 5 -2 188.28 23.2
 21 5 2 190.88 22.6
 21 5 2 182.88 20.3
 23 -5 2 218.08 18.4
 23 -5 2 162.38 15.7
 -23 -5 -2 175.88 20.5
 23 -5 2 194.18 19.1
 23 -5 2 189.18 19
 23 5 2 219.38 22.2
 23 5 2 197.28 19.9
 -23 5 -2 242.88 23.6
 23 5 2 187.68 19.2
 25 -5 2 559.74 35
 25 -5 2 454.15 32.7
 25 -5 2 503.05 33.8
 25 -5 2 467.75 32.5
 -25 -5 -2 498.95 35.6
 25 5 2 522.45 33.8
 -25 5 -2 475.55 37.3
 25 5 2 521.35 36.5
 25 5 2 530.95 35.1
 27 -5 2 40 7.8
 27 -5 2 35.7 8.3
 -27 -5 -2 37.9 10.9
 27 -5 2 34.1 6.7
 27 5 2 46.4 8.6
 27 5 2 47 9.8
 -27 5 -2 48.4 10.1
 29 -5 2 441.36 31.2
 -29 -5 -2 468.25 31.6
 -29 5 -2 497.65 34.2
 29 5 2 558.24 33.5
 29 5 2 518.35 31.9
 -31 -5 -2 27.5 6.8
 31 -5 2 19.7 4.9
 31 5 2 23.5 5.6
 -31 5 -2 29.2 8.2
 31 5 2 17.4 4.7
 34 -6 -2 42.7 5.8
 -34 -6 2 65.69 7.9
 34 6 -2 54.49 5.9
 -34 6 2 46.2 7.8
 32 -6 -2 22.9 6.3
 -32 -6 2 22.4 8
 32 -6 -2 13.6 5.4
 32 6 -2 18.9 5.8
 -32 6 2 23.3 7.1
 -30 -6 2 92.19 11.7
 30 -6 -2 84.39 11.3
 30 -6 -2 111.39 13.8
 30 -6 -2 123.99 13.4
 30 6 -2 99.19 12.9
 -30 6 2 121.19 16.2
 28 -6 -2 105.09 10.6
 -28 -6 2 89.49 13.9
 28 -6 -2 95.99 13.7
 28 -6 -2 92.29 15.4
 28 -6 -2 122.09 15.9
 28 6 -2 119.29 15.1
 -28 6 2 126.09 18.9
 26 -6 -2 9 8.1
 26 -6 -2 0.4 7.6
 26 -6 -2 18.7 9
 26 -6 -2 0.9 9.2
 -26 -6 2 16.2 12
 -26 6 2 9.8 13.4
 26 6 -2 -0.9 6.4
 26 6 -2 0.9 7.7
 24 -6 -2 232.08 19
 24 -6 -2 197.88 23.2
 24 -6 -2 231.88 21
 -24 -6 2 211.28 23.6
 24 -6 -2 249.97 22.4
 24 -6 -2 208.38 21
 24 6 -2 237.28 19.1
 24 6 -2 238.58 21.1
 -24 6 2 257.07 25.4
 22 -6 -2 3.8 8.6
 22 -6 -2 19.1 13.4
 22 -6 -2 -6.3 8.5
 22 -6 -2 4.3 11.3
 22 -6 -2 -6.6 7.4
 -22 -6 2 25.8 12.2
 22 6 -2 20.8 7.1
 22 6 -2 1.3 8.1
 -22 6 2 17.3 14
 20 -6 -2 136.89 19.3
 -20 -6 2 113.09 18.8
 20 -6 -2 126.49 18.8
 20 -6 -2 126.29 14.2
 20 6 -2 157.58 17.2
 -20 6 2 176.58 27.2
 20 6 -2 123.39 15.9
 18 -6 -2 253.77 20.4
 18 -6 -2 272.47 23.5
 18 6 -2 298.27 22.3
 16 -6 -2 3.1 7.1
 16 -6 -2 14 7.2
 16 -6 -2 4.6 7.5
 16 6 -2 -5.3 5.6
 16 6 -2 5.4 5.8
 14 -6 -2 431.36 30.4
 14 -6 -2 448.86 31.2
 14 6 -2 473.65 30.9
 14 6 -2 453.65 29.4
 14 6 -2 445.06 29.3
 12 -6 -2 391.36 26.1
 12 -6 -2 350.06 25.2
 12 6 -2 351.66 23.3
 12 6 -2 338.37 25.9
 12 6 -2 345.67 23.5
 10 -6 -2 98.49 10.6
 10 -6 -2 91.89 11
 10 6 -2 82.99 11.6
 10 6 -2 99.79 9
 10 6 -2 94.49 8.7
 -10 6 2 89.59 10.5
 8 -6 -2 1084.19 62.39
 8 -6 -2 997.9 62.79
 -8 6 2 969.9 62.19
 -8 6 2 1012.5 61.19
 8 6 -2 1038.2 61.79
 8 6 -2 1051.39 62.39
 -8 6 2 1050.29 61.89
 8 6 -2 1048.6 61.89
 6 -6 -2 9.1 4.5
 -6 -6 2 6.6 2.7
 6 -6 -2 -1.3 5.5
 6 6 -2 2.6 3.5
 -6 6 2 4.2 4.1
 -6 6 2 5.7 3.7
 6 6 -2 3.3 4.1
 -6 6 2 3.2 3.3
 6 6 -2 14 5
 4 -6 -2 856.81 51.39
 -4 -6 2 852.31 50.89
 -4 6 2 914.11 51.99
 4 6 -2 840.42 51.69
 4 6 -2 834.12 51.89
 -4 6 2 863.51 51.49
 -4 6 2 837.22 52.09
 4 6 -2 883.91 51.89
 -2 -6 2 1349.16 79.89
 2 -6 -2 1494.85 82.19
 -2 6 2 1393.66 80.99
 -2 6 2 1421.86 80.69
 2 6 -2 1335.47 80.29
 -2 6 2 1308.27 80.29
 2 6 -2 1303.17 80.59
 2 6 -2 1321.97 80.39
 0 -6 2 448.86 28.1
 0 6 -2 449.46 28.5
 0 6 2 446.46 28.9
 0 6 2 473.55 28.9
 0 6 -2 436.76 28.1
 0 6 -2 461.55 28.8
 0 6 2 465.85 28.9
 2 -6 2 2084.69 117.29
 -2 6 -2 1990.5 117.49
 2 6 2 1999.4 117.59
 2 6 2 1948.21 117.39
 2 6 2 1979.4 117.29
 -2 6 -2 2000.9 117.19
 4 -6 2 85.19 9.6
 4 -6 2 81.59 7.4
 -4 6 -2 82.59 9.6
 4 6 2 79.79 9.4
 4 6 2 86.39 10.9
 -4 6 -2 91.09 9.8
 4 6 2 93.09 9.4
 6 -6 2 618.24 42.5
 6 -6 2 703.63 42.3
 6 -6 2 669.63 40.7
 6 6 2 642.24 40.9
 -6 6 -2 692.53 41.7
 6 6 2 679.43 42.5
 -6 6 -2 692.33 42
 6 6 2 665.93 41.3
 6 6 2 669.13 41.7
 8 -6 2 179.18 16.2
 8 -6 2 177.98 13.9
 8 -6 2 202.18 17.5
 -8 6 -2 197.18 15.6
 8 6 2 207.78 15.3
 -8 6 -2 180.08 15.5
 8 6 2 195.78 15.4
 8 6 2 161.78 13.8
 8 6 2 168.88 16.1
 10 -6 2 666.63 44
 10 -6 2 676.13 42.2
 10 -6 2 655.73 44
 -10 6 -2 733.03 42.8
 -10 6 -2 722.03 43.8
 10 6 2 695.33 45.1
 10 6 2 599.54 42.9
 10 6 2 692.03 42.9
 10 6 2 680.43 42.3
 12 -6 2 310.97 24.4
 12 -6 2 340.07 23.3
 12 -6 2 318.57 25.5
 12 6 2 343.37 23.5
 -12 6 -2 311.57 23.9
 -12 6 -2 321.57 24.3
 12 6 2 331.57 23.9
 12 6 2 361.86 26.7
 14 -6 2 60.09 9.2
 14 -6 2 48.8 9.1
 14 -6 2 57.19 9.6
 14 6 2 50.39 9.3
 14 6 2 41.2 8.4
 -14 6 -2 40.9 8.4
 14 6 2 57.39 9.4
 16 -6 2 301.87 22.5
 16 -6 2 302.97 24.1
 16 -6 2 251.67 22
 16 6 2 308.37 22.8
 16 6 2 269.47 23
 18 -6 2 119.19 14.6
 -18 -6 -2 99.99 15.4
 18 -6 2 104.39 14.3
 18 -6 2 123.19 16.8
 18 -6 2 105.99 15.7
 18 -6 2 111.99 16.6
 18 6 2 114.19 14.6
 18 6 2 115.99 13.7
 18 6 2 128.69 16.7
 -18 6 -2 114.89 17
 18 6 2 107.79 14.2
 18 6 2 88.59 12.8
 20 -6 2 14.3 10.5
 -20 -6 -2 -1.1 11.7
 20 -6 2 13.6 8
 20 -6 2 18.4 9.3
 20 -6 2 12.3 8.6
 20 6 2 3.3 8.4
 20 6 2 -2.4 9.5
 -20 6 -2 3 12.8
 20 6 2 -5.5 9.4
 22 -6 2 73.89 11.6
 22 -6 2 98.69 11.8
 22 -6 2 94.29 14.4
 22 -6 2 72.39 10.5
 -22 -6 -2 66.69 14
 22 6 2 112.99 16.2
 -22 6 -2 62.59 15.5
 22 6 2 79.49 12.9
 22 6 2 79.79 11.8
 24 -6 2 23.7 8.8
 24 -6 2 20.1 7.8
 24 -6 2 36.7 9.2
 -24 -6 -2 14.1 12.1
 24 -6 2 31 8.7
 -24 6 -2 23.7 13.4
 24 6 2 36.8 10.1
 24 6 2 18.6 6.8
 24 6 2 20.8 8.8
 26 -6 2 142.59 13
 26 -6 2 126.59 12.7
 -26 -6 -2 162.28 16.7
 26 -6 2 150.88 12.7
 26 6 2 181.48 15.8
 26 6 2 143.19 17
 -26 6 -2 98.59 14.9
 28 -6 2 41.4 6.2
 -28 -6 -2 44.6 7.7
 28 -6 2 58.29 7.4
 -28 6 -2 31 10.7
 28 6 2 49.8 8.4
 28 6 2 34.4 6.1
 -30 -6 -2 9.9 4.7
 30 -6 2 7.6 3.4
 -30 6 -2 12.9 7.2
 30 6 2 22 5.3
 30 6 2 13.3 4.6
 31 -7 -2 5.2 5.8
 -31 -7 2 -1.7 5.3
 -31 7 2 14 6.2
 31 7 -2 5.5 5.5
 29 -7 -2 7.5 7
 -29 -7 2 6.4 9.7
 -29 7 2 -11.5 9.4
 29 7 -2 -3.4 4.3
 27 -7 -2 0.9 7.9
 -27 -7 2 0.2 7.8
 27 -7 -2 9.5 7.5
 27 7 -2 14 7.5
 -27 7 2 -1 12
 -25 -7 2 71.19 14
 25 -7 -2 67.99 11
 25 -7 -2 72.89 11.9
 25 -7 -2 93.59 11.9
 25 -7 -2 56.39 13.3
 25 7 -2 88.89 11.4
 -25 7 2 79.09 15.6
 25 7 -2 48.6 9.2
 23 -7 -2 33.1 8.4
 23 -7 -2 13.3 8.9
 -23 -7 2 32.1 12.8
 23 -7 -2 33.5 10.6
 -23 -7 2 47 13.2
 23 7 -2 22.4 7.9
 23 7 -2 26.4 9
 -23 7 2 22.7 14.4
 -21 -7 2 5.9 12.2
 21 -7 -2 9.6 9.8
 21 -7 -2 9.6 9.7
 -21 -7 2 -3.5 12.3
 21 -7 -2 -12.3 8.4
 21 7 -2 -7.8 7.8
 -21 7 2 -4.4 13.9
 21 7 -2 -5.5 6.5
 19 -7 -2 18.9 10.7
 -19 -7 2 33.1 12.7
 19 -7 -2 2.9 8.8
 19 -7 -2 15.4 13.2
 -19 -7 2 29.8 13.1
 19 7 -2 24 9.3
 -19 7 2 -2.3 13.5
 19 7 -2 7.8 6.7
 17 -7 -2 7.8 8.9
 17 -7 -2 4.6 8.3
 17 7 -2 9.6 6.7
 15 -7 -2 120.59 14.4
 15 -7 -2 81.29 14.2
 15 7 -2 127.99 13.2
 15 7 -2 129.89 15.4
 15 7 -2 111.99 11.9
 13 -7 -2 0 7
 13 -7 -2 12 7.3
 13 7 -2 -3.9 5.8
 13 7 -2 4.1 4.8
 13 7 -2 -2.4 6.8
 11 -7 -2 333.57 25.3
 11 -7 -2 346.07 24.5
 11 7 -2 348.27 25.7
 11 7 -2 349.37 23.6
 11 7 -2 345.87 23.9
 9 -7 -2 14.4 6.5
 9 -7 -2 23.2 6.1
 -9 7 2 23.1 7
 9 7 -2 3.1 5.3
 9 7 -2 8.1 4.7
 9 7 -2 5.8 5.5
 7 -7 -2 125.59 11.2
 7 -7 -2 125.49 13
 7 7 -2 122.29 11.4
 7 7 -2 119.09 11.2
 7 7 -2 132.59 12
 -7 7 2 122.79 12.5
 -7 7 2 131.89 11.6
 -7 7 2 127.99 12.3
 5 -7 -2 99.29 10.8
 5 -7 -2 98.69 9
 -5 7 2 89.99 10.5
 5 7 -2 111.79 10.3
 5 7 -2 89.79 9.9
 -5 7 2 96.29 9.6
 5 7 -2 107.49 10.8
 -5 7 2 103.79 10.3
 -3 -7 2 162.18 12.1
 3 -7 -2 172.08 15.1
 -3 7 2 176.18 15.1
 3 7 -2 171.88 13.8
 -3 7 2 212.58 14.8
 3 7 -2 161.88 13.5
 -3 7 2 179.88 13.5
 -3 7 2 173.18 14.3
 3 7 -2 182.08 13.9
 -1 -7 2 44.8 5.8
 1 7 -2 54.89 6.7
 -1 7 2 46.9 6.7
 1 7 -2 47.2 6.6
 -1 7 2 53.19 7.2
 1 7 -2 45.5 6.3
 -1 7 2 46.5 6.7
 -1 7 2 39.6 6.5
 1 -7 2 276.47 18.4
 1 7 2 243.98 19.3
 -1 7 -2 276.27 19.7
 1 7 2 271.07 19.4
 1 7 2 284.17 19.9
 -1 7 -2 263.07 19.2
 1 7 2 270.47 19
 3 -7 2 124.79 15
 3 -7 2 125.59 11.4
 3 7 2 133.49 11.7
 3 7 2 142.09 13.3
 -3 7 -2 134.79 12
 3 7 2 127.59 11.6
 -3 7 -2 125.19 11.9
 3 7 2 132.79 12.7
 5 -7 2 0.3 6.1
 5 -7 2 9.8 5.5
 5 7 2 10 6.2
 5 7 2 6.2 5.7
 -5 7 -2 -1.2 4.8
 5 7 2 -15.3 5
 -5 7 -2 -4.3 4.3
 5 7 2 -6.4 5.8
 7 -7 2 41.8 9.7
 7 -7 2 35.5 6.4
 7 -7 2 54.79 8.4
 7 7 2 30.2 8.3
 7 7 2 40.7 7.6
 -7 7 -2 34.9 6.5
 7 7 2 28.4 6.5
 -7 7 -2 38.2 7.3
 7 7 2 52.19 7.5
 9 -7 2 44.1 9
 9 -7 2 53.59 7.7
 9 -7 2 51.99 9.4
 9 7 2 43 8.2
 9 7 2 44.5 9.6
 -9 7 -2 46.2 9.5
 9 7 2 41.3 7.5
 -9 7 -2 48.4 8.9
 11 -7 2 16.3 8.9
 11 -7 2 11.1 5.8
 11 -7 2 12.9 10.2
 -11 7 -2 2 7.9
 11 7 2 20.5 8
 -11 7 -2 8.8 7.1
 11 7 2 9.8 10.3
 11 7 2 13.9 6.4
 13 -7 2 -5.2 8
 13 -7 2 1.9 7.7
 13 -7 2 -11.4 6.5
 13 7 2 3.7 8.1
 -13 7 -2 4.7 7.4
 13 7 2 13.6 8.4
 15 -7 2 81.19 11
 15 -7 2 69.59 11
 15 -7 2 77.29 12.5
 15 -7 2 60.99 13.1
 15 -7 2 66.49 11.4
 -15 -7 -2 74.19 14.6
 15 -7 2 65.79 12.8
 15 7 2 70.29 13.9
 15 7 2 91.49 11.9
 15 7 2 83.79 13.3
 15 7 2 81.09 11.2
 15 7 2 70.29 15.3
 15 7 2 75.29 12.4
 -17 -7 -2 -0.2 11.9
 17 -7 2 4.5 7.4
 17 -7 2 0.8 9.2
 17 -7 2 11.3 12.3
 17 -7 2 5.9 8.8
 17 -7 2 13.6 8.6
 17 7 2 12.7 9.8
 17 7 2 12.6 9.2
 17 7 2 21.3 13.4
 17 7 2 9.1 8.2
 17 7 2 25 10.8
 -19 -7 -2 4.3 11.7
 19 -7 2 7.8 8
 19 -7 2 7.1 9
 19 -7 2 -5.9 7.4
 19 -7 2 -9.3 9.1
 19 -7 2 7.3 8.6
 19 7 2 7.6 11.2
 19 7 2 -1.8 8.8
 19 7 2 0.1 9.7
 -19 7 -2 0.5 12.9
 19 7 2 -3.2 9.3
 19 7 2 6 7.5
 -21 -7 -2 9.1 12
 21 -7 2 -3.7 8.3
 21 -7 2 20.3 7.7
 21 -7 2 -3.5 7.7
 21 -7 2 3.4 8.1
 21 7 2 6.3 9.3
 -21 7 -2 15.1 13.5
 21 7 2 18.5 8.8
 21 7 2 12.1 9.7
 -23 -7 -2 14.2 11.6
 23 -7 2 5.2 7.9
 23 -7 2 -9.1 7.4
 23 -7 2 25.6 8.3
 23 -7 2 21 7.4
 -23 -7 -2 17.6 10.7
 -23 7 -2 12.9 13
 23 7 2 6.5 8.3
 23 7 2 2.5 8
 23 7 2 17.6 9.3
 -25 -7 -2 -0.5 7
 25 -7 2 -2.9 4.4
 25 -7 2 -3.7 5.8
 25 -7 2 0.2 6.9
 -25 -7 -2 -7.1 8.6
 25 7 2 -3.5 6.7
 -25 7 -2 -0.7 10.8
 25 7 2 7.3 7.2
 27 -7 2 7.6 5.7
 27 -7 2 7.9 4.2
 -27 -7 -2 13 6.5
 27 7 2 5.1 5.7
 -27 7 -2 3.3 8.9
 27 7 2 -0.9 5.8
 -29 -7 -2 15.3 6.7
 29 -7 2 8.4 3.4
 -29 7 -2 0.3 6.8
 29 7 2 4.9 4.3
 29 7 2 5.8 3.3
 30 -8 -2 21.9 5.8
 -30 -8 2 16.2 5.6
 -30 8 2 12.6 7.4
 30 8 -2 15.3 4.4
 -28 -8 2 73.59 10.3
 28 -8 -2 61.79 8.9
 -28 8 2 46.7 11.1
 28 8 -2 76.29 11.6
 26 -8 -2 19.6 7.8
 -26 -8 2 17 8.5
 26 -8 -2 25.9 9
 26 -8 -2 20 6.1
 26 8 -2 39.7 8.5
 -26 8 2 19.7 11.3
 -24 -8 2 300.67 25.5
 24 -8 -2 290.07 23
 24 -8 -2 270.47 23
 -24 -8 2 281.27 24.4
 24 -8 -2 238.58 20.3
 -24 8 2 353.96 34.3
 24 8 -2 221.88 20.2
 -22 -8 2 102.49 15.7
 -22 -8 2 63.59 14.5
 22 -8 -2 55.09 11.9
 22 -8 -2 65.89 12.4
 22 -8 -2 109.69 15.2
 22 8 -2 86.89 11.5
 22 8 -2 79.09 11.1
 20 -8 -2 27 11.2
 20 -8 -2 38.4 11.4
 -20 -8 2 44.4 13.9
 -20 -8 2 38 13.3
 20 -8 -2 51.09 10.9
 20 8 -2 41.5 9.2
 20 8 -2 31 9.7
 -20 8 2 31.6 12.7
 18 -8 -2 130.79 18.9
 18 -8 -2 137.89 20.5
 18 -8 -2 131.79 17
 -18 -8 2 80.69 15.8
 -18 -8 2 104.29 17.1
 18 8 -2 123.39 16.3
 18 8 -2 111.19 14.1
 -18 8 2 116.39 16.1
 18 8 -2 117.59 14.5
 -16 -8 2 -1.2 13.7
 16 -8 -2 -2.4 11.3
 16 -8 -2 -10.7 11
 -16 -8 2 -0.8 11.7
 16 -8 -2 -9.7 12.6
 -16 8 2 3.9 12.1
 16 8 -2 -7.6 8.6
 16 8 -2 5.8 8
 16 8 -2 -0.8 6.3
 16 8 -2 -2.4 7.7
 14 -8 -2 371.46 29
 14 -8 -2 352.46 27.7
 14 8 -2 374.66 26.8
 14 8 -2 371.46 27.9
 12 -8 -2 286.07 22.8
 12 -8 -2 309.17 24.5
 12 8 -2 293.47 21.9
 12 8 -2 288.67 22.3
 12 8 -2 303.77 24.6
 10 -8 -2 16.4 8.2
 10 -8 -2 20.1 10.1
 10 8 -2 11.4 7.2
 -10 8 2 16.6 9.2
 10 8 -2 16.6 6
 10 8 -2 10.6 8
 8 -8 -2 1085.89 65.59
 8 -8 -2 992.3 63.59
 8 8 -2 1092.79 64.79
 -8 8 2 1094.29 65.49
 8 8 -2 1083.99 64.29
 8 8 -2 977 63.79
 6 -8 -2 -1.9 7.7
 6 8 -2 1.8 5.2
 -6 8 2 5.6 7.1
 6 8 -2 -1.7 6.2
 -6 8 2 7.4 7.6
 -6 8 2 7.4 6
 6 8 -2 7.4 6.4
 4 -8 -2 945.81 60.19
 4 8 -2 953 59.59
 -4 8 2 1019.2 60.39
 4 8 -2 1017 59.39
 4 8 -2 922.11 59.39
 -4 8 2 973.5 58.89
 2 -8 -2 91.29 11.9
 -2 -8 2 94.79 10.4
 2 8 -2 108.29 11
 2 8 -2 106.09 10.7
 -2 8 2 92.09 11.5
 -2 8 2 99.39 11.5
 -2 8 2 119.79 12.2
 2 8 -2 116.89 11.7
 -2 8 2 119.19 13.5
 0 -8 2 72.39 9
 0 8 2 94.39 12
 0 8 -2 67.99 9.1
 0 8 2 77.29 10.2
 0 8 2 79.99 11.2
 0 8 -2 69.99 10
 0 8 2 76.59 9.8
 2 -8 2 271.47 19.8
 2 8 2 286.17 20.9
 -2 8 -2 284.17 21.4
 2 8 2 290.07 21.2
 -2 8 -2 272.97 20.2
 2 8 2 287.47 21.6
 2 8 2 276.07 21.2
 4 -8 2 19 6.3
 4 8 2 26.2 7.8
 4 8 2 23 7.6
 -4 8 -2 14.6 6.5
 -4 8 -2 12.6 5.6
 4 8 2 12.8 6
 4 8 2 15.9 9
 6 -8 2 505.35 34
 6 -8 2 531.85 35.5
 -6 8 -2 537.05 35.1
 -6 8 -2 485.45 33.7
 6 8 2 552.84 34.3
 6 8 2 503.35 36.6
 6 8 2 477.65 33.5
 8 -8 2 117.99 13.6
 8 -8 2 97.39 12.7
 8 8 2 98.09 13.3
 8 8 2 97.19 12.9
 8 8 2 98.39 12.4
 -8 8 -2 100.39 14.3
 -8 8 -2 112.09 13.3
 10 -8 2 680.03 49.1
 10 -8 2 758.52 49.3
 -10 8 -2 814.42 49
 10 8 2 732.53 50.19
 10 8 2 758.62 47.9
 12 -8 2 449.06 32.2
 12 -8 2 460.75 31.7
 -12 -8 -2 374.46 35.8
 12 -8 2 381.46 32.3
 12 8 2 414.16 32.2
 12 8 2 463.95 32.9
 12 8 2 402.36 29.7
 -12 8 -2 416.76 30.4
 12 8 2 393.66 32
 12 8 2 407.46 31.6
 -14 -8 -2 29.5 13
 14 -8 2 20.5 7.8
 14 -8 2 11.4 7.8
 14 -8 2 14.2 9.8
 14 -8 2 9.3 8.8
 14 -8 2 19.1 10
 14 -8 2 14 10.8
 14 8 2 19.6 10.8
 -14 8 -2 10.3 8.6
 14 8 2 12.3 9.8
 14 8 2 19.8 11
 14 8 2 7.2 10.2
 14 8 2 16.8 8.3
 16 -8 2 46.7 12.1
 16 -8 2 44.1 9.7
 16 -8 2 77.79 12.1
 -16 -8 -2 21.1 12.5
 16 -8 2 67.19 11.6
 16 -8 2 65.49 11.1
 16 -8 2 41.3 9.4
 -16 -8 -2 49.2 13.2
 16 8 2 44.2 10.5
 -16 8 -2 31.6 14.5
 16 8 2 54.09 12
 16 8 2 51.69 12.6
 16 8 2 59.59 12.4
 16 8 2 35.7 11.7
 18 -8 2 23.1 9.8
 -18 -8 -2 9.9 11.8
 18 -8 2 5.9 8.9
 -18 -8 -2 11.8 8.8
 18 -8 2 17.4 8.5
 18 -8 2 14.2 7.9
 -18 8 -2 15.9 13.6
 18 8 2 22.3 8.4
 18 8 2 -6.4 8.7
 18 8 2 14.8 7.9
 18 8 2 17.3 8.7
 -20 -8 -2 213.38 22
 20 -8 2 170.38 17.3
 20 -8 2 180.28 19.7
 20 -8 2 231.18 19.6
 20 -8 2 202.18 17.9
 -20 -8 -2 212.58 21.5
 20 8 2 159.38 20
 -20 8 -2 232.88 23.3
 20 8 2 194.08 19.9
 20 8 2 182.08 20.5
 22 -8 2 48.5 9.4
 22 -8 2 63.79 8.3
 22 -8 2 53.59 9.6
 -22 -8 -2 58.19 12.7
 22 -8 2 62.89 10.4
 -22 -8 -2 48.4 12.2
 22 8 2 68.29 11.1
 -22 8 -2 57.59 14.3
 22 8 2 54.19 10.3
 24 -8 2 10.4 6.9
 -24 -8 -2 -4.5 8.7
 24 -8 2 -4.7 6.2
 24 -8 2 7.4 6.3
 -24 -8 -2 1.7 9.8
 -24 8 -2 9.6 10
 24 8 2 5.9 6.8
 24 8 2 -1.9 4.8
 -26 -8 -2 23.5 8.6
 -26 -8 -2 15.1 7.5
 26 -8 2 21.1 4.6
 26 -8 2 20 4.9
 26 8 2 18 4.8
 -26 8 -2 25.2 9.1
 28 -8 2 8.7 4.8
 -28 -8 -2 14.8 6.5
 28 -8 2 11.1 4
 28 8 2 9.5 3.3
 -28 8 -2 3.7 5.9
 -29 -9 2 99.19 9.9
 29 -9 -2 84.69 8.8
 29 9 -2 112.59 10.1
 27 -9 -2 231.98 18.9
 -27 -9 2 305.57 21.3
 27 -9 -2 225.88 18.5
 27 9 -2 298.67 19.6
 25 -9 -2 219.48 18.4
 25 -9 -2 242.48 19.5
 -25 -9 2 252.57 21.9
 25 -9 -2 233.68 19.8
 25 9 -2 260.17 19.7
 -23 -9 2 150.58 19
 -23 -9 2 167.18 18.4
 23 -9 -2 142.59 16.8
 23 -9 -2 84.29 12.9
 23 -9 -2 114.59 14.6
 23 9 -2 123.09 15.4
 -21 -9 2 849.81 52.29
 21 -9 -2 811.62 50.49
 -21 -9 2 824.52 51.79
 21 -9 -2 758.32 51.19
 21 -9 -2 807.42 50.99
 21 9 -2 635.64 48.6
 -21 9 2 801.92 50.89
 21 9 -2 756.42 49.2
 -19 -9 2 17.3 12.9
 19 -9 -2 -3.5 9.9
 19 -9 -2 11 9.4
 19 -9 -2 -1.2 10.1
 -19 -9 2 -7.9 12
 19 9 -2 3.4 8.2
 -19 9 2 18.2 12
 19 9 -2 9.8 8.8
 19 9 -2 -3 8.6
 -17 -9 2 1201.08 80.49
 17 -9 -2 1332.17 80.69
 17 -9 -2 1329.87 80.69
 17 -9 -2 1325.37 82.49
 -17 -9 2 1243.48 81.49
 17 9 -2 1304.47 78.99
 17 9 -2 1239.78 79.29
 17 9 -2 1353.36 79.19
 -17 9 2 1236.08 80.49
 15 -9 -2 926.11 59.09
 -15 -9 2 868.81 58.49
 15 -9 -2 951.6 58.89
 -15 -9 2 866.71 60.29
 15 -9 -2 895.01 60.79
 15 9 -2 873.01 56.29
 15 9 -2 875.91 57.59
 -15 9 2 911.31 59.79
 15 9 -2 948.91 58.39
 13 -9 -2 190.98 27.6
 -13 -9 2 216.38 22.5
 -13 -9 2 241.68 25.4
 13 -9 -2 217.18 23.5
 13 -9 -2 239.88 22.8
 -13 9 2 222.98 27.5
 13 9 -2 198.18 21.2
 -13 9 2 263.17 24.3
 13 9 -2 219.08 18.9
 13 9 -2 259.67 22.8
 -11 -9 2 299.87 28.5
 11 -9 -2 329.77 27.6
 11 -9 -2 303.37 23.8
 11 -9 -2 305.67 25.7
 11 9 -2 327.67 25.7
 11 9 -2 274.57 27
 -11 9 2 310.97 28.8
 11 9 -2 342.17 23.6
 9 -9 -2 -1.1 8.6
 -9 9 2 -0.4 8.4
 9 9 -2 4.8 6.6
 9 9 -2 4.2 7
 7 -9 -2 784.62 51.29
 7 9 -2 803.52 50.39
 7 9 -2 768.32 50.29
 -7 9 2 808.62 52.19
 5 -9 -2 435.46 31
 -5 9 2 400.26 29.8
 -5 9 2 384.46 29.3
 5 9 -2 423.36 28.4
 5 9 -2 427.86 29.7
 -5 9 2 396.06 28.5
 3 -9 -2 449.46 30.8
 -3 9 2 417.56 31.6
 -3 9 2 408.56 30
 3 9 -2 460.45 29.6
 3 9 -2 398.36 29.3
 3 9 -2 455.05 30.1
 -3 9 2 433.56 30.1
 1 -9 -2 469.65 32.1
 1 9 -2 459.95 31
 -1 9 2 482.35 32.5
 -1 9 2 463.85 31.6
 -1 9 2 405.26 30.6
 1 9 -2 421.56 30.9
 -1 -9 -2 154.18 17.4
 1 9 2 149.79 16.1
 1 9 2 159.08 17.2
 1 9 2 159.18 16
 -1 9 -2 167.48 15.5
 1 9 2 125.29 14.8
 -1 9 -2 167.28 14.9
 3 -9 2 57.09 8.4
 3 9 2 69.19 10.2
 -3 9 -2 69.39 10
 3 9 2 90.39 12.7
 5 -9 2 905.91 60.49
 -5 9 -2 1063.09 61.69
 5 9 2 982.7 61.59
 5 9 2 959.1 61.79
 7 -9 2 28.7 8.5
 7 -9 2 29.9 11.4
 -7 9 -2 31.8 9.1
 7 9 2 31.3 12.1
 7 9 2 6.8 9.3
 7 9 2 27.6 8.1
 -9 -9 -2 1087.29 70.29
 9 -9 2 1053.69 70.19
 9 -9 2 1149.29 70.19
 9 -9 2 1074.39 68.59
 9 9 2 1087.29 69.49
 9 9 2 1072.29 70.79
 9 9 2 1123.89 70.29
 9 9 2 1124.29 69.69
 -9 9 -2 1075.99 70.89
 9 9 2 1100.99 68.49
 -9 9 -2 1193.68 69.49
 -11 -9 -2 -0.9 12.3
 11 -9 2 17.3 9.2
 11 -9 2 25.8 9.3
 11 -9 2 18.4 10.8
 11 9 2 1 12.1
 -11 9 -2 4.1 9.7
 11 9 2 18.2 10.8
 -11 9 -2 1 12.4
 11 9 2 24.7 9.3
 11 9 2 22.9 10.2
 11 9 2 16.7 11
 -13 -9 -2 433.66 35.7
 13 -9 2 420.76 34.3
 -13 -9 -2 486.45 37.1
 13 -9 2 431.36 32.9
 13 -9 2 454.45 32.6
 13 9 2 467.85 32.6
 13 9 2 449.46 34.4
 13 9 2 476.55 33.8
 -13 9 -2 468.15 33.9
 13 9 2 465.95 34
 -13 9 -2 472.85 36.8
 -15 -9 -2 642.54 46
 15 -9 2 656.63 43.5
 15 -9 2 629.24 44.6
 -15 -9 -2 653.63 45.9
 15 -9 2 656.03 43.8
 15 -9 2 659.03 44.5
 15 9 2 690.93 44
 15 9 2 632.64 45.6
 15 9 2 702.83 44
 15 9 2 662.63 45.3
 17 -9 2 13.3 8.8
 17 -9 2 5.7 8.8
 17 -9 2 22.7 9.9
 -17 -9 -2 -3.1 11.7
 17 -9 2 13.1 7.7
 -17 -9 -2 30.9 12.5
 -17 9 -2 11.6 13.2
 17 9 2 1.7 9.1
 17 9 2 8 9.7
 17 9 2 25 9.6
 17 9 2 9.8 8.4
 19 -9 2 457.95 31.4
 -19 -9 -2 457.45 33.9
 19 -9 2 461.35 32.5
 19 -9 2 449.86 32.1
 -19 -9 -2 474.65 33.7
 19 9 2 447.36 33.3
 -19 9 -2 447.96 34.3
 21 -9 2 9.9 6.9
 21 -9 2 11.5 6.7
 -21 -9 -2 3.7 10.4
 21 -9 2 -0.2 5.5
 -21 -9 -2 15.2 10.1
 21 9 2 14.8 8.2
 -21 9 -2 4.9 7.7
 23 -9 2 292.87 22.3
 -23 -9 -2 286.37 22.5
 -23 -9 -2 396.96 24.4
 23 -9 2 328.67 23.1
 -23 9 -2 344.27 24.2
 23 9 2 292.37 22
 -25 -9 -2 131.89 12.9
 -25 -9 -2 138.19 13.7
 25 -9 2 145.19 11.7
 25 -9 2 142.79 12.3
 -25 9 -2 117.59 13.1
 25 9 2 131.59 12.4
 28 -10 -2 143.39 11.6
 28 10 -2 146.79 11.9
 -26 -10 2 99.99 12.9
 26 -10 -2 84.59 10.7
 26 -10 -2 76.39 10
 26 10 -2 80.49 10.2
 24 -10 -2 134.39 13.7
 -24 -10 2 168.98 14.3
 -24 -10 2 191.28 17.9
 24 -10 -2 175.98 15.8
 24 10 -2 172.28 15.3
 -22 -10 2 56.49 12.4
 -22 -10 2 45.2 9.2
 22 -10 -2 50.19 10.2
 22 -10 -2 50.29 9.3
 22 -10 -2 45.5 9
 22 10 -2 45.9 8.8
 -22 10 2 47.7 10.7
 20 -10 -2 36 10.6
 20 -10 -2 28.4 7.8
 20 -10 -2 46.5 8.2
 -20 -10 2 38.3 9.8
 -20 -10 2 24.7 12.3
 -20 10 2 57.49 12.1
 20 10 -2 23.4 8.9
 18 -10 -2 221.88 22.5
 -18 -10 2 269.27 25.8
 18 -10 -2 246.18 24.2
 -18 -10 2 232.48 24.9
 18 -10 -2 258.37 24.8
 18 10 -2 287.87 22.2
 -18 10 2 281.97 24.9
 18 10 -2 245.58 21.8
 -16 -10 2 19.7 13.3
 16 -10 -2 14.1 12
 -16 -10 2 32.8 11.9
 16 -10 -2 32.1 10.8
 16 -10 -2 29.9 11.3
 -16 10 2 4.9 12.7
 16 10 -2 35.7 9.7
 16 10 -2 22.4 9.6
 16 10 -2 22.1 9.2
 -14 -10 2 327.17 27.4
 -14 -10 2 314.47 29.6
 14 -10 -2 326.17 28.5
 14 -10 -2 378.46 33
 14 -10 -2 325.57 27
 14 10 -2 307.37 24.4
 14 10 -2 296.07 26.2
 14 10 -2 320.07 26
 -14 10 2 303.97 29.2
 -12 -10 2 101.79 17.3
 12 -10 -2 76.69 13.3
 -12 -10 2 97.39 15.2
 12 -10 -2 92.39 12.4
 -12 -10 2 74.39 13.2
 12 -10 -2 108.29 15.2
 12 -10 -2 89.99 15.8
 12 10 -2 88.59 13.4
 -12 10 2 106.89 16.4
 -12 10 2 81.39 16
 12 10 -2 99.19 12.2
 12 10 -2 105.39 13.5
 10 -10 -2 427.16 32.2
 -10 -10 2 405.56 33
 -10 -10 2 419.16 30.2
 10 -10 -2 370.86 30.6
 -10 -10 2 402.56 34
 10 -10 -2 375.06 29.7
 10 10 -2 391.76 31.8
 10 10 -2 434.16 29.7
 -10 10 2 375.46 32.6
 -10 10 2 343.77 32.8
 -10 10 2 410.86 32.3
 10 10 -2 426.26 28.9
 -10 10 2 382.06 30.6
 -8 -10 2 772.02 53.39
 8 -10 -2 781.32 52.69
 8 -10 -2 754.42 51.29
 -8 -10 2 774.52 52.69
 8 -10 -2 792.02 51.99
 8 10 -2 761.32 53.29
 8 10 -2 749.62 52.49
 8 10 -2 879.41 50.79
 -8 10 2 825.72 53.99
 -8 10 2 713.13 53.99
 -8 10 2 800.52 51.99
 8 10 -2 824.02 50.69
 6 -10 -2 114.89 16.5
 6 -10 -2 149.09 18.3
 6 -10 -2 157.38 20
 -6 -10 2 98.29 16.1
 -6 -10 2 134.29 19.5
 -6 10 2 121.69 16.5
 6 10 -2 138.39 15.4
 -6 10 2 162.98 18.6
 6 10 -2 138.39 19.1
 -6 10 2 157.68 20.2
 6 10 -2 149.59 15.3
 6 10 -2 142.69 21.7
 -6 10 2 109.09 16.4
 -4 -10 2 1071.89 72.69
 4 -10 -2 1139.19 71.89
 4 -10 -2 1163.08 72.79
 -4 -10 2 1101.99 71.99
 -4 10 2 1093.09 75.39
 -4 10 2 1262.17 72.99
 -4 10 2 1128.59 72.79
 -4 10 2 1188.88 73.19
 4 10 -2 1247.68 71.49
 4 10 -2 1105.19 72.49
 4 10 -2 1062.49 73.79
 -4 10 2 1239.28 72.89
 -2 -10 2 227.48 22.7
 2 -10 -2 228.38 22.5
 -2 -10 2 200.48 21.1
 2 -10 -2 180.08 23.6
 -2 10 2 206.48 18.4
 -2 10 2 208.18 20.7
 -2 10 2 203.38 27.1
 -2 10 2 193.28 23.1
 2 10 -2 232.78 22.3
 2 10 -2 203.98 24.1
 -2 10 2 209.08 22.9
 2 10 -2 200.58 19.2
 0 -10 2 216.18 21.2
 0 -10 2 227.68 22.2
 0 -10 -2 201.68 22.7
 0 10 -2 230.98 20
 0 10 2 223.98 29.5
 0 10 2 211.98 23.8
 0 10 -2 190.18 27.5
 0 10 2 208.68 23.5
 0 10 -2 209.98 22.3
 0 10 2 235.48 21.3
 0 10 2 230.18 20.8
 2 -10 2 343.17 31.7
 -2 -10 -2 363.76 30
 2 -10 2 394.16 29.4
 -2 -10 -2 339.57 28.8
 2 -10 2 366.86 28.3
 2 10 2 397.86 28.2
 2 10 2 347.77 30
 -2 10 -2 363.96 29.3
 -2 10 -2 334.57 31.1
 2 10 2 349.37 29.3
 2 10 2 405.36 27.9
 2 10 2 352.06 31.5
 -2 10 -2 386.76 27.8
 4 -10 2 52.59 13
 -4 -10 -2 67.39 13.5
 -4 -10 -2 57.89 12.7
 4 -10 2 42.9 11
 4 -10 2 49 13.8
 4 10 2 43.1 12.1
 -4 10 -2 47.1 10.4
 -4 10 -2 81.29 15.8
 4 10 2 63.19 11.6
 4 10 2 58.69 15.2
 4 10 2 56.99 12.8
 -4 10 -2 75.19 14.6
 4 10 2 42.7 9.9
 6 -10 2 926.71 61.79
 -6 -10 -2 913.11 59.79
 6 -10 2 912.21 58.59
 6 10 2 955.3 58.49
 6 10 2 849.22 63.49
 -6 10 -2 838.22 60.49
 6 10 2 883.71 58.99
 6 10 2 987.6 59.19
 -6 10 -2 955.7 58.69
 8 -10 2 279.67 27.5
 -8 -10 -2 295.07 28.4
 8 -10 2 317.87 25.7
 8 10 2 354.46 27.8
 -8 10 -2 312.77 29
 8 10 2 307.37 26.7
 8 10 2 315.27 29.4
 8 10 2 322.67 26.2
 8 10 2 309.37 25
 -8 10 -2 329.97 26.2
 -10 -10 -2 155.08 22.4
 10 -10 2 203.48 21.7
 10 -10 2 155.18 17.7
 10 -10 2 152.78 18.7
 10 10 2 171.18 22.3
 -10 10 -2 155.78 19.3
 10 10 2 154.38 17.8
 10 10 2 145.09 20.9
 10 10 2 145.59 20.7
 10 10 2 167.28 21.7
 -10 10 -2 184.78 22.7
 12 -10 2 306.97 25.3
 12 -10 2 301.37 27.2
 12 -10 2 269.47 24.2
 -12 -10 -2 321.47 29.5
 12 10 2 296.67 26.2
 12 10 2 347.67 26
 -12 10 -2 300.77 27.2
 -12 10 -2 275.37 24.6
 12 10 2 291.67 25.8
 12 10 2 315.77 24.9
 12 10 2 329.57 26.7
 -14 -10 -2 32.1 18.8
 14 -10 2 -1.1 7.6
 -14 -10 -2 17.6 13.4
 14 -10 2 1.2 7.9
 14 -10 2 8.4 9.3
 14 10 2 10.3 8.8
 -14 10 -2 4.2 11.7
 14 10 2 2.8 9.6
 14 10 2 1.3 9.2
 14 10 2 -0.5 9.2
 16 -10 2 349.47 26.4
 16 -10 2 314.37 25.1
 16 -10 2 372.46 27.8
 -16 -10 -2 334.87 27.9
 -16 -10 -2 321.97 26.5
 16 10 2 385.16 30.2
 16 10 2 311.27 24.2
 16 10 2 369.66 27.9
 18 -10 2 97.09 12.7
 -18 -10 -2 97.59 13.6
 -18 -10 -2 77.09 14.1
 18 -10 2 124.49 15.7
 18 10 2 95.19 12.5
 20 -10 2 167.18 15
 -20 -10 -2 185.78 15.9
 -20 -10 -2 178.18 17.7
 20 -10 2 168.28 15.3
 20 10 2 184.38 16.8
 -22 -10 -2 194.58 17
 22 -10 2 206.28 16.2
 -22 -10 -2 178.38 15.4
 22 -10 2 188.28 15
 22 10 2 215.98 16.4
 -24 -10 -2 8.4 6.5
 24 -10 2 0.6 4.7
 24 -10 2 2 3.6
 -24 -10 -2 5.8 4.5
 24 10 2 6.2 3.5
 25 -11 -2 8.5 4.8
 -25 -11 2 3.7 5.8
 -25 -11 2 15.2 6.8
 25 -11 -2 12.1 5
 -23 -11 2 37.1 7.2
 23 -11 -2 33.3 6.9
 23 -11 -2 26.7 5.6
 -23 -11 2 41.1 8.8
 21 -11 -2 20.6 8.3
 -21 -11 2 21.1 7.3
 21 -11 -2 27.8 6.1
 -21 -11 2 38.3 10.4
 -21 11 2 39.4 9.6
 19 -11 -2 14.8 6.3
 19 -11 -2 6.9 6.7
 -19 -11 2 14.8 8
 19 -11 -2 15 8.1
 -19 -11 2 29.5 8.5
 -19 11 2 25.9 8.1
 17 -11 -2 69.89 12
 17 -11 -2 55.09 12.2
 -17 -11 2 38.4 12.1
 17 -11 -2 58.39 9.6
 -17 -11 2 49.6 13.5
 17 11 -2 64.89 8.9
 -17 11 2 63.49 13.4
 15 -11 -2 11 11.2
 -15 -11 2 8.2 9
 15 -11 -2 9.5 9.6
 -15 -11 2 -6.6 10
 15 -11 -2 -3.3 10.2
 15 11 -2 17.3 8.6
 -15 11 2 0.7 12.8
 15 11 -2 16.5 9.3
 15 11 -2 27.1 10.6
 -13 -11 2 98.39 15.6
 -13 -11 2 76.59 15.2
 13 -11 -2 97.59 14.9
 13 -11 -2 103.89 12.7
 -13 -11 2 93.29 14
 13 -11 -2 109.29 14.7
 13 11 -2 97.09 13.2
 13 11 -2 115.79 14.2
 -13 11 2 107.29 17.3
 13 11 -2 104.39 13.7
 11 -11 -2 46.8 11.8
 -11 -11 2 64.69 14.5
 11 -11 -2 55.39 10.8
 11 -11 -2 54.99 13.2
 -11 -11 2 42.3 13.5
 11 11 -2 63.39 12.5
 -11 11 2 39.8 12.2
 -11 11 2 32 14.6
 11 11 -2 49 10.7
 -9 -11 2 16.2 12
 9 -11 -2 18.4 11.7
 9 -11 -2 12 10.7
 9 -11 -2 10.6 9.2
 -9 -11 2 18.8 12.8
 9 11 -2 22 8.7
 -9 11 2 1.5 11.1
 9 11 -2 18.2 11.1
 9 11 -2 -15.4 9.7
 -9 11 2 0.3 12.3
 -9 11 2 18.1 14.4
 7 -11 -2 21.4 10.9
 -7 -11 2 45.1 13
 7 -11 -2 12.3 11.4
 -7 -11 2 79.39 14.3
 7 -11 -2 22 10.6
 7 11 -2 84.49 14.3
 7 11 -2 36.1 12.3
 -7 11 2 42.9 12.7
 -7 11 2 6.6 13.4
 7 11 -2 62.99 13.1
 -7 11 2 15 11.7
 7 11 -2 104.89 14.1
 -5 -11 2 339.87 30.2
 5 -11 -2 331.17 28.9
 -5 -11 2 360.86 29.6
 5 -11 -2 327.67 30.2
 5 -11 -2 359.76 28.9
 -5 11 2 348.77 32.5
 -5 11 2 361.26 30.5
 5 11 -2 385.36 30.4
 5 11 -2 414.16 32.5
 5 11 -2 383.56 28
 -5 11 2 421.56 30.6
 3 -11 -2 12.9 12
 -3 -11 2 23.9 11.4
 3 -11 -2 -3.2 9.8
 -3 -11 2 16.5 10.2
 -3 11 2 9.7 13.7
 -3 11 2 20.2 12.1
 3 11 -2 9.8 10.9
 3 11 -2 -2.4 11.8
 3 11 -2 13.3 8.4
 -3 11 2 3.8 9.8
 -3 11 2 0.2 11.5
 -1 -11 2 27.3 10.3
 1 -11 -2 8.3 10.9
 -1 -11 2 55.79 12.1
 -1 11 2 33.5 12.5
 1 11 -2 54.89 13.8
 -1 11 2 49 18.8
 1 11 -2 39.6 11.9
 -1 11 2 23.2 11
 1 11 -2 36.5 9.8
 -1 11 2 45 13.5
 -1 11 2 48.1 10.3
 1 -11 2 6.7 9.2
 1 -11 2 -0.6 9.4
 -1 -11 -2 -7.6 9.8
 -1 -11 -2 4.7 11.1
 1 -11 2 10.4 15.6
 -1 11 -2 13.3 9
 1 11 2 8.1 16.7
 -1 11 -2 -1.7 10.2
 -1 11 -2 20.2 12.5
 1 11 2 -19.1 10.8
 1 11 2 -0.1 10.9
 1 11 2 5.3 9.2
 1 11 2 -3.1 9.4
 -3 -11 -2 21 11.1
 3 -11 2 22.6 12.9
 3 -11 2 17 9.4
 3 -11 2 -1.2 9.7
 -3 -11 -2 15.5 8.4
 -3 11 -2 14.1 12.5
 3 11 2 28.3 12.2
 -3 11 -2 19.2 10.6
 -3 11 -2 8.5 9.4
 3 11 2 9.7 12.4
 3 11 2 36.8 12.4
 3 11 2 3.8 9.1
 5 -11 2 222.68 26.9
 -5 -11 -2 303.57 25.4
 -5 -11 -2 311.67 26.7
 5 -11 2 269.47 25.2
 5 11 2 301.47 23.7
 5 11 2 210.98 27.5
 -5 11 -2 261.17 27.1
 -5 11 -2 242.58 23.6
 5 11 2 325.07 27.4
 5 11 2 305.57 24.3
 -7 -11 -2 30.8 12.4
 7 -11 2 35.8 10.5
 7 -11 2 51.59 13.1
 -7 -11 -2 45.5 13.4
 7 11 2 41.3 11.3
 7 11 2 48.7 13.2
 -7 11 -2 47.3 11.8
 -7 11 -2 45.7 14.3
 7 11 2 50.89 12.8
 7 11 2 24.8 10.3
 -9 -11 -2 134.79 16.9
 -9 -11 -2 85.49 15.4
 9 -11 2 123.09 16.2
 9 -11 2 125.49 17.3
 9 11 2 86.19 13.5
 9 11 2 143.49 18.7
 9 11 2 95.99 15.6
 -9 11 -2 99.59 16.5
 9 11 2 89.79 14.3
 -9 11 -2 133.89 16
 -11 -11 -2 88.79 14.6
 -11 -11 -2 61.29 11.8
 11 -11 2 63.59 11.3
 11 -11 2 71.99 13.1
 -11 11 -2 59.19 12.2
 11 11 2 49.9 12.9
 11 11 2 76.69 13.3
 -11 11 -2 62.89 13.7
 11 11 2 62.49 9.7
 11 11 2 56.49 11.6
 11 11 2 62.89 11.3
 13 -11 2 12.8 8.5
 13 -11 2 9.9 7.3
 -13 -11 -2 5.3 11
 -13 -11 -2 -5.8 12.8
 -13 11 -2 14.3 11.2
 13 11 2 19.9 9
 13 11 2 6.2 10.1
 -15 -11 -2 204.28 20.6
 15 -11 2 145.39 15.4
 15 -11 2 127.29 13.5
 15 -11 2 177.98 17.8
 -15 -11 -2 134.59 17
 -15 11 -2 146.39 17.3
 15 11 2 111.49 14.2
 -17 -11 -2 57.39 11.7
 17 -11 2 66.59 9.4
 17 -11 2 45.7 8.2
 17 11 2 68.69 9.9
 -19 -11 -2 142.29 15
 19 -11 2 112.29 11.7
 -19 -11 -2 129.49 17.7
 19 11 2 132.89 13.5
 -21 -11 -2 16.4 5.5
 -21 -11 -2 13 6.7
 21 -11 2 15.5 5.8
 21 11 2 25.6 5.8
 -22 -12 2 20.6 6.9
 22 -12 -2 15.5 4.9
 -22 -12 2 29.8 7.1
 22 -12 -2 19.9 4.6
 -20 -12 2 25.1 8.7
 20 -12 -2 31.6 6.5
 20 -12 -2 37.2 7.8
 -20 -12 2 35.4 8.6
 -20 12 2 26.5 8.3
 18 -12 -2 18.1 6.7
 18 -12 -2 36.4 8.8
 -18 -12 2 -0.2 6.7
 -18 -12 2 30.9 9.6
 18 12 -2 7.8 6.2
 -18 12 2 16.7 7.3
 16 -12 -2 1.6 7.7
 -16 -12 2 2.3 10.1
 16 -12 -2 3.2 7.1
 16 -12 -2 -7.2 6.1
 -16 -12 2 6.2 6.8
 -16 12 2 4.9 7.3
 16 12 -2 10 7.4
 14 -12 -2 -2.2 8.5
 -14 -12 2 9.5 11.9
 14 -12 -2 -1.5 6.8
 14 -12 -2 12.2 12.3
 -14 12 2 2.8 8.2
 14 12 -2 -0.8 8.3
 12 -12 -2 54.19 12.5
 -12 -12 2 57.09 13.1
 -12 -12 2 64.09 11.2
 12 -12 -2 53.39 11.8
 12 -12 -2 71.99 10.7
 -12 12 2 46.7 14.3
 12 12 -2 80.89 12.3
 -10 -12 2 30.7 12.5
 10 -12 -2 7.3 9.1
 10 -12 -2 6.9 11.5
 -10 -12 2 25.3 12.4
 10 -12 -2 11.6 10.4
 10 12 -2 48.2 9.5
 -10 12 2 15.5 13.2
 10 12 -2 34.8 11.7
 -10 12 2 4 10.3
 8 -12 -2 110.89 16.6
 8 -12 -2 178.68 18.7
 -8 -12 2 129.09 16.8
 8 -12 -2 148.89 21.1
 -8 -12 2 168.78 20.4
 8 12 -2 162.78 18.9
 -8 12 2 120.49 15.4
 8 12 -2 108.99 16
 -8 12 2 143.69 20
 8 12 -2 128.29 13.8
 -8 12 2 152.68 18.4
 6 -12 -2 -15.7 9.4
 -6 -12 2 4.4 7.8
 6 -12 -2 -2.8 11.2
 -6 -12 2 -3.2 10.3
 6 12 -2 14.1 8.6
 6 12 -2 25.5 11.9
 6 12 -2 6.8 10.9
 -6 12 2 -0.7 7.7
 -6 12 2 2.4 10.9
 -6 12 2 0.9 8.7
 -4 -12 2 -8 11
 4 -12 -2 14.6 8.6
 4 -12 -2 3.7 7.3
 -4 -12 2 10.7 10.2
 -4 12 2 -23.3 10.8
 4 12 -2 2.3 10.6
 4 12 -2 -3 11.8
 -4 12 2 -6.1 10
 -4 12 2 2.1 12.7
 4 12 -2 23 9.2
 2 -12 -2 12.2 11.2
 -2 -12 2 28.3 10.2
 -2 -12 2 21.8 8.7
 2 -12 -2 18.6 11.9
 -2 12 2 13.8 9.1
 -2 12 2 18.2 7.9
 2 12 -2 26.6 12.5
 2 12 -2 27.8 9.4
 -2 12 2 23.5 10.1
 2 12 -2 31.2 11.4
 0 -12 2 50.79 11.1
 0 -12 -2 42 13.7
 0 -12 -2 39.4 12.1
 0 -12 2 58.39 12.4
 0 12 2 44.5 13.7
 0 12 2 44.6 14.6
 0 12 2 42.1 11.1
 0 12 2 51.79 13.6
 0 12 -2 36 10.2
 0 12 -2 81.09 14.8
 0 12 -2 53.59 12.2
 -2 -12 -2 156.08 22.2
 2 -12 2 123.29 17.6
 -2 -12 -2 123.89 18.2
 2 -12 2 122.69 16.6
 2 -12 2 125.29 15.6
 -2 -12 -2 149.69 20.2
 2 12 2 134.69 17.1
 -2 12 -2 133.89 16.9
 2 12 2 127.09 17.4
 -2 12 -2 125.99 17.7
 -2 12 -2 108.59 16.7
 2 12 2 149.59 16.9
 2 12 2 130.89 17
 -4 -12 -2 35.1 11.4
 4 -12 2 34.8 12
 -4 -12 -2 13.5 16.7
 4 -12 2 26.8 10.7
 -4 -12 -2 15.5 12.3
 4 12 2 23 10
 4 12 2 19.6 12.3
 -4 12 -2 34.9 13.5
 4 12 2 31.6 10.8
 -4 12 -2 19 10.2
 4 12 2 25.8 12.4
 -4 12 -2 13.7 9.8
 6 -12 2 7.6 11
 -6 -12 -2 -1.1 11.8
 6 -12 2 1.7 9.3
 -6 -12 -2 -12.3 10.5
 6 12 2 -14.8 18
 -6 12 -2 -7.6 8.6
 -6 12 -2 -5.1 9.2
 6 12 2 3.6 11.2
 6 12 2 -3.7 9
 -8 -12 -2 13.9 11.5
 8 -12 2 12.2 7.8
 -8 -12 -2 -4.3 8.3
 8 -12 2 16.7 9.3
 8 12 2 -20.3 8.7
 8 12 2 0.6 7.1
 -8 12 -2 4.4 11.7
 -10 -12 -2 9.6 8.3
 10 -12 2 13 8.9
 10 -12 2 -3.5 8.9
 -10 -12 -2 -6.7 11.5
 10 12 2 12.5 8.6
 -10 12 -2 10.9 11.2
 -12 -12 -2 44.9 10
 12 -12 2 61.49 8.3
 12 -12 2 55.89 10.1
 -12 -12 -2 39.1 10.9
 12 12 2 54.69 10.1
 -12 12 -2 65.39 12.1
 -14 -12 -2 17.3 10.4
 -14 -12 -2 1.5 8.1
 14 -12 2 10 7.1
 14 -12 2 2.4 5.1
 -14 12 -2 -12.6 8.5
 -16 -12 -2 6.1 9
 16 -12 2 7.9 4.7
 16 -12 2 13.4 6
 16 12 2 28.4 7
 -16 12 -2 -4.5 8.9
 -18 -12 -2 24.5 7.6
 18 -12 2 25.7 6.1
 18 12 2 25.5 5.8
 -19 -13 2 -4.3 6.2
 19 -13 -2 1.4 3.8
 -19 13 2 1.4 6.3
 17 -13 -2 134.39 12.2
 -17 -13 2 141.09 12.8
 -17 13 2 154.08 14.8
 17 13 -2 137.29 12.1
 15 -13 -2 32.7 8.5
 -15 -13 2 49.99 8.5
 15 13 -2 25 7.1
 -15 13 2 46.8 10.1
 13 -13 -2 40.6 8.1
 -13 -13 2 42.2 8.8
 13 -13 -2 26.1 7.5
 -13 13 2 34.9 8.2
 13 13 -2 65.79 7.9
 -11 -13 2 376.26 25.4
 11 -13 -2 282.87 22.9
 11 -13 -2 326.17 24.5
 -11 -13 2 334.37 25.9
 -11 13 2 339.57 30.5
 -11 13 2 359.86 27.2
 11 13 -2 337.67 24
 -9 -13 2 0.7 9.6
 9 -13 -2 8.1 6.8
 9 -13 -2 -1.9 8
 -9 -13 2 -9.5 10
 -9 13 2 -3.4 7.4
 9 13 -2 1.8 6.3
 -9 13 2 4.5 8.9
 7 -13 -2 312.87 23.8
 7 -13 -2 293.97 25.6
 -7 -13 2 275.07 24.3
 -7 -13 2 297.87 24.9
 -7 13 2 249.68 23.4
 7 13 -2 308.97 24.6
 7 13 -2 266.37 23.3
 -7 13 2 252.67 21.5
 5 -13 -2 85.89 13.9
 -5 -13 2 93.59 13.8
 5 -13 -2 75.79 12.6
 -5 -13 2 88.29 13.1
 -5 13 2 116.19 14.4
 5 13 -2 92.99 13.9
 -5 13 2 77.29 15
 5 13 -2 92.39 13.3
 -3 -13 2 15.5 10.9
 -3 -13 2 1.3 9.3
 3 -13 -2 4.7 7.9
 3 -13 -2 5.9 7.5
 -3 13 2 28.1 11.2
 -3 13 2 15.6 11.9
 3 13 -2 6.1 11
 3 13 -2 -3 9.8
 -1 -13 2 129.39 16.1
 -1 -13 2 102.29 14.1
 1 -13 -2 100.79 14.8
 1 -13 -2 108.69 14.2
 -1 13 2 81.49 12.3
 -1 13 2 72.49 14.6
 1 13 -2 98.99 15.6
 1 13 -2 89.19 11.6
 1 -13 2 3 10.1
 1 -13 2 14.3 8.4
 -1 -13 -2 14.9 11.4
 -1 -13 -2 8.9 10.2
 -1 13 -2 2.5 11.3
 1 13 2 10.3 11.2
 -1 13 -2 -2.3 9.3
 -3 -13 -2 138.69 19.4
 -3 -13 -2 139.49 16.6
 3 -13 2 159.18 18.5
 -3 13 -2 159.48 19.6
 3 13 2 132.99 19.2
 -3 13 -2 141.39 16.1
 5 -13 2 94.69 13.8
 -5 -13 -2 124.09 16.6
 5 -13 2 161.88 17.5
 -5 -13 -2 135.09 15.2
 -5 13 -2 125.89 14.9
 5 13 2 141.49 15.5
 -7 -13 -2 14.2 10.1
 7 -13 2 23.6 8.8
 7 -13 2 15 8.8
 -7 -13 -2 20.2 9.9
 -7 13 -2 20.5 10.7
 7 13 2 22.7 9.1
 9 -13 2 59.59 8.4
 -9 -13 -2 54.99 11.3
 9 -13 2 69.29 9.8
 -9 -13 -2 94.79 12.1
 -9 13 -2 69.59 9.8
 9 13 2 35.3 9.1
 11 -13 2 135.89 12.3
 -11 -13 -2 138.19 13.9
 11 -13 2 116.99 14.3
 -11 -13 -2 146.79 13.2
 -11 13 -2 137.39 15.7
 11 13 2 132.29 13.5
 -13 -13 -2 109.29 12.3
 13 -13 2 89.69 10
 -13 -13 -2 92.69 13.7
 13 -13 2 124.99 11.9
 -13 13 -2 108.19 12.9
 15 -13 2 149.99 11.5
 15 -13 2 140.29 11.7
 -15 13 -2 148.39 12.7
 -14 -14 2 81.09 11.4
 14 -14 -2 75.69 9.9
 14 14 -2 85.39 9.2
 -14 14 2 82.39 11
 -12 -14 2 313.27 22.7
 12 -14 -2 281.17 20.7
 12 -14 -2 317.37 22.2
 -12 14 2 314.17 22.4
 12 14 -2 291.27 21
 -10 -14 2 83.49 11.9
 10 -14 -2 66.99 10.2
 10 -14 -2 85.49 11.6
 -10 -14 2 107.99 13.2
 10 14 -2 73.79 9.7
 -10 14 2 92.69 12.9
 -8 -14 2 318.57 23.4
 -8 -14 2 308.07 23.1
 8 -14 -2 327.47 24.7
 8 -14 -2 356.56 24
 -8 14 2 325.37 23.7
 -8 14 2 349.87 23.9
 8 14 -2 349.27 24.6
 -6 -14 2 1.3 8.1
 -6 -14 2 -2.4 7.5
 6 -14 -2 12.3 7.7
 6 -14 -2 15.7 8.2
 6 14 -2 8.1 7
 -6 14 2 -1.5 7.6
 6 14 -2 -2.8 5.6
 -6 14 2 -11.9 7.8
 -4 -14 2 337.87 24.2
 4 -14 -2 315.67 24.6
 4 -14 -2 344.07 24.8
 -4 -14 2 312.07 24.8
 4 14 -2 334.07 24.4
 -4 14 2 310.67 22.9
 -4 14 2 329.87 25.4
 4 14 -2 312.57 24.2
 2 -14 -2 240.68 20.6
 -2 -14 2 269.27 20.7
 2 -14 -2 244.48 20.7
 -2 -14 2 199.18 17.3
 -2 14 2 268.07 20.6
 -2 14 2 228.78 20.5
 2 14 -2 221.48 20.5
 2 14 -2 245.38 18.1
 0 -14 -2 78.89 12.1
 0 -14 2 102.99 14.1
 0 14 -2 103.19 12.2
 0 14 2 100.89 14.9
 0 14 -2 106.99 11
 -2 -14 -2 528.85 34.4
 2 -14 2 517.65 34
 -2 14 -2 516.85 34.6
 2 14 2 482.85 33.2
 -2 14 -2 480.85 32.8
 -4 -14 -2 0 8.1
 4 -14 2 4.4 5.5
 4 14 2 13.9 8.4
 -4 14 -2 -5.6 7.8
 6 -14 2 267.17 21.5
 -6 -14 -2 359.46 23.8
 6 -14 2 268.07 21.3
 -6 -14 -2 321.77 22.4
 -6 14 -2 340.17 23.8
 6 14 2 313.07 21.5
 -8 -14 -2 91.09 12.2
 8 -14 2 92.09 10.6
 -8 -14 -2 103.79 12.7
 8 -14 2 85.69 9.7
 8 14 2 108.09 11.3
 -8 14 -2 84.19 10.3
 -10 -14 -2 59.09 8.5
 10 -14 2 46.6 6.6
 -10 -14 -2 52.89 7.8
 10 -14 2 76.89 9.3
 10 14 2 64.69 8.5
 -10 14 -2 52.79 8.5
 7 -15 -2 56.09 8.5
 -7 -15 2 72.69 8.9
 7 -15 -2 67.29 8.8
 -7 -15 2 48.9 8.2
 7 15 -2 65.69 7.4
 -7 15 2 59.99 9.1
 5 -15 -2 10.4 5.9
 5 -15 -2 6.1 7.1
 -5 -15 2 4.8 5.8
 -5 15 2 16.6 5.6
 5 15 -2 16.5 4.6
 -5 15 2 11.9 5.8
 3 -15 -2 19 6.2
 -3 -15 2 18.9 6.4
 -3 15 2 18.3 7.3
 -3 15 2 5.9 6.1
 3 15 -2 21.9 6.2
 3 15 -2 27.4 6.3
 1 -15 -2 124.89 12.1
 -1 -15 2 107.99 11.5
 1 15 -2 100.49 11.5
 1 15 -2 91.09 10.6
 -1 15 2 113.09 11.4
 1 -15 2 44.6 7.1
 -1 -15 -2 36.6 7.5
 -1 15 -2 38.4 7.5
 1 15 2 37.3 7.2
 3 -15 2 81.69 8.1
 -3 -15 -2 58.99 8.2
 -3 15 -2 92.99 9.9
 3 15 2 65.89 8
 36 0 -3 -3 3.8
 -36 0 3 0.8 8.3
 34 0 -3 -2.5 5.2
 -34 0 3 3 10.4
 34 0 -3 -4.1 6.9
 32 0 -3 -2.5 8.7
 32 0 -3 -3.1 6.4
 -32 0 3 -13.2 12.6
 32 0 -3 15.1 8
 30 0 -3 13 7.5
 -30 0 3 24.7 13.9
 30 0 -3 10 9.3
 30 0 -3 1.9 7.5
 -28 0 3 -5.3 13.2
 28 0 -3 -8.6 7.4
 28 0 -3 -0.6 7.4
 28 0 -3 9.8 9.4
 26 0 -3 0.1 7.7
 -26 0 3 -17.7 12.6
 26 0 -3 0.5 6.7
 26 0 -3 12.2 9.5
 24 0 -3 1.4 6
 22 0 -3 -0.5 5.3
 22 0 -3 1.1 5.1
 20 0 -3 -0.1 4.2
 20 0 -3 1.5 4.7
 20 0 -3 8.7 4.9
 18 0 -3 -5.4 4
 18 0 -3 -8.3 3.8
 18 0 -3 1.9 4.1
 16 0 -3 7.3 4.1
 16 0 -3 2.4 4
 16 0 -3 7.4 4.3
 14 0 -3 0.1 3.8
 14 0 -3 -1.3 3.5
 14 0 -3 0.7 4
 -12 0 3 3 5
 12 0 -3 -0.3 3.3
 10 0 -3 2 2.3
 8 0 -3 2 1.9
 -6 0 3 1.3 1.5
 6 0 -3 2.9 0.8
 -4 0 3 -0.6 0.9
 -4 0 3 0.8 1.2
 -2 0 3 3 1.1
 -2 0 3 2.2 1.4
 0 0 3 5.5 2
 0 0 3 5.8 1.3
 2 0 3 10 2.6
 4 0 3 2.2 2.3
 4 0 3 4.3 1.6
 6 0 3 -0.4 2
 6 0 3 -1.2 2.6
 8 0 3 5.2 3
 8 0 3 0 3.1
 8 0 3 0.9 2.4
 10 0 3 0.4 3.1
 10 0 3 1.2 3.4
 10 0 3 0.4 4
 10 0 3 4.5 3.1
 12 0 3 -5.7 4.6
 12 0 3 8 5.5
 12 0 3 -2.1 3.7
 12 0 3 3.9 3.4
 14 0 3 -2.1 4.3
 14 0 3 0.4 4.8
 14 0 3 -4.9 3.9
 14 0 3 3.3 3.8
 16 0 3 3.3 6.4
 16 0 3 -0.7 5.2
 16 0 3 -2.5 4.6
 16 0 3 -1.8 5.7
 18 0 3 -2.8 5.5
 18 0 3 -11.5 4.3
 18 0 3 -10.4 5
 20 0 3 -13.9 7.3
 20 0 3 6 11.3
 20 0 3 -9 9.7
 20 0 3 1.5 9.4
 20 0 3 -7.8 6.1
 22 0 3 13.7 6.9
 22 0 3 16.2 9.6
 22 0 3 -17 8.6
 -22 0 -3 -7.2 12.1
 22 0 3 -0.1 8
 22 0 3 1.9 8.4
 24 0 3 -4.2 8.7
 24 0 3 3.7 7.3
 -24 0 -3 11.7 12.4
 24 0 3 -6.1 8.8
 24 0 3 1.5 7.7
 24 0 3 -1.4 8.3
 26 0 3 -0.7 8
 26 0 3 -10.3 7
 26 0 3 -7.6 6.8
 -26 0 -3 1.7 11.7
 26 0 3 8 7.8
 26 0 3 5.6 6.1
 28 0 3 -7.4 7.2
 28 0 3 -4.6 6.6
 -28 0 -3 6.9 12.3
 28 0 3 -6.8 6.6
 28 0 3 4.1 6.4
 30 0 3 1 5.4
 30 0 3 1.1 4.5
 32 0 3 -3.9 3.7
 32 0 3 1.4 3.1
 -37 -1 3 63.79 10.8
 37 -1 -3 120.59 11
 37 1 -3 111.79 10.6
 -37 1 3 107.99 11.7
 35 -1 -3 93.69 11
 -35 -1 3 80.89 12.3
 -35 1 3 99.09 14.5
 35 1 -3 104.49 10.6
 35 1 -3 105.89 11
 -33 -1 3 36.9 12.1
 33 -1 -3 43 10.1
 33 -1 -3 47.8 10
 -33 1 3 25.7 12.8
 33 1 -3 38 7.8
 33 1 -3 38 7.8
 31 -1 -3 244.58 19.2
 31 -1 -3 196.48 20
 31 -1 -3 280.67 20.3
 -31 -1 3 258.47 24.4
 31 1 -3 246.48 20.7
 31 1 -3 234.68 18.8
 -31 1 3 197.28 21.5
 31 1 -3 247.98 22.5
 29 -1 -3 7.2 9.8
 -29 -1 3 -23.7 12.7
 29 -1 -3 3.1 7.8
 29 -1 -3 12.8 7.8
 29 -1 -3 0.4 7.4
 29 1 -3 6 7.8
 29 1 -3 12.9 7.9
 -29 1 3 4.8 14.2
 29 1 -3 24.7 9.9
 27 -1 -3 214.08 21.3
 27 -1 -3 254.27 19.2
 27 -1 -3 203.68 22.7
 27 -1 -3 228.78 20.8
 -27 -1 3 218.18 25.2
 27 1 -3 187.58 19.9
 -27 1 3 249.78 25.2
 27 1 -3 249.48 19.1
 27 1 -3 243.88 23.2
 25 -1 -3 89.69 14.3
 -25 -1 3 80.49 17.6
 25 -1 -3 70.09 10.1
 25 1 -3 69.39 11.5
 -25 1 3 114.19 17.1
 25 1 -3 107.29 12.4
 25 1 -3 100.99 15.5
 23 -1 -3 202.98 17.3
 23 -1 -3 202.18 16.6
 23 1 -3 171.08 16.6
 23 1 -3 215.98 17.8
 21 -1 -3 145.49 13.1
 21 -1 -3 159.68 13.4
 21 -1 -3 127.49 13.7
 21 1 -3 152.48 13.4
 21 1 -3 152.38 13.2
 19 -1 -3 22.6 6.5
 19 -1 -3 23 5.8
 19 -1 -3 21.8 6.3
 19 -1 -3 16.5 6.5
 19 1 -3 19.6 5.4
 19 1 -3 19.3 5.2
 19 1 -3 21.6 5.9
 17 -1 -3 54.69 7.2
 17 -1 -3 63.19 8.3
 17 -1 -3 51.79 7.7
 17 1 -3 53.59 7.5
 17 1 -3 54.49 7.2
 17 1 -3 64.39 8.1
 15 -1 -3 252.37 18.2
 15 -1 -3 280.77 18.2
 15 -1 -3 248.38 18
 15 1 -3 248.68 17.9
 15 1 -3 238.88 18.1
 -15 1 3 253.97 18.4
 15 1 -3 277.87 17.6
 13 -1 -3 -0.6 4.2
 13 1 -3 0.9 2.4
 -13 1 3 5.4 4.6
 13 1 -3 8 4.7
 13 1 -3 -0.8 1.6
 11 -1 -3 197.28 13.8
 11 1 -3 188.38 11.9
 11 1 -3 194.58 12.7
 11 1 -3 205.58 15.2
 9 -1 -3 212.28 14.2
 -9 -1 3 204.08 13.4
 9 1 -3 216.48 12.7
 9 1 -3 209.28 13.5
 -7 -1 3 740.53 43.3
 7 -1 -3 727.13 43.8
 7 1 -3 748.63 42.9
 5 -1 -3 227.98 13.8
 -5 -1 3 224.88 13.5
 5 1 -3 219.98 13.2
 -5 1 3 212.88 13.1
 -3 -1 3 88.29 5.9
 3 -1 -3 85.69 5.9
 -3 1 3 85.69 6.1
 3 1 -3 88.09 5.9
 -3 1 3 92.19 5.9
 -1 -1 3 940.71 55.29
 -1 1 3 979.1 55.69
 1 1 -3 944.01 55.29
 -1 1 3 939.31 54.99
 1 -1 3 3137.79 177.78
 1 -1 3 3093.39 177.78
 1 1 3 3088.69 178.08
 1 1 3 3001.7 177.18
 3 -1 3 28.8 3.3
 3 -1 3 20.1 3.3
 3 1 3 23.2 3.3
 3 1 3 19.8 2.2
 5 -1 3 55.79 5.5
 5 -1 3 63.39 5.3
 5 1 3 60.69 5.8
 5 1 3 54.29 4.4
 7 -1 3 310.97 21.3
 7 -1 3 332.37 21.1
 7 -1 3 343.87 21.2
 7 1 3 326.17 21.3
 7 1 3 357.86 21.3
 7 1 3 331.27 20.3
 9 -1 3 868.11 51.99
 9 -1 3 828.02 52.29
 9 -1 3 890.91 51.69
 9 -1 3 876.31 51.99
 9 1 3 913.01 51.89
 9 1 3 821.32 51.89
 11 -1 3 23.2 4.6
 11 -1 3 32.6 5.4
 11 -1 3 30.6 7.1
 11 -1 3 28.6 5.1
 11 -1 3 27.6 5.6
 11 1 3 32.5 5.2
 11 1 3 33.2 6
 11 1 3 36.3 6.3
 11 1 3 30.9 5.4
 13 -1 3 244.18 16.8
 13 -1 3 224.98 15.8
 13 -1 3 254.27 17.8
 13 -1 3 204.48 17.2
 13 -1 3 210.58 16.2
 13 1 3 223.18 16.2
 13 1 3 233.88 16.9
 13 1 3 212.08 17.1
 13 1 3 241.48 16.3
 15 -1 3 199.68 16.1
 15 -1 3 199.78 14.9
 15 -1 3 201.68 15.6
 15 -1 3 190.88 14.9
 15 1 3 194.48 14.9
 15 1 3 210.78 15.7
 -15 1 -3 191.28 14.9
 15 1 3 173.68 14.6
 15 1 3 192.48 15.1
 17 -1 3 66.59 8.7
 17 -1 3 61.39 7.9
 17 -1 3 53.89 8.4
 17 1 3 58.99 8.3
 17 1 3 47.1 8.3
 17 1 3 64.69 8.8
 17 1 3 59.49 8.2
 19 -1 3 123.79 14.5
 19 -1 3 97.39 12.3
 19 1 3 111.09 12.4
 19 1 3 94.89 11.6
 21 -1 3 98.79 13.2
 21 -1 3 97.69 12.8
 21 -1 3 106.59 17
 21 -1 3 130.89 13.5
 21 -1 3 100.59 13.3
 21 -1 3 93.49 11.6
 21 1 3 93.49 14.9
 21 1 3 103.49 12.5
 21 1 3 103.69 13.5
 21 1 3 100.89 17.5
 21 1 3 110.29 13.2
 -21 1 -3 124.29 17.4
 23 -1 3 47.3 10.7
 23 -1 3 75.69 11.4
 23 -1 3 48.8 9.6
 23 -1 3 70.59 10
 23 -1 3 57.19 11
 23 -1 3 68.39 12.1
 23 1 3 55.39 10.9
 23 1 3 51.79 9.2
 23 1 3 41.6 11.3
 -23 1 -3 50.29 14.9
 23 1 3 69.39 10.6
 23 1 3 55.79 9.1
 25 -1 3 84.09 13
 25 -1 3 99.19 12.8
 25 -1 3 112.39 15.2
 25 -1 3 126.89 13.4
 25 -1 3 113.89 15
 -25 1 -3 96.99 15.9
 25 1 3 131.29 13.1
 25 1 3 105.29 13.5
 25 1 3 112.19 16.8
 25 1 3 84.39 11.8
 25 1 3 93.89 12.7
 27 -1 3 0.8 5.2
 27 -1 3 -0.6 6.8
 27 -1 3 8.5 7
 27 -1 3 2.8 8.1
 -27 -1 -3 4 10.8
 27 -1 3 -0.6 10.9
 -27 1 -3 -3.9 11.3
 27 1 3 20.8 8.1
 27 1 3 -2.3 7.6
 27 1 3 -4.4 6.9
 27 1 3 -4.7 8.3
 29 -1 3 114.89 13.3
 -29 -1 -3 96.19 13.2
 29 -1 3 128.19 13.1
 -29 1 -3 96.79 15.3
 29 1 3 102.39 10.5
 29 1 3 123.19 14.6
 31 -1 3 42.4 6.9
 31 -1 3 56.89 8.2
 -31 1 -3 43.1 8.8
 31 1 3 45.6 6.4
 31 1 3 43.4 7.2
 36 -2 -3 24.7 5.1
 -36 2 3 30.1 9
 36 2 -3 40 6.8
 36 2 -3 25 5.2
 34 -2 -3 150.88 13.1
 -34 -2 3 119.89 15.3
 34 -2 -3 149.29 15.6
 34 2 -3 136.19 11.8
 -34 2 3 158.08 17.4
 34 2 -3 111.09 12.6
 32 -2 -3 191.78 14.4
 -32 -2 3 124.29 16.2
 32 -2 -3 171.28 19.2
 32 -2 -3 191.18 16.5
 -32 2 3 182.28 21.3
 32 2 -3 191.28 18.9
 32 2 -3 178.18 15.6
 32 2 -3 196.38 17.3
 -30 -2 3 100.09 16.3
 30 -2 -3 122.79 14.6
 30 -2 -3 115.89 17.8
 30 -2 -3 89.19 11.2
 30 2 -3 122.69 16.8
 -30 2 3 134.29 18.2
 30 2 -3 119.49 14.8
 30 2 -3 111.49 13.5
 28 -2 -3 698.13 48.9
 28 -2 -3 735.63 46.6
 -28 -2 3 642.84 49.1
 28 2 -3 715.13 46.6
 28 2 -3 775.22 46.2
 -28 2 3 663.13 49.5
 28 2 -3 747.93 48.4
 -26 -2 3 26 14.2
 26 -2 -3 48.6 10.3
 26 -2 -3 22.9 8.9
 26 -2 -3 24.3 10.5
 26 -2 -3 55.59 9.2
 26 -2 -3 27.3 8.3
 -26 2 3 34.3 14.2
 26 2 -3 29.3 9
 26 2 -3 43.3 8.6
 26 2 -3 39 10.9
 24 -2 -3 563.54 37.5
 24 -2 -3 524.85 36.8
 24 -2 -3 583.94 37
 24 2 -3 563.84 37.1
 24 2 -3 610.54 37.7
 22 -2 -3 671.83 44.4
 22 -2 -3 704.03 44.3
 22 -2 -3 663.93 44.5
 22 2 -3 750.42 44.5
 22 2 -3 717.93 44.3
 20 -2 -3 563.54 36.9
 20 -2 -3 548.45 37.5
 20 -2 -3 562.24 37
 20 2 -3 607.04 37
 20 2 -3 626.14 37.7
 18 -2 -3 1034.7 67.79
 18 -2 -3 1116.19 67.39
 18 -2 -3 1089.39 67.29
 18 2 -3 1141.59 66.89
 18 2 -3 1132.29 67.69
 18 2 -3 1169.38 67.39
 16 -2 -3 55.99 7.8
 16 -2 -3 66.19 8.4
 16 2 -3 60.99 7.1
 16 2 -3 72.49 8.3
 16 2 -3 54.89 7.5
 -16 2 3 70.49 8.5
 14 -2 -3 1987.5 118.39
 14 -2 -3 2070.29 118.49
 14 2 -3 2005.5 117.49
 14 2 -3 1978.6 117.99
 14 2 -3 2002.4 118.49
 -14 2 3 2042.1 117.89
 14 2 -3 2016.5 116.79
 12 -2 -3 992 58.99
 12 2 -3 1016.3 57.39
 12 2 -3 991.4 59.19
 -12 2 3 947.41 58.09
 12 2 -3 961.2 57.79
 10 -2 -3 202.98 13.8
 -10 -2 3 186.98 12.1
 10 2 -3 181.78 11.9
 10 2 -3 193.48 14.2
 10 2 -3 177.78 11.6
 8 -2 -3 1540.05 87.19
 -8 -2 3 1558.24 85.89
 8 2 -3 1574.04 85.69
 -8 2 3 1269.67 85.29
 -6 -2 3 3006.2 172.58
 6 -2 -3 3050.09 173.48
 -6 2 3 2779.02 172.38
 6 2 -3 3134.49 172.48
 -4 -2 3 217.08 13.8
 4 -2 -3 235.58 14.5
 -4 2 3 215.28 13.8
 4 2 -3 229.88 13.7
 2 -2 -3 116.69 8
 -2 -2 3 106.99 7.6
 2 2 -3 122.49 8
 -2 2 3 112.29 8.1
 0 -2 3 7.9 2.1
 0 -2 -3 13.9 2.1
 0 2 3 10.5 3
 0 2 -3 14.5 2.4
 2 -2 3 363.06 22.2
 2 2 3 369.16 22.4
 -2 2 -3 353.46 22.2
 4 -2 3 49.4 5.5
 -4 2 -3 40.7 5.5
 4 2 3 50.49 5.9
 6 -2 3 1255.57 71.99
 6 -2 3 1123.69 71.99
 6 2 3 1309.67 72.19
 6 2 3 1173.48 72.09
 -6 2 -3 1238.18 71.79
 8 -2 3 1269.07 77.19
 8 -2 3 1275.97 76.99
 8 -2 3 1312.07 77.09
 -8 2 -3 1385.46 76.99
 8 2 3 1300.57 77.09
 8 2 3 1219.18 76.79
 8 2 3 1357.16 76.89
 10 -2 3 347.57 23.9
 10 -2 3 344.57 23.1
 10 -2 3 353.16 23
 10 -2 3 331.37 22.6
 10 2 3 326.87 22.4
 10 2 3 345.67 23
 -10 2 -3 355.06 22.7
 10 2 3 363.96 22.8
 12 -2 3 1622.94 97.09
 12 -2 3 1661.63 96.59
 12 -2 3 1679.33 96.49
 12 -2 3 1586.94 97.09
 12 2 3 1677.73 96.09
 12 2 3 1624.64 96.29
 12 2 3 1586.04 96.59
 12 2 3 1572.24 96.39
 -12 2 -3 1651.63 96.09
 14 -2 3 58.69 7.8
 14 -2 3 35.7 7.3
 14 -2 3 49.6 6.8
 14 -2 3 61.59 8
 14 2 3 38 6.7
 14 2 3 35.6 6.1
 -14 2 -3 49.6 6.7
 14 2 3 47.8 7
 14 2 3 39.1 6.3
 16 -2 3 849.41 54.09
 16 -2 3 784.72 53.69
 16 -2 3 874.21 53.19
 16 -2 3 888.71 53.59
 16 2 3 859.91 52.49
 16 2 3 872.21 53.49
 16 2 3 922.31 53.19
 16 2 3 842.72 52.89
 18 -2 3 392.26 26.1
 18 -2 3 366.26 26.4
 18 2 3 373.36 25.6
 18 2 3 306.57 27.3
 18 2 3 369.06 24.6
 18 2 3 378.76 26.4
 20 -2 3 9.9 9.8
 20 -2 3 19.4 9.2
 20 -2 3 24.3 9.9
 20 -2 3 9.2 7.3
 20 -2 3 16.4 7.9
 20 -2 3 12.4 7.5
 20 2 3 14.5 8.5
 20 2 3 5.6 8.1
 20 2 3 15.7 9.2
 20 2 3 21.1 9.4
 20 2 3 19.1 6.9
 -20 2 -3 38.3 13.9
 20 2 3 31.3 11.2
 22 -2 3 714.83 44.2
 22 -2 3 687.83 44.4
 22 -2 3 752.32 51.59
 22 -2 3 663.13 44.2
 22 -2 3 669.33 46.6
 22 -2 3 689.53 45.6
 22 2 3 680.03 45
 22 2 3 668.23 45.7
 22 2 3 691.73 45.2
 22 2 3 710.03 47.6
 -22 2 -3 660.73 47.7
 22 2 3 695.33 43.9
 24 -2 3 246.58 21.7
 24 -2 3 220.18 19.1
 24 -2 3 195.68 20
 24 -2 3 202.28 18.3
 24 -2 3 213.78 18.6
 24 2 3 220.58 20.1
 24 2 3 204.08 19.3
 24 2 3 227.78 22.2
 24 2 3 207.48 17.8
 24 2 3 264.37 23.9
 -24 2 -3 214.48 23.6
 26 -2 3 400.26 26.3
 26 -2 3 404.96 27.7
 26 -2 3 287.77 26
 -26 -2 -3 417.56 29.1
 26 -2 3 338.97 25.6
 26 2 3 385.56 26.7
 -26 2 -3 377.66 30.1
 26 2 3 360.66 27.5
 26 2 3 419.76 27.5
 28 -2 3 262.37 18.5
 -28 -2 -3 290.57 20.4
 28 -2 3 172.28 17.7
 28 -2 3 286.67 19.7
 -28 2 -3 215.48 19.4
 28 2 3 190.08 18.9
 28 2 3 307.57 19.2
 -30 -2 -3 28.6 7.9
 30 -2 3 43.5 7.4
 30 -2 3 44.4 7.1
 30 2 3 48.9 6.8
 30 2 3 31.6 6.3
 -30 2 -3 43.4 10.1
 32 -2 3 254.27 15.7
 32 2 3 200.48 15.5
 35 -3 -3 182.88 16.4
 35 -3 -3 205.58 14.6
 -35 3 3 143.79 17.4
 35 3 -3 184.38 14.9
 35 3 -3 223.78 16.4
 33 -3 -3 77.19 12.8
 33 -3 -3 37.5 6.6
 33 3 -3 41.4 8.8
 -33 3 3 32.2 12.3
 33 3 -3 60.09 7.4
 31 -3 -3 395.66 32.7
 31 -3 -3 485.45 32.5
 31 -3 -3 557.54 37
 31 3 -3 557.54 35.6
 31 3 -3 543.05 34.7
 -31 3 3 503.45 37.3
 31 3 -3 540.35 33.2
 -29 -3 3 144.49 18
 29 -3 -3 142.89 14.5
 29 -3 -3 118.99 15.7
 -29 -3 3 98.29 16.6
 29 -3 -3 141.79 18.7
 29 3 -3 117.79 15.3
 29 3 -3 117.09 16.9
 -29 3 3 149.29 21.2
 29 3 -3 132.89 13.9
 27 -3 -3 311.17 24.2
 27 -3 -3 295.57 21.9
 -27 -3 3 258.37 27
 27 -3 -3 286.67 22
 27 -3 -3 239.18 23.7
 -27 -3 3 318.37 27.8
 27 3 -3 285.97 23.4
 -27 3 3 340.77 27.9
 27 3 -3 247.78 24.6
 27 3 -3 315.17 23
 25 -3 -3 336.17 27
 -25 -3 3 321.27 28.5
 -25 -3 3 280.47 26
 25 -3 -3 296.97 22.8
 25 -3 -3 315.77 27.9
 25 -3 -3 314.07 24
 25 3 -3 278.47 22
 25 3 -3 295.07 24.2
 25 3 -3 316.07 22.8
 -25 3 3 310.87 28.2
 25 3 -3 299.37 25.9
 23 -3 -3 18 7
 23 -3 -3 23.3 8.5
 23 -3 -3 10.9 6.7
 23 3 -3 14.5 7
 23 3 -3 -3.9 5.7
 21 -3 -3 560.14 35.1
 21 -3 -3 511.95 35
 21 -3 -3 532.35 35.8
 21 3 -3 534.85 35.1
 21 3 -3 570.34 35.6
 19 -3 -3 45 8.2
 19 -3 -3 31.5 6.6
 19 -3 -3 35.1 8.5
 19 3 -3 23.2 6.3
 19 3 -3 35.9 7.1
 17 -3 -3 385.46 27.8
 17 -3 -3 381.16 26
 17 -3 -3 403.86 26.4
 17 3 -3 402.26 26.6
 17 3 -3 398.66 26.7
 15 -3 -3 710.33 43.3
 15 -3 -3 680.53 44
 15 -3 -3 702.13 42.9
 15 3 -3 700.13 41.6
 15 3 -3 666.73 42.9
 -15 3 3 701.13 42.6
 15 3 -3 709.53 43.3
 -13 -3 3 31.3 5.6
 13 -3 -3 12.5 5
 13 3 -3 27.4 3.5
 13 3 -3 19.8 5.4
 13 3 -3 12 4.3
 13 3 -3 21.6 3.6
 -13 3 3 16.7 3.9
 -11 -3 3 2178.18 121.49
 11 -3 -3 2040.8 122.79
 11 3 -3 2080.79 122.99
 11 3 -3 2129.69 121.49
 -11 3 3 2027.2 121.79
 9 -3 -3 3169.88 183.68
 -9 -3 3 3195.58 182.38
 9 3 -3 3182.28 182.38
 -9 3 3 3047.09 182.68
 9 3 -3 3190.78 184.08
 7 -3 -3 48.4 6.4
 -7 -3 3 43.2 4.4
 7 3 -3 51.49 4.5
 -7 3 3 40.1 4.1
 5 -3 -3 1887.01 108.39
 -5 -3 3 1852.31 107.49
 -5 3 3 1798.22 107.49
 5 3 -3 1882.31 107.59
 -3 -3 3 63.49 5.1
 3 -3 -3 62.09 5.9
 -3 3 3 64.89 5.5
 3 3 -3 56.29 5.4
 -1 -3 3 2590.14 149.88
 1 -3 -3 2570.74 149.49
 -1 3 3 2684.63 150.08
 1 3 -3 2513.05 149.79
 1 -3 3 187.78 12.7
 1 3 3 204.28 13.1
 -1 3 -3 184.68 12.6
 3 -3 3 819.92 49.4
 -3 3 -3 845.22 49.4
 3 3 3 820.42 49.5
 3 3 3 838.72 49.7
 5 -3 3 2217.38 124.69
 5 -3 3 2027.8 124.69
 5 3 3 2114.29 124.69
 -5 3 -3 2247.68 124.39
 5 3 3 2175.78 124.59
 5 3 3 2027.9 124.49
 7 -3 3 121.19 10.2
 7 -3 3 147.49 10.8
 7 -3 3 120.29 11.1
 -7 3 -3 132.29 10.6
 7 3 3 127.89 11.2
 7 3 3 137.59 11.1
 7 3 3 137.99 11.1
 9 -3 3 486.95 30.7
 9 -3 3 471.45 30.2
 9 -3 3 473.45 31
 9 -3 3 437.06 29.8
 -9 3 -3 499.65 30.3
 9 3 3 454.05 30.4
 9 3 3 484.05 30.1
 9 3 3 473.85 30
 11 -3 3 1230.08 70.99
 11 -3 3 1154.48 71.19
 11 -3 3 1200.08 70.49
 11 -3 3 1151.68 70.59
 11 3 3 1112.59 70.29
 11 3 3 1162.88 70.19
 11 3 3 1161.18 70.49
 11 3 3 1167.58 70.09
 -11 3 -3 1211.68 70.19
 13 -3 3 1036.8 64.09
 13 -3 3 1059.69 63.39
 13 -3 3 1023.4 63.89
 13 -3 3 1057.89 63.29
 13 3 3 1053.29 63.69
 13 3 3 1052.29 63.09
 13 3 3 999.6 62.69
 13 3 3 1083.19 63.39
 -13 3 -3 1030.1 62.99
 15 -3 3 947.01 56.89
 15 -3 3 896.21 56.89
 15 -3 3 895.91 56.49
 15 -3 3 930.61 56.29
 15 3 3 953.6 56.49
 15 3 3 958.6 56.39
 -15 3 -3 857.41 55.99
 15 3 3 909.51 55.69
 17 -3 3 274.67 20.1
 17 -3 3 255.47 21.3
 17 -3 3 263.87 19.9
 17 -3 3 220.18 18.7
 17 3 3 235.08 19.3
 17 3 3 247.18 19.1
 17 3 3 262.97 19.4
 19 -3 3 645.84 42.2
 19 -3 3 648.14 40.7
 19 -3 3 587.94 40.9
 19 -3 3 615.14 40.9
 19 -3 3 608.74 42.4
 19 3 3 626.94 40.1
 -19 3 -3 618.14 44
 19 3 3 600.24 39.7
 19 3 3 692.03 45.5
 19 3 3 649.54 44.8
 19 3 3 605.54 41.5
 19 3 3 592.04 41.9
 19 3 3 656.13 44.7
 21 -3 3 126.69 16
 21 -3 3 121.19 16.2
 21 -3 3 130.69 15.3
 21 -3 3 128.29 17.9
 21 -3 3 127.99 14.9
 21 3 3 130.99 17.9
 21 3 3 146.69 17
 21 3 3 140.59 17
 21 3 3 131.79 13.8
 -21 3 -3 132.69 20.4
 21 3 3 145.19 16.8
 21 3 3 140.09 18.8
 23 -3 3 28.3 8.7
 23 -3 3 16.3 8.2
 23 -3 3 8.9 6.3
 23 -3 3 22.7 10
 23 -3 3 26.2 8.2
 23 3 3 21.6 10.2
 23 3 3 27.9 9.8
 23 3 3 19.7 9.5
 23 3 3 11 8.4
 23 3 3 35.2 11.6
 -23 3 -3 28.6 13.8
 25 -3 3 308.27 23.6
 -25 -3 -3 362.76 27.2
 25 -3 3 334.37 25.6
 25 -3 3 348.07 25.6
 25 -3 3 355.36 24.3
 25 -3 3 329.07 24.2
 25 3 3 351.36 25.2
 -25 3 -3 309.97 26
 25 3 3 319.27 24.1
 25 3 3 335.57 25
 25 3 3 247.28 24.7
 27 -3 3 -2.4 7.4
 -27 -3 -3 21.5 10.4
 27 -3 3 3.9 6.6
 27 -3 3 5.4 7.2
 27 -3 3 5 6.9
 27 -3 3 14.3 6.9
 27 3 3 0.4 8.4
 27 3 3 -0.1 4.5
 -27 3 -3 4.5 8.5
 29 -3 3 80.29 10.4
 -29 -3 -3 88.09 12.3
 29 -3 3 83.19 11.2
 -29 3 -3 63.49 10.3
 29 3 3 97.39 13.2
 -31 -3 -3 20 6.3
 31 -3 3 34.2 5.7
 -31 3 -3 37 7.9
 31 3 3 20 5
 36 -4 -3 11 4.3
 36 -4 -3 6.5 4.5
 -36 4 3 6.9 5
 36 4 -3 11.1 4.4
 34 -4 -3 31.6 7.3
 34 -4 -3 32.4 6.7
 34 4 -3 27.4 6.4
 34 4 -3 29.9 7.1
 -34 4 3 37.2 10.2
 32 -4 -3 193.48 17.7
 32 -4 -3 145.89 13.8
 -32 -4 3 173.28 16.5
 32 4 -3 150.78 13.8
 32 4 -3 158.88 14.6
 -32 4 3 172.68 16.4
 30 -4 -3 3.3 7.6
 30 -4 -3 22.9 8.2
 -30 -4 3 14.6 10.8
 30 -4 -3 7.5 9
 30 -4 -3 11 7.3
 -30 4 3 -11.3 12.4
 30 4 -3 -2.2 7.1
 30 4 -3 3 7.9
 28 -4 -3 227.38 19
 -28 -4 3 277.07 23
 28 -4 -3 251.47 19.2
 28 -4 -3 205.18 23.1
 28 -4 -3 249.88 21.6
 28 4 -3 191.28 18.2
 -28 4 3 194.48 21.1
 28 4 -3 240.48 21.4
 26 -4 -3 1.5 7.1
 -26 -4 3 34.1 12.1
 26 -4 -3 5.1 9.6
 26 -4 -3 19.2 8.4
 26 -4 -3 15.7 9
 -26 4 3 -0.4 12.4
 26 4 -3 16 6.7
 26 4 -3 12 8
 26 4 -3 6.1 9
 26 4 -3 23.9 7.8
 -24 -4 3 50.29 13
 24 -4 -3 40.3 12.7
 24 -4 -3 60.19 9.3
 24 -4 -3 66.99 11.9
 24 -4 -3 46.4 9.4
 24 4 -3 57.39 11.7
 24 4 -3 64.49 9.5
 24 4 -3 58.89 8.9
 24 4 -3 50.19 10.3
 -24 4 3 30.7 14.3
 22 -4 -3 242.58 20.9
 22 -4 -3 274.47 20
 22 -4 -3 233.78 19.3
 22 4 -3 243.78 19.2
 22 4 -3 251.67 20
 20 -4 -3 195.18 16.2
 20 -4 -3 208.08 19.8
 20 -4 -3 204.48 16.7
 20 4 -3 188.18 16.1
 20 4 -3 204.38 16.3
 18 -4 -3 237.28 20.9
 18 -4 -3 237.98 19.4
 18 -4 -3 270.17 19.8
 18 4 -3 287.67 20.4
 18 4 -3 289.87 19.7
 16 -4 -3 34.6 7.7
 16 -4 -3 43.5 7.7
 16 -4 -3 32.1 6.6
 16 4 -3 27.7 5.1
 16 4 -3 24.3 5.8
 16 4 -3 31.9 6.3
 14 -4 -3 9.7 5.5
 14 -4 -3 19.8 5.2
 14 -4 -3 12.3 5.7
 -14 4 3 15.7 5
 14 4 -3 15.7 3.8
 14 4 -3 25.1 5.4
 14 4 -3 20.5 4.5
 -12 -4 3 944.41 55.09
 -12 -4 3 977.3 55.99
 12 -4 -3 928.81 56.69
 12 4 -3 920.01 56.89
 12 4 -3 888.61 55.19
 12 4 -3 974.3 55.29
 -12 4 3 895.11 55.39
 -10 -4 3 70.49 5.8
 10 -4 -3 57.99 8.1
 -10 4 3 52.99 6.8
 10 4 -3 58.89 6.5
 10 4 -3 73.59 6.5
 10 4 -3 77.99 8.9
 8 -4 -3 115.69 9.9
 -8 -4 3 108.79 7.9
 -8 4 3 97.89 8.2
 8 4 -3 105.99 10.6
 -8 4 3 108.39 8.1
 8 4 -3 106.29 8
 -6 -4 3 30.7 3.7
 6 -4 -3 28.3 5.1
 6 4 -3 29.2 3.7
 -6 4 3 24.8 3.7
 6 4 -3 29 5.1
 4 -4 -3 35.4 4.4
 -4 -4 3 34.7 4.3
 4 4 -3 34.9 4.7
 -4 4 3 27.2 4.4
 -4 4 3 31.6 4.4
 2 -4 -3 216.78 13.6
 -2 -4 3 210.68 13.9
 2 4 -3 195.78 14.8
 -2 4 3 225.28 14.3
 2 4 -3 213.98 14.2
 -2 4 3 220.18 14.6
 0 -4 3 7.6 3.1
 0 4 3 1.6 3.5
 0 4 -3 7.7 3.5
 0 4 3 3.3 3.2
 0 4 -3 8.8 3.2
 0 4 3 12.6 3.4
 2 -4 3 1263.27 70.39
 2 4 3 1177.38 70.39
 2 4 3 1207.68 70.29
 -2 4 -3 1141.69 70.39
 2 4 3 1137.79 70.29
 -2 4 -3 1221.58 70.19
 4 -4 3 162.58 11.6
 4 -4 3 161.18 11.9
 4 4 3 156.18 11.5
 -4 4 -3 164.58 12.1
 4 4 3 140.79 11.7
 4 4 3 150.18 11.5
 -4 4 -3 144.09 11.6
 6 -4 3 399.76 25.4
 6 -4 3 393.56 25.5
 6 -4 3 374.76 24.8
 6 4 3 370.96 25.7
 -6 4 -3 394.86 25.4
 6 4 3 409.96 25.5
 6 4 3 403.66 25.3
 8 -4 3 28.4 5.6
 8 -4 3 23.8 6.1
 8 -4 3 31.7 5.2
 8 -4 3 22.5 6.2
 -8 4 -3 16.4 5.1
 8 4 3 27.3 5.3
 8 4 3 25.2 5.5
 8 4 3 25.2 5.9
 10 -4 3 129.99 12.2
 10 -4 3 135.19 14.1
 10 -4 3 133.69 13.2
 10 -4 3 161.58 13.1
 10 4 3 145.79 14.2
 10 4 3 143.69 11.9
 10 4 3 138.89 12.2
 -10 4 -3 134.99 13.7
 10 4 3 146.99 12.3
 12 -4 3 491.05 33.8
 12 -4 3 525.85 34
 12 -4 3 515.45 33.9
 12 -4 3 503.75 34
 12 4 3 543.65 34.3
 -12 4 -3 527.75 33.8
 12 4 3 549.95 33.8
 12 4 3 492.55 33.4
 12 4 3 509.35 33.3
 14 -4 3 36.3 7.4
 14 -4 3 32.8 6.9
 14 -4 3 24.7 6.7
 14 -4 3 19.6 7.3
 14 4 3 26.5 7.4
 14 4 3 33.7 6.8
 14 4 3 24.1 7.3
 -14 4 -3 25.7 6.7
 14 4 3 31.7 7.6
 16 -4 3 382.16 26.2
 16 -4 3 343.77 24.8
 16 -4 3 367.76 24.9
 16 -4 3 377.66 25.9
 -16 4 -3 343.97 25.1
 16 4 3 348.67 24.8
 16 4 3 339.67 24.9
 16 4 3 331.47 24.5
 18 -4 3 22.2 8.2
 18 -4 3 11.5 8.7
 18 -4 3 22.7 7.8
 18 -4 3 15.9 9.5
 18 -4 3 6.6 6.9
 18 -4 3 12.9 8.6
 18 4 3 18.3 6.6
 18 4 3 24.2 11
 18 4 3 26.1 9.8
 18 4 3 29.5 8.1
 18 4 3 19.9 9.5
 18 4 3 19.9 9.4
 20 -4 3 21 7.8
 20 -4 3 26.5 8.8
 20 -4 3 17.5 8.5
 20 -4 3 20.4 9
 20 -4 3 28.8 10.1
 20 4 3 18.9 9.5
 20 4 3 13.9 9.4
 20 4 3 18.1 10
 20 4 3 -1.8 8.4
 20 4 3 12.8 9
 20 4 3 17.8 10.3
 -20 4 -3 5.6 13
 22 -4 3 48.4 10.1
 22 -4 3 59.49 10.1
 22 -4 3 48.2 9.6
 22 -4 3 41.2 9.5
 22 4 3 57.59 10.4
 22 4 3 47.7 11.6
 22 4 3 29 10.2
 22 4 3 46.6 10.8
 22 4 3 47.2 9.5
 -22 4 -3 44.9 15
 -24 -4 -3 60.89 13.9
 24 -4 3 105.99 11.9
 24 -4 3 87.09 11.5
 24 -4 3 112.69 14.7
 24 -4 3 94.59 13.1
 24 4 3 98.09 12.4
 24 4 3 99.19 15.2
 24 4 3 79.69 12.1
 -24 4 -3 65.89 16.1
 24 4 3 108.99 15.1
 24 4 3 95.09 13.7
 -26 -4 -3 82.49 12.3
 26 -4 3 109.59 13.2
 26 -4 3 87.49 12.4
 26 -4 3 91.49 12.3
 26 -4 3 94.39 13.8
 -26 4 -3 118.29 18
 26 4 3 112.59 13.9
 26 4 3 117.49 16.4
 28 -4 3 45.5 8.9
 28 -4 3 60.19 8.6
 -28 -4 -3 70.89 9.4
 28 4 3 49.8 9.4
 -28 4 -3 34.4 11.8
 28 4 3 69.69 9.8
 -30 -4 -3 20.8 7.4
 30 -4 3 35.2 6.1
 -30 4 -3 21.4 6.8
 30 4 3 26.1 6.7
 35 -5 -3 9.5 4.5
 35 -5 -3 7.3 4.3
 -35 5 3 13.6 7.4
 35 5 -3 9.4 4.4
 33 -5 -3 11.1 6.1
 33 -5 -3 5.4 4.4
 -33 -5 3 1.2 7.1
 33 5 -3 0.6 3.8
 -33 5 3 -7.8 9.2
 -31 -5 3 -3.5 8.7
 31 -5 -3 6.3 7.3
 31 -5 -3 7.3 5.6
 31 -5 -3 -12.8 6.3
 -31 5 3 2.7 7.9
 31 5 -3 7.5 4.9
 29 -5 -3 -0.7 8.2
 -29 -5 3 1.1 11.1
 29 -5 -3 -8.3 8.4
 29 -5 -3 18.5 7.9
 29 -5 -3 2.4 7.5
 29 5 -3 7.7 8.1
 -29 5 3 -11.4 12.4
 27 -5 -3 3.7 8.2
 27 -5 -3 21 8.7
 27 -5 -3 27.2 10.7
 -27 -5 3 10.3 11.8
 27 -5 -3 28 9.6
 -27 5 3 5.4 13.4
 27 5 -3 16.8 7
 27 5 -3 15.1 8.4
 25 -5 -3 194.58 20.5
 25 -5 -3 190.98 22.3
 25 -5 -3 214.38 18.7
 -25 -5 3 150.48 21.1
 25 -5 -3 166.48 16.5
 25 5 -3 183.38 16.3
 25 5 -3 160.68 18.1
 -25 5 3 155.98 22.9
 23 -5 -3 63.09 9.6
 23 -5 -3 51.19 10.5
 23 -5 -3 63.79 12.6
 -23 -5 3 53.59 13.7
 23 -5 -3 47.1 15
 23 5 -3 40.3 8.2
 23 5 -3 65.49 10.7
 -23 5 3 43.5 14.8
 21 -5 -3 -5 6.4
 21 -5 -3 11.6 8.8
 21 -5 -3 10.9 6.8
 21 5 -3 -2.4 5.5
 19 -5 -3 118.69 15.2
 19 -5 -3 130.19 13.2
 19 -5 -3 133.39 13
 19 5 -3 128.79 14.2
 17 -5 -3 3 6.4
 17 -5 -3 1.6 6.7
 17 -5 -3 -1.9 6.3
 17 5 -3 4.1 5
 15 -5 -3 369.36 24.4
 15 -5 -3 355.76 25.8
 15 -5 -3 357.36 23.9
 15 5 -3 308.47 24
 15 5 -3 331.47 22.6
 15 5 -3 351.26 24.5
 -13 -5 3 62.99 8.2
 13 -5 -3 58.99 9
 13 -5 -3 64.19 9.5
 13 5 -3 34.5 7.8
 13 5 -3 48.9 6.2
 13 5 -3 56.59 7
 13 5 -3 64.69 9
 -13 5 3 62.49 8.6
 11 -5 -3 104.99 11.6
 11 -5 -3 116.59 11.9
 -11 -5 3 131.89 10.9
 11 5 -3 134.09 9.9
 11 5 -3 104.99 12.3
 -11 5 3 116.49 10.3
 11 5 -3 118.19 9.5
 9 -5 -3 397.66 25.9
 9 -5 -3 373.56 24.2
 -9 -5 3 355.06 22.3
 9 5 -3 374.06 23.1
 -9 5 3 359.66 23
 9 5 -3 336.87 24.3
 9 5 -3 350.26 23.1
 -7 -5 3 87.99 6.8
 7 -5 -3 97.29 9.1
 -7 5 3 91.59 8.3
 7 5 -3 93.79 7.8
 7 5 -3 84.99 8
 -7 5 3 77.19 8.4
 7 5 -3 84.09 9.4
 -5 -5 3 772.72 45.1
 5 -5 -3 795.72 45.7
 -5 5 3 761.72 45.6
 5 5 -3 722.73 45.6
 -5 5 3 738.03 46
 5 5 -3 770.62 46
 5 5 -3 771.92 45.6
 -5 5 3 752.42 45.6
 3 -5 -3 113.79 9.1
 -3 -5 3 131.99 9.5
 3 5 -3 125.19 9.7
 3 5 -3 124.99 9.9
 -3 5 3 140.59 10
 -3 5 3 139.59 10.2
 -3 5 3 134.09 10.6
 3 5 -3 131.89 10
 -1 -5 3 110.79 8.5
 -1 5 3 107.39 9
 -1 5 3 102.39 9.2
 1 5 -3 97.59 8.7
 1 5 -3 83.99 8.3
 -1 5 3 109.59 9.5
 1 -5 3 122.59 9.4
 1 5 3 111.19 9.9
 1 5 3 114.39 10
 -1 5 -3 133.09 10
 1 5 3 114.59 9.5
 -1 5 -3 106.19 9.9
 3 -5 3 5.2 3
 3 -5 3 4.1 4.2
 3 5 3 10.3 3.7
 3 5 3 3.5 4.1
 -3 5 -3 6.7 3.6
 3 5 3 6 4.1
 -3 5 -3 5.8 3.5
 5 -5 3 61.39 7.4
 5 -5 3 70.69 8
 -5 5 -3 61.39 7.7
 5 5 3 73.69 8.8
 5 5 3 62.19 8.4
 -5 5 -3 74.59 8.7
 5 5 3 57.99 8.4
 7 -5 3 142.89 12.3
 7 -5 3 164.28 11.7
 7 -5 3 136.19 14.8
 7 5 3 134.99 12.4
 7 5 3 148.29 13.1
 7 5 3 132.59 12.2
 -7 5 -3 157.88 13
 -7 5 -3 136.39 12.3
 7 5 3 122.69 11.8
 9 -5 3 1366.06 84.09
 9 -5 3 1397.16 83.09
 9 -5 3 1383.26 83.69
 9 5 3 1447.96 83.39
 -9 5 -3 1443.06 83.79
 9 5 3 1369.56 82.99
 -9 5 -3 1439.56 83.09
 9 5 3 1309.97 82.69
 9 5 3 1376.96 84.09
 11 -5 3 10.2 6.9
 11 -5 3 2 5.1
 11 -5 3 -1.5 6
 -11 5 -3 6.7 5.8
 11 5 3 1.1 5.3
 11 5 3 7.9 5.4
 11 5 3 2.5 5.5
 -11 5 -3 -5.2 6.7
 11 5 3 -4.1 6.2
 13 -5 3 150.18 15.5
 13 -5 3 148.09 14.5
 13 -5 3 116.89 13.6
 13 5 3 162.58 14.7
 13 5 3 118.19 15.7
 -13 5 -3 144.49 15
 13 5 3 144.69 13.6
 13 5 3 111.89 13.7
 -13 5 -3 134.89 14.6
 15 -5 3 21.2 8.7
 15 -5 3 10.6 6.7
 15 -5 3 15.4 7.7
 -15 5 -3 -9.3 6.1
 15 5 3 -4.7 6.9
 15 5 3 6.1 7
 15 5 3 8.6 6.6
 17 -5 3 37.6 9.5
 17 -5 3 33.7 11
 17 -5 3 41.7 10.4
 17 -5 3 53.79 10.8
 17 -5 3 43.1 9.5
 17 5 3 52.79 8.5
 17 5 3 49.9 11.4
 17 5 3 54.09 12.3
 17 5 3 56.59 11.3
 17 5 3 65.39 13.5
 19 -5 3 52.89 10.1
 19 -5 3 70.59 12.5
 19 -5 3 53.89 9.5
 19 -5 3 53.49 10.8
 19 -5 3 55.69 10.5
 19 5 3 40.5 10.4
 19 5 3 63.09 11.7
 -19 5 -3 78.59 15
 19 5 3 42.4 8.7
 19 5 3 55.09 12.8
 19 5 3 72.29 13.3
 21 -5 3 4.1 7.2
 21 -5 3 5.8 8.4
 21 -5 3 -2.6 8.1
 21 -5 3 5 8.1
 -21 -5 -3 10.4 12
 21 5 3 -10.8 9
 -21 5 -3 -1.4 12.6
 21 5 3 2.7 9.5
 21 5 3 14.4 8.9
 21 5 3 3 8.6
 23 -5 3 35.4 8.7
 23 -5 3 34.2 9.4
 -23 -5 -3 45.1 9.8
 23 -5 3 33.9 7.5
 23 -5 3 47.7 9.2
 -23 5 -3 31.8 14.1
 23 5 3 28 8.5
 23 5 3 45 10.1
 23 5 3 41.7 10.2
 25 -5 3 -1.7 7.3
 25 -5 3 6 5.5
 25 -5 3 3 5.1
 25 -5 3 4.1 7.4
 -25 -5 -3 6.8 7.9
 25 5 3 7.5 9.1
 25 5 3 -0.7 7.2
 -25 5 -3 6.6 13.4
 25 5 3 4.1 8.1
 27 -5 3 25.9 6.9
 27 -5 3 19.4 5.2
 -27 -5 -3 30.7 7.3
 27 5 3 21.5 6.9
 -27 5 -3 23.1 11.3
 27 5 3 30 8.6
 29 -5 3 4.3 3.6
 -29 -5 -3 1.5 7.2
 29 5 3 15.6 6.1
 -29 5 -3 12.4 8.6
 29 5 3 4.2 4.9
 -34 -6 3 30.3 6.7
 34 -6 -3 39.8 5.9
 34 -6 -3 60.09 7.9
 34 6 -3 57.89 7.6
 -34 6 3 36.8 8.3
 32 -6 -3 127.29 12.6
 32 -6 -3 86.39 10.3
 32 6 -3 129.49 12.3
 -32 6 3 104.29 14.6
 30 -6 -3 2.5 7.5
 30 -6 -3 -2.1 5.2
 -30 -6 3 8.8 6.9
 30 -6 -3 4.5 7.2
 -30 6 3 -3 7.2
 30 6 -3 10.6 5.3
 28 -6 -3 441.46 33.9
 28 -6 -3 519.45 36.7
 28 -6 -3 502.05 34.1
 28 6 -3 552.14 34.6
 26 -6 -3 216.98 20.3
 26 -6 -3 281.67 21.7
 -26 -6 3 300.17 25.1
 26 -6 -3 260.47 24.6
 26 -6 -3 264.47 19.9
 26 6 -3 213.08 19.4
 26 6 -3 209.08 19.2
 -26 6 3 276.97 26.1
 24 -6 -3 1052.29 67.39
 24 -6 -3 1102.19 64.69
 24 -6 -3 999.2 65.49
 -24 -6 3 923.61 65.09
 -24 6 3 1107.19 67.09
 24 6 -3 937.21 63.49
 24 6 -3 1021.5 62.69
 22 -6 -3 272.17 25.3
 22 -6 -3 248.58 20.3
 -22 -6 3 259.77 25.4
 22 -6 -3 284.77 23.9
 22 -6 -3 267.17 26.5
 22 -6 -3 252.97 27.1
 22 6 -3 264.17 20.6
 -22 6 3 283.37 30.3
 22 6 -3 227.18 22.2
 -22 6 3 261.57 29.7
 20 -6 -3 195.88 20.2
 20 -6 -3 183.18 16.6
 20 -6 -3 190.88 28.2
 -20 -6 3 175.88 26.8
 20 6 -3 204.48 17
 18 -6 -3 671.43 45.1
 18 -6 -3 720.23 47
 18 6 -3 732.73 45.1
 16 -6 -3 101.29 12.5
 16 -6 -3 107.69 15.5
 16 6 -3 75.99 9.8
 16 6 -3 115.79 12.2
 14 -6 -3 487.55 31.7
 14 -6 -3 463.05 32.1
 14 6 -3 477.45 30
 14 6 -3 481.55 31.8
 14 6 -3 450.25 30.3
 12 -6 -3 169.68 14.5
 12 -6 -3 164.58 15.4
 12 6 -3 127.39 11.7
 12 6 -3 138.09 11.7
 12 6 -3 144.49 14
 -12 6 3 180.38 13
 10 -6 -3 73.49 9.5
 10 -6 -3 80.89 10.2
 -10 6 3 75.79 9
 10 6 -3 65.79 8.4
 10 6 -3 83.59 8.8
 10 6 -3 82.39 10.4
 8 -6 -3 1381.96 80.49
 -8 -6 3 1332.27 79.19
 8 -6 -3 1365.86 80.79
 8 6 -3 1347.27 80.59
 8 6 -3 1363.26 79.99
 -8 6 3 1357.86 79.79
 -8 6 3 1273.97 80.49
 8 6 -3 1390.46 80.29
 6 -6 -3 905.01 54.19
 -6 -6 3 885.51 52.99
 6 -6 -3 907.81 53.69
 6 6 -3 897.71 53.79
 6 6 -3 913.71 54.09
 -6 6 3 886.11 54.19
 -6 6 3 887.71 53.59
 6 6 -3 898.91 53.79
 -6 6 3 864.81 54.19
 -6 6 3 892.01 53.79
 -4 -6 3 1603.24 90.89
 4 -6 -3 1606.44 90.99
 4 6 -3 1554.34 91.29
 -4 6 3 1538.25 91.69
 -4 6 3 1591.14 91.49
 4 6 -3 1514.25 91.39
 4 6 -3 1492.45 91.09
 -4 6 3 1528.85 91.29
 -4 6 3 1521.25 91.49
 -2 -6 3 170.98 12.2
 2 6 -3 168.48 12.6
 -2 6 3 171.98 12.6
 -2 6 3 181.38 13
 -2 6 3 162.58 13.4
 2 6 -3 156.98 12.5
 -2 6 3 164.68 12.9
 2 6 -3 153.08 12.4
 0 -6 3 415.96 26
 0 -6 3 421.06 26.7
 0 6 3 446.66 27.4
 0 6 3 424.66 27.7
 0 6 3 398.26 26.9
 0 6 -3 429.76 27.2
 0 6 3 425.86 27.3
 0 6 -3 429.26 26.9
 2 -6 3 532.55 32.7
 2 -6 3 542.85 33.6
 -2 6 -3 561.64 33.9
 -2 6 -3 520.65 33.5
 2 6 3 519.45 33.3
 2 6 3 535.85 33.8
 2 6 3 556.44 33.9
 2 6 3 526.75 34.4
 4 -6 3 30.5 5.3
 4 -6 3 30.9 6
 4 -6 3 28.8 8.4
 4 6 3 36.7 6.4
 4 6 3 29.4 6.5
 -4 6 -3 34.3 6.5
 4 6 3 39.8 5.9
 -4 6 -3 24.2 6
 4 6 3 40.8 5.8
 6 -6 3 127.89 11.2
 6 -6 3 130.29 12.2
 6 -6 3 130.79 15
 6 6 3 112.69 11.7
 -6 6 -3 117.39 11.7
 6 6 3 132.09 12.6
 6 6 3 134.39 13.3
 6 6 3 130.39 12.3
 -6 6 -3 129.69 11.7
 8 -6 3 513.05 32.4
 8 -6 3 515.95 34.2
 8 -6 3 525.05 34.8
 8 6 3 493.65 32.8
 -8 6 -3 546.35 33.5
 -8 6 -3 519.05 33.5
 8 6 3 512.85 33
 8 6 3 499.55 35.1
 8 6 3 467.45 32.7
 10 -6 3 103.89 11.4
 10 -6 3 84.09 12.3
 10 -6 3 121.39 14.2
 -10 6 -3 97.59 12.3
 -10 6 -3 117.39 13.6
 10 6 3 107.29 10.9
 10 6 3 112.59 15
 10 6 3 93.99 12.8
 10 6 3 84.39 10.9
 12 -6 3 154.28 15.7
 12 -6 3 148.09 16.2
 12 -6 3 171.38 14.9
 12 6 3 160.08 16
 -12 6 -3 148.59 16.2
 12 6 3 136.39 15.3
 -12 6 -3 137.49 14.8
 12 6 3 167.88 18.5
 12 6 3 167.88 15.2
 14 -6 3 16.2 8.5
 14 -6 3 34.3 8.6
 14 -6 3 30.4 8.3
 -14 6 -3 20 8.2
 14 6 3 8 8.3
 14 6 3 15.9 7.7
 16 -6 3 37.7 11.5
 16 -6 3 13.9 9.2
 -16 -6 -3 27.2 12.3
 16 -6 3 48.2 10.5
 16 -6 3 29.2 9
 16 -6 3 14.6 9.3
 16 -6 3 37.3 11.3
 -16 6 -3 20.2 8.3
 16 6 3 29.2 12.1
 16 6 3 33.5 10.2
 16 6 3 27.4 7.9
 16 6 3 29.3 10.3
 16 6 3 14.9 9.4
 16 6 3 24 9.5
 16 6 3 28.2 11
 -18 -6 -3 1048.5 65.59
 18 -6 3 979.6 64.69
 18 -6 3 1075.09 64.19
 18 -6 3 1045.9 65.09
 18 -6 3 1052.99 65.89
 18 -6 3 1096.39 64.29
 18 6 3 1035.8 65.99
 18 6 3 981.8 64.19
 18 6 3 997.3 63.59
 18 6 3 1075.69 64.99
 18 6 3 951.7 66.99
 20 -6 3 26.5 9.8
 20 -6 3 34.4 10.8
 20 -6 3 39 9.7
 -20 -6 -3 36.3 12.6
 20 -6 3 42.3 9.9
 20 -6 3 35.4 8.8
 -20 6 -3 11.9 13.2
 20 6 3 23.4 11
 20 6 3 21.8 9.9
 20 6 3 38.1 10.5
 22 -6 3 388.36 26.4
 22 -6 3 364.36 27.2
 22 -6 3 360.66 27.5
 -22 -6 -3 352.56 28.8
 22 -6 3 372.26 26.3
 22 6 3 379.16 29.7
 -22 6 -3 341.67 30.3
 22 6 3 342.17 28.3
 22 6 3 359.96 25.7
 24 -6 3 27.8 8.1
 24 -6 3 15.4 7.2
 -24 -6 -3 33.9 11.6
 24 -6 3 16 6
 24 -6 3 22.9 6.3
 24 6 3 30.3 8.8
 24 6 3 12.4 9.2
 24 6 3 8 8.1
 -24 6 -3 20.5 13.2
 26 -6 3 222.98 18.5
 -26 -6 -3 258.37 20.3
 26 -6 3 252.17 18.7
 -26 6 -3 216.08 21.5
 26 6 3 246.68 20.4
 26 6 3 236.38 19
 -28 -6 -3 375.96 24.6
 28 -6 3 282.17 22.9
 28 -6 3 385.66 23.4
 28 6 3 382.76 23.9
 -28 6 -3 338.87 25.5
 28 6 3 412.76 25.1
 33 -7 -3 47 6
 -33 -7 3 32.3 5.6
 -33 7 3 31 7.3
 33 7 -3 36 5.7
 31 -7 -3 136.09 13.3
 -31 -7 3 160.28 15.1
 31 -7 -3 195.58 14.8
 -31 7 3 137.09 15.5
 31 7 -3 129.49 12.1
 29 -7 -3 87.99 11.9
 -29 -7 3 66.99 11.9
 29 -7 -3 97.49 13.9
 29 -7 -3 56.19 10.1
 -29 7 3 88.19 13.3
 29 7 -3 84.09 9.8
 27 -7 -3 406.86 28.9
 27 -7 -3 404.96 30
 -27 -7 3 437.06 31.4
 27 -7 -3 366.86 30.3
 -27 7 3 408.86 32
 27 7 -3 400.16 28.8
 -25 -7 3 383.16 30.8
 25 -7 -3 360.06 30.6
 25 -7 -3 395.36 28.5
 25 -7 -3 387.16 29.9
 25 7 -3 352.26 26.8
 25 7 -3 394.26 28.2
 -25 7 3 382.06 32.1
 -23 -7 3 144.19 20.9
 23 -7 -3 137.99 21.4
 23 -7 -3 134.89 19.4
 23 -7 -3 178.18 18.4
 23 -7 -3 162.38 21.1
 23 7 -3 125.59 15
 -23 7 3 162.48 22.3
 23 7 -3 146.59 16.9
 21 -7 -3 425.56 34.6
 21 -7 -3 415.16 30.9
 -21 -7 3 401.16 32.1
 21 -7 -3 403.46 32.1
 21 -7 -3 359.96 33.1
 -21 -7 3 363.66 32
 -21 7 3 412.06 36.2
 -21 7 3 366.76 31.1
 21 7 -3 399.86 27.9
 21 7 -3 360.96 29
 19 -7 -3 187.28 22.4
 19 -7 -3 259.07 25.2
 -19 -7 3 220.08 24.8
 19 -7 -3 236.68 22
 -19 -7 3 193.18 24.8
 19 7 -3 199.88 18.5
 19 7 -3 202.08 20.5
 -19 7 3 243.18 23.7
 -19 7 3 198.98 28.9
 17 -7 -3 58.79 10.4
 17 -7 -3 77.59 12.6
 17 7 -3 69.79 9.9
 15 -7 -3 557.74 38.8
 15 -7 -3 601.34 40.2
 15 7 -3 599.94 37.7
 15 7 -3 603.34 39.1
 15 7 -3 592.44 37.7
 13 -7 -3 131.39 17
 13 -7 -3 129.59 14.6
 13 7 -3 150.48 12.8
 13 7 -3 143.59 14.7
 13 7 -3 132.79 12.4
 11 -7 -3 320.07 25.8
 11 -7 -3 323.27 23.8
 11 7 -3 343.17 25
 11 7 -3 360.36 23.2
 11 7 -3 335.27 22.9
 9 -7 -3 287.57 21.4
 9 -7 -3 280.27 20
 9 7 -3 269.47 19.7
 -9 7 3 297.47 20.1
 9 7 -3 269.67 20.1
 9 7 -3 309.97 20.7
 -9 7 3 269.67 21.3
 7 -7 -3 160.58 13.8
 7 -7 -3 145.99 12.1
 7 7 -3 152.48 12.7
 7 7 -3 174.58 13.8
 7 7 -3 142.29 13.2
 -7 7 3 129.09 13.1
 -7 7 3 163.78 13.5
 -7 7 3 161.38 13.7
 5 -7 -3 1743.43 109.59
 -5 -7 3 1850.01 108.49
 -5 7 3 1858.21 109.19
 -5 7 3 1830.82 109.69
 5 7 -3 1843.82 109.39
 5 7 -3 1853.11 109.49
 -5 7 3 1911.21 109.69
 -5 7 3 1914.91 110.09
 5 7 -3 1900.61 109.39
 -3 -7 3 90.29 8
 3 7 -3 90.69 10.3
 -3 7 3 90.69 10.8
 -3 7 3 99.29 11.4
 3 7 -3 95.89 9.5
 3 7 -3 94.09 10.6
 -3 7 3 88.89 10.2
 -3 7 3 91.59 9.9
 -1 -7 3 729.83 45.1
 1 7 -3 721.03 45.7
 -1 7 3 776.82 46.5
 1 7 -3 734.53 45.9
 -1 7 3 753.82 45.9
 -1 7 3 755.82 46
 -1 7 3 731.13 46.2
 1 -7 3 355.76 22.8
 -1 7 -3 318.97 22.9
 -1 7 -3 343.87 23.3
 1 7 3 318.67 24.1
 1 7 3 329.57 22.5
 1 7 3 317.87 22.6
 1 7 3 337.27 23
 3 -7 3 222.88 16.8
 3 -7 3 219.68 15.7
 -3 7 -3 242.08 17.2
 3 7 3 195.08 16.5
 3 7 3 213.18 17.2
 3 7 3 249.28 17.3
 -3 7 -3 216.58 17.3
 3 7 3 217.28 18
 5 -7 3 1702.03 105.09
 5 -7 3 1732.83 104.09
 5 -7 3 1753.42 106.39
 -5 7 -3 1860.21 105.39
 5 7 3 1751.82 104.89
 5 7 3 1756.22 104.59
 5 7 3 1781.82 105.09
 5 7 3 1788.32 106.19
 -5 7 -3 1795.72 104.89
 7 -7 3 3 8.2
 7 -7 3 11.4 6.7
 7 -7 3 15.4 4.9
 7 7 3 6.4 5.1
 -7 7 -3 4.1 5.6
 7 7 3 8.9 9.1
 7 7 3 7.5 5.8
 -7 7 -3 17.8 6.4
 7 7 3 14.1 5.9
 9 -7 3 1231.88 74.09
 9 -7 3 1209.58 71.99
 9 -7 3 1172.48 73.49
 9 7 3 1147.79 72.19
 9 7 3 1233.18 72.99
 9 7 3 1150.08 74.29
 -9 7 -3 1261.17 73.39
 -9 7 -3 1155.38 72.59
 11 -7 3 53.29 10.7
 11 -7 3 61.49 8.7
 11 -7 3 56.89 9.7
 11 7 3 47.2 8.9
 -11 7 -3 49.3 9.9
 -11 7 -3 62.99 11.1
 11 7 3 68.39 12.6
 13 -7 3 795.92 47.6
 13 -7 3 702.93 48.5
 13 -7 3 698.83 46.6
 13 7 3 781.62 48.3
 13 7 3 757.92 47.5
 13 7 3 690.33 48.5
 -13 7 -3 747.43 47.3
 13 7 3 674.73 49.7
 -15 -7 -3 171.38 21.2
 15 -7 3 186.88 20
 15 -7 3 200.18 17.7
 15 -7 3 186.58 20.3
 15 -7 3 157.48 22.1
 15 -7 3 220.78 18.2
 15 -7 3 184.38 19.7
 15 7 3 161.68 22.2
 15 7 3 169.58 19.2
 15 7 3 138.39 17.2
 15 7 3 169.48 19.8
 -15 7 -3 186.88 19.3
 15 7 3 183.88 22.3
 15 7 3 171.28 21.8
 17 -7 3 72.59 13.5
 -17 -7 -3 123.19 18.2
 17 -7 3 96.69 13.1
 17 -7 3 100.09 12.5
 17 -7 3 85.39 12.8
 17 -7 3 79.99 13.5
 17 -7 3 65.19 11.8
 17 7 3 93.99 13.7
 17 7 3 98.09 13.9
 17 7 3 97.39 13.4
 17 7 3 81.69 14.2
 17 7 3 89.39 12.4
 17 7 3 77.29 13.4
 -19 -7 -3 329.37 28.2
 19 -7 3 341.87 27.3
 19 -7 3 365.36 28.2
 19 -7 3 336.87 25.8
 19 -7 3 358.46 26.9
 19 -7 3 344.57 25.6
 19 7 3 363.26 29.4
 19 7 3 341.47 27.9
 19 7 3 322.57 25.5
 -19 7 -3 366.06 30.1
 19 7 3 345.37 27.2
 21 -7 3 54.99 10.6
 21 -7 3 51.09 10.1
 21 -7 3 65.49 9.6
 21 -7 3 31.9 9.4
 -21 -7 -3 84.99 13.7
 -21 7 -3 99.59 14.2
 21 7 3 58.09 11.3
 21 7 3 55.39 11.4
 21 7 3 75.19 11.5
 -23 -7 -3 175.98 17.3
 23 -7 3 162.88 15.2
 23 -7 3 116.39 14
 23 -7 3 148.29 14
 23 -7 3 125.89 13.4
 -23 -7 -3 124.09 17.3
 23 7 3 148.09 15.7
 23 7 3 132.09 13.9
 -23 7 -3 164.98 19.5
 23 7 3 151.78 17.4
 -25 -7 -3 164.68 15.8
 -25 -7 -3 158.98 14.8
 25 -7 3 151.28 13.4
 25 -7 3 169.48 15.2
 25 7 3 202.48 16
 -25 7 -3 192.28 18.1
 25 7 3 170.18 16.9
 -27 -7 -3 32.7 6.4
 27 -7 3 29 6
 27 -7 3 30.4 5.7
 27 7 3 32.7 6.4
 -27 7 -3 38.1 8.8
 27 7 3 29.1 5.9
 32 -8 -3 41.3 5.7
 32 8 -3 35.8 4.7
 -30 -8 3 6.5 8
 30 -8 -3 -3.8 5.7
 30 8 -3 4 5.4
 -28 -8 3 292.57 21.5
 28 -8 -3 240.88 22.7
 28 -8 -3 327.87 22.6
 28 8 -3 275.17 20.2
 26 -8 -3 -2.2 5.1
 26 -8 -3 12.2 7.6
 -26 -8 3 -8 11.2
 26 -8 -3 17.4 8.6
 26 8 -3 4.1 7.5
 24 -8 -3 283.57 24.5
 24 -8 -3 272.37 23.7
 24 -8 -3 274.07 23
 -24 -8 3 278.47 26.1
 -24 -8 3 281.37 24.6
 24 8 -3 234.68 21.2
 24 8 -3 286.67 22.6
 22 -8 -3 179.88 20.9
 22 -8 -3 215.78 20.4
 -22 -8 3 178.88 25.7
 -22 -8 3 175.78 23.2
 22 -8 -3 179.48 21.4
 22 8 -3 179.98 18.9
 -22 8 3 226.38 21.3
 22 8 -3 172.48 17.6
 20 -8 -3 85.29 15.2
 20 -8 -3 88.29 14
 20 -8 -3 126.79 16.9
 -20 -8 3 107.69 16.8
 -20 -8 3 73.69 16
 20 8 -3 130.89 14.6
 20 8 -3 102.29 13.5
 20 8 -3 102.79 14.2
 -20 8 3 89.09 15.4
 -18 -8 3 482.75 37.6
 -18 -8 3 426.46 38.3
 18 -8 -3 525.05 38.9
 18 -8 -3 501.35 36.5
 18 -8 -3 554.34 36.5
 -18 8 3 522.95 37.4
 18 8 -3 478.05 34
 18 8 -3 464.95 33.7
 18 8 -3 468.95 35.2
 16 -8 -3 238.48 24.2
 -16 -8 3 192.18 25.8
 16 -8 -3 212.18 21.2
 -16 -8 3 192.48 23.3
 16 -8 -3 207.78 22.4
 16 8 -3 186.98 19.1
 -16 8 3 218.98 22.9
 -16 8 3 207.18 24.3
 16 8 -3 194.68 20.1
 14 -8 -3 773.02 49
 14 -8 -3 687.43 47.3
 14 8 -3 739.33 47.6
 14 8 -3 742.73 46.4
 12 -8 -3 101.09 14.5
 12 -8 -3 135.49 15.8
 12 8 -3 103.89 13.3
 12 8 -3 107.99 12.2
 12 8 -3 105.79 13.4
 10 -8 -3 171.28 15.1
 10 -8 -3 187.68 17.7
 10 8 -3 176.68 15.2
 10 8 -3 173.08 15.9
 -10 8 3 149.29 18
 10 8 -3 195.98 16.2
 8 -8 -3 190.98 16.6
 -8 8 3 158.38 15.8
 8 8 -3 157.48 14.6
 -8 8 3 170.58 15.1
 8 8 -3 186.28 16
 8 8 -3 148.99 14.2
 6 -8 -3 36.1 9.2
 -6 8 3 10.2 7.5
 6 8 -3 34.8 7.3
 -6 8 3 27.2 7.5
 -6 8 3 34.5 8.7
 6 8 -3 43.6 7.1
 6 8 -3 26.7 7.2
 4 -8 -3 269.37 20.6
 -4 -8 3 265.07 18.6
 -4 8 3 282.37 21
 -4 8 3 309.97 21.6
 4 8 -3 251.47 19.9
 -4 8 3 281.27 20.9
 4 8 -3 275.27 20.2
 -4 8 3 274.37 20.8
 4 8 -3 264.87 19.7
 -2 -8 3 170.38 13.5
 2 8 -3 181.78 15.7
 -2 8 3 188.98 15.9
 2 8 -3 191.88 16.3
 -2 8 3 186.48 16.5
 -2 8 3 187.98 16.8
 -2 8 3 166.48 15.5
 0 -8 3 223.88 17
 0 8 3 249.97 18.5
 0 8 -3 226.78 18.4
 0 8 3 248.18 20.4
 0 8 3 216.48 18.9
 0 8 -3 249.18 19.3
 0 8 3 243.38 18.7
 2 -8 3 122.19 12.3
 2 8 3 85.49 11.5
 -2 8 -3 104.09 12.1
 -2 8 -3 120.29 13
 2 8 3 103.99 11.8
 2 8 3 106.19 12.1
 2 8 3 113.29 11.9
 4 -8 3 55.69 8.8
 4 8 3 51.59 8.3
 4 8 3 78.69 10.6
 4 8 3 53.99 10.2
 -4 8 -3 47.6 8.2
 4 8 3 87.09 12.1
 -4 8 -3 73.39 10.7
 6 -8 3 42.1 9.4
 6 -8 3 46.8 8.9
 6 8 3 35.3 9.1
 6 8 3 53.19 8.2
 -6 8 -3 25.8 7.3
 6 8 3 36.7 7.8
 6 8 3 45 8.6
 -6 8 -3 41.7 8.5
 8 -8 3 278.07 23.3
 8 -8 3 235.58 22.5
 -8 8 -3 260.27 22.9
 8 8 3 264.87 23.1
 8 8 3 255.67 20.8
 10 -8 3 -3.3 7.2
 10 -8 3 21.6 6.6
 10 -8 3 14.6 10.8
 10 -8 3 7.7 10.3
 10 8 3 -2.4 11.2
 10 8 3 10 13.3
 10 8 3 7.6 8.1
 10 8 3 6.9 11.7
 10 8 3 14.2 11.9
 -10 8 -3 -2.5 8.2
 12 -8 3 257.37 24.4
 12 -8 3 242.88 19.4
 12 -8 3 250.57 20.5
 -12 -8 -3 213.48 24.1
 12 -8 3 260.97 24.2
 12 -8 3 215.78 22.4
 12 8 3 210.08 22
 -12 8 -3 273.67 21.6
 12 8 3 225.38 24.1
 12 8 3 216.18 23.8
 12 8 3 232.38 22
 12 8 3 232.88 24
 12 8 3 206.58 22.7
 14 -8 3 145.39 18.9
 14 -8 3 176.08 20.6
 14 -8 3 133.99 18.4
 14 -8 3 168.98 16.4
 -14 -8 -3 149.69 20.9
 14 -8 3 142.69 16
 14 -8 3 165.58 18.1
 14 8 3 157.18 19.9
 14 8 3 143.39 20.8
 14 8 3 150.78 17.1
 14 8 3 144.79 18.1
 14 8 3 168.18 21.5
 14 8 3 158.98 19.5
 -14 8 -3 136.09 16.5
 16 -8 3 57.39 12.5
 16 -8 3 32.2 10.1
 16 -8 3 34.7 11
 16 -8 3 18.8 9.9
 -16 -8 -3 34.9 12.9
 16 -8 3 44.5 9.9
 16 -8 3 43.8 9
 16 8 3 52.49 10.3
 16 8 3 41.4 11.8
 16 8 3 46.5 12.6
 16 8 3 29 9.9
 16 8 3 27.9 11
 16 8 3 39.2 10.2
 -18 -8 -3 452.95 32.9
 18 -8 3 419.36 29.6
 -18 -8 -3 418.96 32
 18 -8 3 392.06 29.4
 18 -8 3 459.65 30.8
 18 -8 3 379.46 29.3
 18 -8 3 437.36 32.1
 18 -8 3 422.56 30.5
 18 8 3 432.16 30.1
 -18 8 -3 452.55 33.7
 18 8 3 420.46 32.1
 18 8 3 426.96 29.9
 18 8 3 409.76 31
 18 8 3 421.36 33.2
 18 8 3 390.06 29.7
 20 -8 3 6.9 6.9
 -20 -8 -3 -1.6 11.2
 20 -8 3 -2.6 5.4
 20 -8 3 4.6 7.6
 -20 -8 -3 13.6 11.3
 20 -8 3 -8.2 8.1
 20 8 3 3.6 8.8
 20 8 3 23.8 9.4
 20 8 3 0.8 9.6
 -20 8 -3 51.49 13.7
 -22 -8 -3 182.78 18.3
 22 -8 3 186.08 15.9
 22 -8 3 194.08 16.5
 -22 -8 -3 170.08 16.1
 22 -8 3 151.28 15.1
 22 8 3 217.28 18.7
 -22 8 -3 214.38 20
 22 8 3 173.08 15.7
 24 -8 3 17.4 5.9
 -24 -8 -3 5.8 9.2
 -24 -8 -3 31.8 6.5
 24 -8 3 23.4 6.9
 24 8 3 17.9 5.3
 24 8 3 14 6.6
 -24 8 -3 26.6 10.2
 -26 -8 -3 135.59 12.8
 26 -8 3 158.38 12.4
 26 -8 3 134.39 11.9
 -26 -8 -3 173.98 13.9
 -26 8 -3 155.38 14.2
 26 8 3 155.48 13.6
 26 8 3 167.78 12.9
 -29 -9 3 3.7 7.3
 29 -9 -3 12.1 5.6
 29 9 -3 15.3 5.3
 -27 -9 3 19.5 7.3
 27 -9 -3 12.7 6.8
 27 -9 -3 9.5 6.3
 27 9 -3 15.6 4.9
 25 -9 -3 16.2 8
 25 -9 -3 13 7.9
 25 -9 -3 14.9 8
 -25 -9 3 17.4 8.5
 25 9 -3 17.3 7.3
 23 -9 -3 -5.3 8.2
 -23 -9 3 5.2 12.4
 23 -9 -3 5.9 6.4
 23 -9 -3 10.9 9
 -23 -9 3 2.1 10.7
 23 9 -3 -8.2 7.1
 -23 9 3 -8.7 9.5
 -21 -9 3 21.8 11.9
 21 -9 -3 12.7 10.5
 -21 -9 3 21.8 13.1
 21 -9 -3 17.9 10.3
 21 -9 -3 8.3 6.8
 21 9 -3 21.2 8.7
 -21 9 3 20 11.3
 21 9 -3 16.8 8.7
 21 9 -3 19.7 8.3
 -19 -9 3 -11.4 12.3
 -19 -9 3 3.2 12.8
 19 -9 -3 -3.3 10.1
 19 -9 -3 -1.8 9.3
 19 -9 -3 -1.9 11
 19 9 -3 18.2 8.3
 19 9 -3 7.1 8.2
 -19 9 3 8.4 12.4
 -17 -9 3 7.6 11.8
 17 -9 -3 35.4 10.8
 17 -9 -3 15 10.9
 17 -9 -3 14.2 12.4
 -17 -9 3 49.7 14.5
 -17 9 3 17 12.9
 17 9 -3 19.6 8.5
 17 9 -3 18.3 9.3
 15 -9 -3 112.79 17.1
 -15 -9 3 89.89 17.2
 15 -9 -3 154.48 20.9
 -15 -9 3 136.29 19
 15 -9 -3 158.68 20
 -15 9 3 120.09 17.6
 15 9 -3 172.08 17.5
 15 9 -3 113.19 15.7
 -15 9 3 149.49 20.6
 15 9 -3 135.89 16.4
 -13 -9 3 62.59 12.5
 -13 -9 3 19.1 12.9
 13 -9 -3 62.59 13.1
 13 -9 -3 49.9 11.5
 -13 9 3 61.19 13.3
 -13 9 3 25.4 13.4
 13 9 -3 52.19 11.1
 13 9 -3 47.8 9.9
 -13 9 3 56.19 15.9
 13 9 -3 49.2 8.8
 11 -9 -3 80.19 14.1
 -11 -9 3 77.69 14.9
 11 -9 -3 91.79 13.1
 11 9 -3 82.69 14.1
 -11 9 3 75.69 15.9
 11 9 -3 85.69 11.6
 11 9 -3 87.09 11.3
 9 -9 -3 23.8 9.6
 -9 9 3 34 11.5
 9 9 -3 23.3 7.4
 9 9 -3 32 8.9
 7 -9 -3 19.1 10.3
 -7 9 3 -2.4 7.8
 7 9 -3 3.9 6.6
 -7 9 3 -3.2 7.3
 7 9 -3 6.9 6.1
 5 -9 -3 187.48 20.1
 -5 9 3 194.98 17.2
 5 9 -3 214.48 18.2
 -5 9 3 209.88 19.4
 5 9 -3 198.38 17.4
 3 -9 -3 195.38 18.5
 3 9 -3 214.78 18
 -3 9 3 183.08 19.3
 -3 9 3 235.68 20.9
 -3 9 3 220.58 18.1
 1 -9 -3 78.49 10.7
 -1 9 3 59.09 9.9
 -1 9 3 76.49 10.4
 -1 9 3 78.59 11.4
 1 9 -3 63.09 9.6
 -1 9 3 86.99 12.9
 1 -9 3 25.3 6.5
 -1 9 -3 36.3 8.5
 1 9 3 28 8.1
 1 9 3 41.4 8.9
 1 9 3 49.6 11.1
 3 -9 3 2.2 6.1
 3 9 3 21.9 9.6
 3 9 3 13.7 7.4
 3 9 3 12.8 10.9
 -3 9 -3 21.6 7.6
 5 -9 3 133.89 14.8
 5 9 3 147.39 18.3
 5 9 3 118.99 17.3
 -5 9 -3 159.48 16.3
 5 9 3 148.09 15.7
 -7 -9 -3 18.4 12.5
 7 -9 3 40.8 11.9
 7 -9 3 9.9 9.1
 -7 9 -3 33.5 13.6
 7 9 3 36.3 13.4
 -7 9 -3 31.9 9.6
 7 9 3 28.1 11.1
 7 9 3 17.7 8.1
 7 9 3 39.3 10.5
 7 9 3 27.8 10.9
 7 9 3 26.3 12.6
 9 -9 3 207.98 19.2
 9 -9 3 221.08 20.2
 -9 -9 -3 147.29 23.4
 9 -9 3 209.38 23
 9 9 3 220.68 19.7
 -9 9 -3 182.28 23.3
 9 9 3 204.38 22.5
 -9 9 -3 227.88 20.7
 9 9 3 177.28 21.5
 9 9 3 222.68 24.2
 9 9 3 214.88 22.1
 9 9 3 189.78 22
 11 -9 3 -4 8.4
 -11 -9 -3 7 13.1
 11 -9 3 2 10.1
 11 -9 3 8.8 7.5
 11 9 3 -8.7 9.9
 11 9 3 5.8 10.1
 -11 9 -3 20.2 10.3
 11 9 3 -5.2 11
 11 9 3 11 10.6
 11 9 3 1.8 10
 -11 9 -3 -0.8 12
 13 -9 3 33.3 11.3
 13 -9 3 15.1 9.8
 -13 -9 -3 11.3 13.2
 13 -9 3 24 9
 13 -9 3 19.9 8.3
 -13 -9 -3 11.7 13.4
 -13 9 -3 22 10
 13 9 3 19.3 9.9
 13 9 3 12.6 9.6
 13 9 3 8.3 10.9
 13 9 3 28 10.3
 13 9 3 23.2 11.5
 15 -9 3 26.4 8.6
 -15 -9 -3 49.3 13
 15 -9 3 52.89 10.8
 15 -9 3 42.3 11
 15 -9 3 35 10.3
 -15 -9 -3 16.9 12.8
 -15 9 -3 24 13.7
 15 9 3 47.5 10.5
 15 9 3 60.59 11
 15 9 3 23.7 9.8
 15 9 3 55.69 12.4
 15 9 3 38.1 12.1
 17 -9 3 9.5 8.1
 17 -9 3 9.4 8.7
 -17 -9 -3 12.9 11.4
 17 -9 3 12 7.6
 17 -9 3 10.6 8.1
 -17 -9 -3 6 8.7
 17 9 3 24.2 8.9
 17 9 3 2.3 9.4
 -17 9 -3 20.8 12.9
 17 9 3 -4.4 8.8
 -19 -9 -3 32.9 11.1
 19 -9 3 19.7 6
 19 -9 3 16.7 5.6
 -19 -9 -3 14.3 8.3
 19 -9 3 11.6 8.4
 -19 9 -3 20.7 9
 19 9 3 16.9 8.9
 21 -9 3 0.3 5.5
 -21 -9 -3 4 6.7
 21 -9 3 7.3 5.1
 -21 -9 -3 4.1 6.8
 -21 9 -3 -10 9.3
 21 9 3 -7 6.9
 23 -9 3 2.5 6
 -23 -9 -3 4.2 8.2
 23 -9 3 -4.8 4.7
 -23 -9 -3 -3.2 5.5
 23 9 3 3.5 4.2
 -23 9 -3 -0.5 7.9
 -25 -9 -3 6.2 4.6
 25 -9 3 0.4 3.5
 25 -9 3 2.5 4.3
 -25 -9 -3 0.6 5.4
 -25 9 -3 -1.3 5.9
 25 9 3 8.6 4.7
 -28 -10 3 2.1 6.6
 28 -10 -3 11.4 4.9
 28 10 -3 17.9 4.4
 26 -10 -3 32.8 7.3
 26 -10 -3 34.5 6.8
 -26 -10 3 19.8 9
 26 10 -3 37.5 6.5
 24 -10 -3 16.5 11.5
 24 -10 -3 27.1 7.8
 -24 -10 3 17.8 10.5
 -24 -10 3 17.1 8.7
 24 -10 -3 24.9 7.6
 24 10 -3 18.4 6.4
 -22 -10 3 127.49 15.7
 22 -10 -3 120.09 13.9
 -22 -10 3 144.19 14.8
 22 -10 -3 118.79 15.2
 22 -10 -3 163.18 17.5
 -22 10 3 142.59 17.1
 20 -10 -3 11.6 9.1
 20 -10 -3 17.7 10.7
 -20 -10 3 22.7 11.8
 20 -10 -3 34.5 10.7
 -20 -10 3 26.6 12.6
 20 10 -3 11.2 7.8
 -20 10 3 21 11.3
 18 -10 -3 202.08 22.7
 18 -10 -3 190.38 22
 -18 -10 3 236.18 24.2
 18 -10 -3 189.48 20.5
 -18 -10 3 195.48 22.8
 18 10 -3 177.68 18.7
 18 10 -3 184.98 19
 -18 10 3 174.18 22.5
 16 -10 -3 28.4 12.8
 -16 -10 3 16.6 10.9
 16 -10 -3 6.9 7.9
 16 -10 -3 10.2 10.1
 -16 -10 3 17.2 13.4
 16 10 -3 9.3 11.1
 16 10 -3 24.5 9.3
 -16 10 3 28.7 13.4
 14 -10 -3 47.4 11.7
 -14 -10 3 34.5 11.4
 -14 -10 3 41.2 13.5
 14 -10 -3 54.89 14.3
 14 -10 -3 22.8 11.8
 14 10 -3 52.49 10.7
 -14 10 3 48.8 14.8
 14 10 -3 42.2 10.7
 -14 10 3 25.7 12.9
 14 10 -3 37.2 9.2
 -12 -10 3 56.29 12.1
 -12 -10 3 80.99 14.3
 12 -10 -3 81.49 13.8
 12 -10 -3 78.79 13.6
 12 -10 -3 65.09 13.7
 12 10 -3 84.19 13.2
 -12 10 3 54.79 13.9
 -12 10 3 102.29 16.6
 12 10 -3 81.19 10.8
 -12 10 3 68.29 13.3
 12 10 -3 82.89 13.4
 -10 -10 3 34.4 12.7
 10 -10 -3 47.4 12.3
 -10 -10 3 61.89 14.5
 -10 -10 3 45.5 11.1
 10 -10 -3 32.1 10.9
 10 -10 -3 38 10.6
 10 10 -3 35.2 11.6
 10 10 -3 54.19 12.4
 10 10 -3 39.6 9.5
 10 10 -3 40.7 8.9
 -10 10 3 46.6 14.1
 -10 10 3 43.9 12.5
 -10 10 3 36.7 12.4
 -8 -10 3 130.29 15.9
 -8 -10 3 85.89 15.4
 8 -10 -3 100.69 15
 8 -10 -3 94.79 14.1
 8 -10 -3 65.09 14.2
 8 10 -3 101.89 14
 -8 10 3 80.39 14.4
 8 10 -3 116.39 14.8
 -8 10 3 88.19 14.8
 -8 10 3 101.49 17.1
 -8 10 3 82.49 14.5
 -8 10 3 97.59 17.3
 8 10 -3 86.69 15.2
 8 10 -3 124.69 15.9
 6 -10 -3 140.49 17.8
 -6 -10 3 103.69 15.7
 -6 -10 3 128.79 18.5
 6 -10 -3 80.19 14
 -6 10 3 113.09 15.5
 -6 10 3 114.39 14.3
 6 10 -3 133.09 15.5
 -6 10 3 105.49 18.2
 6 10 -3 105.09 15.5
 -6 10 3 122.79 18.4
 -6 10 3 94.19 15.7
 -6 10 3 153.98 17.4
 6 10 -3 128.79 14.8
 4 -10 -3 142.99 19.1
 4 -10 -3 149.39 17.8
 -4 -10 3 121.69 15.8
 -4 -10 3 164.98 20.4
 4 10 -3 154.98 18.9
 4 10 -3 132.99 19.8
 -4 10 3 110.99 16.8
 -4 10 3 137.79 17
 4 10 -3 176.98 16.5
 -4 10 3 140.89 15.5
 -4 10 3 141.39 18
 -4 10 3 118.29 19.2
 -2 -10 3 42.8 11.1
 2 -10 -3 39.9 10.6
 -2 -10 3 36.9 11
 2 -10 -3 53.49 11.9
 -2 10 3 33.9 11.1
 2 10 -3 47.2 11.8
 -2 10 3 33.4 15.9
 -2 10 3 34.6 12.3
 2 10 -3 33.7 9.2
 2 10 -3 61.59 13.2
 -2 10 3 34.3 11.4
 -2 10 3 56.19 13.4
 0 -10 -3 135.49 19.9
 0 -10 -3 136.99 19
 0 -10 3 131.49 17.7
 0 -10 3 165.48 21.3
 0 10 3 141.39 19.7
 0 10 3 169.48 19.4
 0 10 -3 124.89 18.7
 0 10 3 176.48 21
 0 10 3 156.18 17.7
 0 10 -3 158.88 16.5
 0 10 3 156.38 19.2
 0 10 -3 142.89 20.4
 -2 -10 -3 26.6 11.3
 2 -10 3 6.8 9.2
 2 -10 3 41.7 13.5
 2 -10 3 6.5 9
 -2 10 -3 26.1 11
 2 10 3 21.6 12.8
 2 10 3 27.6 9.8
 2 10 3 39.7 11.4
 -2 10 -3 33.8 10.6
 2 10 3 15.4 10.7
 2 10 3 12 11.9
 -2 10 -3 33 12.6
 2 10 3 11.6 14.1
 4 -10 3 10.2 8.9
 4 -10 3 8.2 11.3
 -4 -10 -3 10.7 11.4
 4 -10 3 1.4 8.9
 4 10 3 8.1 9.8
 4 10 3 -6.2 10.1
 4 10 3 4.7 8.6
 4 10 3 6.9 10.6
 -4 10 -3 -2.6 12.1
 -4 10 -3 9.2 10.3
 4 10 3 9.2 12.7
 6 -10 3 26.2 11.9
 -6 -10 -3 15.7 14.5
 6 -10 3 2.5 9.1
 -6 10 -3 19.5 9.9
 6 10 3 11.3 11
 6 10 3 1.7 8.7
 -6 10 -3 25.8 13.3
 6 10 3 28.6 11.1
 6 10 3 2.8 9.2
 6 10 3 29.6 11.5
 6 10 3 15.7 12.5
 -8 -10 -3 28.3 12.9
 8 -10 3 51.19 10.8
 8 -10 3 40.1 12.1
 -8 10 -3 37.6 13.7
 8 10 3 23.9 11.7
 8 10 3 27.3 10.3
 -8 10 -3 38.1 11.4
 8 10 3 33.5 11.6
 8 10 3 35.6 12.1
 8 10 3 49.99 11
 10 -10 3 -19.6 9.6
 10 -10 3 -0.7 8.7
 -10 -10 -3 22.2 13.2
 10 10 3 -18.2 10.8
 -10 10 -3 3.6 9.9
 10 10 3 -4.2 9.2
 10 10 3 9.4 10.6
 10 10 3 5 9.9
 10 10 3 -1.1 11.9
 -10 10 -3 16.1 12.8
 12 -10 3 68.39 12.3
 12 -10 3 54.29 11.8
 -12 -10 -3 62.19 15.1
 12 -10 3 68.59 11.7
 -12 10 -3 78.69 12.4
 -12 10 -3 70.29 13.8
 12 10 3 119.39 17.3
 12 10 3 58.29 11.8
 12 10 3 65.19 12.6
 12 10 3 46.5 12
 14 -10 3 32.2 10.2
 14 -10 3 25.7 9.2
 -14 -10 -3 38.2 13.7
 14 -10 3 28.8 8.6
 14 10 3 38.3 10.3
 14 10 3 24.6 10.6
 14 10 3 14 9.5
 14 10 3 15.9 9.6
 16 -10 3 17.8 7.4
 16 -10 3 0.1 7.6
 16 -10 3 2.1 8.3
 -16 -10 -3 43.6 13
 -16 -10 -3 21.2 11.6
 16 10 3 13 8.9
 16 10 3 8.1 9.2
 18 -10 3 12.2 7
 18 -10 3 21.6 7.5
 18 -10 3 35.8 8.2
 -18 -10 -3 16.2 10.5
 -18 -10 -3 24.2 9.9
 18 10 3 20.4 6.5
 18 10 3 15.8 7.7
 20 -10 3 1.6 6.6
 -20 -10 -3 -8.3 8.1
 -20 -10 -3 -7.1 8.8
 20 10 3 0.8 4.6
 -22 -10 -3 49.7 8.5
 22 -10 3 68.89 9.5
 -22 -10 -3 64.39 8.5
 22 10 3 76.09 9.8
 25 -11 -3 221.08 17.1
 -25 -11 3 225.48 17.3
 25 -11 -3 242.28 17
 -25 -11 3 243.58 17
 -23 -11 3 3.5 8.8
 -23 -11 3 -2.2 7.5
 23 -11 -3 1.9 4.4
 23 -11 -3 9.7 6.6
 -23 11 3 1.2 7.4
 21 -11 -3 120.99 16
 21 -11 -3 139.29 14.8
 21 -11 -3 145.59 15.8
 -21 -11 3 107.09 16.2
 -21 11 3 123.49 16.4
 19 -11 -3 58.99 11.8
 19 -11 -3 71.99 10
 -19 -11 3 63.29 12.7
 19 -11 -3 77.49 11.7
 -19 -11 3 95.49 13.6
 19 11 -3 67.29 9.9
 -19 11 3 54.49 12.8
 -17 -11 3 66.49 14.2
 -17 -11 3 61.79 12.6
 17 -11 -3 52.59 10.2
 17 -11 -3 58.79 11.9
 17 -11 -3 67.79 10.8
 -17 11 3 82.49 11.9
 17 11 -3 68.99 11.1
 -15 -11 3 295.67 27.5
 -15 -11 3 303.27 25.3
 15 -11 -3 291.47 26.4
 15 -11 -3 260.27 24.2
 15 -11 -3 297.97 27
 -15 11 3 232.58 23.6
 15 11 -3 271.17 23.6
 15 11 -3 289.27 23.6
 -13 -11 3 85.39 14.9
 -13 -11 3 74.79 13
 13 -11 -3 46.2 11.8
 13 -11 -3 89.39 14.6
 13 -11 -3 62.59 13.8
 13 11 -3 83.59 12.5
 13 11 -3 58.19 11.4
 -13 11 3 76.09 14.3
 13 11 -3 82.39 11.4
 -13 11 3 86.49 16.2
 -13 11 3 79.09 13.3
 11 -11 -3 442.46 33.5
 -11 -11 3 437.56 31.5
 -11 -11 3 419.16 33.8
 11 -11 -3 389.46 30.8
 -11 -11 3 424.06 34.8
 11 -11 -3 424.56 32.3
 11 11 -3 405.46 32.6
 -11 11 3 426.06 32.2
 11 11 -3 440.96 30.1
 -11 11 3 383.46 34.6
 -11 11 3 397.16 33.6
 11 11 -3 431.86 31.5
 9 -11 -3 592.54 42.1
 -9 -11 3 622.54 42.9
 9 -11 -3 570.44 39.9
 9 -11 -3 539.15 39.7
 -9 -11 3 583.74 41.8
 -9 11 3 577.64 43.6
 9 11 -3 574.74 41.2
 -9 11 3 573.94 41.1
 -9 11 3 597.94 42.6
 9 11 -3 557.84 38.9
 9 11 -3 619.44 41.8
 -7 -11 3 127.19 16.3
 7 -11 -3 97.29 16.3
 -7 -11 3 117.49 15.6
 7 -11 -3 102.09 14.1
 7 -11 -3 112.89 15.6
 7 11 -3 107.99 14.9
 -7 11 3 77.79 15.3
 -7 11 3 125.59 18.6
 7 11 -3 106.29 18
 -7 11 3 106.29 18
 7 11 -3 116.19 15.1
 5 -11 -3 542.05 41.9
 5 -11 -3 587.34 40.7
 -5 -11 3 561.94 39.8
 5 -11 -3 525.45 40.5
 -5 -11 3 592.34 42.3
 -5 11 3 620.84 42.5
 -5 11 3 578.24 42.2
 5 11 -3 628.04 41.6
 5 11 -3 630.34 43
 -5 11 3 614.14 42.2
 5 11 -3 588.74 39.7
 -5 11 3 599.94 44.9
 3 -11 -3 12.8 10.5
 3 -11 -3 23.4 10.7
 -3 -11 3 38.2 11.9
 -3 -11 3 23.7 10.5
 -3 11 3 19.8 12.9
 3 11 -3 50.99 11.8
 -3 11 3 27.3 9.4
 -3 11 3 19.4 12.2
 -3 11 3 15.8 14.2
 3 11 -3 19 11.6
 -3 11 3 18.8 11.4
 3 11 -3 22.6 9.2
 -1 -11 3 339.67 27.4
 1 -11 -3 352.26 28.9
 -1 -11 3 297.87 27.8
 1 11 -3 327.57 29.3
 -1 11 3 348.17 30.2
 -1 11 3 332.27 27.9
 -1 11 3 346.17 26.5
 1 11 -3 344.17 26.5
 1 11 -3 357.76 30.1
 -1 11 3 341.67 29.4
 -1 11 3 321.17 32.1
 -1 -11 -3 270.57 25.8
 -1 -11 -3 256.97 25.3
 1 -11 3 245.28 24.3
 1 -11 3 276.67 23.2
 1 11 3 277.07 25.7
 -1 11 -3 276.87 22.8
 -1 11 -3 254.77 26
 1 11 3 228.58 26.5
 1 11 3 314.57 25
 -1 11 -3 262.47 23.8
 1 11 3 222.88 23.2
 -3 -11 -3 110.19 14.9
 3 -11 3 101.59 14.2
 3 -11 3 113.19 16.3
 -3 -11 -3 127.89 15.9
 3 -11 3 116.79 16.9
 3 11 3 132.19 17
 -3 11 -3 88.49 14.1
 3 11 3 81.39 14.7
 -3 11 -3 117.99 14.8
 3 11 3 126.49 15
 3 11 3 105.79 17.6
 5 -11 3 276.57 26.4
 5 -11 3 221.78 23.4
 5 -11 3 249.28 23.8
 -5 -11 -3 265.17 26
 -5 -11 -3 235.98 24.1
 -5 11 -3 245.78 22.6
 5 11 3 232.28 22.2
 5 11 3 267.07 28.2
 5 11 3 280.27 24.8
 -5 11 -3 297.37 26.5
 5 11 3 264.07 25.4
 5 11 3 236.78 23.1
 7 -11 3 4.2 10.9
 -7 -11 -3 0.5 11.8
 -7 -11 -3 -10 10.7
 7 -11 3 12.2 9.3
 -7 11 -3 15.2 10.3
 7 11 3 5.7 10
 -7 11 -3 -9.7 12.2
 7 11 3 4.9 10.4
 7 11 3 6.6 11.7
 7 11 3 6 11.1
 7 11 3 3 9.4
 -9 -11 -3 751.32 47
 9 -11 3 615.44 43.1
 9 -11 3 715.83 45.7
 -9 -11 -3 650.43 45.8
 9 11 3 622.64 42.9
 9 11 3 627.94 44.1
 9 11 3 662.33 45.1
 9 11 3 660.63 45.5
 -9 11 -3 676.53 44.5
 9 11 3 661.03 45
 -9 11 -3 654.53 45.9
 -11 -11 -3 97.99 12.7
 11 -11 3 75.99 12.3
 11 -11 3 89.29 13.3
 -11 -11 -3 85.69 15.8
 11 11 3 138.99 16.1
 -11 11 -3 111.09 14.8
 11 11 3 106.89 15.4
 -11 11 -3 68.19 13.9
 11 11 3 117.59 16.5
 11 11 3 115.39 14.2
 -13 -11 -3 65.09 10.6
 -13 -11 -3 58.69 14.2
 13 -11 3 94.29 11.4
 13 -11 3 75.49 11.7
 13 11 3 85.49 12.4
 -13 11 -3 82.69 13.1
 13 11 3 65.09 11.6
 -15 -11 -3 146.49 16.8
 15 -11 3 136.29 14
 15 -11 3 154.18 15.9
 -15 -11 -3 154.38 19.1
 15 11 3 165.88 16.2
 15 11 3 194.88 17.7
 17 -11 3 37.8 6.5
 17 -11 3 33.8 6.8
 -17 -11 -3 21.6 7.5
 17 11 3 30.2 6.3
 19 -11 3 164.98 14.4
 -19 -11 -3 177.18 15.9
 19 11 3 180.38 15.1
 21 -11 3 42.1 6
 -21 -11 -3 42.3 7.1
 21 11 3 45.8 6.2
 22 -12 -3 448.96 28.3
 22 -12 -3 487.55 28.7
 -22 -12 3 429.16 28.2
 -22 -12 3 397.06 27.9
 -22 12 3 440.96 28.8
 20 -12 -3 23.3 6.5
 -20 -12 3 23.8 8.9
 20 -12 -3 41.2 8.4
 -20 -12 3 23.3 8.8
 20 12 -3 19.6 4.6
 -20 12 3 36.2 9.2
 -18 -12 3 536.15 36
 -18 -12 3 550.74 35.6
 18 -12 -3 510.25 35.4
 18 -12 -3 559.14 36.6
 -18 12 3 520.55 35.4
 18 12 -3 530.35 34.7
 16 -12 -3 23.6 9.9
 -16 -12 3 10 10.7
 16 -12 -3 19.9 8.6
 -16 -12 3 11.1 9.1
 16 -12 -3 4.2 8.6
 16 12 -3 23.8 6.5
 -16 12 3 15 11.3
 14 -12 -3 455.35 34.5
 14 -12 -3 532.95 35.9
 14 -12 -3 430.06 35.2
 -14 -12 3 479.45 34
 -14 -12 3 493.65 36.4
 -14 12 3 516.95 36.9
 14 12 -3 520.75 34.3
 12 -12 -3 393.86 33.9
 12 -12 -3 426.76 31.4
 12 -12 -3 426.96 30.5
 -12 -12 3 437.96 33.2
 -12 -12 3 457.95 34.1
 -12 12 3 435.76 34.5
 12 12 -3 436.86 32
 -12 12 3 423.86 31.3
 10 -12 -3 45.6 13.2
 10 -12 -3 26.6 9.8
 -10 -12 3 71.49 13.7
 10 -12 -3 32.5 11.3
 -10 -12 3 41.1 13.1
 10 12 -3 48.6 11.1
 -10 12 3 45.6 11.8
 10 12 -3 45.3 9.6
 -10 12 3 76.19 15.8
 10 12 -3 40.3 11.8
 8 -12 -3 660.23 43.2
 8 -12 -3 613.94 43.3
 -8 -12 3 665.13 45.1
 -8 -12 3 649.74 44.6
 8 -12 -3 564.54 43.2
 -8 12 3 690.13 44.3
 8 12 -3 618.94 43.9
 8 12 -3 682.13 44.4
 8 12 -3 624.94 42
 -8 12 3 619.64 46.7
 -6 -12 3 -0.5 10.4
 6 -12 -3 14.3 10.8
 6 -12 -3 4 11.2
 6 -12 -3 16.5 7.5
 -6 -12 3 12.7 11.7
 -6 12 3 7.5 13.8
 -6 12 3 9.6 11.5
 6 12 -3 12.7 11.7
 6 12 -3 19.2 11
 6 12 -3 11.2 8.5
 -6 12 3 -11.5 11.5
 4 -12 -3 395.76 29.4
 -4 -12 3 452.15 32.9
 -4 -12 3 393.96 31.2
 4 12 -3 408.86 29.9
 -4 12 3 389.76 36
 -4 12 3 397.46 31.6
 4 12 -3 423.36 33.6
 -4 12 3 389.16 30.6
 4 12 -3 421.66 31.7
 2 -12 -3 383.56 31.4
 -2 -12 3 348.77 28.5
 -2 -12 3 373.66 30.3
 2 -12 -3 360.06 29.5
 2 12 -3 377.56 31.2
 -2 12 3 360.66 30
 -2 12 3 388.36 34.2
 2 12 -3 344.47 28.7
 -2 12 3 349.96 28.9
 -2 12 3 366.06 31
 2 12 -3 353.26 26.2
 0 -12 3 14 9.5
 0 -12 -3 5.3 12.5
 0 -12 -3 29.3 12
 0 -12 3 15.9 10.7
 0 12 3 16.5 9.9
 0 12 3 27.2 12
 0 12 -3 19.3 9.2
 0 12 -3 18.6 10.4
 0 12 -3 12.8 12
 0 12 3 14.2 8.7
 0 12 3 1.1 9.6
 -2 -12 -3 172.98 22.4
 2 -12 3 204.28 21.3
 -2 -12 -3 153.88 19.2
 2 -12 3 169.08 16.3
 2 12 3 179.18 19.3
 -2 12 -3 173.28 18.7
 2 12 3 163.38 18.8
 2 12 3 151.88 18.6
 2 12 3 154.58 21.3
 -2 12 -3 168.48 18.5
 -2 12 -3 210.28 22.3
 -4 -12 -3 14.7 10.6
 4 -12 3 2.7 9
 -4 -12 -3 28.5 12.1
 4 -12 3 2.6 11
 4 -12 3 1 9.8
 4 12 3 -6.4 13.9
 -4 12 -3 25 13.4
 4 12 3 8.7 11.8
 4 12 3 7.4 12.4
 -4 12 -3 24.2 10.1
 4 12 3 -5.5 8.6
 6 -12 3 291.47 24.6
 -6 -12 -3 290.67 25.5
 6 -12 3 251.17 23.1
 -6 -12 -3 209.48 23.2
 6 12 3 220.68 20.2
 6 12 3 273.67 24.6
 -6 12 -3 241.38 21.1
 -6 12 -3 276.87 25.2
 8 -12 3 381.36 28.8
 -8 -12 -3 356.66 27.8
 8 -12 3 345.17 26.6
 -8 -12 -3 367.56 29.6
 -8 12 -3 398.26 28
 8 12 3 370.26 28.4
 10 -12 3 20.6 6.4
 -10 -12 -3 1.7 7.8
 10 -12 3 11.5 6.3
 -10 -12 -3 15.7 7.6
 10 12 3 7.2 7.8
 -10 12 -3 10.7 10.8
 12 -12 3 232.38 19
 -12 -12 -3 247.78 19.7
 12 -12 3 277.57 20.7
 -12 -12 -3 230.38 20.4
 -12 12 -3 272.57 21.7
 12 12 3 262.47 20.6
 14 -12 3 64.09 9.2
 -14 -12 -3 108.59 14.9
 14 -12 3 101.89 12.2
 -14 -12 -3 60.09 10.1
 14 12 3 81.29 9.9
 -14 12 -3 88.09 12.1
 -16 -12 -3 74.99 9.7
 -16 -12 -3 41.8 8.4
 16 -12 3 66.19 8.3
 16 -12 3 83.49 9.2
 16 12 3 80.49 10.3
 18 -12 3 180.28 13.1
 18 12 3 159.68 13
 19 -13 -3 35.4 6.8
 -19 -13 3 30.4 5.8
 19 13 -3 21.6 5.1
 -19 13 3 37 6.1
 -17 -13 3 39.7 8.9
 17 -13 -3 27.1 7.8
 -17 13 3 20.4 8.6
 17 13 -3 25.6 5
 15 -13 -3 242.48 20.4
 -15 -13 3 254.97 19.4
 15 13 -3 219.88 18.4
 -15 13 3 239.48 20.9
 13 -13 -3 13.6 8.6
 -13 -13 3 3 10
 13 13 -3 3.8 5.5
 -13 13 3 18.7 7.5
 11 -13 -3 85.79 12.9
 -11 -13 3 92.39 13.8
 11 -13 -3 105.79 13.4
 -11 -13 3 97.59 12.4
 -11 13 3 112.39 13.7
 11 13 -3 109.99 14.9
 -11 13 3 110.79 14.6
 9 -13 -3 36 11.1
 -9 -13 3 28.8 10.5
 9 -13 -3 41.7 9.4
 -9 -13 3 37.8 8.4
 -9 13 3 25 9
 9 13 -3 49.1 8.7
 -9 13 3 59.59 11.2
 9 13 -3 49.6 10.1
 -7 -13 3 207.28 18.5
 7 -13 -3 184.18 17.6
 7 -13 -3 230.98 21.9
 -7 -13 3 216.38 21.5
 -7 13 3 209.98 22.6
 -7 13 3 223.58 20.9
 7 13 -3 188.28 17.9
 7 13 -3 232.18 20.9
 -5 -13 3 301.67 25.4
 5 -13 -3 247.68 21.8
 5 -13 -3 284.77 25.7
 -5 -13 3 263.37 22
 5 13 -3 310.57 24.1
 -5 13 3 305.87 25.2
 -5 13 3 276.57 26.3
 5 13 -3 303.87 25.7
 3 -13 -3 -3.3 9.9
 3 -13 -3 29.1 11.6
 -3 -13 3 -2.5 8.7
 -3 -13 3 -4 10
 -3 13 3 12.8 11.1
 3 13 -3 8.9 9.6
 3 13 -3 17.9 10.8
 -3 13 3 8.6 8.5
 1 -13 -3 299.67 25.3
 -1 -13 3 245.38 21.9
 -1 -13 3 273.87 22.9
 1 13 -3 274.27 25.3
 -1 13 3 276.67 25.4
 1 13 -3 290.17 23
 -1 -13 -3 49.7 10
 1 -13 3 39 10.9
 1 -13 3 55.89 9.8
 -1 -13 -3 55.09 10
 -1 13 -3 67.09 11.2
 -1 13 -3 70.59 10.6
 1 13 3 74.09 13.1
 3 -13 3 23.7 7.3
 -3 -13 -3 17.9 10.5
 -3 -13 -3 10.8 10.6
 -3 13 -3 26.1 11.1
 3 13 3 9.6 7.9
 -5 -13 -3 97.99 14.9
 -5 -13 -3 87.59 11.8
 5 -13 3 101.79 14.5
 5 -13 3 140.99 16.1
 5 13 3 101.39 13
 -5 13 -3 73.79 13.7
 -7 -13 -3 2.7 9.9
 7 -13 3 1.2 5.4
 -7 -13 -3 2.3 9.1
 7 -13 3 -3.5 6.9
 7 13 3 4.6 5.5
 -7 13 -3 -6.2 6.5
 -9 -13 -3 234.68 20.4
 9 -13 3 224.78 17.6
 -9 -13 -3 234.08 20.3
 9 -13 3 223.68 18.6
 9 13 3 235.68 18.4
 -9 13 -3 221.38 20
 -11 -13 -3 20.5 9
 11 -13 3 24.7 7
 11 -13 3 22.9 6.6
 -11 -13 -3 11 7.9
 -11 13 -3 39.4 8.8
 -13 -13 -3 19.4 5.9
 13 -13 3 30.8 4.9
 13 -13 3 24.7 6
 -13 -13 -3 27.6 6.8
 -13 13 -3 31.7 6.9
 15 -13 3 72.89 6.6
 -15 -13 -3 43.9 7.7
 14 -14 -3 10.1 6.1
 -14 -14 3 6.4 5
 14 14 -3 8.3 5.1
 -14 14 3 -4.5 6.5
 -12 -14 3 36 8.5
 12 -14 -3 29.5 7.8
 -12 14 3 33.8 8.2
 12 14 -3 39.6 5.9
 -10 -14 3 7.6 7.8
 -10 -14 3 13.7 6.9
 10 -14 -3 -7.8 7
 10 -14 -3 32.2 7
 10 14 -3 15.3 7.5
 -10 14 3 5.2 5.5
 -10 14 3 2.7 6.7
 8 -14 -3 9.5 5.7
 8 -14 -3 -2.1 6.8
 -8 -14 3 3.1 5.5
 -8 -14 3 2.5 5.7
 -8 14 3 10.1 8.1
 8 14 -3 10 5.5
 8 14 -3 10.6 7
 -8 14 3 3 5.7
 -6 -14 3 -7.7 7.4
 6 -14 -3 8.6 7.9
 -6 -14 3 -9.7 7.6
 6 -14 -3 -10.7 5.1
 6 14 -3 -0.5 5.4
 6 14 -3 7.8 7
 -6 14 3 7.6 8.1
 -6 14 3 17.1 6.4
 -4 -14 3 5.8 7.4
 4 -14 -3 -1.2 5.7
 4 -14 -3 -13.5 8
 -4 -14 3 19 8.3
 -4 14 3 -0.3 5.7
 -4 14 3 14.9 8.4
 4 14 -3 1 8.5
 4 14 -3 1.6 5.3
 2 -14 -3 -0.7 8.3
 -2 -14 3 -3.8 7.6
 -2 -14 3 -12.5 6.6
 2 -14 -3 -1.8 6
 2 14 -3 -0.9 5.9
 -2 14 3 -9.3 8.4
 -2 14 3 -8.7 7.4
 2 14 -3 3.3 7.5
 0 -14 -3 -10 7.9
 0 -14 -3 -3.8 8.6
 0 -14 3 11 5.7
 0 -14 3 1.9 6.6
 0 14 -3 -10.7 6.8
 0 14 -3 8.1 8.3
 0 14 3 10.9 6.2
 -2 -14 -3 -3.9 8.5
 2 -14 3 4.1 5.2
 -2 14 -3 13.9 6.2
 2 14 3 -0.3 7.9
 -4 -14 -3 -7.2 7.8
 4 -14 3 13 7.6
 -4 14 -3 -3.7 8
 4 14 3 -4.2 7.1
 6 -14 3 -7.6 6.2
 -6 -14 -3 3.5 5.5
 -6 -14 -3 4.7 8
 -6 14 -3 7.9 5.8
 6 14 3 17.4 6.6
 -8 -14 -3 5.1 6.5
 8 -14 3 2.4 5.7
 -8 -14 -3 7.2 6.7
 8 -14 3 10.4 5.9
 -8 14 -3 2.2 6.8
 8 14 3 3.2 5.1
 -10 -14 -3 -5.2 5.2
 10 -14 3 6.4 4.7
 -10 -14 -3 10.2 6
 -10 14 -3 13.6 5.8
 -5 -15 3 91.59 12.8
 5 -15 -3 99.79 12.2
 -5 -15 3 116.19 10.9
 5 -15 -3 104.89 10.9
 5 15 -3 121.49 10.5
 5 15 -3 82.09 11.8
 -5 15 3 128.19 10.8
 -5 15 3 73.09 10.5
 -3 -15 3 23.3 6.2
 3 -15 -3 14.1 6
 -3 15 3 14.8 6.3
 3 15 -3 11.7 6.1
 3 15 -3 13.5 5.5
 -1 -15 3 48.3 7.3
 1 -15 -3 75.69 10
 1 15 -3 60.99 7.6
 -1 15 3 45.1 7.6
 -1 -15 -3 132.99 12
 1 -15 3 110.39 10.2
 -1 15 -3 107.99 12
 1 15 3 110.89 11.5
 -38 0 4 205.58 15.3
 38 0 -4 192.68 14.1
 -36 0 4 85.99 10.4
 36 0 -4 57.39 9.1
 36 0 -4 70.69 8.9
 -34 0 4 118.09 16.5
 34 0 -4 112.49 15
 34 0 -4 74.69 11.9
 32 0 -4 1457.95 87.99
 32 0 -4 1491.65 85.59
 -32 0 4 1514.95 88.99
 32 0 -4 1268.27 85.59
 -30 0 4 -1 13.3
 30 0 -4 16 8.4
 30 0 -4 27.6 8.6
 30 0 -4 18.3 9.8
 -28 0 4 339.57 30.1
 28 0 -4 314.67 25.7
 28 0 -4 315.67 24.1
 28 0 -4 341.17 27.9
 26 0 -4 88.09 12.9
 26 0 -4 122.99 18
 26 0 -4 104.49 15.6
 -26 0 4 103.19 15
 -26 0 4 89.09 17.4
 24 0 -4 39 7.9
 24 0 -4 47.2 8
 22 0 -4 935.51 57.39
 22 0 -4 928.81 57.39
 22 0 -4 928.61 57.09
 20 0 -4 132.89 12.6
 20 0 -4 143.89 12.5
 20 0 -4 136.09 14
 18 0 -4 959.3 57.29
 18 0 -4 917.81 57.49
 18 0 -4 942.41 57.69
 16 0 -4 2102.89 117.29
 16 0 -4 1909.21 117.19
 16 0 -4 1960 117.59
 14 0 -4 188.88 15
 -14 0 4 232.68 16.3
 14 0 -4 221.88 15.2
 14 0 -4 219.68 15.7
 -12 0 4 3170.28 188.28
 12 0 -4 3311.57 187.98
 -10 0 4 279.07 18.9
 10 0 -4 289.67 18.1
 8 0 -4 1041.5 60.39
 -8 0 4 1044.5 61.29
 8 0 -4 1059.09 61.39
 -6 0 4 1157.98 68.09
 6 0 -4 1181.88 67.69
 -4 0 4 3962.2 228.28
 -2 0 4 2262.37 131.19
 -2 0 4 2276.97 131.09
 0 0 4 9999 571.84
 0 0 4 9887.91 572.14
 2 0 4 4180.38 241.48
 4 0 4 113.49 8.1
 4 0 4 115.89 9.1
 6 0 4 2316.77 135.59
 6 0 4 2270.47 136.09
 6 0 4 2419.06 135.89
 8 0 4 809.02 53.39
 8 0 4 936.11 53.19
 8 0 4 921.21 53.59
 10 0 4 17.9 4.7
 10 0 4 17.2 4.7
 10 0 4 9.5 4.6
 10 0 4 6.6 5.1
 12 0 4 1210.48 71.89
 12 0 4 1212.98 70.99
 12 0 4 1174.18 71.49
 12 0 4 1152.78 70.69
 14 0 4 716.93 44.4
 14 0 4 668.43 43.4
 14 0 4 739.23 45.2
 14 0 4 719.63 44.1
 16 0 4 520.45 34.3
 16 0 4 539.65 34.7
 16 0 4 542.05 33.9
 16 0 4 492.15 33.2
 18 0 4 406.26 27.7
 18 0 4 415.96 29.3
 18 0 4 400.56 28.6
 -20 0 -4 18.6 13
 20 0 4 2.4 7.1
 20 0 4 16.1 7.6
 20 0 4 25.7 9.4
 20 0 4 13.9 8.4
 20 0 4 12.6 9.7
 20 0 4 -7.5 7.4
 22 0 4 183.58 20.5
 22 0 4 184.98 17.4
 22 0 4 200.58 17.4
 22 0 4 186.18 18.9
 22 0 4 168.38 19.3
 -22 0 -4 177.78 24.4
 22 0 4 198.78 16.9
 24 0 4 359.26 27.4
 24 0 4 341.47 27.1
 24 0 4 349.07 27.1
 24 0 4 433.66 26.4
 24 0 4 381.86 25.6
 24 0 4 315.37 28.2
 -24 0 -4 351.46 30.4
 26 0 4 19.6 6.7
 26 0 4 7.6 7.1
 26 0 4 13.7 8.9
 26 0 4 -0.1 5.3
 26 0 4 -3.7 7.7
 28 0 4 330.47 21.9
 28 0 4 343.97 22.3
 -28 0 -4 274.67 22.4
 28 0 4 278.07 21.9
 30 0 4 4.4 3.8
 30 0 4 -0.5 4.7
 37 -1 -4 10.8 4.2
 -37 -1 4 6.9 7.1
 37 1 -4 -0.4 3.7
 -37 1 4 3.6 7.8
 37 1 -4 0.2 5
 -35 -1 4 48.5 11.1
 35 -1 -4 25.9 6.7
 35 1 -4 32.7 7.9
 -35 1 4 33.8 8.9
 35 1 -4 32.6 6.9
 33 -1 -4 200.28 18.3
 33 -1 -4 220.28 17.8
 33 -1 -4 232.78 21.5
 -33 -1 4 237.38 22.5
 33 1 -4 228.58 19
 -33 1 4 180.18 19.4
 33 1 -4 210.98 17.5
 33 1 -4 252.47 21.1
 31 -1 -4 223.68 18.2
 -31 -1 4 194.88 23.9
 31 -1 -4 178.18 19.4
 31 -1 -4 220.18 19.6
 31 1 -4 238.38 19.8
 31 1 -4 230.18 18.5
 -31 1 4 221.48 24.6
 31 1 -4 245.28 21.8
 29 -1 -4 631.74 43.1
 29 -1 -4 690.63 45.4
 29 -1 -4 662.43 46.7
 -29 -1 4 691.83 47.9
 29 1 -4 686.33 43.3
 29 1 -4 691.93 46.4
 -29 1 4 691.83 48
 29 1 -4 651.23 44.3
 27 -1 -4 -3.8 8.3
 -27 -1 4 4.7 14
 27 -1 -4 7.2 7.3
 27 -1 -4 2 9.5
 27 1 -4 17.1 9.7
 27 1 -4 3.7 7.9
 -27 1 4 8.5 13.7
 -27 1 4 -7.8 10.4
 27 1 -4 6.6 7.5
 25 -1 -4 818.22 51.69
 25 -1 -4 752.72 51.29
 -25 1 4 1044.3 61.99
 25 1 -4 810.72 51.79
 23 -1 -4 637.14 42.3
 23 -1 -4 661.43 42.5
 23 1 -4 686.73 42.7
 23 1 -4 678.33 42.5
 21 -1 -4 384.16 27.4
 21 -1 -4 428.26 28.5
 21 -1 -4 407.06 27.3
 21 1 -4 409.46 27.3
 21 1 -4 422.66 27.2
 21 1 -4 390.36 28
 19 -1 -4 821.22 51.19
 19 -1 -4 787.02 50.99
 19 -1 -4 817.42 51.69
 19 1 -4 873.71 51.39
 19 1 -4 855.51 51.59
 19 1 -4 831.62 50.99
 17 -1 -4 36.3 6.8
 17 -1 -4 16.7 5.2
 17 -1 -4 25.8 5.6
 17 1 -4 18.7 6.1
 17 1 -4 36 6.1
 -17 1 4 22.9 6.4
 17 1 -4 22.7 5.2
 15 -1 -4 2713.73 153.48
 15 -1 -4 2521.65 153.28
 -15 1 4 2652.13 153.18
 15 1 -4 2736.13 152.88
 15 1 -4 2549.65 152.98
 15 1 -4 2550.24 153.68
 13 -1 -4 702.43 43
 -13 1 4 697.13 42.7
 13 1 -4 705.13 42.1
 13 1 -4 699.13 43.7
 11 -1 -4 468.75 28.6
 -11 -1 4 442.86 29.4
 11 1 -4 456.85 26.7
 11 1 -4 459.15 27.7
 11 1 -4 448.66 29.1
 -11 1 4 451.45 28.1
 -9 -1 4 2772.32 157.68
 9 -1 -4 2676.83 157.98
 9 1 -4 2722.83 156.98
 7 -1 -4 19.7 3.1
 -7 -1 4 17.2 2.6
 7 1 -4 20.5 2.4
 -7 1 4 16.8 1.8
 -5 -1 4 3112.49 177.98
 5 -1 -4 3080.19 178.08
 5 1 -4 3157.08 177.78
 -5 1 4 3100.79 178.08
 -5 1 4 2973.4 177.68
 -3 -1 4 254.07 15.4
 -3 1 4 249.08 15.2
 3 1 -4 250.67 15.3
 -3 1 4 246.88 15.5
 -1 -1 4 597.04 35.3
 -1 -1 4 589.44 35.2
 1 1 -4 611.14 35.3
 -1 1 4 587.14 34.8
 -1 1 4 594.44 35.7
 1 -1 4 1831.32 103.79
 1 -1 4 1813.12 103.89
 1 1 4 1797.32 104.19
 1 1 4 1711.93 103.19
 3 -1 4 1099.19 63.19
 3 -1 4 1097.79 63.39
 3 1 4 1025.6 62.49
 3 1 4 1094.29 63.59
 5 -1 4 1564.54 85.69
 5 -1 4 1516.35 85.89
 5 -1 4 1358.06 85.99
 5 1 4 1384.66 84.79
 5 1 4 1449.95 86.09
 5 1 4 1508.05 85.79
 7 -1 4 219.78 14.6
 7 -1 4 201.38 15
 7 -1 4 224.08 15
 7 1 4 205.68 15
 7 1 4 221.08 15.1
 9 -1 4 57.39 6.9
 9 -1 4 54.19 6.9
 9 -1 4 66.79 8.9
 9 -1 4 59.29 7.3
 9 -1 4 66.39 7.3
 9 1 4 60.39 7.1
 9 1 4 50.29 6.7
 9 1 4 68.59 8.3
 9 1 4 55.09 7.7
 11 -1 4 541.35 35.7
 11 -1 4 567.34 35.6
 11 -1 4 576.84 35.2
 11 -1 4 555.34 36
 11 -1 4 551.24 34.4
 11 1 4 567.04 34.8
 11 1 4 563.14 34.9
 11 1 4 528.45 35.3
 11 1 4 552.34 35.6
 13 -1 4 94.19 10.6
 13 -1 4 87.39 12.2
 13 -1 4 70.49 10.1
 13 -1 4 83.79 9.9
 13 1 4 73.69 9.7
 13 1 4 74.99 9.8
 13 1 4 76.69 10
 13 1 4 81.39 9
 15 -1 4 739.93 44.5
 15 -1 4 689.93 44
 15 -1 4 750.02 45
 15 -1 4 680.53 45
 -15 1 -4 656.03 44.3
 15 1 4 726.03 44.2
 15 1 4 737.33 44.4
 15 1 4 746.73 45.1
 15 1 4 679.03 44.3
 17 -1 4 111.99 11.9
 17 -1 4 114.99 12.3
 17 -1 4 103.19 12.9
 17 1 4 99.49 11.8
 17 1 4 91.29 11.6
 17 1 4 95.09 11.3
 17 1 4 130.59 13.1
 19 -1 4 368.16 27.3
 19 -1 4 331.07 28.3
 19 -1 4 320.97 25.4
 19 -1 4 364.76 24.9
 19 -1 4 310.37 26.7
 19 -1 4 382.86 25.2
 19 1 4 310.57 26.2
 19 1 4 354.36 25
 19 1 4 322.27 28.8
 19 1 4 331.77 26.5
 19 1 4 364.46 26.9
 19 1 4 355.56 25
 19 1 4 322.57 26.6
 -19 1 -4 318.57 29
 19 1 4 329.87 24
 21 -1 4 408.46 32.5
 21 -1 4 412.76 30.2
 21 -1 4 419.66 31.4
 21 -1 4 445.16 30.2
 21 -1 4 458.05 30.8
 21 -1 4 435.66 31.3
 -21 1 -4 386.26 33.5
 21 1 4 388.56 33
 21 1 4 449.36 30.2
 21 1 4 489.15 30.2
 21 1 4 446.26 31.7
 21 1 4 446.16 31.1
 21 1 4 393.76 30.6
 21 1 4 436.36 31.2
 23 -1 4 77.59 10.8
 23 -1 4 76.69 10.8
 23 -1 4 89.29 12.4
 23 -1 4 117.89 15.3
 23 -1 4 81.49 12.7
 23 -1 4 99.29 15.3
 23 1 4 76.99 13.1
 23 1 4 78.69 11.9
 23 1 4 105.09 13
 23 1 4 98.39 14.8
 -23 1 -4 76.39 15.6
 25 -1 4 314.27 21.9
 25 -1 4 227.38 20.8
 25 -1 4 292.37 22.6
 25 -1 4 274.27 21.5
 25 -1 4 242.08 19.8
 25 -1 4 316.17 24.3
 25 1 4 321.17 23.1
 25 1 4 321.27 21.8
 -25 1 -4 261.87 25
 25 1 4 280.07 21.2
 25 1 4 346.57 25.7
 27 -1 4 92.69 11.4
 27 -1 4 88.39 9.5
 27 -1 4 74.69 10.6
 -27 -1 -4 87.49 11.2
 27 -1 4 85.99 10.7
 27 1 4 86.49 11.4
 -27 1 -4 64.49 12.8
 27 1 4 77.29 9.8
 27 1 4 104.19 14.6
 27 1 4 104.49 10.4
 29 -1 4 188.58 16.9
 -29 -1 -4 198.98 16.8
 29 -1 4 234.68 16.9
 29 1 4 248.68 18.1
 -29 1 -4 192.38 18.5
 29 1 4 221.08 16.4
 31 -1 4 62.89 7.2
 31 -1 4 45.2 7.1
 31 1 4 56.99 6.9
 31 1 4 53.79 8.1
 -36 -2 4 3.3 7.1
 36 -2 -4 -0.6 5.7
 36 2 -4 1.3 3.3
 36 2 -4 -2.9 5.4
 -36 2 4 7.9 9
 34 -2 -4 6.4 7.3
 -34 -2 4 -6.3 9.5
 -34 2 4 1.2 11
 34 2 -4 -3.9 4
 34 2 -4 4.1 5.1
 32 -2 -4 167.28 16.1
 32 -2 -4 183.98 20
 32 -2 -4 199.98 16
 -32 -2 4 144.59 17.1
 32 -2 -4 160.48 16.3
 32 2 -4 168.18 17.3
 32 2 -4 177.38 15.8
 32 2 -4 196.98 18.9
 -32 2 4 184.18 18.6
 -30 -2 4 4.1 13.1
 30 -2 -4 30.3 9.9
 30 -2 -4 22.2 10.4
 30 -2 -4 26.6 8.6
 30 -2 -4 37.6 9.3
 -30 2 4 31.5 11.1
 30 2 -4 12.7 8.1
 30 2 -4 31.1 8.7
 30 2 -4 11.1 8.9
 28 -2 -4 92.39 12.2
 28 -2 -4 73.29 13.6
 28 -2 -4 80.49 11.9
 -28 -2 4 112.59 19.7
 28 -2 -4 78.59 11
 28 2 -4 94.29 13
 28 2 -4 72.99 11.3
 28 2 -4 105.69 16.6
 26 -2 -4 24.1 7.9
 26 -2 -4 14.7 10.5
 -26 -2 4 -6.1 13.5
 26 -2 -4 16.2 8.2
 26 2 -4 13.7 7.8
 26 2 -4 12.2 9.5
 26 2 -4 8.7 5.7
 -26 2 4 37.2 12.3
 26 2 -4 29.2 8.9
 -26 2 4 44.2 14.1
 24 -2 -4 -6 6.2
 24 -2 -4 -5.4 6.4
 24 2 -4 11.5 6.6
 24 2 -4 -11.6 5.6
 22 -2 -4 21.6 7.4
 22 -2 -4 18.8 7.8
 22 -2 -4 16.2 6.5
 22 2 -4 14.7 5.6
 22 2 -4 16.7 6.4
 20 -2 -4 57.39 8.9
 20 -2 -4 39.7 7.2
 20 -2 -4 29.3 8
 20 -2 -4 36.7 6.9
 20 2 -4 46.3 7.8
 20 2 -4 39.9 7.2
 20 2 -4 44.2 6.9
 18 -2 -4 28.7 7.7
 18 -2 -4 30.4 6.4
 18 -2 -4 27 5.9
 -18 2 4 28.2 7.6
 18 2 -4 30.9 6.2
 18 2 -4 23.3 5.8
 18 2 -4 28.9 6.5
 16 -2 -4 83.69 9.4
 16 -2 -4 74.59 9.1
 16 2 -4 86.19 8.9
 16 2 -4 82.99 8.1
 16 2 -4 90.99 10.3
 -16 2 4 88.79 10.3
 14 -2 -4 87.59 9.3
 -14 -2 4 84.69 8.7
 14 -2 -4 85.99 9.3
 14 2 -4 102.89 9.3
 -14 2 4 70.99 8.9
 14 2 -4 85.99 7.4
 14 2 -4 86.49 10.3
 12 -2 -4 878.41 53.49
 -12 -2 4 886.41 52.09
 12 2 -4 860.11 51.39
 12 2 -4 895.01 53.89
 12 2 -4 892.91 52.09
 -12 2 4 871.91 52.39
 10 -2 -4 221.08 15.6
 -10 -2 4 213.18 14.3
 10 2 -4 220.78 16.8
 10 2 -4 222.28 13.6
 -10 2 4 218.48 14.8
 -8 -2 4 1316.47 73.29
 8 -2 -4 1320.27 74.29
 8 2 -4 1320.97 72.99
 -8 2 4 1093.19 72.59
 6 -2 -4 618.24 35.3
 -6 -2 4 583.74 34.6
 -6 2 4 550.64 34.5
 6 2 -4 589.34 34.4
 4 -2 -4 196.68 13.1
 -4 -2 4 203.48 12.9
 4 2 -4 205.58 12.9
 -2 -2 4 114.09 7.9
 2 -2 -4 117.99 7.8
 2 2 -4 111.19 8.2
 -2 2 4 104.29 8.8
 0 -2 4 64.19 5.2
 0 -2 -4 53.59 4.4
 0 2 4 53.49 6.4
 0 2 -4 55.79 5.7
 2 -2 4 51.89 4.9
 -2 -2 -4 42.4 3.4
 2 2 4 50.49 6.3
 -2 2 -4 43.1 5
 4 -2 4 14 3.9
 4 -2 4 21.1 3.9
 4 2 4 16.1 4.3
 4 2 4 15.3 4.6
 -4 2 -4 15.1 3.5
 6 -2 4 80.99 7.5
 6 -2 4 74.29 7.3
 6 -2 4 93.39 8.4
 6 2 4 85.29 8
 6 2 4 79.19 8.2
 6 2 4 70.79 8
 -6 2 -4 74.19 7.8
 8 -2 4 174.98 13.4
 8 -2 4 167.58 13.6
 8 -2 4 160.08 12.8
 -8 2 -4 184.58 13.1
 8 2 4 185.18 13
 8 2 4 172.18 13.6
 8 2 4 149.49 13.1
 10 -2 4 685.63 45.7
 10 -2 4 755.02 45.1
 10 -2 4 739.23 44.8
 10 -2 4 736.43 44.6
 10 2 4 708.43 45
 10 2 4 732.53 44.2
 10 2 4 722.73 44.5
 -10 2 -4 704.43 44.3
 12 -2 4 11.5 4.8
 12 -2 4 6.9 5.9
 12 -2 4 14.6 4.9
 12 -2 4 13.2 5.7
 12 2 4 13.2 5.7
 12 2 4 10 5.5
 -12 2 -4 3.4 5.8
 12 2 4 8.5 4.3
 14 -2 4 200.08 17
 14 -2 4 182.68 16.5
 14 -2 4 206.58 16.6
 14 -2 4 207.78 16.5
 -14 2 -4 161.78 16.2
 14 2 4 187.58 16.2
 14 2 4 194.68 15
 14 2 4 209.48 15.5
 16 -2 4 58.69 9.2
 16 -2 4 51.49 9.2
 16 -2 4 72.99 9.4
 -16 2 -4 49.3 10.1
 16 2 4 71.59 9.7
 16 2 4 72.69 10.1
 16 2 4 51.79 8.4
 18 -2 4 93.69 12.3
 18 -2 4 111.59 13.5
 18 -2 4 105.49 15.6
 18 -2 4 99.59 13.3
 18 -2 4 105.49 14.5
 18 -2 4 116.19 14
 18 2 4 118.39 16.2
 18 2 4 136.49 13.7
 18 2 4 125.79 15.7
 18 2 4 130.79 13.9
 18 2 4 113.59 16.4
 20 -2 4 6 7.8
 20 -2 4 9.6 7.7
 20 -2 4 -3.6 9.2
 20 -2 4 11 8.7
 20 -2 4 14.5 9.4
 20 -2 4 9.9 7.7
 20 2 4 -4.4 8.1
 20 2 4 0.6 7.2
 -20 2 -4 9.6 13.1
 20 2 4 10 9.9
 20 2 4 9.8 16.4
 20 2 4 11.4 9.2
 20 2 4 6.1 8.8
 22 -2 4 14.6 8
 22 -2 4 15.5 9.1
 22 -2 4 11.3 7.9
 22 -2 4 5.8 7.8
 22 -2 4 15 8.8
 22 -2 4 -0.8 9.2
 22 2 4 21.5 9.9
 22 2 4 6 8.5
 22 2 4 7.4 8.2
 22 2 4 16.6 9.1
 -22 2 -4 -10.2 12.9
 22 2 4 9.5 9
 24 -2 4 169.38 16.9
 24 -2 4 137.09 15.2
 24 -2 4 175.18 17.9
 24 -2 4 146.79 18.1
 24 -2 4 173.48 16.1
 24 -2 4 165.08 16.7
 24 2 4 167.38 17.7
 -24 2 -4 167.08 21
 24 2 4 156.38 19.9
 24 2 4 161.18 15.5
 24 2 4 190.98 17.2
 26 -2 4 4.9 7.6
 26 -2 4 0.6 6.7
 26 -2 4 4.2 7.2
 -26 -2 -4 -8 10.8
 26 -2 4 -3.8 6.8
 26 -2 4 10.2 6.9
 26 2 4 4.5 7.1
 -26 2 -4 -8.7 11.4
 26 2 4 -0.2 8.5
 26 2 4 1.4 7.9
 28 -2 4 12.2 6.1
 -28 -2 -4 14.6 6.4
 28 -2 4 16.1 5.2
 -28 2 -4 7.7 7.2
 28 2 4 7.9 6.1
 28 2 4 0.6 7.2
 -30 -2 -4 35.1 7.4
 30 -2 4 58.09 8.1
 30 -2 4 38.3 6.5
 -30 2 -4 46.1 8.4
 30 2 4 44.4 7
 30 2 4 49.8 6.6
 37 -3 -4 4.2 4.7
 -37 3 4 0 4.8
 37 3 -4 -2.7 3.6
 37 3 -4 -0.7 4.1
 35 -3 -4 62.39 9.5
 35 3 -4 75.19 11
 35 3 -4 72.39 10
 -35 3 4 55.09 11.2
 -33 -3 4 2 9.9
 33 -3 -4 -4.2 5.8
 33 -3 -4 3.4 5.7
 33 3 -4 -0.2 7
 33 3 -4 2.9 6.5
 -33 3 4 5.5 11.4
 -31 -3 4 8 11.6
 31 -3 -4 0.3 7
 31 -3 -4 6.9 5.9
 31 -3 -4 5.6 6.7
 31 3 -4 2.1 7.4
 -31 3 4 -8.9 12.9
 31 3 -4 -9.7 7.6
 31 3 -4 15 7.8
 29 -3 -4 185.78 17.9
 -29 -3 4 132.09 21.1
 -29 -3 4 167.08 19.5
 29 -3 -4 166.68 20.8
 29 3 -4 170.68 18.6
 -29 3 4 133.09 22
 29 3 -4 157.88 17.2
 29 3 -4 170.58 16.1
 27 -3 -4 31.2 11
 -27 -3 4 35.6 14.3
 27 -3 -4 35.5 11.4
 -27 -3 4 27.3 14.2
 27 -3 -4 35.5 8.9
 27 3 -4 21.1 6.9
 27 3 -4 20.4 8.6
 27 3 -4 29.1 11.9
 27 3 -4 40.3 8.7
 -27 3 4 8.7 12
 -27 3 4 20.6 13.5
 25 -3 -4 258.97 20.3
 -25 -3 4 210.58 24.2
 25 -3 -4 276.67 21.8
 25 -3 -4 268.87 25.1
 25 -3 -4 215.28 25.5
 -25 -3 4 248.38 26.5
 -25 3 4 298.07 27
 25 3 -4 260.67 22.2
 25 3 -4 270.87 23.7
 25 3 -4 260.27 20.5
 25 3 -4 234.98 19.4
 -25 3 4 267.17 26.8
 23 -3 -4 145.09 15.2
 23 -3 -4 150.68 14.7
 23 -3 -4 153.28 14.8
 23 3 -4 158.18 15.4
 23 3 -4 185.98 15.4
 21 -3 -4 230.58 19.8
 21 -3 -4 189.68 17
 21 -3 -4 223.08 17.4
 21 3 -4 225.48 18.1
 21 3 -4 228.18 17.9
 19 -3 -4 423.26 28.9
 19 -3 -4 438.16 30.6
 19 -3 -4 427.06 28.6
 19 3 -4 449.86 29.7
 19 3 -4 406.96 29
 -19 3 4 473.75 30.2
 17 -3 -4 261.97 18
 17 -3 -4 233.88 18.7
 17 -3 -4 254.27 19
 -17 3 4 239.78 18.5
 17 3 -4 255.87 17.9
 17 3 -4 237.18 17.2
 17 3 -4 222.28 18.2
 -15 -3 4 1072.69 65.29
 15 -3 -4 1126.89 65.79
 15 -3 -4 1081.79 65.39
 15 -3 -4 1107.69 67.09
 15 3 -4 1074.29 65.19
 -15 3 4 1077.79 64.99
 15 3 -4 1094.19 65.79
 15 3 -4 1075.79 64.49
 -13 -3 4 3.8 3.6
 13 -3 -4 0.6 4.5
 -13 -3 4 9.3 3.3
 -13 3 4 9.2 4.5
 13 3 -4 6.1 3.1
 13 3 -4 6.1 2.3
 13 3 -4 10.8 4.2
 -11 -3 4 1095.89 63.69
 11 -3 -4 1104.79 65.09
 -11 3 4 1074.89 64.09
 11 3 -4 1065.99 63.49
 11 3 -4 1081.69 65.39
 9 -3 -4 30 5.2
 -9 -3 4 21.9 3.3
 9 3 -4 29.4 3.7
 -9 3 4 28.5 4.3
 9 3 -4 22 5.2
 7 -3 -4 123.29 9.4
 -7 -3 4 106.89 7.6
 7 3 -4 107.89 7.6
 -7 3 4 97.39 8
 7 3 -4 105.49 9.9
 -7 3 4 90.29 7.6
 -5 -3 4 515.05 31
 5 -3 -4 553.84 32.1
 -5 3 4 487.85 31.2
 5 3 -4 540.05 31.1
 -5 3 4 501.35 31.2
 -3 -3 4 150.98 9.8
 3 -3 -4 136.49 10.3
 3 3 -4 136.49 9.8
 -3 3 4 139.39 10.2
 -3 3 4 136.19 9.9
 -1 -3 4 27.7 3.8
 1 -3 -4 27.1 3.6
 -1 3 4 27.6 4.4
 1 3 -4 19.5 3.4
 -1 3 4 28.8 4.4
 1 -3 4 26.3 4.1
 1 -3 4 26 3.8
 1 3 4 20.2 4.5
 1 3 4 34.5 4.7
 1 3 4 18.7 4.3
 -1 3 -4 25.4 3.9
 3 -3 4 81.89 8.3
 3 -3 4 77.99 7.1
 -3 3 -4 79.79 7.2
 3 3 4 62.59 7.8
 3 3 4 78.59 7.8
 3 3 4 83.59 8.6
 5 -3 4 483.05 31.3
 5 -3 4 483.95 32.1
 5 -3 4 537.75 32
 -5 3 -4 548.05 31.9
 5 3 4 513.25 32
 5 3 4 516.65 32.1
 5 3 4 490.35 31.8
 7 -3 4 192.78 14.3
 7 -3 4 187.28 14.5
 7 -3 4 184.98 14.3
 -7 3 -4 196.58 15
 7 3 4 205.98 14.9
 7 3 4 173.88 14.7
 7 3 4 195.68 14.6
 9 -3 4 227.08 16.5
 9 -3 4 218.58 16.1
 9 -3 4 218.08 16.4
 9 -3 4 231.48 18.2
 -9 3 -4 224.28 17
 9 3 4 194.58 16.4
 9 3 4 229.08 17
 9 3 4 202.98 17
 9 3 4 217.48 16.2
 11 -3 4 207.28 17.4
 11 -3 4 230.78 16.9
 11 -3 4 216.48 17.3
 11 -3 4 235.68 17.4
 11 3 4 219.38 18
 -11 3 -4 223.68 16.8
 11 3 4 212.08 16.7
 11 3 4 227.18 16.4
 13 -3 4 236.08 17.3
 13 -3 4 231.68 18.2
 13 -3 4 208.18 17.9
 13 -3 4 225.38 18
 13 3 4 221.48 16.6
 13 3 4 199.88 18.6
 13 3 4 225.58 17.7
 -13 3 -4 210.58 17.9
 15 -3 4 124.49 13.6
 15 -3 4 125.09 12.4
 15 -3 4 106.69 12.2
 15 -3 4 121.29 15
 -15 3 -4 121.89 14.4
 15 3 4 123.89 12.2
 15 3 4 111.09 11.9
 15 3 4 127.49 13.1
 17 -3 4 287.87 22.5
 17 -3 4 300.67 22.9
 17 -3 4 275.17 21.7
 17 3 4 290.87 22.2
 17 3 4 307.87 22.4
 19 -3 4 14.6 18.6
 19 -3 4 16.3 9.6
 19 -3 4 1.6 8.1
 19 -3 4 15.4 7.8
 19 -3 4 12.7 8
 19 -3 4 9.8 9.5
 -19 3 -4 11.7 13.1
 19 3 4 5.8 8.4
 19 3 4 3.8 8.1
 19 3 4 5.3 9.5
 19 3 4 12.2 7.3
 19 3 4 13.1 9
 19 3 4 13.2 8.5
 19 3 4 5.5 8.6
 21 -3 4 129.59 14.7
 21 -3 4 115.49 15.5
 21 -3 4 118.79 15.5
 21 -3 4 128.29 14.1
 -21 3 -4 98.79 17.3
 21 3 4 120.69 16.2
 21 3 4 98.49 15.4
 21 3 4 95.29 14.9
 21 3 4 93.89 15.1
 21 3 4 141.19 15.4
 21 3 4 123.09 16.4
 23 -3 4 109.59 14.4
 23 -3 4 93.69 12.7
 23 -3 4 67.89 9.2
 23 -3 4 74.09 10.5
 23 3 4 70.39 13.2
 23 3 4 75.19 10.9
 -23 3 -4 70.39 15.5
 23 3 4 61.59 10.2
 23 3 4 71.99 11.4
 23 3 4 63.49 9.6
 23 3 4 66.19 11.4
 25 -3 4 123.39 13.7
 -25 -3 -4 96.19 14.5
 25 -3 4 107.99 13.3
 25 -3 4 93.79 12.6
 25 -3 4 140.59 22.5
 25 -3 4 101.99 11.8
 25 3 4 110.99 14
 25 3 4 114.09 14.6
 25 3 4 88.29 11.2
 25 3 4 129.29 17.9
 -25 3 -4 99.89 16.2
 27 -3 4 51.09 7.6
 -27 -3 -4 41.9 8.1
 27 -3 4 30.6 6.5
 27 3 4 41.7 7.8
 27 3 4 43.6 7.9
 -27 3 -4 51.69 11.9
 -29 -3 -4 7.8 7.2
 29 -3 4 5 5.4
 29 3 4 -0.7 4
 29 3 4 0.5 4.5
 -29 3 -4 5 8.5
 36 -4 -4 70.79 9.4
 36 -4 -4 62.19 7.5
 36 4 -4 54.59 6.6
 -36 4 4 49.9 7.7
 34 -4 -4 95.89 11.7
 34 -4 -4 133.19 12.2
 -34 4 4 115.39 15.6
 34 4 -4 119.79 12.8
 34 4 -4 132.29 12.5
 32 -4 -4 270.57 22.3
 32 -4 -4 254.17 19.7
 32 4 -4 211.28 17.8
 -32 4 4 225.98 23
 32 4 -4 216.48 19.8
 30 -4 -4 -11 7.6
 30 -4 -4 8.4 7.8
 30 -4 -4 2 6.5
 -30 -4 4 12.7 10.6
 30 4 -4 0.3 7.9
 -30 4 4 -1.3 12.9
 30 4 -4 8.5 7.7
 -28 -4 4 403.06 30.6
 28 -4 -4 386.36 29.4
 28 -4 -4 415.66 27.5
 28 -4 -4 332.87 31.2
 28 -4 -4 375.96 27.5
 28 4 -4 373.86 29.4
 -28 4 4 377.66 32.8
 28 4 -4 413.96 28.3
 28 4 -4 410.46 27.9
 28 4 -4 380.36 28.5
 26 -4 -4 391.96 27.6
 26 -4 -4 391.86 30.3
 26 -4 -4 401.66 29.4
 -26 -4 4 379.66 31.1
 26 -4 -4 377.56 32.8
 26 4 -4 383.36 27.2
 -26 4 4 390.06 32.8
 26 4 -4 400.76 27.9
 26 4 -4 411.16 29.4
 24 -4 -4 238.08 19.3
 24 -4 -4 204.08 25.3
 -24 -4 4 223.18 23.4
 24 -4 -4 245.18 23.3
 24 -4 -4 227.38 20.1
 24 4 -4 258.97 19.5
 24 4 -4 214.08 19.4
 -24 4 4 249.08 28.8
 -24 4 4 229.88 25.1
 24 4 -4 225.68 20.9
 22 -4 -4 715.23 44.2
 22 -4 -4 703.03 46.4
 22 4 -4 665.23 44.5
 22 4 -4 709.03 44.2
 20 -4 -4 143.49 15.2
 20 -4 -4 158.58 15.1
 20 -4 -4 119.99 12.9
 20 4 -4 121.49 14.4
 20 4 -4 158.48 14.6
 18 -4 -4 114.69 10.8
 18 -4 -4 82.79 10.7
 18 -4 -4 84.29 12.2
 18 4 -4 101.09 12
 18 4 -4 78.79 11.4
 16 -4 -4 582.94 36.2
 16 -4 -4 581.64 37.6
 16 -4 -4 583.74 36.9
 -16 4 4 549.95 35.6
 16 4 -4 536.95 35.7
 16 4 -4 584.74 36.7
 14 -4 -4 320.17 22.1
 14 -4 -4 309.47 22.6
 14 -4 -4 324.27 22.4
 -14 -4 4 354.46 22
 14 4 -4 320.17 20.6
 14 4 -4 310.47 20.7
 -14 4 4 331.47 21.9
 14 4 -4 314.87 22.6
 -12 -4 4 4232.48 248.98
 12 -4 -4 4365.66 250.47
 -12 -4 4 4306.97 249.58
 12 4 -4 4263.27 250.47
 12 4 -4 4378.26 249.08
 -12 4 4 4307.17 249.38
 10 -4 -4 580.64 34.9
 -10 -4 4 549.85 32.9
 -10 4 4 548.35 33.5
 10 4 -4 530.75 33
 10 4 -4 557.44 35.2
 10 4 -4 525.05 33.1
 8 -4 -4 665.93 40.4
 -8 -4 4 668.23 38.9
 8 4 -4 648.94 39.2
 8 4 -4 657.43 39
 8 4 -4 676.93 40.5
 -8 4 4 614.04 39.2
 -8 4 4 634.04 39.2
 6 -4 -4 1098.19 62.79
 -6 -4 4 1064.79 61.89
 6 4 -4 1002.6 62.09
 -6 4 4 979.1 62.49
 6 4 -4 1098.89 61.99
 -6 4 4 1066.39 62.19
 6 4 -4 1061.59 62.79
 -4 -4 4 117.29 8.7
 4 -4 -4 123.79 9.2
 -4 4 4 120.29 9.2
 4 4 -4 116.79 9.1
 4 4 -4 111.09 8.8
 -4 4 4 126.39 9.6
 2 -4 -4 1256.97 71.89
 -2 -4 4 1261.27 72.49
 2 4 -4 1154.78 72.59
 -2 4 4 1182.18 72.89
 -2 4 4 1253.97 72.79
 -2 4 4 1256.17 72.79
 2 4 -4 1272.67 72.49
 0 -4 4 349.57 21.4
 0 4 -4 349.67 21.3
 0 4 4 350.76 22
 0 4 4 321.57 21.5
 0 4 4 335.87 21.8
 0 4 -4 314.37 21.5
 2 -4 4 1617.54 96.69
 2 -4 4 1650.73 96.59
 2 -4 4 1594.14 96.79
 -2 4 -4 1681.93 96.59
 2 4 4 1707.73 96.79
 2 4 4 1601.94 96.69
 2 4 4 1673.53 96.89
 -2 4 -4 1634.64 96.89
 4 -4 4 2844.82 172.78
 4 -4 4 2908.81 172.18
 4 -4 4 3076.39 172.78
 4 4 4 3005.8 172.88
 4 4 4 2784.12 172.58
 4 4 4 3011.3 172.68
 -4 4 -4 3120.89 172.48
 6 -4 4 473.25 29.1
 6 -4 4 436.36 29.1
 6 -4 4 432.46 28.5
 6 4 4 451.35 28.5
 6 4 4 448.06 28.9
 -6 4 -4 464.85 28.9
 6 4 4 457.45 29.1
 6 4 4 430.76 29.3
 8 -4 4 2637.24 157.48
 8 -4 4 2574.54 157.48
 8 -4 4 2778.42 157.38
 8 -4 4 2622.74 156.78
 -8 4 -4 2797.82 157.08
 8 4 4 2720.23 157.08
 8 4 4 2705.53 157.28
 8 4 4 2624.54 156.68
 10 -4 4 11.9 5.2
 10 -4 4 4 5.2
 10 -4 4 8.3 5.7
 10 -4 4 4.8 5
 -10 4 -4 10 6.1
 10 4 4 4.5 5
 10 4 4 6.4 5.6
 10 4 4 2 6.1
 10 4 4 6.5 5.6
 12 -4 4 1907.31 116.09
 12 -4 4 2053.29 116.09
 12 -4 4 1914.91 116.19
 12 -4 4 1985.5 116.09
 12 4 4 1906.61 115.59
 12 4 4 1997.5 115.89
 -12 4 -4 1858.31 115.49
 12 4 4 2055.09 115.79
 12 4 4 1882.41 115.19
 14 -4 4 149.79 14.8
 14 -4 4 139.39 14.2
 14 -4 4 150.48 15.3
 14 -4 4 150.98 15.8
 14 4 4 172.88 15.7
 -14 4 -4 136.99 14.3
 14 4 4 152.08 14.2
 14 4 4 147.39 13.8
 16 -4 4 173.48 16.6
 16 -4 4 184.38 16.4
 16 -4 4 215.48 18.1
 16 -4 4 194.08 18.7
 -16 4 -4 190.38 17.2
 16 4 4 183.88 16.4
 16 4 4 187.18 17.6
 18 -4 4 446.46 32.9
 18 -4 4 478.45 33.4
 18 -4 4 481.35 33.8
 18 -4 4 467.85 32.7
 18 -4 4 457.25 32
 18 -4 4 485.35 32.1
 18 4 4 382.76 35.6
 18 4 4 525.95 39.9
 18 4 4 494.55 32.8
 18 4 4 463.75 31.3
 18 4 4 415.76 32.3
 18 4 4 445.36 32.7
 18 4 4 480.35 31.4
 18 4 4 452.35 33.9
 20 -4 4 56.09 10.1
 20 -4 4 43.3 11
 20 -4 4 45.8 10
 20 -4 4 59.49 9.5
 20 -4 4 29.3 9.2
 -20 4 -4 65.29 14.8
 20 4 4 41.6 10.3
 20 4 4 44.6 12.9
 20 4 4 35.6 14.4
 20 4 4 50.49 10.6
 20 4 4 51.99 10.6
 20 4 4 49.3 9.7
 20 4 4 52.29 10
 22 -4 4 309.17 24.7
 22 -4 4 353.06 25.6
 22 -4 4 320.37 24.6
 22 -4 4 331.77 25.5
 22 4 4 336.07 24.2
 22 4 4 340.97 25.4
 22 4 4 343.87 29
 22 4 4 372.76 26.4
 -22 4 -4 291.87 26.4
 22 4 4 320.97 24.1
 24 -4 4 81.39 10.6
 24 -4 4 104.09 12
 24 -4 4 108.99 13.1
 24 -4 4 123.69 14.2
 -24 -4 -4 92.79 14.6
 24 4 4 132.29 14
 24 4 4 98.89 14.4
 24 4 4 105.89 14.8
 -24 4 -4 97.49 15.1
 24 4 4 95.99 13.9
 24 4 4 119.49 17.3
 26 -4 4 20.1 5.8
 -26 -4 -4 20.1 9.8
 26 -4 4 22 7
 26 -4 4 18.8 5.4
 26 4 4 14.2 6.4
 26 4 4 16.9 6.5
 -26 4 -4 16.2 11.6
 26 4 4 30.6 10.7
 26 4 4 30.7 7.1
 -28 -4 -4 112.89 11.9
 28 -4 4 136.99 11.6
 28 -4 4 168.88 12.3
 28 4 4 166.08 15.1
 -28 4 -4 145.49 15.7
 35 -5 -4 198.68 14.3
 35 -5 -4 197.68 15.3
 -35 5 4 155.48 14.7
 35 5 -4 199.88 14.4
 33 -5 -4 244.08 18.2
 -33 -5 4 238.08 18.3
 33 -5 -4 194.98 17.5
 -33 5 4 211.58 18.3
 33 5 -4 238.28 17.8
 31 -5 -4 140.99 15.6
 31 -5 -4 84.29 13.5
 -31 -5 4 125.39 13.5
 31 5 -4 156.48 15.2
 -31 5 4 176.88 19.1
 29 -5 -4 575.74 38.7
 -29 -5 4 613.04 40.9
 29 -5 -4 628.14 38.4
 29 -5 -4 513.65 38.9
 29 -5 -4 593.34 42.4
 29 5 -4 671.23 39.9
 -29 5 4 565.54 40.9
 27 -5 -4 17.1 8.2
 27 -5 -4 8 10.4
 27 -5 -4 4.4 9
 27 -5 -4 2.9 7.6
 -27 -5 4 9.9 11.2
 27 5 -4 1.5 8.2
 -27 5 4 5.9 13.1
 27 5 -4 6 7.9
 25 -5 -4 1552.94 93.79
 25 -5 -4 1529.65 95.29
 25 -5 -4 1595.44 96.89
 -25 -5 4 1528.05 96.19
 25 5 -4 1603.94 94.39
 -25 5 4 1604.34 98.09
 25 5 -4 1569.74 94.99
 -23 -5 4 53.89 13.1
 23 -5 -4 53.29 12.7
 23 -5 -4 34.8 10.3
 23 -5 -4 36.4 8.3
 23 5 -4 46.5 8
 -23 5 4 44.9 14.7
 23 5 -4 51.29 10.2
 23 5 -4 33.2 8.4
 -23 5 4 58.79 19.2
 21 -5 -4 701.63 46.4
 21 -5 -4 676.03 44.9
 21 -5 -4 686.13 44.4
 21 5 -4 664.23 44.8
 21 5 -4 742.03 44.4
 19 -5 -4 1300.57 79.99
 19 -5 -4 1326.37 80.59
 19 -5 -4 1359.96 81.99
 19 5 -4 1372.46 80.39
 19 5 -4 1302.47 80.59
 17 -5 -4 -0.2 6.4
 17 -5 -4 -0.8 6.3
 17 -5 -4 6.4 6.5
 17 5 -4 18.9 5.7
 17 5 -4 17 6.5
 -15 -5 4 1786.42 101.79
 15 -5 -4 1712.23 102.59
 15 -5 -4 1666.43 101.99
 15 5 -4 1642.84 100.59
 -15 5 4 1746.83 101.19
 15 5 -4 1636.04 101.29
 15 5 -4 1818.92 102.39
 13 -5 -4 647.14 39.2
 -13 -5 4 591.24 37.1
 -13 -5 4 643.04 38.1
 13 -5 -4 598.94 38.8
 13 5 -4 586.74 37.3
 -13 5 4 618.34 37.9
 13 5 -4 594.04 38.8
 -11 -5 4 1236.08 74.29
 -11 -5 4 1264.77 73.89
 11 -5 -4 1268.17 75.29
 11 -5 -4 1297.67 75.59
 -11 5 4 1245.18 74.29
 11 5 -4 1236.78 74.09
 11 5 -4 1228.78 74.09
 11 5 -4 1268.07 75.69
 -9 -5 4 765.72 45.7
 -9 -5 4 767.12 46
 9 -5 -4 780.92 47.1
 9 -5 -4 750.82 47
 9 5 -4 728.73 47
 -9 5 4 778.22 46.2
 -9 5 4 752.02 47
 9 5 -4 796.82 46.1
 9 5 -4 760.42 46
 7 -5 -4 133.09 10.8
 -7 -5 4 131.39 9.1
 7 5 -4 117.49 9.5
 -7 5 4 125.59 10.6
 7 5 -4 119.09 9.8
 -7 5 4 115.69 9.7
 7 5 -4 113.39 10.8
 -5 -5 4 1959.8 109.49
 5 -5 -4 1870.71 109.49
 5 5 -4 1826.52 109.69
 5 5 -4 1950.01 109.69
 -5 5 4 1899.91 109.79
 -5 5 4 1774.92 110.09
 5 5 -4 1865.81 109.79
 -5 5 4 1866.61 109.79
 -3 -5 4 49 5.5
 -3 5 4 49.5 7.1
 3 5 -4 42.7 5.8
 3 5 -4 49.99 6.6
 -3 5 4 42.6 5.6
 -3 5 4 61.99 7.2
 3 5 -4 51.59 5.9
 -1 -5 4 1277.87 73.69
 -1 -5 4 1230.68 73.39
 1 5 -4 1270.07 73.79
 -1 5 4 1277.17 74.09
 -1 5 4 1233.68 74.19
 -1 5 4 1244.68 74.19
 1 5 -4 1208.18 73.89
 1 -5 4 766.62 46.1
 1 -5 4 733.53 45.5
 -1 5 -4 780.72 46
 1 5 4 795.72 46.3
 1 5 4 749.73 46.2
 -1 5 -4 745.53 46.3
 1 5 4 743.13 46.3
 3 -5 4 124.89 10.2
 3 -5 4 139.89 11.7
 3 5 4 126.09 11.9
 -3 5 -4 142.19 11
 3 5 4 133.99 11.4
 3 5 4 134.29 11
 -3 5 -4 122.69 11
 3 5 4 128.09 12.2
 5 -5 4 970.6 56.89
 5 -5 4 924.91 57.99
 5 -5 4 985.7 57.59
 -5 5 -4 972.4 57.19
 5 5 4 907.81 57.49
 -5 5 -4 958.9 57.49
 5 5 4 922.41 56.79
 5 5 4 935.11 57.29
 5 5 4 918.31 57.09
 7 -5 4 536.65 34
 7 -5 4 496.85 34.9
 7 -5 4 534.45 35
 7 5 4 527.85 34.6
 7 5 4 530.35 34.5
 -7 5 -4 572.34 35
 7 5 4 537.15 35.5
 7 5 4 543.55 34.2
 -7 5 -4 548.45 34.7
 9 -5 4 187.78 17.2
 9 -5 4 208.58 17.6
 9 -5 4 167.68 17.6
 9 -5 4 213.38 17.1
 9 5 4 215.18 19.2
 9 5 4 220.08 17
 -9 5 -4 213.68 17.6
 9 5 4 220.08 17.6
 9 5 4 231.28 16.3
 -9 5 -4 202.68 16.7
 11 -5 4 642.04 38.8
 11 -5 4 561.04 38.8
 11 -5 4 615.14 39.3
 11 -5 4 616.54 38.8
 11 5 4 578.34 38
 11 5 4 638.34 39.2
 -11 5 -4 591.14 38.7
 11 5 4 535.05 37.6
 -11 5 -4 542.95 38
 11 5 4 623.54 39.1
 13 -5 4 22.5 7.5
 13 -5 4 14.8 7
 13 -5 4 34.4 8.7
 13 5 4 15.5 6.8
 13 5 4 34.1 7.7
 -13 5 -4 10.8 8.7
 13 5 4 24.5 7
 13 5 4 15.4 6.7
 -13 5 -4 11.2 7.1
 15 -5 4 508.35 38.8
 15 -5 4 519.65 35.9
 15 -5 4 458.35 39.5
 15 -5 4 592.04 36.5
 15 -5 4 596.34 37.3
 -15 5 -4 543.85 36.2
 15 5 4 575.04 36.6
 15 5 4 640.04 48
 15 5 4 536.15 37.1
 15 5 4 463.35 41.9
 15 5 4 589.64 36.3
 15 5 4 426.36 39.4
 17 -5 4 477.75 36.2
 17 -5 4 579.24 36.3
 17 -5 4 522.05 37.5
 17 -5 4 550.34 35.9
 17 -5 4 483.25 35.9
 17 -5 4 569.44 36.7
 17 5 4 517.05 37.9
 -17 5 -4 501.15 35.1
 17 5 4 561.84 36.6
 17 5 4 524.15 39.8
 17 5 4 524.85 36.5
 17 5 4 538.45 35.4
 17 5 4 501.65 35.6
 17 5 4 497.55 34.6
 17 5 4 482.75 35.4
 19 -5 4 68.19 12.7
 19 -5 4 73.49 10.6
 19 -5 4 63.19 10.9
 19 -5 4 108.99 15.2
 19 -5 4 108.19 14.1
 19 5 4 91.79 12.7
 19 5 4 78.29 12.9
 19 5 4 77.09 14.2
 19 5 4 56.09 11.2
 19 5 4 78.09 12.2
 19 5 4 102.29 13.5
 19 5 4 74.19 12.2
 -19 5 -4 61.09 15
 21 -5 4 779.12 49.9
 -21 -5 -4 792.02 51.59
 21 -5 4 797.92 50.39
 21 -5 4 760.32 49.6
 21 -5 4 775.22 50.29
 -21 5 -4 749.53 52.89
 21 5 4 762.82 49.4
 21 5 4 815.92 50.29
 21 5 4 809.32 51.19
 21 5 4 809.72 53.19
 21 5 4 773.22 50.09
 23 -5 4 27.1 8.4
 23 -5 4 16.2 8.5
 -23 -5 -4 21.1 8.6
 23 -5 4 -5.1 7.5
 23 -5 4 11.1 7
 23 5 4 13.2 7.4
 -23 5 -4 6.5 9.6
 23 5 4 15.8 7.7
 23 5 4 16 8.8
 23 5 4 1.4 8.4
 25 -5 4 648.94 37.8
 25 -5 4 588.54 37.3
 -25 -5 -4 605.74 38.6
 25 -5 4 646.04 38
 25 5 4 564.84 36.5
 -25 5 -4 521.45 38.9
 25 5 4 454.05 37.9
 25 5 4 658.03 38.1
 27 -5 4 213.88 16.2
 -27 -5 -4 217.88 17.4
 27 -5 4 209.38 15.9
 -27 5 -4 176.48 16.8
 27 5 4 190.78 15.9
 27 5 4 249.08 18.3
 -29 -5 -4 153.88 12.5
 29 -5 4 149.88 11.5
 -29 5 -4 148.99 13.5
 29 5 4 134.39 11.4
 34 -6 -4 27.4 6
 34 -6 -4 29.6 5.9
 34 6 -4 26 5.7
 -34 6 4 34.7 8.4
 32 -6 -4 95.69 13.1
 32 -6 -4 114.29 12.8
 -32 -6 4 101.69 13.4
 -32 6 4 81.19 12.8
 32 6 -4 88.99 10
 30 -6 -4 -9.3 5.2
 -30 -6 4 2.2 10.2
 30 -6 -4 5.9 8.1
 30 -6 -4 6.9 7.1
 -30 6 4 11 11.4
 30 6 -4 1.7 7.2
 28 -6 -4 123.19 14.5
 28 -6 -4 120.69 16.4
 -28 -6 4 82.69 14.6
 28 -6 -4 111.19 18.1
 -28 6 4 106.39 16.8
 28 6 -4 127.89 15.4
 26 -6 -4 78.39 12.1
 26 -6 -4 100.99 13.9
 -26 -6 4 56.79 13.7
 26 -6 -4 71.49 14
 26 -6 -4 79.19 10.9
 26 6 -4 79.79 11.2
 -26 6 4 84.09 16.7
 26 6 -4 83.49 10.6
 24 -6 -4 26.3 10.1
 24 -6 -4 28.9 8.4
 -24 -6 4 16 11.8
 24 -6 -4 30.6 11.5
 24 -6 -4 24 12.4
 -24 6 4 55.99 15.8
 -24 6 4 11.5 14.7
 24 6 -4 18.8 7.3
 24 6 -4 34.1 8.9
 22 -6 -4 144.49 18.5
 22 -6 -4 154.38 21.5
 -22 -6 4 132.09 17.6
 -22 6 4 155.18 22.9
 22 6 -4 134.19 16.3
 -22 6 4 145.29 22.8
 -22 6 4 121.09 21.1
 22 6 -4 113.69 13.9
 20 -6 -4 116.39 14.2
 20 -6 -4 132.69 16.7
 20 6 -4 136.89 14.9
 18 -6 -4 126.79 16.6
 18 -6 -4 145.39 14.7
 18 6 -4 164.68 15.4
 16 -6 -4 161.38 15.9
 16 -6 -4 164.08 15
 16 6 -4 114.69 15.2
 14 -6 -4 351.36 24.9
 14 -6 -4 311.97 24
 14 6 -4 350.36 24.9
 14 6 -4 315.37 22.4
 -14 6 4 347.47 23.5
 12 -6 -4 601.24 39.3
 12 -6 -4 600.24 38.8
 -12 6 4 608.04 37.6
 12 6 -4 562.74 37.1
 12 6 -4 600.14 39
 12 6 -4 623.34 37.3
 -10 -6 4 12.5 4.9
 10 -6 -4 21.8 7
 -10 -6 4 5.9 3.2
 10 -6 -4 28 6
 10 6 -4 16.6 4.9
 -10 6 4 11.3 5.3
 10 6 -4 24.3 5.1
 10 6 -4 16.5 6
 -8 -6 4 354.16 23.4
 8 -6 -4 381.06 25.3
 -8 -6 4 369.86 23.4
 8 -6 -4 382.66 24.3
 -8 6 4 316.67 24.7
 8 6 -4 373.66 24.2
 -8 6 4 370.86 24.1
 8 6 -4 413.36 24.4
 -8 6 4 390.26 25.4
 8 6 -4 357.96 24.7
 -6 -6 4 391.86 23.8
 -6 -6 4 375.66 24
 -6 6 4 367.46 25.4
 6 6 -4 365.06 24.4
 -6 6 4 382.96 25.1
 -6 6 4 390.16 24.6
 6 6 -4 381.16 24.5
 -6 6 4 381.66 24.9
 6 6 -4 385.96 24.7
 -4 -6 4 47.6 6
 -4 -6 4 52.29 6.5
 -4 6 4 42.3 6.7
 -4 6 4 42.5 6.2
 4 6 -4 41.6 6.1
 -4 6 4 52.79 6.8
 4 6 -4 43.3 6.2
 4 6 -4 51.59 6.7
 -4 6 4 48.6 6.5
 -2 -6 4 618.24 38.7
 -2 -6 4 642.14 39.1
 -2 6 4 669.53 40.1
 -2 6 4 663.83 40
 -2 6 4 653.83 39.6
 2 6 -4 640.04 39.4
 -2 6 4 640.24 39.8
 2 6 -4 619.14 39.5
 0 -6 4 97.49 8.5
 0 -6 4 91.79 8.9
 0 6 -4 110.89 10.5
 0 6 4 97.29 9.4
 0 6 4 98.19 9.7
 0 6 4 94.89 9.8
 0 6 4 90.79 11.3
 0 6 -4 98.09 9.9
 2 -6 4 1399.66 82.69
 2 -6 4 1395.46 83.39
 2 6 4 1420.76 83.59
 2 6 4 1404.96 83.89
 2 6 4 1405.46 83.79
 -2 6 -4 1409.26 83.29
 2 6 4 1378.76 83.19
 -2 6 -4 1408.26 83.59
 4 -6 4 330.27 21.6
 4 -6 4 306.07 20.4
 4 -6 4 271.47 22.3
 4 6 4 309.57 22.3
 4 6 4 304.37 20.9
 -4 6 -4 326.87 21.5
 4 6 4 279.17 21.1
 -4 6 -4 306.97 21
 4 6 4 314.27 21.4
 6 -6 4 110.29 11.9
 6 -6 4 81.29 10.8
 6 -6 4 93.39 9.4
 6 6 4 93.59 10.4
 6 6 4 83.29 11.4
 6 6 4 93.39 10.7
 6 6 4 96.09 11
 -6 6 -4 73.79 10.1
 -6 6 -4 84.19 10.6
 8 -6 4 289.37 21
 8 -6 4 262.27 19.6
 8 -6 4 256.37 20.6
 -8 6 -4 315.27 21.1
 8 6 4 246.58 19.6
 8 6 4 274.67 21
 8 6 4 275.77 23.1
 8 6 4 274.87 20.5
 -8 6 -4 251.27 20.8
 10 -6 4 42.3 9
 10 -6 4 28.9 7.2
 10 -6 4 29.6 8.3
 10 6 4 16 8.2
 10 6 4 41.9 8.1
 -10 6 -4 24.4 7.9
 -10 6 -4 31.5 7.5
 10 6 4 15.4 6.5
 10 6 4 20.7 8.5
 12 -6 4 273.27 21.8
 12 -6 4 287.37 21.8
 12 -6 4 248.38 22
 12 6 4 278.77 21.4
 -12 6 -4 282.77 22.1
 12 6 4 290.67 22
 12 6 4 282.87 23.3
 -12 6 -4 262.67 22.3
 14 -6 4 48.2 11.1
 14 -6 4 36.5 9.9
 14 -6 4 58.69 9.8
 14 -6 4 45.4 10.9
 14 -6 4 40.9 12.2
 14 -6 4 48.2 10.5
 -14 6 -4 63.49 11.7
 14 6 4 43.5 13
 14 6 4 40.6 8.9
 14 6 4 37.1 12.7
 14 6 4 35.1 10.9
 14 6 4 57.79 10.1
 14 6 4 61.99 10.9
 14 6 4 53.69 9.2
 14 6 4 59.09 11
 16 -6 4 243.58 23.4
 16 -6 4 241.08 23.2
 16 -6 4 274.87 22.5
 -16 -6 -4 206.58 23.5
 16 -6 4 239.48 21.1
 16 -6 4 255.47 21.3
 16 -6 4 245.38 21.4
 16 6 4 289.47 25.1
 16 6 4 230.18 20.3
 16 6 4 228.38 21.8
 16 6 4 254.57 25.9
 16 6 4 255.97 22.8
 -16 6 -4 242.98 21.8
 16 6 4 243.88 21.8
 16 6 4 205.68 20.8
 16 6 4 212.68 24
 18 -6 4 150.18 16.8
 18 -6 4 182.58 16.4
 18 -6 4 132.09 18.9
 18 -6 4 166.88 17.8
 18 -6 4 157.18 19.1
 -18 -6 -4 156.58 20.1
 18 -6 4 178.28 18.3
 18 6 4 152.48 19.9
 18 6 4 123.89 17.2
 18 6 4 164.58 21.6
 18 6 4 166.28 17.9
 18 6 4 152.48 18.7
 18 6 4 146.09 18.5
 18 6 4 155.08 17.6
 20 -6 4 14 9.2
 20 -6 4 0.7 9.3
 20 -6 4 30 8
 -20 -6 -4 28.8 12.3
 20 -6 4 25.2 8.9
 20 -6 4 4.6 8.4
 -20 6 -4 23.5 13.4
 20 6 4 21.4 10.6
 20 6 4 24.9 10.1
 20 6 4 13.3 7.3
 22 -6 4 31.3 8.8
 -22 -6 -4 5.9 11.6
 22 -6 4 32.4 8.6
 22 -6 4 11.3 7.1
 22 -6 4 39.5 8.7
 22 6 4 41 10.9
 22 6 4 28.5 9.2
 -22 6 -4 21.8 10
 22 6 4 22.7 9.4
 -24 -6 -4 46.2 11.6
 24 -6 4 74.09 11
 24 -6 4 56.49 8.3
 24 -6 4 69.69 8.1
 24 6 4 49.3 7.8
 24 6 4 52.19 10.3
 -24 6 -4 47.3 10.2
 24 6 4 53.69 9.4
 26 -6 4 0.7 4.1
 -26 -6 -4 -2.6 8.3
 26 -6 4 2.2 3.9
 -26 -6 -4 -5.8 10.1
 26 6 4 10 5.8
 26 6 4 2.7 4.7
 -26 6 -4 -4.4 9.1
 28 -6 4 48.3 5.9
 -28 -6 -4 52.89 7.9
 28 -6 4 64.79 6.9
 -28 6 -4 48.7 8.7
 28 6 4 60.09 8.6
 28 6 4 55.09 7
 33 -7 -4 0 4.8
 33 -7 -4 1.5 4.3
 -33 -7 4 2.3 6.3
 -33 7 4 2.2 6.7
 33 7 -4 -0.2 4.5
 31 -7 -4 5.1 6.5
 31 -7 -4 26 7.3
 -31 -7 4 14.5 8.8
 31 7 -4 16.7 4.8
 -31 7 4 1.6 8.6
 29 -7 -4 7.2 8.2
 29 -7 -4 1.7 7
 29 -7 -4 4.8 7.7
 -29 -7 4 0.6 7.2
 29 7 -4 4 4.9
 -29 7 4 -20.8 9.5
 -27 -7 4 -4 11.5
 27 -7 -4 7.9 7
 27 -7 -4 -10.1 7.4
 27 -7 -4 2 8.6
 27 7 -4 5 7.3
 -27 7 4 -11.1 11.8
 25 -7 -4 -6.5 9.7
 -25 -7 4 -12.1 11.8
 25 -7 -4 2.7 8.8
 25 -7 -4 -5.5 10.4
 25 7 -4 7.2 7.4
 -25 7 4 12.1 23.6
 25 7 -4 3.5 6.8
 23 -7 -4 -4.5 8.7
 23 -7 -4 23.3 12.5
 23 -7 -4 19.8 11.2
 23 -7 -4 3.2 10.7
 -23 -7 4 -8.2 12
 23 7 -4 7.3 7
 -23 7 4 -9.7 14
 -23 7 4 -26 10.5
 23 7 -4 6.2 8
 21 -7 -4 13.7 10
 21 -7 -4 -9.9 12.3
 -21 -7 4 -4.7 10.9
 21 -7 -4 4.9 11.2
 -21 -7 4 -0.3 12.6
 -21 -7 4 11.4 15.4
 21 7 -4 14.9 7.5
 -21 7 4 11.2 11.8
 21 7 -4 -4.3 7.7
 -21 7 4 4.9 14.7
 21 7 -4 0 8.2
 19 -7 -4 34.7 13
 19 -7 -4 41 14.2
 -19 -7 4 16.4 11.7
 19 -7 -4 31.5 10.8
 -19 -7 4 24.5 14.4
 -19 -7 4 30.3 13.5
 19 7 -4 19.5 11.3
 -19 7 4 28.5 13
 -19 7 4 20.1 16.2
 19 7 -4 28.5 8.4
 19 7 -4 26.2 7.8
 -19 7 4 33.9 14
 17 -7 -4 23.6 9.7
 17 -7 -4 13.6 9.8
 17 7 -4 8.5 7.9
 15 -7 -4 9.6 8.3
 15 -7 -4 11.4 7.7
 15 7 -4 -0.4 6
 15 7 -4 7.5 6.3
 13 -7 -4 74.09 12
 13 -7 -4 65.49 11.2
 13 7 -4 68.99 9
 13 7 -4 73.89 9.7
 -13 7 4 70.59 9.7
 13 7 -4 76.89 8.9
 11 -7 -4 -1.2 5.4
 11 -7 -4 8.8 8.1
 11 7 -4 0.4 4.2
 -11 7 4 7.8 6.5
 11 7 -4 4.8 4.5
 11 7 -4 3.1 5.3
 9 -7 -4 51.49 8.2
 9 -7 -4 45.3 6.9
 9 7 -4 43.1 7.6
 -9 7 4 43.4 6.7
 9 7 -4 48.9 6.8
 9 7 -4 40.5 7
 -7 -7 4 25.2 4.3
 7 -7 -4 20.6 6.3
 -7 7 4 26.6 7.2
 7 7 -4 32.8 5.6
 7 7 -4 19 4.9
 7 7 -4 23.5 6.1
 -7 7 4 28.7 6.8
 -7 7 4 27.6 5.8
 -5 -7 4 -1.4 3.2
 -5 7 4 -10.1 5.7
 5 7 -4 -0.7 3.9
 5 7 -4 7.4 4.8
 -5 7 4 1.8 4.7
 -5 7 4 2.9 5.2
 5 7 -4 0.8 5
 -5 7 4 -3.6 5.5
 -3 -7 4 3.2 3.6
 -3 7 4 -0.7 4.5
 -3 7 4 -5.5 4.3
 -3 7 4 2.6 6
 3 7 -4 -1 4.1
 -3 7 4 9.4 6.4
 3 7 -4 -1.7 5.1
 -1 -7 4 4.3 3.2
 -1 -7 4 0.8 3.8
 1 7 -4 11.1 4.7
 1 7 -4 -1.6 4
 -1 7 4 6.6 5
 -1 7 4 -3.8 4.4
 -1 7 4 -8.5 4.3
 -1 7 4 -2.5 6.4
 1 -7 4 2.6 3.1
 1 -7 4 8.6 4.8
 1 7 4 -4 5.9
 1 7 4 2.4 5.8
 1 7 4 3.1 5.8
 1 7 4 10.6 5.1
 -1 7 -4 11.6 5.9
 -1 7 -4 2.8 5.4
 3 -7 4 81.19 9.9
 3 -7 4 73.89 8.2
 -3 7 -4 70.29 10
 -3 7 -4 71.59 9.4
 3 7 4 85.49 9.7
 3 7 4 72.39 9.8
 3 7 4 105.39 12.2
 3 7 4 60.09 8.8
 5 -7 4 393.96 27.8
 5 -7 4 409.56 26.5
 5 7 4 393.56 29
 -5 7 -4 437.36 28.6
 5 7 4 371.06 27.2
 5 7 4 393.46 27.6
 -5 7 -4 394.16 27.8
 5 7 4 439.16 27.7
 7 -7 4 49.9 10.1
 7 -7 4 32 6.8
 7 -7 4 37.2 9.3
 -7 7 -4 28.8 7.2
 7 7 4 31.1 8.9
 7 7 4 32.2 7.8
 -7 7 -4 36.3 8
 7 7 4 32.1 10.8
 7 7 4 27.5 8.5
 9 -7 4 73.29 10.9
 9 -7 4 62.49 8.9
 9 -7 4 72.99 10.8
 9 7 4 77.89 11.3
 -9 7 -4 59.59 11.8
 -9 7 -4 40.5 10.4
 9 7 4 55.79 10.8
 9 7 4 57.09 9.8
 11 -7 4 -0.4 6.9
 11 -7 4 -6.2 6.4
 11 -7 4 0.1 7.9
 11 -7 4 2.9 10
 11 7 4 5.1 7.9
 11 7 4 -9.6 12.4
 11 7 4 -8.5 7.6
 -11 7 -4 3.7 9.7
 11 7 4 -5.5 12.6
 11 7 4 -6.4 6.2
 13 -7 4 70.19 11.7
 13 -7 4 61.09 10.7
 -13 -7 -4 40.7 16.3
 13 -7 4 73.79 10.9
 13 -7 4 85.69 16.5
 13 -7 4 78.99 11.8
 13 7 4 60.29 10.9
 13 7 4 70.09 12.6
 13 7 4 68.89 13.7
 -13 7 -4 77.69 12.9
 13 7 4 61.39 14.5
 13 7 4 82.19 12.2
 13 7 4 54.49 10.6
 13 7 4 52.19 13.5
 15 -7 4 18.7 9
 -15 -7 -4 10.4 11.9
 15 -7 4 11.5 8.9
 15 -7 4 9.3 10.4
 15 -7 4 23 9.4
 15 -7 4 13.5 9
 15 -7 4 12.2 8.9
 15 7 4 -2.1 10
 15 7 4 4.3 9.3
 15 7 4 10.8 9.3
 -15 7 -4 19.1 8.7
 15 7 4 11.3 8.6
 15 7 4 2.2 11
 15 7 4 3.4 10.6
 -17 -7 -4 2.3 11.4
 17 -7 4 -2.5 8
 17 -7 4 -0.9 8.6
 17 -7 4 11.2 8.5
 17 -7 4 -0.5 9.6
 17 -7 4 -14.1 7.9
 17 -7 4 10.8 9.1
 17 7 4 -13.1 8.6
 17 7 4 15.9 10.6
 17 7 4 -6.7 9.9
 17 7 4 -6.1 9.6
 17 7 4 8.3 8.3
 19 -7 4 12.7 9.9
 19 -7 4 -0.3 7.7
 19 -7 4 1 7
 19 -7 4 14.3 8
 19 -7 4 1.6 8
 19 -7 4 4.6 8.6
 -19 -7 -4 -4.2 11.5
 -19 7 -4 -7.7 12.5
 19 7 4 12.1 8.6
 19 7 4 2.1 9.4
 19 7 4 10.9 7.4
 19 7 4 -1.4 6.7
 19 7 4 -14.3 7.8
 21 -7 4 59.39 9.8
 21 -7 4 60.39 9.6
 21 -7 4 57.59 8
 21 -7 4 64.89 10.4
 -21 -7 -4 48.3 9.8
 21 7 4 48.5 10.3
 21 7 4 74.09 11.1
 -21 7 -4 54.99 14.5
 21 7 4 59.09 11.6
 -23 -7 -4 -8.7 9.8
 23 -7 4 0.3 4.9
 -23 -7 -4 2.2 9
 23 -7 4 9.2 6.2
 23 -7 4 10 4.8
 -23 7 -4 9.3 8.2
 23 7 4 16.8 7.3
 23 7 4 1.1 7.6
 23 7 4 -3.1 7.4
 25 -7 4 -0.4 3.9
 25 -7 4 -1 4.7
 -25 -7 -4 13.2 6.1
 -25 -7 -4 1.6 7.1
 25 7 4 7.1 5.7
 -25 7 -4 1.6 8.7
 25 7 4 1.2 6.1
 27 -7 4 -1.1 3.7
 27 -7 4 -0.3 4.9
 -27 -7 -4 2.3 6.2
 27 7 4 9.6 4.5
 -27 7 -4 2.9 6.3
 27 7 4 2.8 3.9
 32 -8 -4 146.49 11.9
 -32 -8 4 176.58 12.5
 32 8 -4 154.18 11.7
 -30 -8 4 45.2 9.2
 30 -8 -4 23.5 7
 30 8 -4 22 5
 28 -8 -4 51.59 9.9
 28 -8 -4 94.69 13.5
 -28 -8 4 69.99 12.5
 28 -8 -4 80.19 10.4
 28 8 -4 88.89 12.2
 26 -8 -4 25.6 8.9
 -26 -8 4 47.6 10.3
 26 -8 -4 16.7 9.4
 26 -8 -4 37.4 10.1
 26 8 -4 33.1 8.1
 24 -8 -4 158.98 22.8
 24 -8 -4 208.38 20.4
 24 -8 -4 179.38 21.3
 -24 -8 4 219.58 23.6
 24 -8 -4 217.18 20.8
 24 8 -4 197.18 18
 -24 8 4 217.08 21.7
 24 8 -4 224.58 19.2
 22 -8 -4 202.88 24.3
 22 -8 -4 230.58 22.9
 -22 -8 4 250.07 24.5
 -22 -8 4 267.67 25.9
 22 -8 -4 231.28 23.9
 22 -8 -4 213.48 25.8
 22 8 -4 212.08 19.3
 22 8 -4 248.88 19.7
 -22 8 4 228.18 28.1
 22 8 -4 189.18 20.2
 -22 8 4 251.67 23.5
 -20 -8 4 25.9 13.4
 20 -8 -4 -1.2 10.1
 20 -8 -4 -8 9
 20 -8 -4 -0.4 11.2
 -20 -8 4 -5.6 14.6
 -20 8 4 12.5 12.1
 20 8 -4 -13.1 7.9
 -20 8 4 -2.9 15
 20 8 -4 10.7 7.5
 20 8 -4 11.6 7.4
 18 -8 -4 42.5 12.8
 -18 -8 4 35.7 13.3
 18 -8 -4 23.2 11.1
 -18 -8 4 37.6 14.3
 18 -8 -4 34.7 11.8
 -18 8 4 52.69 13.9
 18 8 -4 28.1 9.8
 -18 8 4 23.6 15.9
 18 8 -4 25.5 8.4
 -18 8 4 27.4 13.2
 -16 -8 4 140.99 19
 -16 -8 4 96.89 15.9
 16 -8 -4 110.39 15.3
 -16 -8 4 118.09 17.7
 16 -8 -4 126.59 16.6
 -16 8 4 115.19 16.8
 16 8 -4 106.39 14.3
 16 8 -4 104.39 14.4
 -16 8 4 108.59 17.4
 14 -8 -4 34.1 10.2
 14 -8 -4 31.4 9
 14 8 -4 55.19 9.2
 14 8 -4 49.1 8.7
 12 -8 -4 183.08 18.1
 12 -8 -4 151.88 15.8
 12 8 -4 189.38 15
 12 8 -4 167.08 16
 12 8 -4 179.58 17.1
 10 -8 -4 190.78 19.8
 10 8 -4 173.88 15.4
 -10 8 4 202.88 16.9
 10 8 -4 178.48 16.7
 10 8 -4 198.38 16.2
 8 -8 -4 273.67 21.5
 -8 8 4 283.07 20.9
 -8 8 4 270.77 22.6
 8 8 -4 261.27 20.7
 8 8 -4 281.97 20.8
 8 8 -4 251.07 20.3
 6 -8 -4 521.35 36.7
 -6 8 4 555.44 36.8
 6 8 -4 563.34 36
 6 8 -4 600.94 36.5
 -6 8 4 572.34 37.8
 6 8 -4 543.85 35.9
 -6 8 4 576.34 36.7
 -4 -8 4 207.78 16.7
 4 8 -4 247.58 18
 -4 8 4 255.37 18.6
 -4 8 4 235.38 18.6
 4 8 -4 215.28 18.1
 -4 8 4 220.28 18.3
 -4 8 4 227.48 19.5
 -2 -8 4 1680.13 102.09
 -2 8 4 1761.72 103.49
 -2 8 4 1736.93 103.39
 2 8 -4 1738.23 103.19
 -2 8 4 1725.23 102.99
 -2 8 4 1750.12 103.49
 2 8 -4 1717.53 102.79
 0 -8 4 7.1 5
 0 8 4 11.2 7.5
 0 8 4 14.2 9
 0 8 -4 22.6 6.3
 0 8 4 28.7 8
 0 8 -4 19.4 6.4
 0 8 4 13.9 6.3
 2 -8 4 81.99 10.2
 2 8 4 73.39 11.9
 2 8 4 84.09 10.7
 -2 8 -4 72.49 9.4
 2 8 4 91.89 13.1
 -2 8 -4 79.59 10.9
 2 8 4 53.99 8.8
 4 -8 4 109.39 11.6
 4 -8 4 78.89 11.8
 -4 8 -4 127.99 14.4
 -4 8 -4 110.69 12.3
 4 8 4 96.99 12.9
 4 8 4 82.89 11.8
 4 8 4 109.59 12.5
 4 8 4 80.09 11.8
 6 -8 4 447.86 33
 6 -8 4 459.65 31.2
 6 8 4 490.65 32.5
 6 8 4 487.35 35.5
 -6 8 -4 517.15 33.5
 6 8 4 498.75 33.1
 8 -8 4 487.55 33.7
 8 -8 4 431.16 36.1
 8 -8 4 390.16 29.5
 8 -8 4 424.36 28.7
 8 8 4 442.46 36.2
 8 8 4 423.06 33.2
 8 8 4 393.56 29.7
 8 8 4 403.46 31.6
 -8 8 -4 435.06 30.4
 8 8 4 390.66 34.4
 8 8 4 386.46 28.7
 10 -8 4 -5 9.3
 10 -8 4 -4.5 7.2
 10 -8 4 -1.5 6.5
 10 -8 4 1.6 8.2
 10 -8 4 12.9 12.2
 10 8 4 -17.8 10.1
 10 8 4 -7.3 8.9
 10 8 4 -1.4 10.3
 -10 8 -4 4.6 9
 10 8 4 2.1 10.2
 10 8 4 2.9 8
 10 8 4 5.7 10
 10 8 4 6.5 10.8
 12 -8 4 385.96 29.3
 12 -8 4 389.96 30.2
 12 -8 4 382.86 30.9
 12 -8 4 417.86 28.7
 -12 -8 -4 354.46 30.9
 12 -8 4 364.26 27.4
 12 8 4 385.76 32.4
 12 8 4 364.16 29
 12 8 4 375.36 28.3
 12 8 4 358.76 29.2
 -12 8 -4 430.66 28.7
 12 8 4 358.76 29.6
 12 8 4 323.87 31.2
 14 -8 4 113.19 15.1
 14 -8 4 92.99 15
 14 -8 4 120.69 17.3
 14 -8 4 108.69 14.1
 -14 -8 -4 120.99 16.5
 14 -8 4 132.49 16.8
 14 8 4 95.29 16
 14 8 4 116.19 15.6
 14 8 4 123.49 17.1
 14 8 4 116.69 15.1
 14 8 4 141.19 16.1
 14 8 4 123.19 16.7
 -14 8 -4 129.39 17.4
 16 -8 4 18.7 9
 -16 -8 -4 10.9 11.7
 16 -8 4 33.3 9.7
 16 -8 4 15.9 7.8
 16 -8 4 20.4 9.1
 16 -8 4 31.8 10.9
 16 -8 4 6.4 8.6
 16 8 4 20.7 9
 16 8 4 23.2 11.6
 16 8 4 30.4 9.8
 16 8 4 30.7 9
 16 8 4 41.2 11.5
 16 8 4 19.1 10.4
 18 -8 4 180.18 20.3
 18 -8 4 183.78 16.2
 -18 -8 -4 190.98 18.3
 18 -8 4 208.08 20.1
 18 -8 4 198.08 18.5
 18 -8 4 222.38 19.2
 18 -8 4 211.08 18.8
 18 8 4 221.18 22.3
 18 8 4 196.88 18.3
 18 8 4 213.38 20.1
 18 8 4 226.78 18.6
 18 8 4 223.58 21.7
 -18 8 -4 257.87 23.1
 20 -8 4 -5.1 6.1
 20 -8 4 8.5 7.7
 -20 -8 -4 2.8 10.8
 -20 -8 -4 -5.8 10.2
 20 -8 4 -4.6 6.5
 20 -8 4 -3.6 6.2
 20 8 4 0.4 6
 20 8 4 -4.9 5.5
 20 8 4 0.3 9.1
 -20 8 -4 -1.6 11.4
 22 -8 4 345.97 24.8
 -22 -8 -4 375.06 26.5
 -22 -8 -4 394.86 26.8
 22 -8 4 381.66 25.7
 22 8 4 384.76 27.1
 -22 8 -4 309.97 25.9
 22 8 4 388.66 26.3
 -24 -8 -4 15.2 8.1
 24 -8 4 17 5
 24 -8 4 18.2 5.9
 -24 -8 -4 -0.6 7.2
 -24 8 -4 10.2 8.3
 24 8 4 10.8 6.2
 24 8 4 14.3 5.7
 31 -9 -4 38.5 5.6
 -31 -9 4 29.2 6.6
 31 9 -4 49.2 6.1
 -29 -9 4 261.77 19.8
 29 -9 -4 255.27 19.2
 29 9 -4 251.57 18.3
 27 -9 -4 6.4 6.8
 -27 -9 4 9.7 9.5
 27 9 -4 26.2 6.7
 25 -9 -4 311.97 25
 25 -9 -4 306.57 24
 -25 -9 4 399.76 27.5
 25 -9 -4 252.67 22.1
 -25 9 4 296.27 26.7
 25 9 -4 354.56 23.7
 23 -9 -4 105.59 13.5
 23 -9 -4 143.09 17.9
 -23 -9 4 146.09 18
 23 -9 -4 126.99 16.3
 -23 -9 4 104.99 16.3
 23 9 -4 102.59 12.5
 -23 9 4 81.19 14
 -21 -9 4 211.38 24.5
 21 -9 -4 186.98 22
 -21 -9 4 204.98 23.5
 21 -9 -4 184.98 20
 21 -9 -4 228.18 21.5
 21 9 -4 223.58 19
 -21 9 4 185.98 22
 21 9 -4 180.88 18.4
 -19 -9 4 863.61 56.49
 -19 -9 4 880.11 57.29
 19 -9 -4 830.12 57.29
 19 -9 -4 827.82 55.19
 19 -9 -4 815.42 55.39
 -19 9 4 793.52 55.69
 19 9 -4 898.61 54.39
 19 9 -4 815.42 53.29
 17 -9 -4 19.5 12
 17 -9 -4 18.2 10.5
 -17 -9 4 11.7 13.9
 17 -9 -4 36.1 11.5
 -17 -9 4 24.8 12.2
 17 9 -4 24.2 9.2
 -17 9 4 24.1 13.2
 -17 9 4 38.6 13.2
 17 9 -4 33.9 9.1
 -15 -9 4 875.21 61.29
 15 -9 -4 977.1 59.99
 15 -9 -4 976.5 60.59
 -15 -9 4 941.21 59.99
 -15 9 4 921.31 58.99
 15 9 -4 994.5 59.39
 -15 9 4 900.01 61.29
 15 9 -4 770.52 61.89
 -15 9 4 948.31 61.29
 15 9 -4 901.01 58.69
 -13 -9 4 102.89 16.9
 -13 -9 4 116.49 15.4
 13 -9 -4 121.39 15.8
 13 -9 -4 126.79 17.5
 -13 9 4 131.79 18.1
 13 9 -4 141.49 14
 -13 9 4 114.79 17.6
 13 9 -4 134.79 15.1
 -13 9 4 137.39 20.2
 13 9 -4 132.19 17.7
 -11 -9 4 919.51 58.29
 11 -9 -4 1000.1 59.19
 11 -9 -4 886.41 59.39
 -11 -9 4 911.71 60.99
 11 9 -4 931.11 59.19
 11 9 -4 948.21 57.59
 -11 9 4 859.61 59.09
 -11 9 4 923.01 60.09
 -11 9 4 885.41 60.99
 11 9 -4 908.11 56.79
 -11 9 4 872.51 58.89
 9 -9 -4 195.98 19.4
 9 9 -4 201.18 16.8
 9 9 -4 185.88 17.9
 -9 9 4 196.48 19.8
 -9 9 4 185.28 16.7
 7 -9 -4 237.98 21.3
 7 9 -4 262.07 19.7
 -7 9 4 226.68 22.8
 -7 9 4 234.68 19.6
 5 -9 -4 970.3 62.59
 -5 9 4 984.9 61.79
 -5 9 4 1020.6 63.19
 5 9 -4 998.8 61.49
 3 -9 -4 176.88 17.7
 -3 9 4 177.68 18.1
 -3 9 4 189.18 19.3
 3 9 -4 192.88 16.8
 -3 9 4 200.78 19.2
 -3 9 4 180.68 17.4
 -1 -9 4 236.98 19.2
 1 9 -4 281.17 22.2
 -1 9 4 250.97 23.3
 -1 9 4 257.37 21.3
 -1 9 4 316.27 22.7
 1 -9 4 94.79 12.2
 1 9 4 124.19 15
 1 9 4 154.28 15
 1 9 4 111.99 15.7
 -1 9 -4 128.79 15.8
 3 -9 4 3.9 6.7
 3 -9 4 18.4 9.2
 3 9 4 15.4 7.9
 3 9 4 2.1 7.5
 -3 9 -4 5 7.4
 3 9 4 14.8 9.4
 3 9 4 26 10.4
 -3 9 -4 28.2 15.9
 -5 -9 -4 359.36 30.4
 5 -9 4 369.46 31.3
 5 -9 4 367.66 29.1
 5 -9 4 363.06 28.4
 5 9 4 391.96 28.2
 -5 9 -4 333.17 30.5
 5 9 4 386.66 29.6
 5 9 4 366.16 29.3
 5 9 4 357.06 28.8
 5 9 4 364.26 28.9
 5 9 4 406.06 27.9
 -5 9 -4 391.46 29.1
 5 9 4 347.87 31.3
 5 9 4 366.26 29.1
 7 -9 4 210.88 19.5
 7 -9 4 176.38 19.3
 7 -9 4 174.28 22
 -7 -9 -4 187.18 22.4
 7 9 4 185.78 20.9
 7 9 4 149.79 21.7
 7 9 4 195.68 19.1
 7 9 4 166.78 20.4
 -7 9 -4 200.98 22.8
 -7 9 -4 228.08 19.6
 7 9 4 166.68 19.9
 7 9 4 195.88 21.1
 7 9 4 165.38 22.7
 -9 -9 -4 492.35 37.9
 9 -9 4 483.95 36.1
 9 -9 4 516.95 35.9
 9 9 4 540.05 35.2
 9 9 4 505.75 35.8
 9 9 4 450.95 35.9
 9 9 4 446.96 36.3
 9 9 4 467.75 35.9
 -9 9 -4 583.24 36.2
 -9 9 -4 470.25 36.8
 11 -9 4 445.86 31.3
 11 -9 4 430.16 31.5
 -11 -9 -4 420.16 34.1
 11 -9 4 391.36 29.4
 11 -9 4 381.46 32.3
 -11 9 -4 427.56 31
 11 9 4 395.16 32.2
 11 9 4 437.96 33.7
 11 9 4 416.26 32.9
 11 9 4 406.56 30.9
 11 9 4 449.16 31.8
 11 9 4 381.86 31.7
 13 -9 4 7.5 10
 13 -9 4 30.2 9.8
 13 -9 4 17.1 8
 13 -9 4 5.9 8.7
 -13 -9 -4 12.5 13.1
 13 9 4 30.6 10.2
 13 9 4 26.6 9.7
 13 9 4 26.6 11.5
 13 9 4 23.6 9.7
 -13 9 -4 0.6 9.2
 13 9 4 -1.9 10.6
 13 9 4 21.8 11.3
 -15 -9 -4 385.86 30.8
 -15 -9 -4 351.66 29.3
 15 -9 4 405.26 29.3
 15 -9 4 380.46 28.3
 15 -9 4 350.46 26.6
 15 -9 4 414.86 28.7
 -15 9 -4 422.06 30.8
 15 9 4 353.26 28.8
 15 9 4 341.77 27.8
 15 9 4 367.76 27.8
 15 9 4 335.97 27.5
 15 9 4 350.56 30.3
 15 9 4 408.96 31.7
 -17 -9 -4 235.78 22
 -17 -9 -4 167.58 17.8
 17 -9 4 189.98 19.5
 17 -9 4 174.78 17.3
 17 -9 4 219.78 19.1
 17 9 4 243.38 21.9
 17 9 4 214.08 18.6
 17 9 4 215.48 18.4
 -17 9 -4 226.28 21.5
 -19 -9 -4 113.79 15.3
 -19 -9 -4 89.19 11.6
 19 -9 4 73.89 11.1
 19 -9 4 91.89 10.8
 19 -9 4 90.49 10.4
 19 9 4 92.09 14.2
 19 9 4 112.29 12.3
 -19 9 -4 94.79 13.8
 19 9 4 102.49 14.4
 -21 -9 -4 359.46 23.9
 21 -9 4 335.37 23.2
 -21 -9 -4 373.56 25
 21 -9 4 368.66 24.3
 21 9 4 328.67 24.7
 21 9 4 306.67 23.4
 -21 9 -4 368.56 25.7
 -23 -9 -4 70.89 10.3
 -23 -9 -4 52.99 8.8
 23 -9 4 68.99 9
 23 -9 4 56.69 10
 23 9 4 71.19 9.1
 -23 9 -4 48.5 8.7
 -28 -10 4 220.78 17.3
 28 -10 -4 211.58 16.4
 26 -10 -4 104.39 12.9
 26 -10 -4 132.69 12.4
 -26 -10 4 107.89 14.5
 24 -10 -4 172.78 17.4
 24 -10 -4 189.48 17.4
 -24 -10 4 206.98 19.5
 -24 -10 4 158.08 16.4
 -24 10 4 186.78 18.2
 -22 -10 4 158.78 19.4
 22 -10 -4 151.18 17.3
 22 -10 -4 176.18 18.7
 -22 -10 4 157.08 20.6
 22 -10 -4 183.08 19.1
 22 10 -4 179.88 16.3
 -22 10 4 144.19 19.1
 20 -10 -4 11.6 6.8
 -20 -10 4 12.6 8.6
 20 -10 -4 26.4 8.1
 -20 -10 4 -6.2 11.6
 20 -10 -4 15.7 11.1
 -20 10 4 6.4 12.1
 20 10 -4 8.4 8.1
 -18 -10 4 170.38 18.7
 18 -10 -4 152.58 18.1
 18 -10 -4 168.88 20.2
 -18 -10 4 195.18 23.8
 18 -10 -4 203.48 23.2
 -18 10 4 191.88 23.2
 18 10 -4 237.78 19.5
 18 10 -4 206.98 18.8
 -16 -10 4 90.69 14.4
 -16 -10 4 83.19 16
 16 -10 -4 81.69 15.8
 16 -10 -4 86.79 13.9
 16 -10 -4 81.09 14.2
 16 10 -4 121.39 14.9
 16 10 -4 92.49 12.6
 -16 10 4 93.39 16
 -16 10 4 93.39 16.1
 14 -10 -4 34.6 12
 -14 -10 4 10.5 10.5
 -14 -10 4 31.7 13.2
 14 -10 -4 8 10.2
 14 10 -4 27.8 9.1
 14 10 -4 20.4 10
 14 10 -4 9.6 7.7
 -14 10 4 24.7 13.7
 -14 10 4 11 12.2
 -14 10 4 28.7 11.4
 -12 -10 4 400.66 32.5
 12 -10 -4 430.26 30.6
 12 -10 -4 384.36 31.5
 -12 -10 4 390.06 30.4
 -12 -10 4 399.66 32.6
 -12 10 4 387.36 33.1
 -12 10 4 346.77 29.8
 12 10 -4 386.26 27.9
 12 10 -4 395.86 31
 -12 10 4 391.96 34.4
 12 10 -4 396.56 28.6
 12 10 -4 361.76 30.2
 10 -10 -4 11.3 11.1
 10 -10 -4 27.9 10.5
 -10 -10 4 6.1 14.4
 -10 -10 4 17.3 11.4
 10 -10 -4 10.8 9.4
 -10 -10 4 -3.7 12.4
 -10 -10 4 11.8 9.6
 10 10 -4 14.7 10.4
 -10 10 4 5 10.5
 -10 10 4 8.4 11.1
 10 10 -4 27.3 11.1
 -10 10 4 23.3 11.4
 10 10 -4 20.1 8
 10 10 -4 7.3 7.8
 -10 10 4 6.6 12.7
 -8 -10 4 189.78 24.3
 8 -10 -4 195.18 20.4
 -8 -10 4 188.98 19.1
 8 -10 -4 164.48 19.8
 -8 -10 4 175.18 21.6
 -8 -10 4 225.08 23.5
 -8 10 4 228.88 22.9
 8 10 -4 194.88 17.9
 -8 10 4 156.58 24.4
 -8 10 4 218.78 21.4
 8 10 -4 165.68 21.7
 -8 10 4 176.68 21.5
 8 10 -4 183.48 21.2
 -8 10 4 211.48 22.1
 -6 -10 4 595.24 44.3
 -6 -10 4 632.44 44
 6 -10 -4 624.44 43.3
 -6 -10 4 638.74 46.2
 6 10 -4 616.24 43.5
 -6 10 4 597.84 45
 -6 10 4 621.94 44.7
 6 10 -4 599.14 44.5
 -6 10 4 693.43 44.8
 -6 10 4 695.73 44.3
 6 10 -4 683.03 43.2
 -6 10 4 668.63 42.6
 -6 10 4 613.94 47.1
 4 -10 -4 32.2 10.8
 -4 -10 4 45.7 13.7
 -4 -10 4 30.4 10.5
 4 -10 -4 16.8 9.7
 -4 -10 4 18.8 10.8
 -4 10 4 21.9 11.7
 -4 10 4 28.8 11.6
 -4 10 4 33.7 15.9
 4 10 -4 27.8 10.3
 -4 10 4 27.1 11
 -4 10 4 8.9 10.7
 4 10 -4 22.3 10.9
 4 10 -4 17.8 10.2
 -4 10 4 15.9 9.9
 2 -10 -4 1014.5 64.29
 -2 -10 4 964.9 63.59
 2 -10 -4 1093.29 63.89
 -2 -10 4 955.2 63.99
 2 10 -4 1027.6 63.69
 2 10 -4 984.1 64.79
 -2 10 4 1035.7 63.39
 -2 10 4 935.61 65.09
 -2 10 4 1092.29 64.29
 -2 10 4 984.5 67.69
 2 10 -4 1046.5 63.19
 -2 10 4 918.01 64.29
 -2 10 4 1011.5 64.29
 0 -10 -4 19.2 10
 0 -10 4 45.4 10.5
 0 -10 4 15.7 9.6
 0 10 -4 14.2 11.6
 0 10 -4 60.09 11.4
 0 10 4 38.6 12.7
 0 10 4 29.5 9.9
 0 10 4 39.4 11
 0 10 4 22.1 9.4
 0 10 4 37.3 10.8
 0 10 4 33.1 11.1
 0 10 -4 32.1 8.9
 2 -10 4 297.47 25.1
 2 -10 4 306.27 24.6
 -2 -10 -4 254.77 25.6
 2 10 4 263.97 24.9
 2 10 4 291.37 27.9
 2 10 4 284.97 24.3
 -2 10 -4 286.97 27.2
 2 10 4 325.87 25.4
 2 10 4 263.77 24.6
 2 10 4 301.07 25.9
 2 10 4 312.77 23.7
 -2 10 -4 275.67 23.4
 4 -10 4 209.78 19.6
 4 -10 4 200.38 20.3
 -4 -10 -4 195.88 22.3
 4 -10 4 209.78 22.9
 4 10 4 191.48 19.2
 4 10 4 169.08 21.1
 4 10 4 184.28 24.4
 -4 10 -4 204.08 19.5
 4 10 4 192.18 21.5
 4 10 4 200.88 21.2
 4 10 4 213.38 22.9
 -4 10 -4 160.98 22.5
 -6 -10 -4 82.59 14.3
 6 -10 4 55.89 11.6
 6 -10 4 67.89 11.6
 6 -10 4 97.19 17.1
 6 10 4 81.79 14.3
 6 10 4 108.69 15.3
 6 10 4 66.39 13.9
 -6 10 -4 89.79 13.1
 -6 10 -4 77.99 15.1
 6 10 4 76.39 13.3
 6 10 4 67.29 12.8
 6 10 4 73.29 12.4
 -8 -10 -4 1052.29 65.99
 8 -10 4 1026.6 64.69
 8 -10 4 1018.5 65.29
 -8 10 -4 1017.3 65.59
 8 10 4 998.7 64.59
 8 10 4 976.1 66.59
 -8 10 -4 1003.8 64.59
 8 10 4 1086.29 65.19
 8 10 4 1018.9 65.09
 8 10 4 997.6 64.99
 10 -10 4 10.9 8.9
 10 -10 4 -9.7 9.3
 -10 -10 -4 2.2 12.8
 10 10 4 -6.1 11
 10 10 4 5.5 9.7
 10 10 4 -2.5 9.5
 -10 10 -4 0.4 11.4
 -10 10 -4 1.1 9.8
 10 10 4 -10.9 7.3
 12 -10 4 352.96 26.8
 -12 -10 -4 324.47 26.9
 12 -10 4 332.27 25.4
 12 10 4 354.96 28.8
 12 10 4 330.37 26.5
 -12 10 -4 343.37 31.7
 12 10 4 339.37 27.5
 -12 10 -4 337.07 26.3
 12 10 4 341.77 27.2
 -14 -10 -4 107.99 15.9
 14 -10 4 117.39 16.1
 14 -10 4 123.69 16.1
 14 10 4 114.29 14.8
 14 10 4 95.49 12.8
 -16 -10 -4 57.99 10.1
 16 -10 4 37.6 8.6
 16 -10 4 36.8 7.4
 16 10 4 39.7 9.9
 16 10 4 55.99 9.5
 -18 -10 -4 231.58 19.7
 18 -10 4 213.18 17
 18 -10 4 184.48 16
 -18 -10 -4 175.58 21.1
 18 10 4 221.58 17.2
 18 10 4 235.98 17.3
 -18 10 -4 228.78 19.1
 -20 -10 -4 18.3 7.7
 20 -10 4 17.3 4.8
 -20 -10 -4 12 8.1
 20 10 4 25.4 5.4
 -20 10 -4 23.4 9.3
 22 -10 4 187.98 13.9
 -22 -10 -4 172.18 13.4
 22 10 4 196.98 14.2
 -27 -11 4 8.9 5.9
 -25 -11 4 190.68 15.7
 25 -11 -4 139.89 12.5
 25 -11 -4 185.68 14.8
 -25 -11 4 159.48 16.5
 -25 11 4 154.98 16.6
 -23 -11 4 12.7 6.8
 23 -11 -4 -8.5 4.5
 -23 -11 4 5.9 8.1
 23 -11 -4 5.6 4.9
 -23 11 4 -12.8 7.8
 21 -11 -4 33.9 9.3
 -21 -11 4 41.5 8.4
 21 -11 -4 44.6 10
 -21 -11 4 49.6 11.4
 21 -11 -4 38.4 7.8
 21 11 -4 70.59 8.7
 -21 11 4 44.7 8.9
 -19 -11 4 47.3 12.3
 19 -11 -4 17.8 7.4
 -19 -11 4 28 12
 19 -11 -4 32.8 10.6
 19 -11 -4 34.1 11.2
 -19 11 4 45 9.6
 19 11 -4 42.6 7.1
 -17 -11 4 3.2 12.3
 17 -11 -4 8.5 10.2
 17 -11 -4 4.9 11.3
 17 -11 -4 -4 6.4
 -17 -11 4 5.3 7.7
 -17 11 4 -0.6 8.8
 17 11 -4 10.5 5.9
 -15 -11 4 224.18 24.3
 15 -11 -4 199.28 23.3
 15 -11 -4 165.48 22.5
 -15 -11 4 203.08 21.2
 15 -11 -4 210.48 20.8
 -15 11 4 160.18 20.3
 15 11 -4 196.88 19.4
 -15 11 4 227.38 24.1
 15 11 -4 191.68 20
 13 -11 -4 40.8 12.8
 13 -11 -4 34.1 11.1
 -13 -11 4 53.69 13.6
 13 -11 -4 40.6 13.1
 -13 -11 4 48 11.4
 13 11 -4 62.59 9.8
 13 11 -4 40.1 9.2
 13 11 -4 40.3 10.2
 -13 11 4 46 12.2
 -13 11 4 70.49 15.3
 -13 11 4 56.79 13.5
 -11 -11 4 111.49 17.5
 11 -11 -4 106.29 15.2
 -11 -11 4 125.09 17.4
 11 -11 -4 131.99 16.7
 11 -11 -4 116.09 17.2
 -11 -11 4 176.78 20.9
 -11 11 4 121.69 16.8
 11 11 -4 138.39 15.1
 -11 11 4 141.29 19.4
 -11 11 4 108.19 17.9
 11 11 -4 125.79 18.5
 11 11 -4 122.39 17.8
 9 -11 -4 9.5 11.5
 -9 -11 4 13.2 11.6
 -9 -11 4 30.3 13.1
 9 -11 -4 18.2 10.4
 9 -11 -4 3.8 12.8
 -9 -11 4 20.6 9.8
 -9 11 4 17 11.5
 -9 11 4 24.2 12.2
 9 11 -4 20.2 8.8
 9 11 -4 4.9 10.4
 -9 11 4 1.5 13.2
 9 11 -4 18.8 10.7
 7 -11 -4 15 9.9
 7 -11 -4 -0.4 11.3
 -7 -11 4 -0.3 10.6
 -7 -11 4 5.7 11.6
 7 -11 -4 2 10.5
 -7 11 4 6.3 11.4
 7 11 -4 20 8.6
 -7 11 4 14.9 11.8
 -7 11 4 11.3 12.1
 7 11 -4 16.1 10.3
 -7 11 4 9.1 14
 -7 11 4 11.3 10.9
 7 11 -4 6.2 10.5
 5 -11 -4 17 10.7
 -5 -11 4 20.8 11.9
 5 -11 -4 25.5 10.8
 -5 -11 4 32.7 11.1
 5 11 -4 28.4 9.2
 5 11 -4 24.2 10.6
 5 11 -4 18.6 11.1
 -5 11 4 37.5 13
 -5 11 4 14.7 12.8
 -5 11 4 32.9 9.8
 -5 11 4 28.1 11.9
 -5 11 4 4.2 14
 -5 11 4 21.1 12.3
 -3 -11 4 29.6 10.9
 3 -11 -4 20.9 11.3
 -3 -11 4 28.2 11.4
 3 -11 -4 34.4 13.2
 3 11 -4 37.1 11.2
 -3 11 4 18.3 14.8
 -3 11 4 32.8 12.8
 -3 11 4 24 12.4
 3 11 -4 45 12.4
 -3 11 4 21.4 12
 3 11 -4 38.3 10
 -3 11 4 38.3 12
 -1 -11 4 235.58 22.9
 1 -11 -4 267.07 25.1
 1 -11 -4 223.88 24.4
 -1 -11 4 242.88 21.7
 -1 11 4 279.07 22.7
 -1 11 4 288.47 25.4
 1 11 -4 236.98 23.2
 -1 11 4 271.97 26.5
 1 11 -4 227.98 24.9
 1 11 -4 248.78 22.1
 -1 11 4 248.08 23.3
 -1 -11 -4 45.8 12.5
 1 -11 4 46 10.8
 1 -11 4 49.9 11.7
 1 11 4 23.3 11.4
 1 11 4 57.59 12.1
 1 11 4 27 11.3
 -1 11 -4 36.2 10.2
 -1 11 -4 69.49 19.5
 -1 11 -4 37.5 10.5
 1 11 4 25 11.9
 1 11 4 28.4 13.2
 3 -11 4 11.1 8.7
 3 -11 4 19.9 12.4
 3 -11 4 2.3 9.4
 -3 -11 -4 6.4 11.9
 -3 -11 -4 1.6 10.7
 -3 11 -4 8.2 8.7
 3 11 4 6.8 9.6
 -3 11 -4 11.4 9
 3 11 4 29.3 11.5
 3 11 4 21.1 10.9
 3 11 4 19.2 10.9
 3 11 4 8.1 13.1
 5 -11 4 68.39 11.3
 -5 -11 -4 73.19 14.4
 5 -11 4 59.69 12.9
 5 -11 4 64.09 11.9
 -5 -11 -4 64.59 13.2
 5 11 4 53.89 11.3
 -5 11 -4 73.59 14.3
 5 11 4 59.09 13.4
 5 11 4 63.29 14
 -5 11 -4 59.19 11.8
 5 11 4 64.89 12.4
 5 11 4 60.39 12.7
 5 11 4 53.69 12.6
 -7 -11 -4 249.08 24.4
 7 -11 4 236.68 22.7
 -7 -11 -4 266.67 25.6
 7 -11 4 257.67 23.5
 -7 11 -4 222.68 24.6
 7 11 4 238.08 24.2
 -7 11 -4 198.78 21.4
 7 11 4 278.37 23.7
 7 11 4 244.48 22.9
 7 11 4 237.08 21.8
 7 11 4 210.88 20.4
 7 11 4 228.28 23.7
 9 -11 4 39.1 8.8
 -9 -11 -4 50.79 14
 9 -11 4 42 8.6
 9 11 4 49.5 9.5
 9 11 4 45.9 10.9
 9 11 4 44.2 9.7
 9 11 4 44.5 10.5
 -9 11 -4 24.2 10.2
 -9 11 -4 41.5 12.4
 -11 -11 -4 138.49 18.6
 11 -11 4 94.19 12.4
 11 -11 4 93.49 12.6
 -11 -11 -4 77.49 12.6
 11 11 4 80.29 13.4
 -11 11 -4 89.19 13.7
 11 11 4 96.09 13.3
 -13 -11 -4 4.8 9.8
 13 -11 4 3.9 5.4
 -13 -11 -4 14.1 11.3
 13 -11 4 -0.5 5.2
 13 11 4 1 8.7
 13 11 4 4.6 6.4
 -15 -11 -4 9.5 8.6
 -15 -11 -4 12 10.2
 15 -11 4 5.9 7
 15 -11 4 0 6.4
 15 11 4 20.1 7.8
 15 11 4 1.6 7.8
 -17 -11 -4 44.5 8.4
 -17 -11 -4 30.4 9.5
 17 -11 4 56.39 7.1
 17 -11 4 42.8 7.2
 17 11 4 37.8 7.9
 19 -11 4 15.5 5.1
 -19 -11 -4 10.6 6.8
 19 11 4 11 5.5
 -24 -12 4 7 5.8
 24 -12 -4 11.1 4.6
 24 -12 -4 10.1 4.4
 -22 -12 4 14 7.5
 -22 -12 4 17 7.8
 22 -12 -4 30.4 5.3
 22 -12 -4 26.1 6.8
 22 12 -4 24.4 5.4
 -22 12 4 42.2 8
 20 -12 -4 21.3 8.1
 20 -12 -4 7.3 6.6
 -20 -12 4 19.8 8.7
 -20 -12 4 4.2 6.1
 -20 12 4 6.8 8.9
 20 12 -4 13.1 4.5
 18 -12 -4 0.8 7.9
 -18 -12 4 30.7 10.3
 -18 -12 4 10.9 9
 18 -12 -4 21.8 9.3
 18 12 -4 7.9 4.9
 -18 12 4 11 10.2
 16 -12 -4 -8.5 8.4
 16 -12 -4 6.9 6.8
 16 -12 -4 20.8 9.8
 -16 -12 4 8.3 6.8
 -16 -12 4 14.7 8.1
 -16 12 4 2 10.9
 16 12 -4 9.7 5.9
 -14 -12 4 32.8 10
 14 -12 -4 11.5 10.3
 -14 -12 4 31.9 12.5
 14 -12 -4 -6.6 6.4
 14 -12 -4 -1.7 10.3
 -14 12 4 -16.8 11.1
 14 12 -4 12.4 6.7
 -14 12 4 5.4 6.9
 12 -12 -4 34.1 12.5
 -12 -12 4 33.4 12.6
 -12 -12 4 40.3 9.9
 12 -12 -4 16.1 10.7
 12 -12 -4 18.1 9.2
 12 -12 -4 33.2 12.1
 -12 12 4 40.3 12.3
 -12 12 4 17.5 10.9
 -12 12 4 26.4 13
 12 12 -4 41.9 11.1
 10 -12 -4 131.19 17.6
 10 -12 -4 110.79 16.2
 -10 -12 4 114.89 16.1
 10 -12 -4 123.99 16.1
 -10 -12 4 103.29 15.7
 -10 12 4 123.79 15
 -10 12 4 110.09 17.7
 10 12 -4 120.19 14.7
 -10 12 4 117.29 16.2
 10 12 -4 123.79 17
 10 12 -4 119.69 14.7
 8 -12 -4 -2.8 10.2
 -8 -12 4 25.8 12.2
 -8 -12 4 11.5 8.3
 8 -12 -4 19.6 10.1
 8 -12 -4 13.8 11.7
 -8 12 4 3.3 12.1
 8 12 -4 4.1 8.2
 8 12 -4 20 8.4
 8 12 -4 27.8 8.4
 -8 12 4 0.3 13
 -6 -12 4 22.6 11.4
 6 -12 -4 1 11.6
 -6 -12 4 3.9 10.4
 6 -12 -4 22.1 11.1
 6 -12 -4 2.4 10.2
 6 12 -4 19.4 10.4
 -6 12 4 -13.7 11.2
 6 12 -4 17 11.4
 -6 12 4 -1.4 12.7
 -6 12 4 -1.1 12
 6 12 -4 -2.5 8.3
 -4 -12 4 -3.8 10.5
 -4 -12 4 8.8 7.5
 4 -12 -4 11.8 12.3
 4 -12 -4 14.1 10.8
 4 -12 -4 5.5 10.5
 -4 12 4 12.9 11.4
 -4 12 4 26.9 13.3
 4 12 -4 5 8.7
 4 12 -4 6 7.2
 -4 12 4 -7.2 10.6
 4 12 -4 -5.6 7.7
 -4 12 4 3 13.6
 -2 -12 4 29.1 10.2
 2 -12 -4 28.9 9.1
 -2 -12 4 11.7 11
 2 12 -4 24.1 12
 2 12 -4 40.9 10.8
 -2 12 4 13 12
 -2 12 4 11.5 8.1
 -2 12 4 17.5 9.9
 -2 12 4 21.5 12.9
 -2 12 4 15.2 13.4
 2 12 -4 26.7 9.6
 0 -12 4 14.9 9.2
 0 -12 -4 13.2 11.6
 0 -12 4 5.5 10.3
 0 12 -4 32.5 12
 0 12 4 16.4 19.8
 0 12 4 -2.4 12.7
 0 12 4 4.2 10.1
 0 12 -4 3.1 8.9
 0 12 -4 -13.5 9
 0 12 4 10.1 12
 -2 -12 -4 164.28 20.6
 2 -12 4 109.29 14.9
 2 -12 4 141.89 17
 2 12 4 116.09 17.6
 2 12 4 146.09 19.9
 2 12 4 148.49 18.1
 -2 12 -4 125.09 13.9
 -2 12 -4 127.59 16.3
 -4 -12 -4 126.29 17
 4 -12 4 101.79 14
 -4 -12 -4 107.19 15.4
 4 -12 4 90.79 13.8
 4 -12 4 116.99 15.4
 -4 12 -4 97.99 15.7
 4 12 4 120.89 16
 4 12 4 88.69 14.5
 -4 12 -4 120.69 15.9
 6 -12 4 128.79 17.4
 6 -12 4 103.99 13.3
 -6 -12 -4 86.39 13.6
 -6 -12 -4 91.39 14.9
 6 12 4 109.29 14.4
 -6 12 -4 107.59 14.8
 6 12 4 129.39 18.3
 8 -12 4 26.6 8.9
 -8 -12 -4 47 12.5
 8 -12 4 38.3 9.7
 -8 -12 -4 31 11.4
 8 12 4 35.6 9
 8 12 4 20.3 8.7
 -8 12 -4 52.79 11.8
 10 -12 4 -0.4 7.8
 -10 -12 -4 -11.3 7
 10 -12 4 1 5
 -10 -12 -4 3.5 9.6
 -10 12 -4 5.3 9.4
 10 12 4 -1.7 7.5
 -12 -12 -4 7.5 7.2
 12 -12 4 0.8 6.8
 -12 -12 -4 16.3 8.9
 12 -12 4 13.3 6.9
 -12 12 -4 -11.9 7.6
 12 12 4 9.2 7.3
 -14 -12 -4 -0.9 5
 14 -12 4 1.3 3.9
 14 -12 4 8.8 5.8
 -14 -12 -4 4.3 6.1
 14 12 4 2 6.2
 16 -12 4 83.99 9.1
 -16 -12 -4 52.59 7.8
 16 -12 4 79.59 8.2
 -16 -12 -4 74.29 8.9
 16 12 4 76.39 9.4
 19 -13 -4 151.78 13.5
 19 -13 -4 229.38 15.5
 -19 -13 4 186.78 14.6
 -19 -13 4 166.88 13.8
 19 13 -4 170.28 12.5
 -19 13 4 181.68 14.3
 -17 -13 4 52.79 9.6
 17 -13 -4 67.79 9.9
 17 -13 -4 70.69 9.8
 -17 13 4 64.69 10.5
 17 13 -4 65.89 9.6
 15 -13 -4 202.98 18.1
 15 -13 -4 201.68 20.5
 -15 -13 4 251.77 20.8
 -15 13 4 259.57 20.8
 15 13 -4 243.58 17.3
 -13 -13 4 16 7.2
 13 -13 -4 15.3 8.6
 -13 13 4 2.1 9.7
 -13 13 4 3.3 8.1
 13 13 -4 20.6 6.2
 11 -13 -4 39.2 10.8
 11 -13 -4 50.19 9.2
 -11 -13 4 29.1 13.6
 -11 -13 4 53.99 9.4
 11 13 -4 70.29 9.4
 11 13 -4 35.2 15.8
 -11 13 4 55.79 9
 -11 13 4 86.59 11.2
 -9 -13 4 177.38 19.3
 9 -13 -4 170.18 17.6
 9 -13 -4 152.38 19.4
 -9 -13 4 165.28 19.2
 -9 13 4 172.58 20.2
 -9 13 4 204.48 18.8
 9 13 -4 165.78 15.3
 9 13 -4 166.18 18.3
 -7 -13 4 60.69 10
 7 -13 -4 88.09 13.3
 7 -13 -4 69.89 11.3
 -7 -13 4 76.59 10.3
 -7 13 4 70.49 13.8
 -7 13 4 55.89 12.4
 7 13 -4 112.79 15.8
 7 13 -4 77.89 12
 5 -13 -4 77.59 13.1
 5 -13 -4 65.39 11.8
 -5 -13 4 65.69 11.9
 -5 -13 4 68.29 12.2
 -5 13 4 74.79 13.4
 -5 13 4 98.59 15.1
 5 13 -4 125.29 16.5
 5 13 -4 63.39 11.4
 3 -13 -4 13.9 7.9
 3 -13 -4 8.3 7.6
 -3 -13 4 10.1 7.4
 -3 -13 4 7.8 8.9
 3 13 -4 19.3 8.9
 -3 13 4 6.8 10.2
 3 13 -4 15.8 10.3
 -3 13 4 19.8 11.3
 -1 -13 4 31.5 10
 1 -13 -4 37.5 11.2
 -1 -13 4 11.7 8.6
 1 -13 -4 20.2 8
 1 13 -4 38.7 8.9
 -1 13 4 21 8.5
 1 13 -4 24.7 7
 -1 -13 -4 158.18 19.8
 -1 -13 -4 172.48 16.6
 1 -13 4 196.08 17.2
 1 -13 4 157.08 18.3
 -1 13 -4 160.08 16.5
 1 13 4 147.39 16.9
 1 13 4 170.18 19.2
 3 -13 4 5.7 7.1
 -3 -13 -4 -9.7 10
 -3 -13 -4 14.1 10.1
 3 -13 4 -2.4 8.2
 3 13 4 3.9 6.9
 -3 13 -4 8.6 10.5
 3 13 4 -14.7 9.3
 -5 -13 -4 465.35 31.7
 5 -13 4 419.96 30.6
 -5 -13 -4 429.56 30.2
 -5 13 -4 432.16 30
 5 13 4 462.75 30.9
 5 13 4 384.86 33
 7 -13 4 37 8.5
 -7 -13 -4 38.1 7.9
 -7 -13 -4 15.6 6.8
 7 -13 4 37.7 7.3
 7 13 4 28.3 7.8
 -7 13 -4 44.4 10.1
 9 -13 4 44.6 7.9
 -9 -13 -4 44.5 9.5
 -9 -13 -4 22 8.7
 9 -13 4 34 7.2
 -9 13 -4 54.59 9.5
 -11 -13 -4 118.39 12.5
 11 -13 4 90.69 10.9
 11 -13 4 135.29 12
 -11 13 -4 111.19 12
 13 -13 4 6.3 4.2
 13 -13 4 0.1 4.3
 -13 -13 -4 3 5.3
 -13 -13 -4 8.2 6.2
 -14 -14 4 18.7 7.1
 14 -14 -4 14.5 4.9
 -14 14 4 12.4 6.7
 14 14 -4 16.3 4.4
 12 -14 -4 275.77 20.5
 -12 -14 4 255.97 20.4
 -12 14 4 263.07 19
 -12 14 4 261.77 20.5
 12 14 -4 274.47 19.6
 -10 -14 4 192.68 16.4
 10 -14 -4 206.98 16.4
 10 -14 -4 172.28 14.5
 -10 14 4 164.58 16.4
 -10 14 4 142.09 15.1
 10 14 -4 147.59 13.6
 8 -14 -4 217.28 18.2
 -8 -14 4 260.57 19.5
 -8 -14 4 262.97 19.7
 8 -14 -4 235.38 18.8
 8 14 -4 233.18 17.5
 8 14 -4 230.68 18.3
 -8 14 4 236.08 18.4
 -8 14 4 222.18 17.7
 6 -14 -4 225.08 19
 -6 -14 4 182.48 17.6
 -6 -14 4 176.28 15.7
 6 -14 -4 212.28 17.6
 6 14 -4 216.68 17.1
 -6 14 4 206.68 18.2
 6 14 -4 194.58 17.4
 -6 14 4 177.88 18.4
 -4 -14 4 66.19 10
 -4 -14 4 83.89 12.2
 4 -14 -4 64.29 9
 4 -14 -4 70.89 8.8
 -4 14 4 70.09 10.8
 -4 14 4 62.99 10.1
 4 14 -4 73.49 10.9
 4 14 -4 70.49 9.2
 2 -14 -4 391.66 29.4
 2 -14 -4 364.56 27.5
 -2 -14 4 413.86 28.7
 -2 -14 4 436.06 28.2
 2 14 -4 399.76 27.5
 2 14 -4 438.96 29.2
 -2 14 4 445.56 29.4
 0 -14 -4 79.99 11.3
 0 -14 -4 80.19 11.5
 0 -14 4 115.69 11.8
 0 -14 4 108.99 13.4
 0 14 4 104.29 13.8
 0 14 -4 112.99 13.6
 2 -14 4 311.17 21.4
 -2 -14 -4 214.28 23.2
 -2 14 -4 285.77 21.6
 2 14 4 284.47 21.7
 -4 -14 -4 243.58 18.7
 4 -14 4 221.78 18.2
 -4 14 -4 287.37 20.3
 4 14 4 274.67 18.3
 6 -14 4 159.88 14
 6 14 4 159.08 13.2
 -6 14 -4 149.99 14.5
 8 -14 4 296.17 20.3
 -8 14 -4 297.67 20.6
 -38 0 5 -0.9 6.6
 38 0 -5 -6.9 3.2
 38 0 -5 -0.5 4.6
 36 0 -5 -0.4 5.2
 36 0 -5 -8.9 6.4
 -36 0 5 3.2 6.9
 -34 0 5 -10.7 8.1
 34 0 -5 3.4 6.3
 34 0 -5 1 8
 34 0 -5 29.6 11.2
 -32 0 5 -7.1 13.2
 32 0 -5 13.1 7.8
 32 0 -5 2.5 9.3
 32 0 -5 13 8.1
 30 0 -5 -8 7.4
 -30 0 5 2.9 13.5
 30 0 -5 -12.7 8.4
 30 0 -5 3.5 8.1
 28 0 -5 14.4 9.8
 28 0 -5 -2.9 7.6
 28 0 -5 -5.1 7.3
 -28 0 5 -15.7 13.1
 -26 0 5 9.1 13.7
 26 0 -5 -0.6 7
 26 0 -5 22.4 10.3
 -26 0 5 9.2 11.4
 24 0 -5 5.4 6.7
 24 0 -5 8.4 6.6
 24 0 -5 -5 7.2
 22 0 -5 2.4 5.7
 22 0 -5 5.2 5.7
 22 0 -5 0.9 6.5
 20 0 -5 0.5 5.2
 20 0 -5 3.5 5.2
 20 0 -5 5.9 6.5
 18 0 -5 3.3 4.6
 18 0 -5 4.5 4.8
 18 0 -5 0 4.5
 16 0 -5 0.4 3.8
 -16 0 5 9.6 6.7
 16 0 -5 3.9 4.6
 16 0 -5 2.7 5.1
 14 0 -5 1.6 4
 14 0 -5 6.7 3.4
 -14 0 5 -5.3 5.2
 -14 0 5 5.4 3.8
 12 0 -5 5.6 3
 -12 0 5 9 4.6
 10 0 -5 1 0.8
 10 0 -5 2.2 3
 -10 0 5 2.2 3.9
 8 0 -5 3.2 1.3
 -8 0 5 1 2.1
 6 0 -5 2.4 1.5
 -6 0 5 0.2 1.8
 -4 0 5 6.4 2.1
 -4 0 5 2.7 1.9
 -2 0 5 2.1 2.2
 -2 0 5 -1.8 1.4
 0 0 5 1.3 2.7
 0 0 5 2.4 1.6
 2 0 5 -0.2 1
 2 0 5 -4.2 2.8
 2 0 5 1 2.7
 4 0 5 2.6 3.2
 4 0 5 -6 3.3
 4 0 5 5.2 2.5
 6 0 5 2.5 3.5
 6 0 5 4.3 3.2
 6 0 5 -0.3 3.9
 8 0 5 2 6
 8 0 5 2.2 4.4
 8 0 5 1.5 3.6
 8 0 5 1.8 4.4
 10 0 5 -1.4 4.7
 10 0 5 -6 4.5
 10 0 5 2.8 5
 10 0 5 2 4.5
 12 0 5 4.3 4.8
 12 0 5 3.5 5.7
 12 0 5 -2.9 6.2
 12 0 5 4.1 5.3
 14 0 5 10.7 6.3
 14 0 5 3.3 6.2
 14 0 5 9.1 5.6
 14 0 5 -4.8 4.6
 16 0 5 0.8 6.4
 16 0 5 20.7 7.8
 16 0 5 -2.4 6.9
 18 0 5 8.9 8.8
 18 0 5 -3.6 6.7
 18 0 5 4.2 6.6
 18 0 5 -0.6 7.1
 18 0 5 2.7 9.3
 18 0 5 -8.2 9.2
 18 0 5 0.8 7.8
 18 0 5 -11.7 8.5
 18 0 5 1.6 9.4
 20 0 5 -3.4 6.7
 20 0 5 1.4 7.3
 20 0 5 -6.8 8.9
 20 0 5 20.1 9.4
 20 0 5 -6.6 8.1
 20 0 5 -9.4 8.9
 20 0 5 -1.1 9.4
 22 0 5 -14.6 6.8
 22 0 5 -1.3 8.8
 22 0 5 -6.6 7.8
 22 0 5 -0.7 7.5
 22 0 5 -12 7
 22 0 5 3.9 9
 24 0 5 -0.7 6
 24 0 5 -1.5 7.8
 24 0 5 -7.5 7.3
 24 0 5 -1.2 7
 24 0 5 7.9 8.2
 26 0 5 -0.7 7.2
 26 0 5 -3.9 7
 26 0 5 2.8 5.1
 26 0 5 0.9 6.5
 28 0 5 -1.6 5.6
 28 0 5 -2.2 3.7
 28 0 5 3.4 5.7
 -28 0 -5 6.9 7.3
 37 -1 -5 -1.6 5.6
 37 -1 -5 0.6 5.8
 -37 -1 5 -2.7 7.9
 -37 1 5 7.8 8.4
 37 1 -5 -0.5 4.5
 37 1 -5 -0.4 3.9
 35 -1 -5 147.89 13.1
 35 -1 -5 103.69 13
 -35 -1 5 204.58 17.4
 35 1 -5 106.09 11.4
 35 1 -5 108.79 12.5
 -35 1 5 166.88 17.5
 33 -1 -5 208.38 20.1
 33 -1 -5 292.77 20.6
 33 -1 -5 247.68 19.1
 -33 -1 5 235.78 23.8
 33 1 -5 251.97 19.4
 -33 1 5 219.58 21.6
 33 1 -5 276.67 22.2
 33 1 -5 223.68 18.8
 31 -1 -5 12.3 6.4
 31 -1 -5 15 8.2
 31 -1 -5 3.7 9.2
 -31 -1 5 7.3 14
 31 1 -5 5.5 6.8
 -31 1 5 31.4 14.4
 31 1 -5 8 8
 31 1 -5 8.3 8.3
 29 -1 -5 146.79 17.3
 29 -1 -5 157.28 15.8
 29 -1 -5 176.28 18.2
 -29 -1 5 170.98 23.6
 29 1 -5 155.48 16.1
 29 1 -5 147.49 19.5
 29 1 -5 135.29 16.9
 -29 1 5 164.58 23.5
 -27 -1 5 20.2 14.6
 27 -1 -5 13 7.8
 27 -1 -5 2 9.6
 -27 1 5 25.4 12
 -27 1 5 16.2 13.9
 27 1 -5 8.4 7.8
 27 1 -5 2.5 9.4
 27 1 -5 11.7 7.1
 27 1 -5 14.8 8.2
 25 -1 -5 254.97 20.4
 25 -1 -5 267.67 21.2
 25 1 -5 245.08 21.2
 25 1 -5 216.88 19.6
 23 -1 -5 34.4 7.4
 23 -1 -5 43.7 9
 23 -1 -5 31.2 7.6
 23 1 -5 25.5 7.2
 23 1 -5 29.1 7.5
 23 1 -5 27.3 7.6
 21 -1 -5 67.09 9.9
 21 -1 -5 79.09 10.5
 21 -1 -5 61.59 8.9
 21 1 -5 58.49 8.4
 21 1 -5 75.59 10.3
 21 1 -5 70.99 9.7
 19 -1 -5 117.09 13.5
 19 -1 -5 134.59 12.1
 19 -1 -5 121.19 13.1
 19 1 -5 124.69 12.6
 19 1 -5 119.79 11.7
 19 1 -5 116.69 12.2
 -19 1 5 125.39 15.3
 17 -1 -5 14.6 5
 17 -1 -5 9.6 5.2
 -17 1 5 -4.5 6.3
 17 1 -5 1.3 5.4
 17 1 -5 9.8 5.2
 17 1 -5 5.2 4.9
 -15 -1 5 91.89 8.8
 15 -1 -5 74.59 8.7
 15 -1 -5 85.69 8.9
 -15 1 5 93.19 10.2
 15 1 -5 60.39 8.9
 15 1 -5 88.49 8
 15 1 -5 75.09 8.1
 13 -1 -5 157.78 11.7
 -13 -1 5 142.59 13.2
 -13 -1 5 142.19 11.3
 13 1 -5 159.08 11.3
 13 1 -5 154.48 12.7
 -13 1 5 137.89 11.6
 -11 -1 5 3 5.2
 -11 -1 5 6.5 2.9
 11 -1 -5 12.7 3.5
 11 1 -5 3.8 1.4
 11 1 -5 4.9 2.6
 -11 1 5 3.5 3.3
 -9 -1 5 143.49 9.9
 -9 -1 5 133.69 11.3
 9 -1 -5 152.88 10.4
 -9 1 5 146.69 10.8
 9 1 -5 138.49 9
 7 -1 -5 2600.74 144.09
 -7 -1 5 2463.95 143.89
 -7 1 5 2353.56 143.19
 7 1 -5 2531.55 143.49
 -5 -1 5 70.29 5.9
 -5 1 5 73.59 5.5
 -5 1 5 67.99 5.5
 5 1 -5 70.49 5.4
 -3 -1 5 824.42 47.2
 3 1 -5 797.02 47.1
 -3 1 5 779.32 46.9
 -3 1 5 803.72 47.3
 -1 -1 5 9.6 2.9
 -1 -1 5 13.8 2.9
 -1 1 5 16.7 3.6
 1 1 -5 11.4 3.1
 -1 1 5 15.4 2.2
 1 -1 5 799.72 45.3
 1 -1 5 777.72 45.5
 1 1 5 721.53 44.6
 1 1 5 763.72 45.9
 3 -1 5 492.65 31.7
 3 -1 5 529.75 31
 3 -1 5 502.85 31.4
 3 1 5 510.15 31.9
 3 1 5 508.85 31.6
 5 -1 5 745.63 45.3
 5 -1 5 754.42 45
 5 -1 5 752.52 45.8
 5 1 5 747.63 45.2
 5 1 5 742.33 45.5
 7 -1 5 96.39 10
 7 -1 5 101.89 8.8
 7 -1 5 120.09 13
 7 -1 5 94.09 9.3
 7 -1 5 100.09 9.6
 7 1 5 124.39 11.7
 7 1 5 115.49 10
 7 1 5 113.39 10.2
 9 -1 5 420.26 27.9
 9 -1 5 422.46 29.5
 9 -1 5 438.46 27.5
 9 -1 5 450.85 28.3
 9 1 5 416.26 28
 9 1 5 411.76 28.8
 9 1 5 434.26 27.8
 9 1 5 435.06 27.8
 11 -1 5 1009.3 63.59
 11 -1 5 1053.09 63.39
 11 -1 5 1002.7 62.29
 11 -1 5 1076.69 62.89
 11 1 5 1058.19 62.59
 11 1 5 1006.1 63.49
 11 1 5 1016.1 63.19
 11 1 5 1076.59 62.99
 13 -1 5 352.66 23.3
 13 -1 5 321.27 23.1
 13 -1 5 328.87 23.7
 13 -1 5 297.67 23.7
 13 1 5 378.96 23.9
 13 1 5 329.07 23.9
 13 1 5 324.97 22.6
 13 1 5 309.67 23.8
 -13 1 -5 333.97 23.7
 15 -1 5 171.38 15.9
 15 -1 5 160.58 15.7
 15 -1 5 160.48 15
 15 1 5 152.78 15.4
 15 1 5 176.28 14.6
 15 1 5 129.39 14.1
 -15 1 -5 148.69 15.6
 15 1 5 152.48 13.8
 17 -1 5 58.19 13.3
 17 -1 5 72.09 14.6
 17 -1 5 79.09 10.5
 17 -1 5 65.09 12.4
 17 -1 5 66.19 10.4
 17 -1 5 87.29 10.5
 17 -1 5 62.49 10.5
 17 -1 5 58.59 16.4
 17 1 5 71.99 12.5
 17 1 5 60.79 13.7
 17 1 5 81.09 10.8
 17 1 5 96.79 14.4
 17 1 5 76.69 13.4
 17 1 5 57.79 10.2
 17 1 5 56.59 9.7
 17 1 5 74.79 12.1
 19 -1 5 1.9 8.8
 19 -1 5 5.6 6.7
 19 -1 5 8.8 7.6
 19 -1 5 -4.7 8.1
 19 -1 5 -4.6 8.9
 19 -1 5 -8.1 7.5
 19 -1 5 -0.3 9.3
 19 -1 5 -1.7 7.3
 19 -1 5 3.7 7.8
 19 1 5 1.8 9
 -19 1 -5 -1.1 13.1
 19 1 5 10 9.6
 19 1 5 -2.4 8.8
 19 1 5 -2.5 7.1
 19 1 5 14.7 8.7
 19 1 5 5.2 8
 19 1 5 1.7 9.2
 19 1 5 9 6.8
 21 -1 5 110.39 15.8
 21 -1 5 71.19 11.2
 21 -1 5 78.49 11
 21 -1 5 86.39 13.4
 21 -1 5 106.79 15.8
 21 -1 5 98.59 11.9
 21 1 5 78.99 13.5
 21 1 5 100.19 12.7
 -21 1 -5 96.79 16.2
 21 1 5 82.09 11.3
 21 1 5 88.39 12.1
 21 1 5 86.39 12.6
 21 1 5 87.29 12.4
 23 -1 5 21.7 9.1
 23 -1 5 5.4 7.9
 23 -1 5 37.6 7
 23 -1 5 42.6 9.1
 23 -1 5 25 9.7
 23 -1 5 34.1 7.6
 23 1 5 47.6 10.2
 23 1 5 24.2 9.4
 23 1 5 36.2 9.4
 23 1 5 25.4 10.6
 -23 1 -5 30.4 13
 23 1 5 46.9 9.1
 23 1 5 41.8 8.7
 25 -1 5 52.59 8.8
 25 -1 5 64.79 9.9
 25 -1 5 77.69 10.5
 25 -1 5 78.89 9.9
 25 -1 5 42.6 8.3
 25 1 5 62.29 9.8
 25 1 5 45.7 8.8
 -25 1 -5 37 12
 25 1 5 79.39 10.5
 25 1 5 55.59 9
 -27 -1 -5 116.89 14
 27 -1 5 113.39 13.1
 27 -1 5 105.99 12.9
 27 -1 5 138.89 12.3
 27 1 5 130.99 14.1
 27 1 5 114.09 12.7
 27 1 5 122.89 12.7
 -29 -1 -5 1.3 6
 29 -1 5 -1.1 4
 29 -1 5 -2.5 4.6
 29 1 5 -4.2 4.9
 29 1 5 5.5 4.4
 38 -2 -5 41.9 6.4
 38 2 -5 41.9 5.9
 38 2 -5 42.6 6.6
 -38 2 5 41.2 7.9
 -36 -2 5 111.59 14
 36 -2 -5 139.69 14.6
 36 2 -5 136.79 13.5
 -36 2 5 117.39 15.4
 36 2 -5 142.69 12.5
 34 -2 -5 50.49 10.2
 -34 -2 5 38.9 11.7
 -34 2 5 36.2 12.8
 34 2 -5 33.6 7.2
 34 2 -5 43.1 6.9
 32 -2 -5 280.77 21.1
 -32 -2 5 251.77 24.7
 32 -2 -5 263.97 24.1
 32 -2 -5 245.78 18.6
 32 2 -5 241.88 22.4
 32 2 -5 258.77 19.8
 -32 2 5 269.77 25.4
 32 2 -5 233.98 21.4
 30 -2 -5 296.77 27.2
 -30 -2 5 331.57 30.2
 30 -2 -5 383.96 27.4
 30 -2 -5 369.66 25.5
 30 2 -5 336.57 26.4
 -30 2 5 354.26 30.7
 30 2 -5 334.87 27.8
 30 2 -5 389.86 25.9
 28 -2 -5 309.47 27.5
 -28 -2 5 267.77 28.3
 28 -2 -5 311.57 25
 28 -2 -5 280.97 22.3
 28 2 -5 291.37 22.6
 -28 2 5 301.27 28.5
 -28 2 5 319.87 27.7
 28 2 -5 246.78 22.1
 28 2 -5 278.77 25.5
 28 2 -5 318.57 24.1
 26 -2 -5 736.33 45.9
 -26 -2 5 737.93 50.79
 26 -2 -5 632.04 50.29
 26 2 -5 727.33 45.5
 -26 2 5 737.63 52.39
 26 2 -5 670.33 47
 26 2 -5 784.32 46.6
 -26 2 5 750.22 50.19
 26 2 -5 710.83 48.7
 24 -2 -5 31.1 8.9
 24 -2 -5 49.2 9.5
 24 2 -5 27.9 7.8
 24 2 -5 25 6.7
 22 -2 -5 796.12 52.19
 22 -2 -5 854.11 53.09
 22 -2 -5 882.71 52.49
 22 2 -5 819.42 52.79
 22 2 -5 862.31 52.39
 22 2 -5 840.02 52.29
 20 -2 -5 819.12 49.9
 20 -2 -5 744.93 49.5
 20 -2 -5 780.62 50.49
 20 2 -5 813.32 49.8
 20 2 -5 799.62 49.7
 -20 2 5 839.62 51.29
 20 2 -5 805.82 49.99
 18 -2 -5 744.43 47.5
 18 -2 -5 738.83 47.4
 18 -2 -5 799.42 47.4
 18 2 -5 766.32 46.8
 -18 2 5 754.82 47.7
 18 2 -5 762.32 47.5
 18 2 -5 763.92 47.2
 -16 -2 5 902.31 56.19
 16 -2 -5 960.4 56.79
 16 -2 -5 926.61 56.49
 16 2 -5 950 55.69
 -16 2 5 923.01 56.29
 16 2 -5 933.01 56.19
 16 2 -5 895.41 56.79
 -14 -2 5 33.8 5.7
 14 -2 -5 40.1 7
 14 -2 -5 56.29 7.2
 14 2 -5 66.19 8.3
 -14 2 5 39.3 5.7
 14 2 -5 46.6 5.9
 -12 -2 5 2033.6 125.19
 12 -2 -5 2165.08 125.39
 -12 -2 5 2157.38 124.29
 12 2 -5 2166.68 125.99
 12 2 -5 2107.89 123.49
 -12 2 5 2189.28 124.69
 -10 -2 5 128.99 9.6
 10 -2 -5 139.09 10.6
 -10 2 5 117.49 10.1
 10 2 -5 140.39 11.9
 10 2 -5 123.39 8.4
 -8 -2 5 437.66 26.3
 8 -2 -5 417.16 27
 -8 2 5 435.36 26.7
 8 2 -5 441.76 28.4
 8 2 -5 430.66 25.8
 6 -2 -5 557.34 34
 -6 -2 5 566.24 33.7
 6 2 -5 592.64 33.6
 -6 2 5 553.54 33.9
 -6 2 5 549.15 33.6
 4 -2 -5 56.69 4.9
 -4 -2 5 52.89 5.2
 -4 2 5 48.4 6.2
 4 2 -5 45.6 5.2
 -4 2 5 49.2 5.4
 -2 -2 5 1467.55 84.09
 2 -2 -5 1418.06 83.79
 2 2 -5 1496.55 84.09
 -2 2 5 1392.46 84.19
 -2 2 5 1426.66 84.69
 0 -2 5 486.65 28.3
 0 -2 -5 448.06 27.5
 0 -2 5 466.15 28.8
 0 2 -5 486.95 28.5
 0 2 5 437.36 27.4
 0 2 5 456.35 28.4
 0 2 5 477.65 28.9
 2 -2 5 912.11 55.49
 2 -2 5 971.2 55.09
 2 2 5 959.1 55.59
 -2 2 -5 941.71 55.09
 2 2 5 868.51 54.89
 2 2 5 914.61 55.89
 4 -2 5 2903.91 171.48
 4 -2 5 2959.8 172.18
 4 -2 5 3201.48 171.78
 4 2 5 2780.32 171.38
 4 2 5 3031.1 171.98
 -4 2 -5 2921.01 171.58
 4 2 5 2885.71 172.18
 6 -2 5 201.08 14.2
 6 -2 5 189.88 14.8
 6 -2 5 183.08 14.1
 -6 2 -5 219.38 15.3
 6 2 5 233.48 15.3
 6 2 5 194.88 15.3
 6 2 5 181.68 15.3
 6 2 5 187.58 14.4
 8 -2 5 417.26 26.9
 8 -2 5 397.96 27.7
 8 -2 5 400.96 26.5
 8 -2 5 417.06 26.9
 -8 2 -5 366.86 26.6
 8 2 5 426.46 26.8
 8 2 5 447.26 27.3
 8 2 5 381.86 26.9
 10 -2 5 348.97 23.1
 10 -2 5 318.47 23.7
 10 -2 5 342.77 23
 10 -2 5 331.77 23.2
 10 2 5 302.77 23.4
 10 2 5 362.56 23.2
 -10 2 -5 310.87 22.9
 10 2 5 316.67 22.2
 12 -2 5 30.7 7.6
 12 -2 5 8.9 6.5
 12 -2 5 21.9 6.7
 12 -2 5 27.5 6.9
 12 2 5 20.5 6
 12 2 5 18.8 8
 12 2 5 25.4 5.9
 -12 2 -5 24.1 7.6
 14 -2 5 1185.38 75.79
 14 -2 5 1304.87 75.49
 14 -2 5 1282.27 74.99
 14 2 5 1323.17 75.09
 -14 2 -5 1131.69 74.29
 14 2 5 1168.48 73.99
 14 2 5 1276.87 75.69
 16 -2 5 7.6 7.5
 16 -2 5 3.1 6.9
 16 -2 5 1.4 6.5
 16 2 5 23.6 8.1
 16 2 5 3.5 6.8
 18 -2 5 700.63 43.3
 18 -2 5 620.54 43.3
 18 -2 5 647.54 44.6
 18 -2 5 713.33 43.2
 18 -2 5 624.34 43
 18 -2 5 722.73 44.3
 18 -2 5 610.84 44.3
 18 -2 5 705.73 45.3
 18 2 5 649.04 44.3
 -18 2 -5 624.24 46.2
 18 2 5 716.53 43.3
 18 2 5 708.03 44.1
 18 2 5 620.24 43.7
 18 2 5 663.53 43.1
 18 2 5 662.33 42.5
 18 2 5 651.03 46.8
 18 2 5 643.54 43.9
 20 -2 5 448.16 29.9
 20 -2 5 448.96 30.3
 20 -2 5 441.66 31.3
 20 -2 5 412.46 31.6
 20 -2 5 383.86 30.1
 20 -2 5 405.06 32.2
 20 2 5 431.86 30.8
 20 2 5 409.76 30.9
 20 2 5 461.25 33.9
 -20 2 -5 398.06 33.7
 20 2 5 469.15 30.1
 20 2 5 404.46 30
 20 2 5 431.36 30.1
 20 2 5 416.26 30.9
 22 -2 5 98.29 13
 22 -2 5 95.09 11.8
 22 -2 5 82.99 11.2
 22 -2 5 69.79 11.8
 22 -2 5 94.99 11.4
 22 -2 5 77.19 11.3
 22 2 5 96.29 14.5
 22 2 5 92.29 12.6
 22 2 5 65.39 11.3
 22 2 5 81.39 10.7
 22 2 5 74.19 12
 22 2 5 92.29 11.8
 -22 2 -5 82.59 15.5
 24 -2 5 567.54 37
 24 -2 5 573.74 36.8
 24 -2 5 543.05 36.1
 24 -2 5 637.54 37.8
 24 -2 5 571.94 37.9
 24 -2 5 511.25 35.8
 -24 2 -5 574.64 39.8
 24 2 5 546.45 36.2
 24 2 5 560.04 36.4
 24 2 5 519.85 38.1
 24 2 5 527.65 35.8
 24 2 5 631.04 37.7
 26 -2 5 9.7 6.5
 26 -2 5 13.7 6.3
 26 -2 5 18.7 5.7
 -26 -2 -5 1.8 7
 26 2 5 8.9 6.9
 26 2 5 -2.6 5.1
 -26 2 -5 10.5 7.6
 26 2 5 3.9 5.2
 -28 -2 -5 350.26 22.8
 28 -2 5 362.06 22.5
 28 2 5 279.77 22.1
 -28 2 -5 310.57 23.3
 28 2 5 340.37 22.1
 37 -3 -5 -0.6 5.1
 37 3 -5 5.7 4.4
 -37 3 5 1.4 5.2
 -35 -3 5 217.18 19.6
 35 -3 -5 253.17 20.3
 35 3 -5 251.67 18.9
 35 3 -5 254.97 18.7
 -35 3 5 224.88 19.3
 33 -3 -5 192.58 15.6
 -33 -3 5 138.09 15.9
 33 -3 -5 143.89 16.3
 33 -3 -5 218.08 20.2
 33 3 -5 230.48 17.3
 -33 3 5 238.38 21.4
 33 3 -5 142.39 14.7
 -31 -3 5 178.18 22.1
 31 -3 -5 186.58 20
 31 -3 -5 226.18 19.1
 31 -3 -5 239.98 18.4
 31 -3 -5 226.08 19.3
 31 3 -5 190.88 18.1
 31 3 -5 235.58 18.2
 31 3 -5 236.18 19.8
 29 -3 -5 825.42 53.09
 -29 -3 5 809.12 55.09
 29 -3 -5 828.52 51.49
 29 -3 -5 799.72 55.39
 29 -3 -5 869.01 53.59
 -29 3 5 812.92 55.79
 29 3 -5 872.61 51.89
 29 3 -5 740.03 50.89
 -29 3 5 835.12 54.29
 29 3 -5 835.02 52.59
 29 3 -5 805.52 53.39
 -27 -3 5 34.6 14.7
 27 -3 -5 56.19 10.4
 27 -3 -5 49.8 13.2
 27 -3 -5 54.89 9.6
 27 3 -5 29.2 9.3
 27 3 -5 48.5 10.9
 -27 3 5 67.89 14.3
 -27 3 5 111.49 19.4
 27 3 -5 41.7 7.9
 27 3 -5 48.4 10.3
 25 -3 -5 301.57 28.4
 25 -3 -5 289.97 22.3
 -25 -3 5 264.87 26.5
 -25 -3 5 232.98 28.1
 25 -3 -5 322.27 26.3
 -25 3 5 329.47 30.7
 -25 3 5 268.87 30.7
 -25 3 5 318.57 28.9
 25 3 -5 260.87 23.6
 25 3 -5 303.07 21.8
 25 3 -5 315.77 23.1
 23 -3 -5 89.19 11.3
 23 -3 -5 68.69 9.6
 23 -3 -5 56.39 9.7
 23 3 -5 67.49 8.8
 23 3 -5 67.19 9.7
 21 -3 -5 55.79 8.1
 21 -3 -5 62.39 9.3
 21 -3 -5 37.1 9.2
 21 3 -5 52.89 7.9
 21 3 -5 42.1 8.1
 -21 3 5 54.69 11
 19 -3 -5 516.65 34.7
 19 -3 -5 520.95 35.4
 19 -3 -5 535.95 34
 19 3 -5 511.25 34
 -19 3 5 524.35 35
 19 3 -5 541.15 34.4
 19 3 -5 544.95 34.7
 17 -3 -5 85.09 11
 -17 -3 5 100.59 11.2
 17 -3 -5 98.19 12.8
 17 -3 -5 127.09 11.1
 17 3 -5 103.89 9.6
 -17 3 5 126.59 12.2
 17 3 -5 97.59 10.8
 17 3 -5 111.59 11.5
 15 -3 -5 1078.19 65.19
 -15 -3 5 1054.59 64.99
 15 -3 -5 1166.18 67.09
 15 -3 -5 1054.19 65.49
 15 3 -5 1098.99 64.49
 15 3 -5 1059.19 65.69
 -15 3 5 1083.09 64.89
 13 -3 -5 1814.12 107.89
 -13 -3 5 1839.12 106.59
 -13 -3 5 1828.92 106.99
 13 3 -5 1788.02 105.99
 13 3 -5 1822.52 107.99
 -13 3 5 1850.81 106.89
 -11 -3 5 814.92 46.8
 -11 -3 5 752.62 46.9
 11 -3 -5 845.52 48.5
 11 3 -5 780.22 46.3
 11 3 -5 763.32 48.6
 -11 3 5 757.32 47
 -9 -3 5 2822.52 161.88
 9 -3 -5 2814.72 163.08
 -9 3 5 2739.43 161.98
 9 3 -5 2839.82 163.48
 9 3 -5 2749.82 161.48
 -7 -3 5 34.8 4.5
 7 -3 -5 39.8 6.2
 -7 3 5 36.6 5.1
 -7 3 5 24.2 4.3
 7 3 -5 52.49 6.5
 7 3 -5 39.3 4.4
 -5 -3 5 988.8 56.79
 5 -3 -5 946.21 57.39
 -5 3 5 919.81 56.89
 5 3 -5 989.3 56.69
 -3 -3 5 1037.8 58.39
 -3 -3 5 929.81 58.99
 3 -3 -5 1012.7 58.69
 3 3 -5 1012.2 58.39
 -3 3 5 963.4 58.39
 -3 3 5 966 58.99
 -1 -3 5 408.26 26.2
 -1 -3 5 439.76 26
 -1 3 5 395.36 26.8
 -1 3 5 399.66 26
 1 3 -5 449.95 26.1
 -1 3 5 428.86 26.8
 1 -3 5 3081.19 186.88
 1 -3 5 3327.47 186.68
 1 3 5 2979.9 186.58
 1 3 5 3212.38 187.48
 -1 3 -5 3296.57 186.68
 1 3 5 3425.16 187.58
 3 -3 5 756.32 47.1
 3 -3 5 764.32 47.7
 3 -3 5 826.02 47.5
 3 3 5 803.52 48.4
 3 3 5 744.53 47.4
 3 3 5 814.62 48.2
 -3 3 -5 797.52 47.5
 5 -3 5 3087.69 182.38
 5 -3 5 3306.47 182.78
 5 -3 5 3070.49 182.98
 5 3 5 3000.6 182.38
 -5 3 -5 3130.09 182.48
 5 3 5 3179.78 182.78
 5 3 5 3156.88 182.58
 5 3 5 3157.68 183.18
 7 -3 5 1116.69 66.59
 7 -3 5 1145.09 66.29
 7 -3 5 1046.9 65.79
 7 -3 5 1072.29 66.99
 7 3 5 1132.79 66.29
 -7 3 -5 1123.19 66.19
 7 3 5 1055.69 65.99
 7 3 5 1102.29 66.39
 7 3 5 1097.09 66.09
 9 -3 5 387.26 26.5
 9 -3 5 388.16 25.8
 9 -3 5 367.16 27
 9 -3 5 392.36 26.6
 -9 3 -5 365.36 25.7
 9 3 5 369.86 26.4
 9 3 5 438.06 26.6
 9 3 5 353.56 25.8
 11 -3 5 1111.59 66.29
 11 -3 5 1049.2 66.39
 11 -3 5 1112.59 65.99
 11 -3 5 1098.99 66.09
 11 3 5 1083.49 65.49
 -11 3 -5 991.5 65.19
 11 3 5 1112.29 65.89
 11 3 5 1087.19 66.29
 13 -3 5 67.99 9.1
 13 -3 5 45.1 8
 13 -3 5 55.99 9.2
 13 -3 5 59.39 8.4
 13 3 5 49.4 8.5
 13 3 5 45.1 7.6
 -13 3 -5 53.49 8.4
 13 3 5 49.9 8.1
 15 -3 5 1540.95 88.49
 15 -3 5 1444.76 87.99
 15 -3 5 1450.55 88.39
 15 3 5 1452.95 87.79
 15 3 5 1421.26 88.09
 17 -3 5 248.98 22.6
 17 -3 5 317.07 22.4
 17 -3 5 269.67 24.3
 17 -3 5 231.78 22.3
 17 -3 5 277.47 23.2
 17 -3 5 215.98 23.1
 17 -3 5 307.67 23.4
 17 -3 5 282.47 22.3
 17 3 5 277.27 22.6
 17 3 5 266.87 24.2
 17 3 5 266.07 22.2
 17 3 5 273.87 20.9
 17 3 5 242.18 22.8
 17 3 5 241.88 22.7
 17 3 5 303.67 23
 17 3 5 260.57 27.1
 17 3 5 314.77 23.5
 19 -3 5 541.55 34.5
 19 -3 5 478.75 34.6
 19 -3 5 503.25 36
 19 -3 5 488.75 35.5
 19 -3 5 479.25 34.8
 19 -3 5 460.95 34.1
 19 -3 5 531.95 34.2
 19 3 5 493.55 38.6
 19 3 5 491.85 34.9
 19 3 5 579.24 34.3
 19 3 5 465.25 34.5
 19 3 5 528.75 37
 19 3 5 459.15 34.1
 -19 3 -5 514.65 37.9
 19 3 5 515.05 33.8
 19 3 5 508.95 35.1
 19 3 5 500.25 34.3
 21 -3 5 498.05 34.7
 21 -3 5 522.25 34
 21 -3 5 513.65 34.4
 21 -3 5 505.55 35
 21 -3 5 449.36 33.5
 21 3 5 505.25 34.6
 21 3 5 482.45 34.6
 -21 3 -5 567.94 38.5
 21 3 5 512.25 34.9
 21 3 5 528.25 36.8
 21 3 5 438.76 35.7
 21 3 5 531.05 33.7
 21 3 5 483.15 40.2
 23 -3 5 101.49 12
 23 -3 5 82.69 9.8
 23 -3 5 78.59 10.2
 23 -3 5 93.19 12.2
 23 3 5 82.29 11.9
 23 3 5 106.59 13.8
 23 3 5 77.19 11.3
 23 3 5 71.59 9.8
 23 3 5 72.49 13.1
 -23 3 -5 78.89 15.7
 25 -3 5 106.19 12.1
 -25 -3 -5 69.09 12.2
 25 -3 5 72.89 9.4
 25 -3 5 66.59 8.9
 25 3 5 65.99 9.5
 25 3 5 73.99 9.9
 -25 3 -5 99.89 15.5
 25 3 5 51.89 9.2
 25 3 5 74.59 10.3
 27 -3 5 84.99 8.9
 -27 -3 -5 97.59 11.8
 27 -3 5 69.19 9.6
 27 3 5 81.19 10.2
 -27 3 -5 69.99 10.5
 27 3 5 75.99 12.2
 -29 -3 -5 31.6 6.4
 29 -3 5 23.2 5.1
 -29 3 -5 17.5 6.8
 29 3 5 22.7 5.5
 36 -4 -5 9.3 4.5
 36 4 -5 9.8 3.8
 -36 4 5 5.3 7.7
 34 -4 -5 -6 6.7
 34 -4 -5 -3.1 5.3
 -34 4 5 -6.5 9.8
 34 4 -5 4.6 6
 32 -4 -5 139.69 14.7
 32 -4 -5 103.89 14.3
 32 -4 -5 116.09 13.3
 -32 4 5 148.49 19.2
 32 4 -5 132.49 15.1
 -30 -4 5 95.99 13.8
 -30 -4 5 83.69 19.4
 30 -4 -5 83.39 12.3
 30 -4 -5 80.59 10.1
 30 -4 -5 86.69 11.9
 30 4 -5 116.89 13
 -30 4 5 101.29 16.5
 30 4 -5 76.99 11.6
 30 4 -5 84.49 12.1
 -28 -4 5 174.88 22.5
 28 -4 -5 135.59 18.8
 28 -4 -5 199.68 16.9
 -28 -4 5 201.78 23.9
 28 -4 -5 185.98 19.6
 28 4 -5 180.18 16.4
 -28 4 5 187.08 23.9
 28 4 -5 188.18 16.6
 28 4 -5 212.58 17.6
 -26 -4 5 150.98 20.9
 26 -4 -5 129.09 14.3
 26 -4 -5 139.19 21.5
 26 -4 -5 130.59 18.5
 26 -4 -5 109.69 14.6
 -26 -4 5 118.69 16.1
 26 4 -5 132.19 15
 26 4 -5 123.09 13.6
 26 4 -5 102.59 15.7
 -26 4 5 130.29 18.3
 -26 4 5 139.79 21.5
 -24 -4 5 -7.6 11.1
 24 -4 -5 2.5 9.9
 24 -4 -5 -2.2 8.6
 -24 -4 5 -8.8 16.9
 24 -4 -5 1.3 7.7
 24 4 -5 1 9.9
 -24 4 5 9 13.6
 -24 4 5 6.1 16.7
 24 4 -5 -0.6 8.7
 24 4 -5 -1.1 5.7
 -24 4 5 11.4 14.5
 22 -4 -5 79.59 12.4
 22 -4 -5 60.29 9.1
 22 -4 -5 56.89 9.8
 22 4 -5 60.59 9.7
 22 4 -5 84.49 10.3
 20 -4 -5 166.58 15.2
 20 -4 -5 160.88 15.7
 20 -4 -5 163.08 18.3
 20 4 -5 207.38 16.7
 20 4 -5 207.48 16.9
 -20 4 5 197.58 20.6
 18 -4 -5 695.03 45.4
 18 -4 -5 696.83 44.9
 18 -4 -5 699.03 44.2
 -18 4 5 731.53 44.9
 18 4 -5 737.13 44.9
 18 4 -5 708.43 44.7
 -16 -4 5 399.86 25.9
 16 -4 -5 381.36 26.3
 16 -4 -5 360.06 25.3
 16 -4 -5 422.66 27.7
 16 4 -5 417.86 26.8
 16 4 -5 367.96 24.7
 -16 4 5 368.26 25.9
 14 -4 -5 22 7
 -14 -4 5 24.9 5.3
 -14 -4 5 22.2 5.3
 14 -4 -5 17.2 7.1
 14 4 -5 28.1 6.4
 14 4 -5 16.8 3.7
 -14 4 5 21 5.2
 -12 -4 5 207.18 15.1
 12 -4 -5 207.18 16.5
 -12 -4 5 224.08 14.7
 12 -4 -5 203.88 16
 12 4 -5 222.38 17.1
 12 4 -5 208.58 14.4
 -12 4 5 229.08 15.3
 -10 -4 5 192.48 13
 10 -4 -5 177.98 14.4
 -10 -4 5 185.38 13
 -10 4 5 174.18 13.2
 10 4 -5 186.68 12.6
 10 4 -5 207.48 15.6
 10 4 -5 170.58 12.6
 -8 -4 5 469.15 28.4
 -8 -4 5 440.36 28.3
 8 -4 -5 480.15 29.8
 -8 4 5 473.75 28.9
 8 4 -5 453.85 29.5
 8 4 -5 442.66 28.3
 8 4 -5 485.85 28.4
 6 -4 -5 388.96 25.1
 -6 -4 5 403.06 24.1
 6 4 -5 394.66 25
 -6 4 5 393.46 24.7
 6 4 -5 355.16 24.2
 6 4 -5 403.36 24.3
 4 -4 -5 19.3 3.9
 -4 -4 5 11.5 3.3
 -4 4 5 12.4 4.1
 -4 4 5 8.3 4
 4 4 -5 17.8 3.5
 4 4 -5 16.1 3.8
 -4 4 5 18.5 3.9
 -2 -4 5 1200.08 67.99
 -2 -4 5 1082.49 67.59
 -2 4 5 1126.29 68.09
 2 4 -5 1125.29 68.19
 -2 4 5 1245.68 68.69
 -2 4 5 1117.69 68.49
 2 4 -5 1167.68 67.99
 0 -4 5 293.37 19
 0 -4 5 279.87 18.6
 0 -4 5 277.37 19.1
 0 4 5 274.47 19.3
 0 4 5 291.07 19.6
 0 4 -5 292.47 19.3
 0 4 -5 288.97 19.2
 0 4 5 292.87 19.6
 2 -4 5 888.01 55.89
 2 -4 5 896.11 55.19
 2 -4 5 941.71 55.69
 -2 4 -5 900.91 55.59
 2 4 5 871.21 55.69
 2 4 5 950.2 56.29
 2 4 5 971.3 56.39
 2 4 5 1009.2 56.89
 4 -4 5 733.23 44.4
 4 -4 5 687.63 44
 4 -4 5 705.73 44.8
 4 4 5 740.13 44.4
 4 4 5 713.63 44.8
 -4 4 -5 728.73 44.3
 4 4 5 707.23 44.6
 4 4 5 762.52 44.8
 6 -4 5 469.95 30.8
 6 -4 5 484.95 30.8
 6 -4 5 436.36 29.7
 6 -4 5 475.05 31.7
 -6 4 -5 477.85 30.8
 6 4 5 471.25 30.8
 6 4 5 460.25 30.8
 6 4 5 474.65 30.4
 6 4 5 466.15 30.8
 8 -4 5 371.46 25.1
 8 -4 5 368.96 25.6
 8 -4 5 339.47 24.4
 8 -4 5 344.57 24.1
 -8 4 -5 343.47 24.4
 8 4 5 371.06 24.7
 8 4 5 362.76 24.7
 8 4 5 329.87 23.9
 8 4 5 344.17 24.7
 10 -4 5 88.69 11.6
 10 -4 5 97.19 11.6
 10 -4 5 103.69 13
 10 -4 5 80.69 11.8
 -10 4 -5 103.19 13.3
 10 4 5 95.79 11.4
 10 4 5 74.59 10.6
 10 4 5 107.29 11.7
 10 4 5 76.29 10.7
 12 -4 5 37.2 7.8
 12 -4 5 42 8.1
 12 -4 5 50.39 9.1
 12 -4 5 40 7.7
 12 4 5 35 8.4
 12 4 5 43.5 9.2
 -12 4 -5 32.3 9.3
 12 4 5 40.2 7.9
 14 -4 5 268.17 21
 14 -4 5 213.28 19.2
 14 -4 5 235.18 19.8
 14 -4 5 266.57 20.3
 14 4 5 259.87 19.9
 14 4 5 246.68 19.9
 16 -4 5 61.29 12.3
 16 -4 5 64.99 10
 16 -4 5 37.1 10
 16 -4 5 31.8 9.4
 16 -4 5 30.1 13.6
 16 -4 5 44.8 8.7
 16 -4 5 45.2 11.8
 16 -4 5 52.09 9.9
 -16 4 -5 56.69 10
 16 4 5 44.1 8.9
 16 4 5 50.39 10.8
 16 4 5 58.19 10.6
 16 4 5 44 13.6
 16 4 5 33.9 10.7
 16 4 5 40.4 9.8
 16 4 5 50.09 10.6
 16 4 5 60.89 10.6
 16 4 5 65.69 12.4
 18 -4 5 377.16 27.8
 18 -4 5 408.56 40.6
 18 -4 5 353.86 28
 18 -4 5 372.06 27.8
 18 -4 5 389.66 28.5
 18 -4 5 341.47 27.4
 18 -4 5 419.56 27.6
 18 -4 5 356.96 29.3
 18 4 5 357.06 29.1
 18 4 5 398.56 28.9
 18 4 5 368.46 27.8
 18 4 5 376.16 28.3
 18 4 5 380.06 29.7
 -18 4 -5 328.47 28.4
 18 4 5 360.16 28.1
 18 4 5 451.85 28.3
 18 4 5 382.86 27
 18 4 5 392.16 32.5
 20 -4 5 12.6 7.4
 20 -4 5 5 8.3
 20 -4 5 3.5 8.2
 20 -4 5 11.2 8.2
 20 -4 5 6.9 9.6
 20 -4 5 18.6 17.5
 20 4 5 13.9 9.6
 -20 4 -5 9.3 13.1
 20 4 5 18.6 7.6
 20 4 5 8.8 8.7
 20 4 5 24.7 8.8
 20 4 5 23.1 11.3
 20 4 5 20.3 9.4
 20 4 5 24.3 14.2
 20 4 5 17.3 9
 22 -4 5 1.8 6.6
 22 -4 5 5.6 8
 22 -4 5 3.9 7.7
 22 -4 5 -0.3 5.6
 22 4 5 6.5 9.9
 -22 4 -5 2.1 13
 22 4 5 5.4 8.7
 22 4 5 10.3 9
 22 4 5 10.3 7.3
 22 4 5 2.8 7.7
 22 4 5 -1.5 7.8
 24 -4 5 142.59 14.5
 24 -4 5 159.68 15.5
 -24 -4 -5 126.49 14.4
 24 -4 5 137.19 15
 24 4 5 144.99 17.9
 24 4 5 152.38 14.9
 24 4 5 161.78 13.8
 -24 4 -5 141.49 19.2
 24 4 5 151.98 15.2
 26 -4 5 -2.2 3.8
 26 -4 5 5.4 5.9
 -26 -4 -5 2.3 8.4
 26 4 5 -10 5.1
 26 4 5 -1.8 6.3
 -26 4 -5 -0.8 9.8
 26 4 5 4.6 7
 28 -4 5 118.89 10.5
 -28 -4 -5 122.09 11.5
 28 -4 5 132.69 10.1
 28 4 5 123.39 11.9
 -28 4 -5 87.69 12.4
 35 -5 -5 50.59 7.1
 35 -5 -5 60.89 7
 35 5 -5 46.9 6.9
 -35 5 5 41.6 9.4
 -33 -5 5 14.2 12.7
 33 -5 -5 -2.2 7
 33 -5 -5 8.6 6.4
 33 5 -5 4.2 4.6
 -33 5 5 -4.1 9.9
 -31 -5 5 7.6 9.6
 31 -5 -5 4.9 7.7
 31 -5 -5 3.1 5.3
 31 -5 -5 1.3 6.2
 31 5 -5 1.7 7.1
 -31 5 5 20.7 9
 29 -5 -5 3.1 8.4
 -29 -5 5 1.8 7.6
 29 -5 -5 3.2 7.5
 29 -5 -5 4.5 9.9
 29 -5 -5 11 7.5
 29 5 -5 -1.7 6.6
 29 5 -5 3 7.7
 -29 5 5 35.4 13.7
 -27 -5 5 28.3 12.2
 27 -5 -5 48.9 11.5
 27 -5 -5 40.8 9.6
 27 -5 -5 54.59 9.3
 27 -5 -5 48.3 13.2
 27 5 -5 61.79 10.1
 27 5 -5 29.8 11.3
 27 5 -5 49.3 8.7
 -27 5 5 28.7 15
 25 -5 -5 12.2 11.9
 25 -5 -5 20.2 7.9
 -25 -5 5 11.8 11.5
 25 -5 -5 18.7 11
 25 -5 -5 28.4 11
 -25 5 5 40.3 14.7
 25 5 -5 26.6 8.5
 -25 5 5 13.7 15.2
 25 5 -5 36.4 9.3
 25 5 -5 23.7 8.6
 23 -5 -5 124.89 16.9
 23 -5 -5 126.89 18
 -23 -5 5 117.69 16.8
 23 -5 -5 111.99 13.6
 23 5 -5 97.19 14.2
 23 5 -5 125.49 13.5
 -23 5 5 145.19 22.9
 23 5 -5 116.89 15
 -23 5 5 187.58 26.9
 21 -5 -5 45 8.1
 21 -5 -5 51.89 9.3
 21 -5 -5 44.1 10.4
 21 5 -5 54.19 10
 21 5 -5 49.4 8
 19 -5 -5 4.8 8.2
 19 -5 -5 24.4 7.8
 19 -5 -5 -0.3 7.2
 19 5 -5 13.5 7.1
 19 5 -5 8.3 5.6
 -17 -5 5 189.78 16.5
 17 -5 -5 203.18 18.8
 17 -5 -5 191.28 16.7
 17 5 -5 219.48 16.5
 17 5 -5 176.88 15.6
 -17 5 5 204.18 17
 -15 -5 5 88.49 10.1
 15 -5 -5 58.19 9.2
 15 -5 -5 76.89 10.6
 -15 -5 5 87.19 8.8
 15 5 -5 85.39 11.5
 15 5 -5 71.79 7.8
 -15 5 5 69.29 8.4
 13 -5 -5 48 7.8
 -13 -5 5 48.8 6.3
 13 -5 -5 42.6 8.6
 -13 -5 5 52.89 6.8
 -13 5 5 35.4 6.2
 13 5 -5 44 5.8
 13 5 -5 38 7.7
 -11 -5 5 432.06 25.4
 11 -5 -5 397.26 26.2
 -11 -5 5 367.66 24.7
 11 -5 -5 378.76 26.4
 11 5 -5 377.16 24.9
 -11 5 5 407.26 25.4
 11 5 -5 387.46 25
 11 5 -5 414.36 26.9
 -9 -5 5 107.59 8.8
 9 -5 -5 99.79 10.4
 -9 -5 5 106.09 9
 9 5 -5 107.19 9.2
 9 5 -5 122.39 11.1
 9 5 -5 109.39 9.3
 -9 5 5 122.59 10.5
 -9 5 5 111.79 10.4
 -7 -5 5 49.6 5.8
 -7 -5 5 60.89 6.6
 7 -5 -5 65.69 7.7
 7 5 -5 46.6 6.8
 7 5 -5 63.99 7
 -7 5 5 34.7 7.4
 7 5 -5 59.59 6.2
 -7 5 5 66.89 7.7
 -7 5 5 53.19 6.9
 -5 -5 5 28.8 4.5
 -5 -5 5 29.7 4.3
 5 5 -5 44.7 5.5
 -5 5 5 31.6 5.8
 -5 5 5 32.7 5.8
 -5 5 5 39 5.9
 -5 5 5 43.1 5.7
 5 5 -5 37.8 5.1
 5 5 -5 39.3 5.5
 -3 -5 5 30.7 4.7
 -3 -5 5 31.4 4.3
 -3 5 5 35 6.1
 -3 5 5 34.4 5.3
 -3 5 5 25.3 5
 -3 5 5 37.3 5.7
 3 5 -5 34.1 5.3
 3 5 -5 34 4.9
 -1 -5 5 104.49 8.3
 -1 -5 5 104.79 9.3
 1 5 -5 88.19 8.9
 -1 5 5 89.69 9.1
 1 5 -5 89.99 9
 -1 5 5 100.79 10.6
 -1 5 5 111.69 9.8
 -1 5 5 103.69 9.8
 1 -5 5 363.66 24.7
 1 -5 5 390.96 24.4
 1 5 5 386.06 24.9
 1 5 5 389.86 25.4
 1 5 5 408.86 25.5
 -1 5 -5 385.26 25.2
 -1 5 -5 378.26 24.8
 1 5 5 369.76 25.3
 3 -5 5 49.5 6.9
 3 -5 5 61.59 7.6
 3 5 5 77.29 9.1
 -3 5 -5 60.39 7.9
 3 5 5 54.69 8.4
 -3 5 -5 55.39 7.5
 3 5 5 51.99 8.2
 3 5 5 64.59 9.1
 5 -5 5 8 5.1
 5 -5 5 7.7 5.9
 5 -5 5 6.2 7
 5 -5 5 2.5 4
 5 5 5 6.2 4.8
 -5 5 -5 10.4 6.1
 5 5 5 1.5 4.9
 5 5 5 1.7 5.3
 -5 5 -5 0.1 5.1
 5 5 5 2.3 4.6
 7 -5 5 10.3 6
 7 -5 5 17.9 5.4
 7 -5 5 15.2 7.1
 7 -5 5 12.3 5.8
 -7 5 -5 4.7 6.8
 -7 5 -5 9.7 5.9
 7 5 5 22.9 6.8
 7 5 5 10.9 5.6
 7 5 5 24 6.9
 7 5 5 12.6 6.1
 9 -5 5 78.69 10.5
 9 -5 5 85.19 11.5
 9 -5 5 90.29 13.4
 9 -5 5 106.99 11.9
 9 5 5 76.39 10.3
 9 5 5 77.69 10.6
 9 5 5 97.09 12.3
 9 5 5 74.39 10.3
 -9 5 -5 81.79 11.4
 -9 5 -5 81.69 11.6
 11 -5 5 81.89 11.8
 11 -5 5 94.09 13.5
 11 -5 5 95.79 11.3
 11 -5 5 69.79 10.4
 11 5 5 82.49 11.1
 11 5 5 90.19 12.3
 -11 5 -5 67.99 10.3
 -11 5 -5 66.39 10.1
 11 5 5 57.69 9.4
 11 5 5 113.39 12.6
 13 -5 5 72.69 11.6
 13 -5 5 73.49 11.4
 13 -5 5 54.29 9.6
 13 5 5 86.09 12.7
 -13 5 -5 72.79 11
 13 5 5 86.19 11
 15 -5 5 17.7 7.7
 15 -5 5 16 10.8
 15 -5 5 3.6 8.6
 15 -5 5 0.7 8.1
 15 -5 5 7.3 8.5
 15 -5 5 13.4 8.9
 15 5 5 8.7 9.2
 15 5 5 25.5 10.9
 15 5 5 13.8 9
 15 5 5 23.4 10
 -15 5 -5 24.8 9.1
 15 5 5 20.3 12.1
 15 5 5 25.3 9.9
 15 5 5 17.1 9.5
 15 5 5 4.5 8.9
 15 5 5 18.6 7.7
 17 -5 5 52.99 10.4
 17 -5 5 51.19 10.6
 17 -5 5 55.19 9.4
 17 -5 5 52.79 11.8
 17 -5 5 42.1 9.6
 17 -5 5 36.4 9.9
 17 5 5 47.6 9.2
 17 5 5 46.4 10
 17 5 5 46.3 9.6
 17 5 5 40.6 11.1
 17 5 5 34.3 10.1
 17 5 5 51.19 10.8
 17 5 5 49.5 13.1
 17 5 5 56.29 10.9
 17 5 5 42 9.9
 -17 5 -5 37.9 9.7
 19 -5 5 5.4 9.6
 19 -5 5 17.1 9.5
 19 -5 5 8.2 8.3
 19 -5 5 15.4 7.8
 19 -5 5 22 8.5
 19 -5 5 13.2 8.3
 19 5 5 12.1 9.4
 -19 5 -5 9.4 13.2
 19 5 5 23 8.7
 19 5 5 18.5 8.2
 19 5 5 15.9 8.8
 19 5 5 14.8 7.9
 19 5 5 3.5 9.5
 19 5 5 17.9 7.8
 19 5 5 13.2 9
 21 -5 5 145.69 15.8
 -21 -5 -5 125.99 19.3
 21 -5 5 178.58 16.5
 21 -5 5 163.98 15.2
 21 -5 5 144.39 17.4
 -21 5 -5 116.09 16.8
 21 5 5 141.79 17.6
 21 5 5 151.08 16.5
 21 5 5 147.79 16.9
 21 5 5 199.98 17.9
 21 5 5 175.08 17.1
 23 -5 5 25.7 6.6
 23 -5 5 34.4 6.5
 23 -5 5 43.8 7
 -23 -5 -5 38 11.5
 23 -5 5 29.5 7.6
 23 5 5 29.7 7.7
 23 5 5 31.1 6.7
 23 5 5 51.99 7.6
 -23 5 -5 40.4 10.3
 23 5 5 47 10.8
 25 -5 5 27.5 5.5
 25 -5 5 34.4 7.3
 -25 -5 -5 21.1 9.4
 25 5 5 21.2 6.2
 -25 5 -5 19.2 8.1
 25 5 5 27.4 6.4
 25 5 5 31.7 6.9
 25 5 5 21.9 5.5
 27 -5 5 0.6 5.5
 -27 -5 -5 5 6.8
 27 -5 5 3 4.5
 27 5 5 -2.4 5.6
 -27 5 -5 4 7.7
 34 -6 -5 17 6.1
 34 -6 -5 14.2 5.4
 -34 -6 5 -5 6
 -34 6 5 16.4 7.9
 34 6 -5 3.7 4.8
 32 -6 -5 300.57 20.3
 -32 -6 5 276.57 20.7
 32 6 -5 244.88 19.3
 -32 6 5 195.98 19.4
 30 -6 -5 56.29 11.4
 30 -6 -5 41.1 8.6
 -30 -6 5 46 11.6
 30 -6 -5 43.5 9.9
 30 6 -5 45.6 7.5
 -30 6 5 43.1 13.1
 -28 -6 5 121.79 15.7
 28 -6 -5 84.29 13.3
 28 -6 -5 103.39 14.7
 28 -6 -5 123.19 16.9
 -28 6 5 100.89 16.9
 28 6 -5 111.59 12.8
 28 6 -5 123.99 15.2
 26 -6 -5 591.44 40
 26 -6 -5 517.05 43.3
 -26 -6 5 591.94 42.1
 26 -6 -5 628.54 42.1
 26 6 -5 576.44 38.1
 -26 6 5 634.24 43.8
 -26 6 5 572.04 45.7
 26 6 -5 563.84 39
 24 -6 -5 23.7 11.9
 24 -6 -5 11.6 9.5
 -24 -6 5 0.6 11.5
 24 6 -5 12.6 8.1
 -24 6 5 21.5 12.6
 24 6 -5 5.6 7
 -24 6 5 -2.9 15.4
 -24 6 5 33.7 16.3
 22 -6 -5 585.94 40.6
 22 -6 -5 596.94 43.7
 -22 -6 5 609.94 39.8
 -22 -6 5 536.45 42
 -22 6 5 627.24 42.4
 22 6 -5 540.95 38
 -22 6 5 568.04 46.6
 22 6 -5 552.04 38.9
 20 -6 -5 4.9 9.1
 20 -6 -5 23.3 8.6
 20 6 -5 17.9 6.5
 18 -6 -5 85.19 12.3
 18 -6 -5 74.39 11.1
 18 6 -5 96.79 12.6
 18 6 -5 101.19 13.2
 16 -6 -5 1515.95 90.29
 16 -6 -5 1460.95 89.39
 -16 -6 5 1489.75 89.09
 -16 6 5 1489.25 88.79
 16 6 -5 1527.65 89.59
 16 6 -5 1423.06 88.59
 14 -6 -5 -2.1 7.7
 -14 -6 5 1.2 4.8
 14 -6 -5 -3 7.6
 14 6 -5 -1.4 5.3
 14 6 -5 4.3 4.7
 -14 6 5 -3 5.1
 12 -6 -5 1562.74 94.59
 -12 -6 5 1625.34 93.59
 -12 -6 5 1530.35 92.89
 12 -6 -5 1572.24 94.49
 12 6 -5 1586.14 93.29
 -12 6 5 1593.94 93.49
 12 6 -5 1589.34 93.39
 12 6 -5 1576.04 94.39
 -10 -6 5 68.09 7.3
 -10 -6 5 65.89 7.7
 10 -6 -5 72.89 9.7
 10 -6 -5 79.29 9.4
 10 6 -5 75.89 7.8
 -10 6 5 58.29 8.4
 10 6 -5 71.79 8.9
 10 6 -5 76.99 8.5
 -10 6 5 73.29 9.1
 8 -6 -5 1334.07 81.89
 -8 -6 5 1395.86 81.49
 -8 -6 5 1403.76 81.49
 -8 6 5 1325.67 82.29
 8 6 -5 1411.66 81.89
 8 6 -5 1392.86 82.19
 -8 6 5 1399.06 81.99
 8 6 -5 1385.56 81.69
 -6 -6 5 545.95 32.9
 -6 -6 5 561.24 33
 6 6 -5 540.75 33.4
 -6 6 5 541.25 34.1
 6 6 -5 526.65 33.4
 -6 6 5 529.85 34.2
 -6 6 5 526.95 33.6
 -6 6 5 542.25 34.1
 6 6 -5 489.15 33.2
 -4 -6 5 114.29 10.2
 -4 -6 5 122.89 9.8
 4 6 -5 138.99 10.8
 -4 6 5 134.69 11.4
 -4 6 5 126.39 11.5
 4 6 -5 120.79 10.7
 -4 6 5 140.19 12.5
 -4 6 5 125.69 12.5
 -2 -6 5 492.05 30
 -2 -6 5 469.65 30.2
 -2 6 5 486.05 31.1
 2 6 -5 467.65 30.6
 -2 6 5 484.25 30.8
 2 6 -5 495.65 30.6
 -2 6 5 477.65 31.2
 -2 6 5 478.65 31.5
 0 -6 5 38.4 5.1
 0 -6 5 40.4 6.6
 0 6 5 40.6 6.6
 0 6 -5 38 6.1
 0 6 5 33.9 6.4
 0 6 5 33.1 6.7
 0 6 -5 29.5 5.6
 0 6 5 25.6 5.6
 2 -6 5 471.85 30.9
 2 -6 5 493.35 30.3
 -2 6 -5 479.55 31.2
 2 6 5 488.55 31.2
 -2 6 -5 470.85 31.1
 2 6 5 477.05 31.2
 2 6 5 436.76 31.4
 2 6 5 516.35 32.6
 4 -6 5 376.76 25.8
 4 -6 5 397.06 25.4
 4 6 5 376.16 25.8
 4 6 5 370.56 26
 4 6 5 408.56 27.7
 4 6 5 377.46 25.7
 -4 6 -5 346.77 26.1
 -4 6 -5 365.06 25.3
 6 -6 5 2.7 5.5
 6 -6 5 4.9 7.4
 6 -6 5 0.3 4.6
 6 6 5 -4.1 6.1
 -6 6 -5 -1.6 5.7
 6 6 5 9.6 5.8
 6 6 5 14.4 6.9
 6 6 5 -5.5 6.3
 -6 6 -5 2 6.7
 8 -6 5 444.96 30.4
 8 -6 5 468.65 29.9
 8 -6 5 489.05 30.5
 8 6 5 438.06 30.3
 8 6 5 420.86 32.3
 8 6 5 445.06 30.2
 -8 6 -5 449.95 30.6
 8 6 5 414.56 29.5
 -8 6 -5 365.16 29.3
 10 -6 5 350.56 24.9
 10 -6 5 276.77 23.9
 10 -6 5 301.97 23.5
 10 6 5 323.07 23.9
 -10 6 -5 267.07 28.9
 10 6 5 305.27 23.3
 -10 6 -5 350.96 25.6
 10 6 5 283.87 25.5
 12 -6 5 293.37 24.1
 12 -6 5 305.67 22.9
 12 -6 5 265.97 23.3
 12 -6 5 250.27 25.6
 12 -6 5 289.87 21.7
 12 6 5 237.48 28.8
 12 6 5 294.47 22.3
 12 6 5 266.57 23.3
 12 6 5 278.37 23.2
 12 6 5 244.98 29.9
 12 6 5 257.87 23.5
 12 6 5 226.28 22.3
 12 6 5 249.78 21.6
 -12 6 -5 287.67 22.3
 14 -6 5 170.98 20.9
 14 -6 5 170.18 18.5
 14 -6 5 184.88 19.3
 14 -6 5 154.28 16.7
 14 -6 5 175.58 19
 14 -6 5 168.88 20.5
 14 6 5 184.88 19.8
 14 6 5 164.78 18.6
 14 6 5 190.98 17.7
 -14 6 -5 164.88 17.4
 14 6 5 176.68 19.8
 14 6 5 190.28 19
 14 6 5 166.18 18.7
 14 6 5 175.48 22.8
 14 6 5 159.98 23.4
 14 6 5 229.88 19.4
 16 -6 5 77.59 10.5
 16 -6 5 71.49 11.2
 16 -6 5 72.99 11.3
 -16 -6 -5 53.49 13.5
 16 -6 5 65.89 13
 16 -6 5 58.59 11.3
 16 -6 5 57.89 11.1
 16 6 5 72.99 14.4
 16 6 5 72.59 11.9
 16 6 5 53.99 11.2
 16 6 5 76.39 11.2
 16 6 5 74.09 11.1
 16 6 5 68.39 11.2
 -16 6 -5 78.29 11.4
 16 6 5 41.5 12
 16 6 5 50.99 11.6
 18 -6 5 274.77 23.2
 18 -6 5 272.27 24.5
 18 -6 5 293.27 22.8
 18 -6 5 289.27 21.7
 18 -6 5 262.17 22.5
 18 -6 5 270.27 22.6
 -18 -6 -5 279.57 24.9
 18 6 5 286.37 22.5
 18 6 5 271.07 21.8
 18 6 5 274.17 24.9
 18 6 5 265.27 22.8
 18 6 5 248.88 23.5
 18 6 5 268.37 26.9
 18 6 5 271.77 23.2
 20 -6 5 401.26 30
 20 -6 5 435.16 29.4
 -20 -6 -5 437.36 31.2
 20 -6 5 430.56 29.5
 20 -6 5 402.46 28.6
 20 -6 5 397.36 29.1
 -20 6 -5 342.97 30.1
 20 6 5 442.96 33
 20 6 5 458.85 31.4
 20 6 5 419.26 29.5
 20 6 5 398.66 28.7
 20 6 5 451.25 30.3
 -22 -6 -5 145.09 14.8
 22 -6 5 145.89 13.7
 22 -6 5 170.68 15
 22 -6 5 127.99 12.4
 22 6 5 190.78 19.2
 -22 6 -5 119.39 15.6
 22 6 5 160.58 16.4
 22 6 5 168.98 13.9
 22 6 5 151.18 16.7
 -24 -6 -5 264.07 20.4
 -24 -6 -5 260.17 19.6
 24 -6 5 208.48 17.4
 24 -6 5 255.97 18.9
 24 6 5 265.27 18.9
 -24 6 -5 233.78 21.7
 24 6 5 278.27 19.1
 24 6 5 252.07 21.1
 26 -6 5 9.1 3.7
 26 -6 5 3.2 4.2
 -26 -6 -5 11.3 5.3
 -26 -6 -5 -0.8 9
 26 6 5 2 4
 26 6 5 -0.2 4
 -26 6 -5 2.6 5.7
 -33 -7 5 118.69 11.4
 33 -7 -5 101.19 10.6
 33 -7 -5 90.09 10.7
 -33 7 5 60.29 10.2
 33 7 -5 96.19 10.2
 -31 -7 5 112.49 14.2
 31 -7 -5 96.69 11.2
 31 -7 -5 110.69 13.8
 -31 7 5 78.29 13.8
 31 7 -5 106.69 12
 29 -7 -5 164.88 17
 29 -7 -5 218.08 18.1
 29 -7 -5 224.08 20.9
 -29 -7 5 210.88 18.2
 29 7 -5 212.78 17.9
 -27 -7 5 61.69 13.6
 27 -7 -5 56.39 11.5
 27 -7 -5 43.2 10
 27 -7 -5 32.7 11.8
 27 7 -5 54.19 9.2
 -25 -7 5 289.97 26.7
 25 -7 -5 299.37 25.8
 25 -7 -5 205.88 23.8
 25 -7 -5 299.87 24.1
 25 7 -5 282.97 22.3
 25 7 -5 274.27 21.2
 -25 7 5 274.67 24.8
 -25 7 5 236.08 25.7
 23 -7 -5 204.58 24.5
 23 -7 -5 209.08 21.5
 -23 -7 5 179.98 20.7
 -23 -7 5 228.08 24.3
 -23 7 5 164.98 21.4
 23 7 -5 181.38 17.3
 -23 7 5 174.98 27.9
 23 7 -5 192.18 17.7
 23 7 -5 189.38 18.7
 21 -7 -5 409.46 31.7
 21 -7 -5 410.16 34.3
 -21 -7 5 396.86 34.4
 -21 -7 5 391.96 31.2
 21 -7 -5 425.76 33.4
 -21 7 5 424.46 32.4
 21 7 -5 369.06 29.4
 -21 7 5 390.86 37.4
 21 7 -5 433.66 29.7
 19 -7 -5 246.68 23.7
 -19 -7 5 235.88 23.3
 19 -7 -5 215.98 22.1
 -19 -7 5 208.78 26.2
 -19 -7 5 212.88 24.9
 -19 7 5 248.68 25.6
 19 7 -5 216.68 18.8
 -19 7 5 208.08 29.3
 -19 7 5 228.88 23.8
 17 -7 -5 289.77 25
 17 -7 -5 231.08 22.6
 17 7 -5 281.27 21.2
 15 -7 -5 503.65 36.4
 15 -7 -5 483.95 34.4
 15 7 -5 448.96 32.8
 -15 7 5 544.95 34.2
 15 7 -5 586.04 35.5
 13 -7 -5 577.24 38.3
 13 -7 -5 602.94 39.3
 13 7 -5 544.05 37
 -13 7 5 603.04 37.9
 13 7 -5 622.44 39
 13 7 -5 587.04 37.1
 11 -7 -5 191.38 17
 11 -7 -5 213.08 17.9
 11 7 -5 202.48 15.6
 11 7 -5 223.48 17.5
 -11 7 5 182.68 16.1
 11 7 -5 215.28 16.1
 9 -7 -5 604.64 38
 -9 -7 5 568.54 36.4
 9 7 -5 556.64 37
 9 7 -5 623.84 37.1
 9 7 -5 561.34 37
 -9 7 5 624.44 37.7
 -9 7 5 574.84 38
 -7 -7 5 395.96 26
 -7 -7 5 384.26 25.7
 -7 7 5 451.85 27.9
 -7 7 5 383.96 27.4
 7 7 -5 413.26 27
 7 7 -5 425.16 26.8
 7 7 -5 409.26 26.9
 -7 7 5 385.36 27.4
 -5 -7 5 556.64 35.5
 -5 -7 5 562.24 35.4
 -5 7 5 579.14 36.7
 -5 7 5 541.95 36.6
 5 7 -5 570.24 36.3
 5 7 -5 590.84 36.3
 -5 7 5 605.84 36.8
 -5 7 5 585.14 37.1
 -3 -7 5 1626.24 95.59
 -3 -7 5 1590.94 95.99
 3 7 -5 1674.73 96.69
 -3 7 5 1690.63 96.99
 3 7 -5 1589.24 96.39
 -3 7 5 1563.84 96.59
 -3 7 5 1623.54 97.09
 -3 7 5 1658.33 97.09
 -1 -7 5 66.39 8.7
 -1 -7 5 70.19 7.7
 1 7 -5 75.89 9.3
 -1 7 5 76.79 9.9
 -1 7 5 83.39 11.1
 -1 7 5 56.09 9
 -1 7 5 83.39 10.3
 1 7 -5 71.59 9.5
 1 -7 5 1675.23 97.99
 1 -7 5 1659.93 98.79
 -1 7 -5 1626.94 99.29
 1 7 5 1737.53 99.89
 1 7 5 1600.44 99.09
 1 7 5 1644.54 98.99
 1 7 5 1692.33 99.49
 -1 7 -5 1674.43 98.89
 3 -7 5 62.69 8
 3 -7 5 40.4 7.6
 3 7 5 37 10.3
 3 7 5 42.2 7.4
 3 7 5 23.1 7.3
 -3 7 -5 47.4 7.6
 3 7 5 40.6 7.9
 -3 7 -5 45 7.6
 5 -7 5 571.94 38.2
 5 -7 5 561.84 36.4
 5 7 5 532.35 37.4
 5 7 5 575.44 37
 -5 7 -5 602.64 37.8
 5 7 5 627.04 39.2
 5 7 5 603.24 37.9
 -5 7 -5 520.95 36.9
 7 -7 5 917.91 56.69
 7 -7 5 910.01 55.49
 7 -7 5 807.42 56.09
 -7 7 -5 795.32 57.39
 -7 7 -5 960.2 56.69
 7 7 5 951.8 57.59
 7 7 5 899.51 55.99
 7 7 5 921.11 56.99
 9 -7 5 320.57 26.4
 9 -7 5 380.66 25.7
 9 -7 5 350.76 26
 9 7 5 358.86 26.6
 9 7 5 295.97 28.9
 9 7 5 453.15 34.5
 9 7 5 330.47 25.5
 -9 7 -5 354.76 26.9
 -11 -7 -5 1665.83 109.99
 11 -7 5 1806.92 109.79
 11 -7 5 1797.72 111.79
 11 -7 5 1962.6 109.29
 11 -7 5 1813.32 109.59
 -11 7 -5 1960.1 109.69
 11 7 5 1777.02 109.39
 11 7 5 1756.32 109.79
 11 7 5 1857.81 108.99
 11 7 5 1774.42 109.79
 11 7 5 1822.62 112.59
 11 7 5 1669.23 110.89
 11 7 5 1892.31 109.59
 11 7 5 1923.81 109.99
 11 7 5 1783.02 112.39
 11 7 5 1824.62 109.89
 13 -7 5 31.5 9.7
 13 -7 5 15.9 11.8
 13 -7 5 26.5 9.5
 13 -7 5 7.3 7.1
 13 -7 5 -1.6 8.4
 -13 -7 -5 22.6 15.1
 13 7 5 13.9 11.5
 13 7 5 25.7 10.1
 13 7 5 5.5 9.2
 13 7 5 22.7 9.8
 13 7 5 9.3 12.5
 13 7 5 2.4 10
 13 7 5 16 9.8
 -13 7 -5 11.8 8.7
 13 7 5 15.6 8
 13 7 5 11.6 8.6
 15 -7 5 328.97 26.4
 15 -7 5 351.46 25.3
 15 -7 5 313.17 26.1
 -15 -7 -5 344.37 28
 15 -7 5 333.27 26.2
 15 -7 5 345.87 26.7
 15 -7 5 364.56 28.7
 15 7 5 304.37 26.9
 15 7 5 355.66 30.2
 15 7 5 347.17 30.8
 15 7 5 345.37 26.5
 -15 7 -5 317.77 25.3
 15 7 5 342.07 25.9
 15 7 5 342.17 26.9
 17 -7 5 393.86 28.8
 17 -7 5 405.56 30.6
 -17 -7 -5 354.76 30.1
 17 -7 5 419.96 28.9
 17 -7 5 379.56 29.2
 17 -7 5 410.36 28.7
 17 -7 5 391.86 27.7
 17 7 5 363.96 28
 17 7 5 371.36 31.4
 17 7 5 392.36 28.5
 17 7 5 374.66 32.4
 17 7 5 416.46 29.6
 17 7 5 406.86 28.8
 19 -7 5 14.9 9.5
 19 -7 5 7 8.4
 -19 -7 -5 -6.2 10.7
 19 -7 5 2.3 5.2
 19 -7 5 -2.2 6.5
 19 -7 5 5.2 7.7
 19 -7 5 -1.8 8.1
 -19 7 -5 12.1 9.1
 19 7 5 6 9.1
 19 7 5 6.4 9.8
 19 7 5 7.4 7.8
 19 7 5 -0.9 9.2
 21 -7 5 386.16 26.3
 21 -7 5 290.37 23.9
 21 -7 5 403.26 25.6
 -21 -7 -5 393.06 27.2
 -21 7 -5 333.97 26.5
 21 7 5 392.96 26.2
 21 7 5 363.06 26.9
 21 7 5 386.96 28.5
 -23 -7 -5 23.4 9.1
 23 -7 5 13.8 5.7
 -23 -7 -5 19.3 8.3
 23 -7 5 14 6.4
 23 7 5 13 7.2
 23 7 5 12.6 6.2
 23 7 5 24.5 7.5
 -23 7 -5 5.2 9.8
 -25 -7 -5 100.09 11.4
 25 -7 5 121.29 10.2
 -25 -7 -5 119.79 10.6
 25 -7 5 128.89 10.8
 25 7 5 143.09 12.2
 25 7 5 122.59 11
 -25 7 -5 109.99 12.7
 32 -8 -5 58.79 8.6
 -32 -8 5 69.09 10.2
 32 -8 -5 69.29 9.3
 32 8 -5 85.79 8.9
 30 -8 -5 36.9 8
 -30 -8 5 43.7 7.7
 30 -8 -5 31.7 7.3
 30 8 -5 35.8 5.6
 28 -8 -5 29.9 7.1
 28 -8 -5 19 8.3
 28 -8 -5 8.8 7.4
 -28 -8 5 36.9 8.9
 28 8 -5 31.5 7.1
 26 -8 -5 330.37 28.3
 -26 -8 5 387.36 28.9
 26 -8 -5 328.77 27.4
 26 -8 -5 312.07 25.6
 -26 8 5 310.67 27.1
 26 8 -5 331.07 24.8
 24 -8 -5 31.7 10.5
 -24 -8 5 33.9 10.1
 24 -8 -5 18.3 11.4
 24 -8 -5 37.2 12.1
 24 8 -5 33.2 8
 -24 8 5 45.1 12.5
 24 8 -5 21 8.4
 -24 8 5 23.3 14.6
 24 8 -5 20.7 7.8
 -22 -8 5 740.23 51.09
 22 -8 -5 704.43 51.49
 22 -8 -5 757.82 49.8
 -22 -8 5 800.12 50.99
 22 -8 -5 779.72 49.9
 22 8 -5 699.93 49.5
 -22 8 5 728.83 49.5
 -22 8 5 689.73 53.89
 22 8 -5 697.13 47
 22 8 -5 746.43 47
 20 -8 -5 179.28 24
 20 -8 -5 216.08 22.4
 20 -8 -5 204.08 22
 -20 -8 5 191.78 23.9
 -20 -8 5 210.58 22.4
 -20 -8 5 201.68 24.5
 20 8 -5 202.48 18.7
 -20 8 5 218.88 25.5
 -20 8 5 201.08 27.6
 20 8 -5 219.98 18.7
 -20 8 5 197.18 23.3
 18 -8 -5 107.09 16.3
 18 -8 -5 79.29 14.1
 -18 -8 5 56.89 15.9
 -18 -8 5 90.39 15
 -18 -8 5 102.59 15.2
 18 8 -5 97.89 13.5
 -18 8 5 109.19 16.3
 -18 8 5 58.39 17.5
 -18 8 5 80.89 15.7
 18 8 -5 106.99 14.1
 16 -8 -5 778.32 49
 16 -8 -5 725.73 49.1
 -16 -8 5 698.73 48.8
 -16 -8 5 720.43 48.9
 -16 -8 5 651.73 51.59
 -16 8 5 683.33 51.79
 -16 8 5 726.33 47.8
 -16 8 5 716.03 50.39
 16 8 -5 741.93 47.3
 16 8 -5 774.52 47.7
 -16 8 5 686.23 49.4
 14 -8 -5 12.4 8.5
 14 -8 -5 18.6 9.4
 14 8 -5 0.5 6.5
 12 -8 -5 902.81 56.99
 12 8 -5 910.41 55.69
 12 8 -5 875.51 54.99
 -12 8 5 889.11 55.49
 10 -8 -5 25.2 10.1
 10 8 -5 20.6 7.7
 -10 8 5 47.6 9.2
 10 8 -5 23 6.3
 10 8 -5 28 7.3
 8 -8 -5 628.34 40
 -8 8 5 620.14 40.7
 8 8 -5 602.54 38.8
 8 8 -5 576.64 38.3
 -8 8 5 665.53 39.8
 8 8 -5 563.64 38.6
 -6 -8 5 464.05 29.9
 6 -8 -5 483.85 31.7
 -6 8 5 447.76 31.7
 -6 8 5 479.15 31.5
 6 8 -5 453.65 30.8
 -6 8 5 480.95 31.2
 6 8 -5 439.86 30.4
 -4 -8 5 28.8 6.7
 -4 8 5 29.5 8.8
 -4 8 5 21.9 7.6
 -4 8 5 29.2 8.2
 -4 8 5 26.1 8.9
 4 8 -5 21.9 6.5
 4 8 -5 25.3 6.5
 -2 -8 5 647.94 41.9
 -2 8 5 671.83 43.5
 -2 8 5 690.53 43.6
 -2 8 5 722.73 43.7
 -2 8 5 625.84 43.1
 2 8 -5 681.73 42.4
 2 8 -5 673.33 42.8
 0 -8 5 163.38 13.2
 0 -8 5 172.38 14.6
 0 8 5 176.38 17.2
 0 8 5 176.38 17.2
 0 8 5 175.58 17.5
 0 8 -5 169.38 15.6
 0 8 5 170.88 17.2
 0 8 -5 160.98 16
 2 -8 5 162.38 16.4
 2 -8 5 150.58 14.4
 -2 8 -5 148.89 16.7
 2 8 5 183.38 17.7
 2 8 5 187.58 16.8
 -2 8 -5 190.08 16.3
 2 8 5 178.48 17.5
 2 8 5 183.08 16.1
 4 -8 5 137.29 14.3
 4 -8 5 136.79 12.5
 4 8 5 140.29 16.2
 4 8 5 134.59 14.7
 -4 8 -5 105.89 14.5
 4 8 5 146.29 15.5
 6 -8 5 162.48 18.1
 6 -8 5 146.79 15.6
 6 8 5 155.68 17.3
 6 8 5 164.38 18.9
 6 8 5 158.48 18.6
 6 8 5 171.68 20.1
 6 8 5 178.28 22.5
 -6 8 -5 161.48 16.9
 6 8 5 154.98 16.9
 8 -8 5 377.76 25.7
 8 -8 5 344.67 27.7
 8 -8 5 391.46 28.1
 8 -8 5 373.36 30.2
 8 -8 5 349.17 28.4
 8 8 5 335.87 30.1
 8 8 5 320.37 28.4
 -8 8 -5 382.06 27.8
 8 8 5 387.06 27.5
 8 8 5 394.66 28.8
 8 8 5 302.47 30.1
 8 8 5 354.86 28.4
 8 8 5 360.16 28.3
 8 8 5 337.47 29.3
 8 8 5 330.97 30.6
 10 -8 5 398.86 29.7
 10 -8 5 418.36 31.7
 10 -8 5 427.36 34.1
 10 -8 5 458.25 36
 10 -8 5 437.66 31.4
 10 -8 5 413.06 29.6
 10 8 5 408.46 31.2
 10 8 5 440.76 33.6
 10 8 5 410.96 30.9
 10 8 5 438.96 32
 10 8 5 345.27 33.3
 10 8 5 444.66 31.2
 -10 8 -5 467.95 31.3
 10 8 5 431.36 34.5
 10 8 5 421.26 31.8
 10 8 5 406.46 31.9
 12 -8 5 248.08 23.9
 12 -8 5 236.18 21.2
 12 -8 5 222.48 22.6
 12 -8 5 246.48 20.7
 12 -8 5 214.58 21.5
 12 8 5 248.98 26.2
 12 8 5 230.98 22.2
 12 8 5 231.68 26.2
 12 8 5 222.88 21.2
 -12 8 -5 268.77 21.5
 12 8 5 242.88 22.6
 12 8 5 220.08 22.7
 12 8 5 297.27 27.9
 12 8 5 275.87 22.3
 -14 -8 -5 481.45 34.7
 14 -8 5 497.35 33.5
 14 -8 5 474.35 35
 14 -8 5 462.45 32.2
 14 -8 5 472.95 33.5
 14 -8 5 455.95 33.8
 14 8 5 480.95 33.3
 14 8 5 445.36 33.9
 14 8 5 499.35 33.4
 14 8 5 467.05 36.8
 -14 8 -5 456.85 33.8
 14 8 5 490.15 38
 14 8 5 442.66 32.8
 16 -8 5 70.89 10.6
 16 -8 5 64.19 11.3
 16 -8 5 61.59 12.2
 16 -8 5 77.19 11.3
 -16 -8 -5 82.29 13.1
 16 -8 5 78.89 10.3
 16 8 5 70.89 10.7
 16 8 5 51.89 11
 16 8 5 51.39 12.1
 16 8 5 57.09 13
 16 8 5 65.59 12
 18 -8 5 123.89 14.3
 18 -8 5 114.29 13.2
 18 -8 5 142.59 16.8
 18 -8 5 121.09 15.3
 18 -8 5 113.09 12.3
 -18 -8 -5 111.69 16.3
 18 8 5 156.58 18.7
 18 8 5 150.48 16.1
 18 8 5 139.59 16.9
 18 8 5 111.59 11.9
 -18 8 -5 114.29 16.5
 20 -8 5 110.39 12.2
 -20 -8 -5 127.19 12.9
 20 -8 5 103.79 11.7
 -20 -8 -5 124.29 12.6
 20 -8 5 116.69 13.2
 20 8 5 135.89 16.3
 20 8 5 138.69 16.1
 20 8 5 111.79 12.1
 20 8 5 133.29 12.6
 -20 8 -5 139.49 14
 -22 -8 -5 105.89 12.3
 22 -8 5 72.99 9.4
 -22 -8 -5 77.69 9.9
 22 -8 5 93.09 9.3
 -22 8 -5 110.49 13.4
 22 8 5 75.69 9.2
 22 8 5 78.59 10.1
 -24 -8 -5 224.88 16.2
 24 -8 5 228.38 15.5
 24 -8 5 209.48 17.6
 -24 -8 -5 182.98 15
 -24 8 -5 233.78 16.9
 24 8 5 222.78 16.2
 24 8 5 234.58 15.9
 -31 -9 5 4.5 6
 31 -9 -5 6.5 4.7
 31 9 -5 -0.4 6.6
 -29 -9 5 13.3 5.7
 29 -9 -5 12.5 6.5
 29 9 -5 8.3 5.1
 -27 -9 5 31.9 7.9
 27 -9 -5 50.59 14.4
 27 -9 -5 47 7.7
 27 9 -5 48.1 7.5
 -25 -9 5 61.29 13.4
 25 -9 -5 61.29 10.8
 25 -9 -5 72.59 10.5
 25 -9 -5 69.99 12
 -25 9 5 63.49 12.1
 23 -9 -5 14.4 9.9
 23 -9 -5 8.3 11.2
 23 -9 -5 -9.4 10.1
 -23 -9 5 3.4 10.6
 23 -9 -5 6.9 9.5
 -23 -9 5 5.3 12.8
 -23 9 5 9.6 13.2
 23 9 -5 13.7 7.4
 -23 9 5 18.8 11.1
 -21 -9 5 -15.5 10.8
 21 -9 -5 -1.9 11.1
 21 -9 -5 -7.6 9.7
 -21 -9 5 -0.2 12.8
 21 -9 -5 24.6 10.7
 21 9 -5 12.4 7.9
 21 9 -5 5.4 5.3
 -21 9 5 -11.7 11.5
 -21 9 5 8.3 13.7
 -19 -9 5 56.39 14
 19 -9 -5 32.6 12.4
 19 -9 -5 49.2 12.6
 -19 -9 5 13.9 12.6
 19 -9 -5 50.59 14
 -19 9 5 62.29 17.2
 19 9 -5 38.4 9.1
 -19 9 5 45.2 11.1
 -19 9 5 28.5 13.9
 19 9 -5 53.39 10.1
 17 -9 -5 4.2 9.5
 -17 -9 5 5 12.5
 -17 -9 5 0.3 10.7
 17 -9 -5 1.3 10.5
 -17 9 5 26.9 11.4
 17 9 -5 3.2 8.1
 -17 9 5 4.5 12.1
 -17 9 5 1.8 14.7
 -17 9 5 14.3 13.4
 17 9 -5 13.8 8.3
 -15 -9 5 55.79 13.1
 15 -9 -5 82.29 13.6
 -15 -9 5 70.99 14.4
 15 -9 -5 59.29 13.8
 -15 9 5 75.09 15.4
 -15 9 5 99.89 15.5
 15 9 -5 63.29 10.5
 15 9 -5 67.79 11.6
 -15 9 5 47.8 12.8
 -13 -9 5 111.59 16.5
 13 -9 -5 120.89 15.8
 -13 -9 5 107.89 16.6
 -13 -9 5 120.99 15.3
 13 -9 -5 115.09 14.9
 13 9 -5 134.69 13.7
 13 9 -5 129.79 17.7
 -13 9 5 111.29 15.4
 -13 9 5 118.19 15.5
 -13 9 5 102.39 17.8
 -13 9 5 97.19 16
 13 9 -5 134.19 14.6
 -11 -9 5 93.19 16.1
 -11 -9 5 55.39 14.3
 -11 -9 5 99.09 13.7
 11 -9 -5 84.49 13.4
 11 9 -5 101.69 13.9
 11 9 -5 86.29 11.5
 -11 9 5 89.09 14.4
 -11 9 5 97.19 14.8
 -11 9 5 84.89 17.1
 11 9 -5 105.39 12.2
 -11 9 5 125.99 17.1
 -11 9 5 88.49 12.4
 9 -9 -5 99.09 13.6
 -9 -9 5 105.69 16.4
 -9 -9 5 91.79 14.1
 9 9 -5 104.49 13.6
 -9 9 5 79.89 20.1
 -9 9 5 107.99 15.8
 9 9 -5 93.79 12.4
 -9 9 5 91.49 12.9
 -9 9 5 99.09 14.8
 -9 9 5 90.59 16.6
 7 -9 -5 40.3 11.4
 7 9 -5 33.4 9.1
 -7 9 5 11.7 11.2
 -7 9 5 26.5 10.9
 -7 9 5 23 8.2
 5 -9 -5 25.5 9
 -5 9 5 -2.3 7.7
 -5 9 5 5.7 7.7
 5 9 -5 7.7 6.6
 -5 9 5 -1.5 7.4
 -3 -9 5 325.47 23.5
 3 9 -5 341.47 25
 -3 9 5 325.47 25.5
 -3 9 5 359.76 27.8
 -3 9 5 350.66 26
 -1 -9 5 90.99 14.8
 -1 -9 5 83.49 10.6
 -1 -9 5 114.99 15.3
 -1 -9 5 114.69 19.8
 -1 9 5 86.59 12.6
 -1 9 5 84.89 12.4
 -1 9 5 95.49 16.8
 -1 9 5 92.79 11.9
 -1 9 5 98.69 14.7
 -1 9 5 82.49 15.1
 1 9 -5 90.39 12.6
 1 9 -5 125.99 18.7
 1 -9 5 459.15 35.1
 1 -9 5 464.35 33.7
 1 -9 5 456.05 35
 1 9 5 450.75 32.9
 -1 9 -5 487.55 34.6
 1 9 5 489.75 38
 1 9 5 472.05 34.9
 1 9 5 398.66 33.2
 -1 9 -5 524.95 33
 1 9 5 413.86 36
 1 9 5 500.85 33.5
 1 9 5 460.95 33.7
 3 -9 5 -13 16.1
 -3 -9 -5 -12 11.3
 3 -9 5 4.7 8.3
 3 -9 5 22.3 10.6
 -3 9 -5 3.9 7.9
 3 9 5 17.5 11.4
 3 9 5 2 9.8
 3 9 5 -5.7 11.6
 3 9 5 -1 9.8
 3 9 5 -13.5 8.8
 3 9 5 16.6 9.5
 3 9 5 1 10.8
 3 9 5 11.3 8.5
 3 9 5 16.8 9.8
 -3 9 -5 9.7 10.7
 3 9 5 8.7 9.6
 5 -9 5 33.6 12
 5 -9 5 22.7 10.8
 5 -9 5 17.2 9
 -5 -9 -5 28 12.4
 5 9 5 6.5 9.9
 -5 9 -5 32.9 9.3
 5 9 5 8.4 10
 -5 9 -5 33.9 14.7
 5 9 5 8 9.2
 5 9 5 10.5 9.3
 5 9 5 17.9 11.3
 5 9 5 9.5 10
 5 9 5 15.4 10.6
 5 9 5 16.5 9
 5 9 5 6.6 8.1
 5 9 5 26.2 12.6
 7 -9 5 90.29 15.1
 7 -9 5 71.49 14.5
 7 -9 5 62.39 11.7
 -7 -9 -5 88.19 15.1
 7 -9 5 87.19 12.2
 -7 9 -5 79.19 14.6
 7 9 5 62.09 11.8
 7 9 5 83.19 12.9
 -7 9 -5 107.19 13.6
 7 9 5 64.69 12.8
 7 9 5 63.39 12.3
 7 9 5 76.99 13.5
 7 9 5 65.19 13.1
 7 9 5 83.39 13.9
 7 9 5 84.59 13.7
 9 -9 5 71.49 14.4
 9 -9 5 61.99 11.2
 9 -9 5 49 11
 9 -9 5 83.49 12.8
 9 -9 5 71.39 11.7
 -9 -9 -5 64.29 15
 9 9 5 75.79 12.9
 9 9 5 95.09 16
 9 9 5 83.69 13.1
 9 9 5 70.19 13.2
 -9 9 -5 61.29 14.8
 9 9 5 82.49 14.1
 9 9 5 73.49 13.5
 9 9 5 87.19 13
 -9 9 -5 68.29 12.7
 -11 -9 -5 70.69 15.3
 11 -9 5 83.69 11.1
 11 -9 5 98.69 12.9
 11 -9 5 107.19 15.2
 11 -9 5 101.59 13.1
 11 9 5 91.19 14.8
 11 9 5 124.79 15.2
 11 9 5 70.09 13.3
 11 9 5 79.09 13
 11 9 5 117.29 16.7
 -11 9 -5 91.09 13.2
 11 9 5 87.09 13.1
 11 9 5 76.29 14.1
 13 -9 5 92.29 12.5
 13 -9 5 96.89 13.1
 -13 -9 -5 68.69 14.9
 13 -9 5 93.39 12.4
 13 -9 5 106.09 15.9
 13 9 5 49.1 11
 13 9 5 86.69 12.2
 13 9 5 87.59 14.4
 13 9 5 71.59 12.9
 13 9 5 80.89 14.4
 13 9 5 62.79 11.8
 -13 9 -5 63.89 11.6
 15 -9 5 37.4 9
 15 -9 5 45.4 8.6
 15 -9 5 41.6 9.2
 15 -9 5 49 10.6
 15 -9 5 27 9.3
 -15 -9 -5 41 14.6
 -15 -9 -5 44.9 10.3
 15 9 5 50.49 8.3
 -15 9 -5 42.1 13
 15 9 5 46 11.5
 15 9 5 41 9.3
 15 9 5 47.2 12
 17 -9 5 14.7 5.6
 17 -9 5 5.2 6.7
 -17 -9 -5 3.6 9.7
 17 -9 5 18.2 7.4
 -17 -9 -5 9.3 7.8
 -17 9 -5 12.2 10.5
 17 9 5 6.1 8.4
 17 9 5 20.8 8
 17 9 5 19.7 7.3
 17 9 5 1.8 6
 19 -9 5 8.1 6.6
 -19 -9 -5 1.5 5.9
 -19 -9 -5 -12 5.9
 19 -9 5 7.7 6.2
 -19 9 -5 0.5 9.1
 19 9 5 2.8 6.9
 19 9 5 -3.8 4.7
 19 9 5 9.5 6.7
 -21 -9 -5 -0.8 6.9
 -21 -9 -5 -4.1 5.3
 21 -9 5 5.8 5.6
 -21 9 -5 10.6 7.9
 21 9 5 4.9 4
 21 9 5 5.6 5.3
 -28 -10 5 10.9 7.4
 28 -10 -5 1.8 5.3
 26 -10 -5 13 5.3
 -26 -10 5 7 6.7
 26 -10 -5 20.2 7.5
 -26 10 5 9.1 7.9
 24 -10 -5 23.1 8.1
 24 -10 -5 14.4 6.5
 -24 -10 5 27.5 10.9
 24 -10 -5 18.1 6.6
 -24 10 5 32.9 7.8
 -22 -10 5 123.69 15.2
 22 -10 -5 82.09 13.4
 22 -10 -5 77.59 12.3
 22 -10 -5 131.19 17.2
 -22 -10 5 126.99 17.7
 -22 10 5 128.49 18
 22 10 -5 113.29 13.6
 20 -10 -5 30.8 10.9
 20 -10 -5 35.2 10.8
 -20 -10 5 32.3 12.7
 20 -10 -5 49.5 13.2
 -20 -10 5 37 10
 -20 10 5 30.3 12.7
 20 10 -5 24.3 8.8
 -18 -10 5 106.99 16.6
 -18 -10 5 130.09 19.2
 18 -10 -5 104.59 14.6
 18 -10 -5 75.59 14.8
 18 -10 -5 103.49 14.5
 18 10 -5 117.49 15.5
 -18 10 5 65.39 15.3
 -18 10 5 75.39 15.5
 18 10 -5 103.79 14.4
 -16 -10 5 230.28 25.5
 16 -10 -5 221.18 23.4
 -16 -10 5 179.38 19.5
 16 -10 -5 229.68 22.2
 16 10 -5 201.08 18.4
 16 10 -5 222.78 19.9
 -16 10 5 222.68 24.1
 -16 10 5 233.08 25.3
 -16 10 5 214.18 22.3
 -14 -10 5 -3.5 11.2
 14 -10 -5 -4 10.7
 14 -10 -5 4.9 10
 -14 -10 5 8.7 11.8
 -14 -10 5 -13.8 10.4
 14 10 -5 18.7 8.2
 14 10 -5 8.8 9.3
 14 10 -5 12.8 9.2
 -14 10 5 5.1 11.3
 14 10 -5 -1.2 9
 -14 10 5 3.2 11
 -14 10 5 10.3 12.9
 12 -10 -5 8.3 9.8
 12 -10 -5 4.2 11.1
 -12 -10 5 -7 9.3
 -12 -10 5 24.3 12.2
 -12 -10 5 19.7 12.5
 -12 10 5 32.4 12.1
 -12 10 5 17.2 11.1
 12 10 -5 14.7 7.7
 12 10 -5 22.6 10.2
 -12 10 5 35.6 13.6
 -12 10 5 24.8 11.7
 12 10 -5 12.1 9.5
 -10 -10 5 12.9 11.3
 10 -10 -5 22.3 10.1
 10 -10 -5 15.3 11.7
 -10 -10 5 6 12.4
 -10 -10 5 5.4 11
 -10 10 5 7.7 10.9
 10 10 -5 5.7 7.2
 -10 10 5 19.7 13.5
 10 10 -5 15.2 10
 -10 10 5 -1.6 11.4
 -10 10 5 18.4 11.6
 8 -10 -5 127.69 17.5
 -8 -10 5 118.69 16.1
 -8 -10 5 174.18 21.7
 8 -10 -5 129.99 17.8
 -8 -10 5 153.98 19.1
 -8 -10 5 125.79 16.8
 -8 10 5 78.19 17.3
 8 10 -5 132.19 14.9
 -8 10 5 120.39 16.2
 -8 10 5 118.59 15.1
 -8 10 5 101.99 15.4
 -8 10 5 126.39 16.8
 8 10 -5 124.19 18.2
 -6 -10 5 120.89 14.7
 6 -10 -5 88.89 13.6
 -6 -10 5 118.99 17
 6 -10 -5 106.19 15.7
 -6 -10 5 86.69 14.2
 -6 -10 5 116.49 16.4
 6 10 -5 111.79 14
 6 10 -5 112.59 15
 -6 10 5 74.29 14.2
 6 10 -5 111.09 13.9
 -6 10 5 97.09 14.3
 -6 10 5 95.19 15.4
 -6 10 5 87.39 18.2
 -6 10 5 117.09 14.7
 -6 10 5 89.99 14
 -4 -10 5 149.29 18.2
 4 -10 -5 125.29 17
 -4 -10 5 137.19 20.8
 4 -10 -5 128.59 16.8
 -4 -10 5 99.89 15.1
 -4 10 5 154.38 19.1
 -4 10 5 121.19 16.4
 4 10 -5 118.49 15.3
 -4 10 5 140.19 20.4
 -4 10 5 127.59 15.3
 -4 10 5 150.88 17.7
 -4 10 5 132.09 17.5
 -4 10 5 120.09 17.8
 4 10 -5 122.19 17.5
 4 10 -5 140.39 18.8
 2 -10 -5 -4.7 10.6
 2 -10 -5 25.8 9.8
 -2 -10 5 10.2 9.4
 -2 -10 5 41.6 12.8
 -2 10 5 21.7 9.4
 -2 10 5 4 11.5
 2 10 -5 11.3 9.5
 -2 10 5 12.4 10
 -2 10 5 23.7 9.5
 2 10 -5 0.3 10.2
 -2 10 5 1 9.8
 -2 10 5 8 9.8
 -2 10 5 25.8 10.4
 -2 10 5 22 10.6
 2 10 -5 16.3 8.2
 0 -10 -5 68.19 11.6
 0 -10 5 64.89 11.9
 0 -10 5 82.49 12.1
 0 10 5 45.7 11.3
 0 10 -5 57.79 12.8
 0 10 5 53.49 13.3
 0 10 5 42.2 12.1
 0 10 5 49 11.5
 0 10 5 31.8 12.9
 0 10 5 53.49 10.7
 0 10 -5 62.19 10.9
 0 10 5 50.49 12.2
 0 10 5 42.7 11
 2 -10 5 67.09 11.6
 2 -10 5 67.59 11.4
 -2 -10 -5 48.1 12.9
 2 10 5 55.49 12.3
 2 10 5 58.09 11.8
 2 10 5 79.79 11.6
 -2 10 -5 61.79 13.5
 2 10 5 47.9 11.6
 2 10 5 64.29 12.6
 2 10 5 90.59 13.6
 2 10 5 81.99 15.5
 -2 10 -5 66.59 11.5
 4 -10 5 33 11.3
 4 -10 5 14.1 9.6
 4 -10 5 12.5 10.9
 -4 -10 -5 28.7 11.8
 4 10 5 35.6 10.8
 -4 10 -5 8.5 11.3
 4 10 5 9.7 9
 4 10 5 12.5 10.4
 4 10 5 20.5 11.3
 4 10 5 8.2 10.4
 4 10 5 21 12
 -4 10 -5 26.3 9.8
 4 10 5 17.9 10.4
 6 -10 5 15.5 10.1
 6 -10 5 10.8 10.1
 -6 -10 -5 12.8 12.5
 6 -10 5 10.9 8.8
 6 10 5 27.1 11
 -6 10 -5 29.3 12.8
 6 10 5 18.9 10.6
 6 10 5 26.3 10.6
 6 10 5 15.4 11.3
 -6 10 -5 32.3 10.3
 6 10 5 6 10.4
 6 10 5 16.7 11.4
 8 -10 5 77.69 12.3
 8 -10 5 69.29 11.8
 -8 -10 -5 72.29 14.8
 8 -10 5 60.39 11.3
 8 10 5 63.59 12.7
 8 10 5 67.89 12.9
 -8 10 -5 90.69 13.4
 8 10 5 60.39 12.6
 8 10 5 77.29 13.3
 8 10 5 85.09 15.1
 -8 10 -5 57.89 13.6
 10 -10 5 56.29 10.9
 10 -10 5 80.79 11.8
 -10 -10 -5 52.59 15.1
 10 10 5 56.79 11.7
 10 10 5 61.49 12.7
 10 10 5 39.4 11.9
 10 10 5 81.49 14
 -10 10 -5 50.39 11.6
 10 10 5 38.5 11
 -10 10 -5 46.9 12.9
 -12 -10 -5 -1.1 12.3
 12 -10 5 15.9 6.9
 12 -10 5 24.7 9.3
 12 -10 5 17.5 9.1
 12 10 5 14.5 9.9
 12 10 5 -2.7 9.9
 12 10 5 -2.1 11.5
 -14 -10 -5 116.49 17.4
 14 -10 5 110.59 14.6
 14 -10 5 101.79 11.8
 14 -10 5 85.69 11.7
 -14 10 -5 77.09 11.8
 14 10 5 99.39 14.6
 14 10 5 120.09 17.3
 14 10 5 111.89 16.6
 16 -10 5 48.6 8.3
 -16 -10 -5 31.7 8.5
 16 -10 5 51.09 8.5
 16 10 5 45.7 9.2
 -16 10 -5 33.4 10.1
 16 10 5 42 6.8
 -18 -10 -5 49.2 10
 18 -10 5 68.29 9.6
 18 -10 5 58.19 7.9
 -18 -10 -5 43.7 11
 18 10 5 65.19 7.9
 -18 10 -5 53.49 9.8
 18 10 5 59.09 8.8
 -20 -10 -5 51.19 8.4
 20 -10 5 60.09 8.2
 -20 10 -5 55.69 8.7
 20 10 5 58.29 7.4
 -27 -11 5 14.1 6.3
 27 -11 -5 4.1 4.6
 25 -11 -5 232.08 17
 25 -11 -5 225.88 16.4
 -25 -11 5 195.58 16.4
 -25 11 5 205.08 17.4
 23 -11 -5 201.48 16.3
 -23 -11 5 179.38 16.4
 23 -11 -5 130.29 14.1
 -23 -11 5 193.28 17.8
 23 11 -5 164.48 13.9
 -23 11 5 157.28 14.8
 21 -11 -5 28.1 7.2
 -21 -11 5 29.1 7.8
 -21 -11 5 25.8 8.4
 21 -11 -5 49.8 9.9
 21 -11 -5 33.4 9.4
 -21 11 5 22.4 11
 21 11 -5 35.2 7.5
 -19 -11 5 211.28 20.9
 19 -11 -5 133.79 17.6
 19 -11 -5 174.78 18.8
 -19 -11 5 228.18 22
 19 -11 -5 203.88 20
 -19 11 5 157.38 17.6
 19 11 -5 192.88 15.5
 17 -11 -5 5.4 10.6
 -17 -11 5 1.8 12.7
 17 -11 -5 3.9 9.7
 17 -11 -5 1 7.9
 -17 -11 5 -15.5 9.9
 17 11 -5 -4.3 7.8
 -17 11 5 3.7 10.5
 -17 11 5 4.6 12.2
 -15 -11 5 181.78 20.3
 15 -11 -5 173.18 19.8
 -15 -11 5 216.08 23.6
 15 -11 -5 172.18 22
 15 -11 -5 172.58 22
 -15 11 5 177.38 23.3
 15 11 -5 203.48 19.6
 -15 11 5 173.78 20.4
 -15 11 5 170.88 21.8
 13 -11 -5 119.19 17.7
 -13 -11 5 142.99 17.7
 -13 -11 5 133.49 17.3
 13 -11 -5 157.78 20.9
 13 11 -5 126.99 14.9
 13 11 -5 136.79 16.8
 -13 11 5 111.39 17.3
 13 11 -5 103.09 14.9
 -13 11 5 138.69 19
 -13 11 5 139.59 20.2
 11 -11 -5 14.9 11.1
 11 -11 -5 12.8 11.8
 -11 -11 5 16.3 9.6
 -11 -11 5 9.2 11.7
 11 -11 -5 21.5 12
 -11 11 5 12.5 11.4
 -11 11 5 2.1 11.3
 11 11 -5 7.8 9.8
 11 11 -5 17.8 10.1
 11 11 -5 21.8 10
 -11 11 5 14.7 13.2
 -9 -11 5 504.15 37.6
 9 -11 -5 482.15 35.7
 9 -11 -5 514.75 36.6
 9 -11 -5 507.15 37.8
 -9 -11 5 511.35 35.3
 -9 -11 5 508.95 38.3
 -9 11 5 478.65 39.9
 9 11 -5 508.05 37.1
 9 11 -5 496.85 36.2
 9 11 -5 491.65 35.2
 -9 11 5 508.35 37.6
 -9 11 5 505.45 37.7
 -7 -11 5 196.68 21.8
 7 -11 -5 188.88 20.3
 7 -11 -5 182.78 20.4
 -7 -11 5 169.68 22.5
 7 11 -5 202.28 21.7
 -7 11 5 210.68 22.7
 7 11 -5 193.68 18.2
 -7 11 5 170.38 21.2
 -7 11 5 198.88 26
 7 11 -5 172.28 19.8
 -7 11 5 158.48 18.1
 -7 11 5 160.58 20
 -5 -11 5 312.77 28.2
 5 -11 -5 337.27 28
 -5 -11 5 328.87 29.1
 5 -11 -5 334.67 27.4
 -5 11 5 357.86 30.4
 -5 11 5 347.57 28.4
 5 11 -5 326.57 25.8
 -5 11 5 333.27 28.3
 5 11 -5 332.67 28.3
 5 11 -5 327.47 26.9
 -5 11 5 345.87 29.4
 -5 11 5 343.27 26.2
 -5 11 5 309.47 33
 3 -11 -5 285.57 27.6
 -3 -11 5 334.97 28
 3 -11 -5 339.37 27.6
 -3 -11 5 300.57 24.5
 3 11 -5 314.57 25.2
 -3 11 5 322.87 29
 -3 11 5 336.57 26.1
 -3 11 5 299.27 26.9
 3 11 -5 339.17 26.2
 -3 11 5 310.97 28.1
 3 11 -5 298.07 27.6
 1 -11 -5 61.89 12.8
 1 -11 -5 35 13.3
 -1 -11 5 58.29 11.8
 -1 -11 5 44.9 12
 -1 11 5 66.09 13.2
 -1 11 5 63.09 12.4
 1 11 -5 67.19 13.5
 -1 11 5 71.19 14.8
 1 11 -5 53.39 11.5
 -1 11 5 34.2 12.1
 1 11 -5 66.19 11.2
 1 -11 5 831.52 54.59
 1 -11 5 862.51 55.49
 -1 -11 -5 839.32 56.29
 1 11 5 829.32 55.39
 1 11 5 849.72 58.09
 1 11 5 872.21 55.49
 1 11 5 873.31 55.79
 1 11 5 863.01 55.49
 1 11 5 852.71 54.79
 -1 11 -5 858.41 56.59
 -1 11 -5 830.02 54.49
 -3 -11 -5 81.49 13.8
 -3 -11 -5 69.59 14.3
 3 -11 5 84.99 11.9
 3 -11 5 56.99 10.4
 -3 11 -5 98.09 15.2
 3 11 5 59.69 11.5
 3 11 5 78.19 15.4
 3 11 5 83.29 13.9
 -3 11 -5 77.29 12.2
 3 11 5 74.69 12.9
 3 11 5 64.59 13.5
 3 11 5 81.19 13.2
 -5 -11 -5 508.75 37
 5 -11 5 476.95 35
 5 -11 5 511.25 38.3
 5 -11 5 481.95 35
 5 11 5 527.65 36.9
 -5 11 -5 533.65 37.8
 5 11 5 581.34 37.7
 5 11 5 532.55 37.7
 5 11 5 573.84 36.7
 5 11 5 465.25 36
 -5 11 -5 469.85 35.3
 5 11 5 464.65 37
 7 -11 5 320.37 26.1
 7 -11 5 326.37 26
 -7 -11 -5 301.97 27
 7 -11 5 301.77 24.1
 -7 11 -5 277.97 24.7
 7 11 5 298.87 26.6
 7 11 5 290.67 23.7
 7 11 5 330.27 25.5
 7 11 5 273.17 23
 -7 11 -5 322.67 26.8
 7 11 5 314.77 25.9
 9 -11 5 137.59 16.1
 -9 -11 -5 114.69 16.1
 9 -11 5 104.99 13.5
 9 11 5 99.29 13.8
 -9 11 -5 116.19 16.9
 9 11 5 101.69 14.4
 9 11 5 90.69 13
 11 -11 5 325.67 24.9
 11 -11 5 333.07 24.5
 -11 -11 -5 305.77 26.9
 11 11 5 292.47 24
 11 11 5 315.17 25
 -13 -11 -5 2.3 10.6
 13 -11 5 24.3 6
 13 -11 5 23.1 6
 -13 -11 -5 30.4 7.3
 13 11 5 18.3 6.7
 13 11 5 46.8 7.3
 -15 -11 -5 82.39 11
 -15 -11 -5 89.29 12.3
 15 -11 5 90.49 11.2
 15 -11 5 95.59 11.3
 15 11 5 77.79 10.5
 15 11 5 103.69 11.8
 -17 -11 -5 183.38 15.9
 17 -11 5 164.58 13.6
 17 -11 5 186.28 14.3
 17 11 5 198.48 15.3
 24 -12 -5 2.5 4.6
 -24 -12 5 5.3 4.1
 24 -12 -5 3.8 4.6
 -24 12 5 25.2 6
 22 -12 -5 672.83 40
 -22 -12 5 624.94 40.2
 22 -12 -5 610.94 39.9
 -22 -12 5 698.43 40.2
 22 12 -5 601.64 39
 -22 12 5 617.64 40.4
 20 -12 -5 239.48 19.9
 20 -12 -5 241.58 19.3
 -20 -12 5 252.37 20.3
 -20 -12 5 249.28 18.2
 -20 12 5 199.78 18.3
 20 12 -5 213.98 17.5
 18 -12 -5 311.97 24.6
 -18 -12 5 313.17 22.6
 18 -12 -5 235.68 22.4
 -18 -12 5 320.07 23.4
 -18 12 5 334.67 25.9
 18 12 -5 342.57 22.8
 -16 -12 5 458.75 31.2
 16 -12 -5 392.36 31.3
 16 -12 -5 458.55 32.4
 -16 -12 5 423.36 31.2
 -16 12 5 437.66 31.4
 -16 12 5 453.75 31
 16 12 -5 445.66 29.6
 14 -12 -5 58.69 13
 14 -12 -5 74.79 12.5
 14 -12 -5 77.69 13.3
 -14 -12 5 80.19 11.4
 -14 -12 5 70.59 13.8
 -14 12 5 74.59 12.6
 14 12 -5 80.29 10.1
 -14 12 5 78.69 14.8
 -14 12 5 55.69 12.7
 12 -12 -5 730.43 47.6
 -12 -12 5 745.43 48.9
 -12 -12 5 723.23 46.7
 12 12 -5 709.33 46.6
 -12 12 5 694.53 46.7
 -12 12 5 739.23 48.8
 -12 12 5 667.23 48.1
 12 12 -5 750.12 47
 -10 -12 5 230.38 23.3
 -10 -12 5 209.68 22
 10 -12 -5 213.68 19.9
 -10 -12 5 205.18 19.5
 10 -12 -5 168.48 20.2
 10 -12 -5 170.88 22.4
 10 12 -5 200.18 21
 -10 12 5 214.98 24.6
 -10 12 5 226.78 19.6
 10 12 -5 206.38 20.8
 -10 12 5 194.48 21.8
 -8 -12 5 374.06 31.1
 8 -12 -5 382.36 31.4
 8 -12 -5 384.26 29.1
 8 -12 -5 347.77 29.2
 -8 -12 5 396.86 30.8
 -8 12 5 387.16 33.1
 -8 12 5 409.96 31.6
 8 12 -5 386.16 30.6
 8 12 -5 359.56 27.3
 -8 12 5 375.26 30.6
 8 12 -5 360.16 27.5
 -6 -12 5 295.07 24.8
 6 -12 -5 324.27 26.3
 -6 -12 5 313.97 28
 6 -12 -5 314.57 28.9
 6 -12 -5 275.77 25.9
 6 12 -5 327.67 24.5
 -6 12 5 315.27 26.1
 -6 12 5 355.86 28.6
 -6 12 5 329.37 28
 6 12 -5 331.37 27.6
 6 12 -5 303.97 23.9
 -6 12 5 298.57 31.1
 4 -12 -5 99.69 14.6
 -4 -12 5 111.99 15.3
 4 -12 -5 83.69 14.3
 -4 -12 5 124.19 17.8
 -4 12 5 93.99 15.6
 -4 12 5 136.99 18.6
 4 12 -5 135.89 16.7
 -4 12 5 121.39 15.3
 4 12 -5 144.59 19.2
 -4 12 5 108.29 15.5
 4 12 -5 102.79 12.4
 2 -12 -5 657.33 45.5
 -2 -12 5 710.53 46.4
 -2 -12 5 764.12 47.4
 -2 12 5 636.34 46.9
 -2 12 5 686.53 47.4
 -2 12 5 704.23 49.1
 2 12 -5 689.13 45.4
 2 12 -5 736.73 47.9
 2 12 -5 680.63 45.5
 0 -12 5 162.78 18.5
 0 -12 5 196.88 21.2
 0 -12 -5 176.18 21.6
 0 12 -5 193.78 21.3
 0 12 5 160.58 19.7
 0 12 5 151.58 18.2
 0 12 5 140.49 19.7
 0 12 -5 173.08 18.2
 -2 -12 -5 282.67 25.7
 2 -12 5 260.87 22.5
 2 -12 5 261.97 24
 2 12 5 258.37 24.6
 2 12 5 248.98 27
 -2 12 -5 270.87 24.8
 -4 -12 -5 317.87 26.5
 4 -12 5 400.16 29.5
 -4 -12 -5 368.66 28.1
 4 -12 5 392.76 27.7
 4 12 5 387.26 27.9
 4 12 5 364.16 28.1
 4 12 5 380.86 29.9
 -4 12 -5 427.26 30.3
 -6 -12 -5 11.3 7.2
 6 -12 5 8.2 8.9
 -6 -12 -5 24 11.5
 6 12 5 3 8.3
 6 12 5 15.9 10.1
 -6 12 -5 18.5 11
 6 12 5 18.6 8.9
 8 -12 5 376.06 24.9
 8 -12 5 330.77 24
 -8 -12 -5 301.67 23.2
 -8 -12 -5 288.27 23.5
 -8 12 -5 354.86 24.9
 8 12 5 263.07 22.4
 10 -12 5 66.89 10
 -10 -12 -5 67.59 9.4
 -10 -12 -5 90.49 12.4
 10 -12 5 74.09 9.5
 10 12 5 69.19 10.4
 -10 12 -5 76.59 11
 12 -12 5 69.39 8.5
 12 -12 5 81.49 11
 -12 -12 -5 73.29 10.9
 12 12 5 56.89 9.1
 14 -12 5 132.39 11.6
 -14 -12 -5 125.49 12.3
 14 -12 5 125.99 11.5
 14 12 5 122.19 12.4
 -19 -13 5 147.39 13
 -19 -13 5 199.28 14.5
 19 -13 -5 158.78 14.1
 19 -13 -5 128.39 12.5
 -19 13 5 149.59 14.5
 19 13 -5 142.89 11.3
 17 -13 -5 10.3 6.4
 -17 -13 5 5.6 6.7
 17 -13 -5 13.2 7.7
 -17 -13 5 19.2 8.1
 17 13 -5 13.3 6.1
 -17 13 5 26.6 8.7
 -15 -13 5 93.39 11.6
 15 -13 -5 67.69 10.3
 15 -13 -5 65.99 10.6
 -15 13 5 64.49 9.8
 15 13 -5 99.69 10
 -15 13 5 78.59 11.2
 13 -13 -5 89.29 11.8
 13 -13 -5 72.99 13.2
 -13 -13 5 79.09 11.9
 -13 13 5 107.89 15.6
 -13 13 5 81.89 11.6
 13 13 -5 80.59 11
 -11 -13 5 4.9 7.1
 11 -13 -5 18.1 7.4
 -11 13 5 10.7 10.1
 -11 13 5 14.5 9.6
 11 13 -5 4.2 7.3
 11 13 -5 7.1 8.6
 -9 -13 5 255.47 22.4
 9 -13 -5 252.37 20.9
 9 -13 -5 216.58 20.5
 -9 -13 5 266.57 22.1
 9 13 -5 273.37 21.7
 -9 13 5 231.78 20.1
 9 13 -5 240.58 21.1
 -9 13 5 260.17 23.5
 7 -13 -5 51.49 10.4
 7 -13 -5 37.7 8.8
 -7 -13 5 41 8.6
 -7 -13 5 37.5 10
 7 13 -5 48.3 10.7
 7 13 -5 59.79 10.3
 -7 13 5 36.2 9
 -7 13 5 56.09 10.5
 -5 -13 5 192.18 20.7
 5 -13 -5 229.18 20.6
 -5 -13 5 207.98 18.4
 5 -13 -5 224.38 19.4
 5 13 -5 208.38 19.4
 -5 13 5 242.08 22.1
 5 13 -5 216.48 18.8
 -5 13 5 214.78 21.6
 -3 -13 5 259.67 21.5
 -3 -13 5 290.17 22.9
 3 -13 -5 296.17 23.8
 -3 13 5 245.78 22.1
 3 13 -5 326.67 24.2
 3 13 -5 260.37 20.2
 -1 -13 5 26.6 8.6
 1 -13 -5 6.3 10.2
 -1 -13 5 4.1 8.7
 1 -13 -5 4.5 10.3
 -1 13 5 15.1 8
 1 13 -5 17.9 7.7
 -1 13 5 19.5 10.6
 1 -13 5 144.69 16.6
 -1 -13 -5 137.49 17.8
 1 -13 5 149.19 15.3
 -1 -13 -5 131.99 17.8
 -1 13 -5 137.89 17.5
 1 13 5 110.39 16.8
 1 13 5 118.29 15.6
 -3 -13 -5 -2.1 7.2
 3 -13 5 -0.8 7.5
 3 -13 5 -0.8 6.6
 -3 -13 -5 14.5 9.8
 3 13 5 -9 8.1
 -3 13 -5 13.8 7.2
 3 13 5 15.7 9.4
 5 -13 5 67.09 9.9
 -5 -13 -5 58.59 11.3
 -5 -13 -5 64.89 11.9
 -5 13 -5 83.89 11.7
 5 13 5 86.69 11
 5 13 5 70.99 9.7
 7 -13 5 125.89 11.5
 -7 -13 -5 127.89 12.7
 -7 -13 -5 104.49 13.5
 -7 13 -5 100.19 13.5
 9 -13 5 21.5 5.1
 -9 -13 -5 9.6 5.6
 9 -13 5 22.9 5.6
 -9 -13 -5 23.2 7.9
 -9 13 -5 19.2 7.2
 11 -13 5 207.38 15.1
 11 -13 5 199.68 14.2
 14 -14 -5 13 6.6
 -14 -14 5 15.4 5
 -14 14 5 7.4 6.4
 14 14 -5 24.2 5.9
 12 -14 -5 9.4 5.2
 -12 -14 5 1.4 7
 12 14 -5 -0.7 5.9
 -12 14 5 -5.5 5.9
 -12 14 5 -6.3 4.4
 -10 -14 5 0.4 7.2
 10 -14 -5 -1.5 7.1
 10 14 -5 -7.3 5.7
 10 14 -5 15 6.8
 -10 14 5 -6.7 6.8
 -10 14 5 2 7
 8 -14 -5 -2.5 6.2
 -8 -14 5 1.9 6.9
 -8 -14 5 -7.9 6.9
 8 -14 -5 -0.5 5.4
 8 14 -5 4.7 6.8
 -8 14 5 -5.9 7.3
 8 14 -5 2.6 6.5
 -8 14 5 6 7.5
 -6 -14 5 0.3 7
 6 -14 -5 9.3 5.9
 6 -14 -5 7.9 7.3
 -6 -14 5 -0.5 6.7
 -6 14 5 -5.5 7.7
 6 14 -5 2.5 4.6
 6 14 -5 -5.2 4.9
 4 -14 -5 18.4 8
 -4 -14 5 -2.7 6.9
 4 -14 -5 -1 8.5
 -4 -14 5 1 6.9
 4 14 -5 -7.1 6
 -4 14 5 7.7 8.4
 4 14 -5 6.5 7.5
 2 -14 -5 9.4 5.8
 -2 -14 5 -0.6 6.8
 2 -14 -5 -4.8 8
 -2 -14 5 8.6 6.4
 -2 14 5 11 7.8
 2 14 -5 3.1 5.5
 0 -14 -5 6.6 8
 0 -14 -5 0.5 7.7
 0 -14 5 3.5 5.7
 0 -14 5 -4.5 6.3
 0 14 -5 -0.2 5.3
 0 14 5 -6.1 7.6
 2 -14 5 16.3 6.8
 -2 -14 -5 15 6.1
 -2 -14 -5 23.6 7.5
 -2 14 -5 11.9 8
 2 14 5 16.4 5.3
 -4 -14 -5 28.4 8.3
 4 -14 5 21.9 6.6
 4 14 5 44.5 6.8
 -4 14 -5 43.5 8
 6 -14 5 15.3 5.7
 -6 -14 -5 16.2 6.8
 -6 14 -5 24.6 6.4
 38 0 -6 25.2 4.9
 38 0 -6 28.3 5.1
 -38 0 6 25.5 7.9
 36 0 -6 202.58 15.9
 -36 0 6 167.38 18.9
 36 0 -6 201.68 17.8
 -34 0 6 206.18 19.9
 34 0 -6 234.48 19
 34 0 -6 224.48 18
 34 0 -6 213.48 20.3
 32 0 -6 251.27 22.7
 -32 0 6 216.98 24.8
 32 0 -6 214.48 20.2
 32 0 -6 215.28 18.7
 30 0 -6 851.61 53.49
 30 0 -6 857.91 56.59
 30 0 -6 820.02 54.69
 -30 0 6 894.01 58.49
 -28 0 6 501.05 37.7
 28 0 -6 484.15 34
 28 0 -6 490.05 37.6
 -28 0 6 521.75 40
 28 0 -6 515.55 35.8
 26 0 -6 385.56 31.5
 -26 0 6 325.07 33.6
 -26 0 6 382.06 33.3
 26 0 -6 374.46 27.6
 26 0 -6 428.76 29
 24 0 -6 8.1 6.7
 24 0 -6 12.7 7.2
 24 0 -6 15.7 6.4
 22 0 -6 357.26 25.8
 22 0 -6 383.76 26.7
 22 0 -6 365.16 26.3
 20 0 -6 306.47 22.5
 20 0 -6 353.46 24.2
 20 0 -6 289.87 22.4
 18 0 -6 180.88 14.2
 -18 0 6 165.08 16.2
 18 0 -6 179.68 15.2
 18 0 -6 153.08 13.7
 16 0 -6 990.3 61.19
 -16 0 6 1019.9 61.39
 16 0 -6 1072.49 61.49
 -16 0 6 990.5 61.99
 -14 0 6 123.29 10.6
 -14 0 6 128.89 12.6
 14 0 -6 140.09 10.7
 -12 0 6 413.66 27
 12 0 -6 432.76 26.5
 10 0 -6 2056.29 117.09
 -10 0 6 2011.2 116.99
 -10 0 6 1955.4 117.29
 -8 0 6 37.2 4.5
 -8 0 6 30.9 4.9
 8 0 -6 36.2 3.4
 6 0 -6 4273.97 244.68
 -6 0 6 4081.09 245.28
 -6 0 6 4262.67 244.68
 -6 0 6 4358.66 245.08
 -4 0 6 1150.48 66.19
 -4 0 6 1110.79 66.19
 -2 0 6 794.02 46.5
 -2 0 6 768.82 46.1
 0 0 6 1808.02 104.59
 0 0 6 1861.61 105.19
 0 0 6 1725.53 105.59
 2 0 6 70.09 8
 2 0 6 65.99 8.3
 4 0 6 3772.82 212.48
 4 0 6 3687.23 211.98
 4 0 6 3698.73 212.38
 4 0 6 3448.75 211.98
 6 0 6 80.79 8.3
 6 0 6 93.79 8.8
 6 0 6 69.39 8.7
 6 0 6 84.59 10.4
 8 0 6 1266.97 80.49
 8 0 6 1359.66 78.89
 8 0 6 1385.46 79.39
 8 0 6 1275.17 78.79
 10 0 6 1683.13 100.59
 10 0 6 1636.44 101.29
 10 0 6 1704.93 100.69
 10 0 6 1732.63 100.09
 12 0 6 122.49 13
 12 0 6 138.09 14
 12 0 6 118.69 12.2
 12 0 6 117.49 13.8
 14 0 6 956.1 58.89
 14 0 6 932.21 59.39
 14 0 6 960.6 58.69
 16 0 6 202.18 18.2
 16 0 6 150.38 19.4
 16 0 6 189.28 16.7
 16 0 6 187.68 19.5
 16 0 6 202.58 18.4
 16 0 6 163.48 18.5
 16 0 6 199.18 21.9
 16 0 6 192.18 20.1
 16 0 6 176.28 17.5
 18 0 6 794.12 51.49
 18 0 6 770.42 51.79
 18 0 6 769.12 50.19
 18 0 6 854.51 51.59
 18 0 6 791.32 51.79
 18 0 6 811.22 53.69
 18 0 6 772.42 50.09
 18 0 6 787.12 50.09
 18 0 6 812.52 50.79
 20 0 6 221.48 18.7
 20 0 6 196.08 18.8
 20 0 6 190.68 18.9
 20 0 6 209.98 20
 20 0 6 232.58 18.2
 20 0 6 213.78 20.7
 20 0 6 235.88 26.3
 20 0 6 194.68 21.7
 20 0 6 190.18 20.3
 22 0 6 2.8 8.4
 22 0 6 23.4 9.4
 22 0 6 14.4 8.3
 22 0 6 20.1 7.9
 22 0 6 10.5 8.4
 22 0 6 7 9.2
 24 0 6 147.29 15.6
 24 0 6 150.28 15.2
 24 0 6 140.09 14.2
 24 0 6 132.29 15.8
 24 0 6 124.19 13.6
 26 0 6 121.99 12.1
 26 0 6 103.59 12.3
 26 0 6 94.49 12.1
 -28 0 -6 100.59 10.2
 28 0 6 92.59 9.9
 28 0 6 146.09 10.7
 -37 -1 6 8.6 8.5
 37 -1 -6 15.1 5
 37 -1 -6 14.8 5.1
 37 1 -6 11 4.1
 -37 1 6 9.6 9
 37 1 -6 14.9 5.9
 35 -1 -6 44.7 7.9
 35 -1 -6 29.4 5.8
 -35 -1 6 37.4 11.8
 35 1 -6 29 8.2
 35 1 -6 42.1 6.5
 -35 1 6 -1.4 11.3
 -33 -1 6 79.19 15.9
 33 -1 -6 83.09 13.4
 33 -1 -6 108.49 13
 33 -1 -6 110.99 14.3
 33 1 -6 113.69 15.7
 33 1 -6 70.89 11.5
 33 1 -6 124.69 13.1
 -33 1 6 159.58 20.1
 31 -1 -6 223.98 21.2
 31 -1 -6 293.57 21.9
 -31 -1 6 277.97 24.5
 31 -1 -6 288.77 25.6
 31 1 -6 312.17 25
 31 1 -6 287.57 23.4
 31 1 -6 273.67 22
 -31 1 6 302.37 28.1
 29 -1 -6 448.56 30.1
 29 -1 -6 460.95 32.1
 29 -1 -6 456.75 34.3
 -29 -1 6 389.66 35.9
 29 1 -6 433.66 31.5
 -29 1 6 426.56 35.8
 -29 1 6 423.96 34.2
 29 1 -6 396.56 30.1
 29 1 -6 428.66 32.9
 -27 -1 6 339.87 29
 -27 -1 6 314.17 31.1
 27 -1 -6 355.26 30
 27 -1 -6 322.17 24.6
 27 1 -6 354.76 28.6
 -27 1 6 327.87 30.7
 -27 1 6 323.37 29.6
 27 1 -6 322.87 24.9
 27 1 -6 338.47 26.4
 27 1 -6 305.77 23.6
 25 -1 -6 29.2 8.8
 25 -1 -6 48.5 9
 25 -1 -6 39.8 8.7
 25 1 -6 38.9 9.7
 25 1 -6 45.9 8
 25 1 -6 45.9 8.9
 23 -1 -6 1117.19 70.69
 23 -1 -6 1196.68 70.29
 23 1 -6 1171.08 70.29
 23 1 -6 1153.68 70.49
 23 1 -6 1102.09 69.99
 21 -1 -6 38 7.8
 21 -1 -6 49.99 8.7
 21 -1 -6 54.49 8.2
 21 1 -6 55.89 8.4
 21 1 -6 36.8 7.5
 21 1 -6 51.09 8.2
 19 -1 -6 1327.77 81.79
 19 -1 -6 1361.66 81.79
 19 1 -6 1293.37 81.29
 19 1 -6 1392.16 81.49
 19 1 -6 1347.57 82.29
 -19 1 6 1427.66 82.29
 17 -1 -6 1073.69 65.89
 -17 -1 6 1064.39 65.49
 17 -1 -6 1112.29 65.69
 17 1 -6 1066.39 65.39
 -17 1 6 1113.79 66.29
 17 1 -6 1061.69 66.39
 17 1 -6 1122.19 65.39
 -15 -1 6 1119.69 69.09
 15 -1 -6 1182.68 67.99
 -15 -1 6 1142.09 67.39
 15 -1 -6 1109.69 67.59
 15 1 -6 1109.49 67.19
 15 1 -6 1099.29 68.69
 -15 1 6 1140.09 67.89
 -13 -1 6 247.98 17.1
 13 -1 -6 267.07 17.7
 -13 -1 6 234.88 18.5
 13 1 -6 270.87 17.1
 -13 1 6 251.37 18
 -11 -1 6 903.91 52.19
 11 -1 -6 886.91 52.59
 -11 -1 6 858.41 53.19
 -11 1 6 855.41 52.39
 9 -1 -6 742.33 42
 -9 -1 6 666.93 42.4
 -9 -1 6 729.33 41.7
 9 -1 -6 673.63 40.5
 -9 1 6 691.63 41.9
 9 1 -6 683.23 40.8
 -7 -1 6 967.3 56.19
 -7 -1 6 868.01 56.59
 7 -1 -6 985.1 56.29
 7 1 -6 983.9 55.79
 -7 1 6 944.51 56.49
 -7 1 6 995.3 56.29
 -7 1 6 925.71 55.59
 -5 -1 6 106.09 7.9
 5 1 -6 106.59 7.8
 -5 1 6 113.89 8
 -5 1 6 96.99 8.6
 -3 -1 6 1067.69 60.39
 3 1 -6 1050.29 60.29
 -3 1 6 947.11 60.29
 -3 1 6 1026.7 60.39
 -3 1 6 1029.9 59.99
 -1 -1 6 59.59 6.2
 -1 -1 6 46.5 5.8
 -1 -1 6 53.39 5.7
 1 1 -6 56.59 6.3
 -1 1 6 47 6.2
 -1 1 6 52.29 6.1
 -1 1 6 48.4 4.6
 1 -1 6 1384.96 77.89
 1 -1 6 1314.47 78.59
 1 -1 6 1335.97 78.09
 1 1 6 1325.27 78.69
 1 1 6 1252.47 77.09
 1 1 6 1348.17 78.49
 3 -1 6 678.23 39.8
 3 -1 6 665.33 40.8
 3 -1 6 670.43 40.4
 3 -1 6 601.44 39.7
 3 1 6 660.63 40.5
 3 1 6 683.83 41
 5 -1 6 1598.14 91.99
 5 -1 6 1650.33 91.59
 5 -1 6 1413.36 92.99
 5 -1 6 1575.84 92.29
 5 -1 6 1476.95 91.49
 5 1 6 1549.05 92.39
 5 1 6 1579.04 92.19
 5 1 6 1576.64 91.79
 7 -1 6 749.03 48.8
 7 -1 6 796.22 47
 7 -1 6 777.72 46.5
 7 -1 6 750.72 46.5
 7 1 6 755.32 46.4
 7 1 6 714.93 47.3
 7 1 6 790.22 47.1
 7 1 6 738.33 46.2
 9 -1 6 69.49 9.1
 9 -1 6 70.59 9.9
 9 -1 6 69.49 9.4
 9 -1 6 57.79 9
 9 1 6 60.59 8.9
 9 1 6 78.89 10.2
 9 1 6 64.39 9.2
 9 1 6 65.39 8.9
 11 -1 6 77.79 9.4
 11 -1 6 81.99 10.8
 11 -1 6 75.79 10.1
 11 -1 6 82.99 11.6
 11 1 6 61.79 8.8
 11 1 6 81.19 11.2
 -11 1 -6 67.89 9.7
 11 1 6 94.69 11.5
 11 1 6 80.99 10.4
 13 -1 6 263.97 21.1
 13 -1 6 265.27 19.8
 13 -1 6 237.08 20.3
 13 1 6 243.08 20.4
 13 1 6 225.88 18.7
 13 1 6 266.97 19.6
 15 -1 6 18.8 10.3
 15 -1 6 15.1 11.9
 15 -1 6 24 9.9
 15 -1 6 37.6 9.2
 15 -1 6 26 7.6
 15 -1 6 11.1 7.8
 15 1 6 10.5 10
 15 1 6 10.8 7.5
 15 1 6 8.5 9.7
 15 1 6 11.2 7.1
 17 -1 6 580.74 38.3
 17 -1 6 574.14 39.6
 17 -1 6 584.24 41.2
 17 -1 6 616.64 38
 17 -1 6 579.64 39.5
 17 -1 6 563.94 38
 17 -1 6 580.24 38.6
 17 -1 6 550.24 39.6
 17 -1 6 518.15 39
 17 -1 6 591.64 38.4
 17 1 6 559.54 39.5
 17 1 6 592.64 40.6
 17 1 6 552.34 37.3
 -17 1 -6 541.05 42.5
 17 1 6 568.24 41.7
 17 1 6 564.94 39.4
 17 1 6 627.64 38.5
 17 1 6 527.55 38
 17 1 6 547.35 37.7
 19 -1 6 40.7 8.9
 19 -1 6 32.2 10
 19 -1 6 42.4 10.7
 19 -1 6 45.8 9.6
 19 -1 6 32.1 9.2
 19 -1 6 54.89 11.7
 19 -1 6 39 9.1
 19 -1 6 35.3 9.3
 19 -1 6 53.49 11.6
 19 1 6 34.8 10.3
 19 1 6 27.3 10.5
 19 1 6 51.29 9.3
 19 1 6 45.1 9.6
 19 1 6 45.9 10.7
 19 1 6 52.89 12.4
 -19 1 -6 61.09 14.8
 19 1 6 52.79 9.7
 19 1 6 56.39 9.9
 21 -1 6 192.68 19.2
 21 -1 6 158.98 17.4
 21 -1 6 196.88 18.8
 21 -1 6 154.68 19.4
 21 -1 6 194.28 17.9
 21 -1 6 173.98 18.5
 21 -1 6 160.78 16.2
 21 -1 6 172.68 17.1
 21 1 6 191.08 18.8
 21 1 6 180.58 18.1
 21 1 6 212.78 17.6
 21 1 6 183.68 18.1
 21 1 6 191.48 19
 21 1 6 194.28 21
 21 1 6 210.68 21
 -21 1 -6 185.88 21.4
 23 -1 6 291.77 25.7
 23 -1 6 348.57 28.1
 23 -1 6 328.87 25.4
 23 -1 6 435.66 27.6
 23 -1 6 369.36 25.8
 23 -1 6 371.06 26.6
 23 1 6 399.86 26.5
 23 1 6 382.26 26.2
 23 1 6 420.26 29.5
 23 1 6 397.56 26.4
 23 1 6 388.16 27.6
 23 1 6 409.96 26.7
 -23 1 -6 372.86 28.9
 25 -1 6 13.6 6.7
 25 -1 6 18.6 7.5
 25 -1 6 13.3 6.5
 25 -1 6 15.9 7
 25 1 6 5.7 7.4
 25 1 6 13.6 7
 25 1 6 2.7 8.1
 25 1 6 13.1 7.3
 -27 -1 -6 415.46 25.4
 27 -1 6 434.46 25.1
 27 -1 6 442.86 24.9
 27 -1 6 334.37 24.5
 27 1 6 431.46 24.8
 27 1 6 320.27 24.4
 -27 1 -6 345.47 26.9
 27 1 6 300.77 23.8
 -38 -2 6 36.9 7.2
 38 -2 -6 38.8 6.7
 38 2 -6 36.3 4.8
 -38 2 6 25.9 8.2
 38 2 -6 42.7 7.2
 36 -2 -6 4.2 4.9
 -36 -2 6 5.3 9
 36 -2 -6 -2.1 5.4
 -36 2 6 21.7 9.8
 36 2 -6 7.3 5.6
 36 2 -6 6.1 4.3
 34 -2 -6 19.1 8.6
 34 -2 -6 8.8 6.3
 34 -2 -6 20.4 9.2
 -34 -2 6 23.1 11.5
 -34 2 6 3.9 8.5
 34 2 -6 40.8 7.8
 34 2 -6 23 7.9
 -32 -2 6 41.2 14.2
 32 -2 -6 41.3 11.3
 32 -2 -6 54.79 9.5
 32 -2 -6 25.3 8.9
 32 2 -6 42.4 9.6
 -32 2 6 50.09 11.7
 32 2 -6 45.3 9.6
 32 2 -6 32.8 8.6
 30 -2 -6 108.59 13.7
 30 -2 -6 110.99 16.5
 -30 -2 6 91.29 17.5
 30 -2 -6 116.19 18.6
 -30 2 6 127.79 18.5
 -30 2 6 141.09 20.2
 30 2 -6 103.19 14.1
 30 2 -6 109.99 16.9
 30 2 -6 104.79 15.3
 28 -2 -6 57.49 10.2
 -28 -2 6 94.39 17.5
 28 -2 -6 72.99 14.4
 28 2 -6 47.5 9.9
 28 2 -6 48.9 11.6
 28 2 -6 69.79 10.8
 -28 2 6 67.09 14.6
 -28 2 6 65.59 15.8
 28 2 -6 53.69 8.4
 26 -2 -6 35.1 12.6
 -26 -2 6 4.6 10.9
 -26 -2 6 21.1 15.3
 26 -2 -6 21.9 8.1
 26 2 -6 21.8 12.2
 -26 2 6 51.29 15
 26 2 -6 20.2 8.3
 26 2 -6 25 8.2
 26 2 -6 17.9 9.1
 -26 2 6 107.69 16.7
 24 -2 -6 -3 6.4
 24 -2 -6 -2 7.7
 24 -2 -6 6.3 8.2
 24 2 -6 17.3 6.2
 24 2 -6 -2 6.6
 22 -2 -6 167.78 15.2
 22 -2 -6 145.49 14.8
 22 -2 -6 180.48 18.1
 22 2 -6 190.38 16.4
 22 2 -6 149.79 15.9
 22 2 -6 175.28 15.8
 20 -2 -6 13.4 5.9
 20 -2 -6 -0.3 5.8
 20 2 -6 16.8 5.6
 20 2 -6 16.5 5.7
 20 2 -6 6.5 5.4
 -20 2 6 19.6 8.9
 -18 -2 6 34.8 7
 18 -2 -6 45.8 7.6
 18 -2 -6 44.3 7.1
 -18 2 6 35.6 7.3
 18 2 -6 47.1 6.7
 18 2 -6 37.2 7.1
 18 2 -6 38.6 6.1
 16 -2 -6 425.36 29.4
 -16 -2 6 428.96 28.1
 16 -2 -6 432.46 28.5
 -16 2 6 441.96 28.8
 16 2 -6 452.65 27.8
 16 2 -6 408.86 29.4
 -14 -2 6 148.49 11.4
 -14 -2 6 138.89 12.1
 14 -2 -6 153.28 12.1
 14 -2 -6 148.99 12.6
 -14 2 6 129.39 12.6
 14 2 -6 140.39 13
 14 2 -6 144.19 11.6
 -12 -2 6 271.67 17.5
 12 -2 -6 271.17 18.8
 -12 -2 6 244.78 17.2
 -12 2 6 262.57 17.7
 12 2 -6 258.87 19.2
 10 -2 -6 350.46 22.6
 -10 -2 6 341.27 22.4
 -10 -2 6 355.36 21.9
 -10 2 6 352.36 22.2
 10 2 -6 344.37 24.1
 10 2 -6 342.77 21.1
 -8 -2 6 526.95 35.7
 -8 -2 6 605.34 34.4
 8 -2 -6 595.34 34.9
 -8 2 6 535.95 34.6
 8 2 -6 571.44 33.8
 8 2 -6 560.34 35.9
 -6 -2 6 140.59 9.5
 6 -2 -6 131.49 9.6
 -6 -2 6 137.89 13.3
 -6 2 6 124.59 9.2
 6 2 -6 137.49 9.4
 -6 2 6 117.69 9.8
 4 -2 -6 440.36 26.7
 -4 -2 6 427.16 26.8
 -4 2 6 444.76 27.2
 -4 2 6 425.56 27.1
 4 2 -6 448.76 26.8
 -2 -2 6 29.7 4.4
 2 -2 -6 30.9 4
 -2 -2 6 37.6 4.6
 2 2 -6 30 4.7
 -2 2 6 32.5 5.6
 -2 2 6 39.8 6.3
 -2 2 6 27.5 4.3
 0 -2 6 37.9 5.1
 0 -2 6 52.99 6.7
 0 -2 6 45.6 5.7
 0 2 6 44 5.6
 0 2 6 40.4 5.9
 0 2 6 43.2 6.9
 0 2 -6 52.49 6.9
 2 -2 6 86.39 8
 2 -2 6 80.79 8.4
 2 -2 6 89.39 8.1
 2 2 6 77.59 8.3
 2 2 6 75.79 9.6
 -2 2 -6 70.59 8.1
 2 2 6 98.19 9.2
 4 -2 6 160.78 11.3
 4 -2 6 134.99 12.1
 4 -2 6 139.99 11
 4 2 6 148.19 12.7
 4 2 6 124.59 11.5
 4 2 6 133.99 12.5
 -4 2 -6 144.99 11.8
 4 2 6 146.09 12.8
 6 -2 6 189.88 18.3
 6 -2 6 207.68 15.7
 6 -2 6 199.88 15.9
 6 -2 6 225.88 15.7
 6 2 6 213.38 15.6
 -6 2 -6 199.68 16.5
 6 2 6 213.08 16
 6 2 6 199.98 15.9
 8 -2 6 134.99 12.3
 8 -2 6 127.49 14.6
 8 -2 6 130.69 12.1
 8 -2 6 117.09 12.7
 8 2 6 111.59 12.3
 8 2 6 130.29 12
 8 2 6 125.39 12.8
 -8 2 -6 125.59 12.1
 10 -2 6 65.69 11.7
 10 -2 6 94.49 11.3
 10 -2 6 108.49 12.7
 10 -2 6 95.89 11.4
 -10 2 -6 111.49 12.8
 10 2 6 100.19 12.7
 10 2 6 106.89 11.3
 10 2 6 107.79 10.8
 12 -2 6 37.8 8.5
 12 -2 6 52.69 9.9
 12 -2 6 27 7.2
 12 2 6 31.1 7.2
 12 2 6 36.7 8.4
 12 2 6 30.3 7.7
 -12 2 -6 22.6 7.5
 14 -2 6 218.18 18.5
 14 -2 6 189.88 17.8
 14 -2 6 231.08 19
 14 2 6 179.88 18.5
 14 2 6 231.58 19
 16 -2 6 3.7 9.1
 16 -2 6 12.8 10.1
 16 -2 6 10.2 8.3
 16 -2 6 14.7 9.9
 16 -2 6 19.2 9.1
 16 -2 6 15.3 7.4
 16 -2 6 -2.5 8
 16 -2 6 22.1 10.4
 16 -2 6 7.6 8.1
 16 2 6 10.2 11.6
 16 2 6 13.3 9.2
 16 2 6 10.9 8.3
 16 2 6 18.8 8.9
 16 2 6 0.6 9
 16 2 6 5.9 9.7
 16 2 6 14.2 7.6
 16 2 6 3.5 9.3
 18 -2 6 363.26 28.9
 18 -2 6 384.76 28.9
 18 -2 6 366.46 29.3
 18 -2 6 410.46 27.7
 18 -2 6 373.46 28.4
 18 -2 6 388.96 29.5
 18 -2 6 354.56 27.9
 18 -2 6 340.37 26.7
 18 -2 6 401.76 27.5
 18 2 6 372.76 31.8
 18 2 6 383.76 28.5
 18 2 6 376.96 27.9
 18 2 6 373.46 27.4
 18 2 6 358.56 28.6
 18 2 6 363.36 27.7
 18 2 6 382.36 26.9
 18 2 6 392.66 28.8
 20 -2 6 17.4 8.6
 20 -2 6 15.3 8.3
 20 -2 6 25.3 9
 20 -2 6 13.2 8.3
 20 -2 6 23.4 8.4
 20 -2 6 24.6 10.1
 20 2 6 17.5 9
 20 2 6 21.2 10.7
 20 2 6 16.7 8.4
 20 2 6 19.6 9.5
 -20 2 -6 6.6 12.9
 20 2 6 29.4 8.9
 20 2 6 28 8.4
 20 2 6 17.5 8.3
 20 2 6 23.2 7.2
 22 -2 6 0.3 7.4
 22 -2 6 -0.6 7.8
 22 -2 6 -0.7 8.4
 22 -2 6 -12.1 6.7
 22 -2 6 -2.7 7.6
 22 2 6 -3.1 8.1
 22 2 6 -7.8 5.4
 22 2 6 -0.8 8.6
 22 2 6 6.3 7.6
 22 2 6 0 7
 22 2 6 3.4 9.4
 -22 2 -6 24.9 12.5
 24 -2 6 64.69 9.2
 24 -2 6 43.5 8.6
 24 -2 6 45.9 7.1
 24 -2 6 53.59 8.9
 24 2 6 34 8
 24 2 6 58.79 9
 -24 2 -6 25.9 11.6
 24 2 6 38 9
 24 2 6 45.7 7.3
 24 2 6 48.9 8.4
 26 -2 6 31.1 6.6
 -26 -2 -6 42.5 9.3
 26 -2 6 48.4 7
 26 -2 6 36.4 5.9
 26 2 6 41.5 8.1
 -26 2 -6 37.6 9.6
 26 2 6 51.49 7.8
 26 2 6 36.8 7.3
 -28 -2 -6 -2.6 5.8
 28 -2 6 7.2 4.3
 28 2 6 7.7 4.4
 28 2 6 14.8 4.8
 -37 -3 6 120.39 13.3
 37 -3 -6 150.48 13.6
 37 3 -6 132.39 11.6
 -37 3 6 122.99 13.9
 35 -3 -6 -2.5 5.3
 -35 -3 6 11.7 9.1
 -35 3 6 34.8 10.6
 35 3 -6 4.5 4.4
 -33 -3 6 24.7 12
 33 -3 -6 29 8.3
 33 -3 -6 33.8 10.3
 33 3 -6 36.2 8.8
 33 3 -6 36 8.2
 33 3 -6 23.7 8.1
 -33 3 6 54.99 11
 -31 -3 6 60.79 14.3
 31 -3 -6 51.89 12.4
 31 -3 -6 62.49 10
 31 -3 -6 54.59 10.3
 -31 3 6 68.19 15.4
 31 3 -6 71.79 9.8
 -31 3 6 51.89 12.6
 31 3 -6 62.79 10.3
 29 -3 -6 77.19 12.7
 -29 -3 6 69.29 15.8
 29 -3 -6 66.99 10.4
 29 -3 -6 66.19 14
 -29 3 6 69.09 14.3
 29 3 -6 46.5 8.5
 29 3 -6 63.29 10.8
 29 3 -6 66.29 9.5
 -29 3 6 60.89 15.4
 27 -3 -6 172.18 18.4
 -27 -3 6 147.59 22.9
 27 -3 -6 163.68 15.7
 27 -3 -6 136.69 22.4
 -27 3 6 179.08 22.4
 27 3 -6 166.88 16.8
 27 3 -6 139.39 17.1
 -27 3 6 146.29 22.5
 27 3 -6 111.39 14.3
 25 -3 -6 17.5 12.8
 25 -3 -6 12.7 7.8
 -25 -3 6 26.6 15.2
 25 3 -6 11.4 8.7
 -25 3 6 28.4 14.9
 25 3 -6 31.4 8.8
 -25 3 6 30 17.7
 25 3 -6 5.3 6.3
 -25 3 6 9.9 14.1
 23 -3 -6 68.09 11.3
 23 -3 -6 77.09 9.6
 23 -3 -6 61.19 10.8
 23 3 -6 75.49 10.5
 23 3 -6 64.99 9
 21 -3 -6 2.6 6.4
 21 -3 -6 9 6
 21 -3 -6 -3 5.8
 21 3 -6 9.5 5.7
 21 3 -6 9.5 6.1
 21 3 -6 0.6 6.4
 -21 3 6 -4.5 6.9
 19 -3 -6 111.99 12.3
 19 -3 -6 82.59 10.5
 19 -3 -6 94.39 11.5
 19 3 -6 105.09 11.9
 -19 3 6 91.89 11.3
 19 3 -6 87.59 10.1
 19 3 -6 87.49 10.8
 -17 -3 6 228.48 17.9
 17 -3 -6 251.67 18.1
 17 -3 -6 240.18 19.1
 17 -3 -6 244.68 18.5
 17 3 -6 233.28 17
 -17 3 6 257.57 18.9
 17 3 -6 221.58 18.2
 15 -3 -6 21.1 6.6
 15 -3 -6 18.6 5.4
 15 -3 -6 28.7 6.7
 -15 -3 6 25.1 5.2
 -15 -3 6 22.2 6.1
 15 3 -6 13.2 5.3
 15 3 -6 31.1 4.9
 -15 3 6 14.1 6
 -13 -3 6 1321.87 79.19
 13 -3 -6 1379.36 80.49
 -13 -3 6 1336.27 78.89
 13 3 -6 1296.17 80.39
 -13 3 6 1353.56 79.39
 -11 -3 6 55.39 6.8
 -11 -3 6 51.19 6.1
 11 -3 -6 55.79 7.6
 11 3 -6 49.7 7.8
 11 3 -6 37.6 5
 -11 3 6 36.9 6.1
 -9 -3 6 787.42 45.9
 9 -3 -6 796.52 47.1
 -9 -3 6 702.23 45.6
 9 3 -6 769.12 45.3
 -9 3 6 758.42 46.2
 9 3 -6 793.52 48
 -7 -3 6 50.49 5.5
 7 -3 -6 61.89 7.2
 -7 -3 6 70.49 6.6
 7 3 -6 52.19 5.6
 -7 3 6 48.3 6.4
 -7 3 6 47.9 6.4
 7 3 -6 59.99 8
 -5 -3 6 255.27 17.1
 5 -3 -6 258.17 17.4
 -5 -3 6 246.38 16.6
 -5 -3 6 274.07 16.9
 -5 3 6 250.67 17.2
 5 3 -6 276.47 17
 5 3 -6 254.67 16.9
 -3 -3 6 318.87 21.3
 -3 -3 6 319.37 20.5
 3 -3 -6 315.27 21
 -3 -3 6 357.96 21.1
 -3 3 6 354.66 22.4
 -3 3 6 311.27 21.2
 -3 3 6 320.47 22.5
 3 3 -6 328.97 21.1
 -1 -3 6 347.37 21.7
 -1 -3 6 356.66 21.3
 -1 -3 6 314.97 20.9
 -1 3 6 322.57 22.7
 -1 3 6 325.47 22.6
 -1 3 6 311.37 21.5
 1 3 -6 336.27 21.4
 1 -3 6 798.62 45.9
 1 -3 6 769.62 46.3
 1 -3 6 726.13 45.6
 1 3 6 733.13 46.9
 1 3 6 788.42 46.9
 -1 3 -6 767.22 46
 1 3 6 729.33 46
 3 -3 6 21 5.3
 3 -3 6 20.7 4.3
 3 -3 6 23.4 5.3
 3 3 6 31.6 5.9
 -3 3 -6 24 5.2
 3 3 6 19.3 5.3
 3 3 6 23.2 5.1
 3 3 6 30.6 6.6
 5 -3 6 77.99 10.5
 5 -3 6 84.29 9.8
 5 -3 6 69.29 8.3
 5 -3 6 64.99 8
 -5 3 -6 85.29 10.9
 5 3 6 76.79 10.5
 5 3 6 79.29 9.1
 5 3 6 70.89 8.7
 5 3 6 70.19 9.4
 7 -3 6 206.38 16
 7 -3 6 194.58 17.9
 7 -3 6 232.18 16.4
 7 -3 6 216.08 16.9
 7 3 6 235.68 17.8
 7 3 6 191.18 16.7
 -7 3 -6 208.68 17.7
 7 3 6 186.08 16.2
 9 -3 6 61.69 8.6
 9 -3 6 73.79 10.1
 9 -3 6 61.49 9
 9 -3 6 64.49 8.8
 9 3 6 67.59 10
 -9 3 -6 45.5 8.4
 9 3 6 51.69 7.9
 9 3 6 55.29 8.6
 11 -3 6 121.29 13.7
 11 -3 6 120.49 12.6
 11 -3 6 119.19 14.3
 11 -3 6 137.89 14
 11 3 6 120.69 12.9
 11 3 6 115.39 15.6
 11 3 6 118.79 13.8
 -11 3 -6 104.09 13
 13 -3 6 185.18 18.3
 13 -3 6 199.48 17.9
 13 -3 6 193.58 18.7
 13 3 6 221.88 18.4
 13 3 6 193.58 17.2
 15 -3 6 133.29 18.7
 15 -3 6 156.28 20
 15 -3 6 138.39 17
 15 -3 6 153.68 19.4
 15 -3 6 148.79 15.3
 15 -3 6 155.28 15.8
 15 -3 6 133.59 16.9
 15 -3 6 131.29 15.7
 15 -3 6 164.88 16.5
 15 3 6 142.89 16.7
 15 3 6 136.29 15.1
 15 3 6 168.38 18
 15 3 6 141.89 17.5
 15 3 6 136.09 15.7
 15 3 6 123.39 16.8
 15 3 6 145.49 17
 15 3 6 142.99 22.3
 15 3 6 128.19 17.6
 17 -3 6 230.78 19.2
 17 -3 6 198.68 20.1
 17 -3 6 211.28 19.6
 17 -3 6 223.58 18.5
 17 -3 6 206.88 19.6
 17 -3 6 175.68 20.4
 17 -3 6 192.08 21.4
 17 -3 6 169.68 21.1
 17 -3 6 199.48 18.1
 17 3 6 184.88 19.4
 17 3 6 220.78 18.2
 17 3 6 179.18 19.9
 17 3 6 203.08 20.4
 17 3 6 217.78 24.7
 17 3 6 242.98 18.9
 17 3 6 225.78 19.7
 17 3 6 214.78 20.2
 19 -3 6 41.9 10.8
 19 -3 6 78.09 12.4
 19 -3 6 79.59 11.1
 19 -3 6 104.99 12.5
 19 -3 6 75.29 11.2
 19 -3 6 69.29 10.7
 19 -3 6 56.09 12.2
 19 -3 6 69.79 11
 19 3 6 59.19 11.6
 19 3 6 60.99 10
 19 3 6 70.49 11.4
 19 3 6 61.29 11.2
 19 3 6 89.59 12.8
 19 3 6 43.2 9.9
 -19 3 -6 121.09 18.5
 19 3 6 65.19 11.3
 19 3 6 61.29 13.4
 21 -3 6 103.89 14.9
 21 -3 6 107.09 14.9
 21 -3 6 116.79 13.5
 21 -3 6 115.59 14.9
 21 -3 6 97.89 13
 21 -3 6 81.69 10.8
 21 3 6 99.99 15.1
 -21 3 -6 76.19 13.4
 21 3 6 103.29 13.2
 21 3 6 115.49 13.8
 21 3 6 91.39 12.6
 21 3 6 87.09 12.2
 21 3 6 139.89 15.5
 21 3 6 110.99 18.2
 23 -3 6 22.5 8.2
 23 -3 6 28.3 8.2
 23 -3 6 15.2 5.7
 23 -3 6 23.3 8.1
 23 -3 6 22.5 7.4
 23 3 6 18.5 7.1
 -23 3 -6 36.6 12.8
 23 3 6 26.5 7.7
 23 3 6 14 6.2
 23 3 6 25.7 8.6
 23 3 6 7.8 8.4
 25 -3 6 91.29 10.7
 -25 -3 -6 89.59 10.5
 25 -3 6 92.49 11.1
 25 3 6 78.39 10.8
 25 3 6 72.79 9.2
 25 3 6 65.49 10.4
 -25 3 -6 76.99 11
 25 3 6 76.49 10.9
 27 -3 6 15.3 4.9
 27 -3 6 10.1 4.8
 -27 -3 -6 9.2 5
 27 3 6 12.4 5.5
 -27 3 -6 12.4 7.2
 27 3 6 14.1 4.9
 -36 4 6 377.76 26.8
 36 4 -6 383.66 25.1
 34 -4 -6 31.4 6.7
 34 -4 -6 25.8 6.7
 34 4 -6 24.6 7.2
 -34 4 6 24.9 10.7
 32 -4 -6 228.88 21.9
 -32 -4 6 146.39 17.4
 32 -4 -6 199.68 18.1
 32 4 -6 182.98 15.4
 -32 4 6 230.68 22.7
 32 4 -6 230.68 18.4
 30 -4 -6 92.09 12.6
 -30 -4 6 67.49 15.1
 30 -4 -6 70.89 13.8
 -30 -4 6 120.79 18.2
 30 -4 -6 119.59 14.8
 30 -4 -6 78.39 11.8
 -30 4 6 100.59 17
 30 4 -6 68.29 9.7
 -30 4 6 78.19 14.2
 30 4 -6 90.69 12.8
 30 4 -6 100.29 14.2
 -28 -4 6 15 13.6
 28 -4 -6 23.3 9.7
 28 -4 -6 14.2 11.4
 28 -4 -6 18.8 8.4
 -28 -4 6 21.7 11.7
 -28 4 6 21.7 14.1
 28 4 -6 11.3 6.8
 28 4 -6 5.7 8.3
 -28 4 6 15.5 12.3
 28 4 -6 26.2 8.8
 26 -4 -6 139.79 14.2
 26 -4 -6 93.49 17.4
 -26 -4 6 97.69 18
 26 -4 -6 110.19 15.2
 -26 -4 6 102.19 15.7
 -26 4 6 113.39 18.7
 26 4 -6 137.09 16.3
 -26 4 6 193.48 23.1
 26 4 -6 111.49 14.7
 26 4 -6 114.09 14.9
 24 -4 -6 49.4 8.8
 24 -4 -6 44.2 13.3
 -24 -4 6 38.5 15.6
 -24 -4 6 31.2 13.1
 24 -4 -6 48.9 11.5
 24 4 -6 37.9 9.8
 24 4 -6 47.9 8.1
 -24 4 6 67.19 19.9
 -24 4 6 71.89 17.1
 -24 4 6 20.6 16.4
 24 4 -6 55.99 9.9
 22 -4 -6 254.37 21.3
 22 -4 -6 246.38 23.3
 22 4 -6 276.37 21.3
 22 4 -6 271.67 20.3
 -22 4 6 289.87 23.6
 20 -4 -6 337.37 22
 20 -4 -6 289.37 22.4
 20 -4 -6 293.87 23.2
 20 4 -6 311.07 22.3
 -20 4 6 270.47 22.5
 20 4 -6 300.87 22
 -18 -4 6 77.09 11.1
 18 -4 -6 98.89 11.5
 18 -4 -6 71.79 9.8
 18 -4 -6 61.19 10.5
 18 4 -6 86.99 11.9
 18 4 -6 67.59 9
 -18 4 6 106.39 12.7
 18 4 -6 81.99 10.2
 16 -4 -6 850.81 55.99
 -16 -4 6 891.01 55.19
 16 -4 -6 889.01 55.69
 -16 4 6 894.11 54.89
 16 4 -6 924.31 54.59
 16 4 -6 957.2 55.99
 14 -4 -6 122.49 12.8
 -14 -4 6 136.79 11.6
 14 -4 -6 134.09 13.6
 -14 -4 6 131.89 11
 -14 4 6 118.09 12.8
 14 4 -6 133.39 12.3
 12 -4 -6 1083.19 65.29
 12 -4 -6 1121.89 66.19
 -12 -4 6 1114.69 64.69
 -12 -4 6 1106.09 64.99
 12 4 -6 1102.79 66.09
 -12 4 6 1081.89 65.09
 12 4 -6 1064.59 64.09
 -12 4 6 1023 65.19
 -10 -4 6 631.44 39.4
 -10 -4 6 667.13 39.4
 10 -4 -6 635.04 40.6
 10 4 -6 672.73 41.3
 10 4 -6 657.43 39.1
 -10 4 6 625.44 39.9
 -10 4 6 659.93 40.1
 -8 -4 6 4 3.7
 8 -4 -6 10.6 4.8
 -8 -4 6 9 3.2
 8 4 -6 9.6 4.9
 8 4 -6 14.1 3.6
 -8 4 6 9 4
 8 4 -6 7.7 3.3
 -6 -4 6 396.36 25
 -6 -4 6 418.76 25.2
 6 -4 -6 394.36 25.8
 6 4 -6 387.56 25.1
 6 4 -6 389.36 25.7
 -6 4 6 397.36 25.6
 6 4 -6 421.86 25.2
 -4 -4 6 744.43 45.4
 -4 -4 6 789.82 45.9
 4 4 -6 756.32 45.8
 -4 4 6 728.03 46.7
 -4 4 6 748.93 46.2
 4 4 -6 773.32 45.7
 -4 4 6 781.32 46.9
 -2 -4 6 1155.18 67.19
 -2 -4 6 1100.89 66.79
 -2 -4 6 1153.58 67.49
 -2 4 6 1115.29 67.19
 -2 4 6 1049.59 67.19
 -2 4 6 1117.59 68.19
 -2 4 6 1156.38 68.19
 2 4 -6 1195.58 67.29
 2 4 -6 1135.59 67.49
 0 -4 6 1909.01 109.79
 0 -4 6 1819.52 108.99
 0 -4 6 1878.21 109.29
 0 4 6 1868.51 110.19
 0 4 -6 1840.22 109.19
 0 4 6 1962.3 110.29
 0 4 6 1764.42 109.29
 0 4 6 1858.51 109.39
 2 -4 6 84.99 8.4
 2 -4 6 93.59 8.8
 2 -4 6 92.29 9.3
 2 4 6 95.49 10.4
 -2 4 -6 92.69 9.6
 2 4 6 88.29 10.2
 2 4 6 69.59 10
 2 4 6 83.59 10.3
 4 -4 6 1482.45 85.79
 4 -4 6 1399.06 85.29
 4 -4 6 1438.16 86.79
 4 -4 6 1402.46 86.09
 4 4 6 1483.65 85.99
 4 4 6 1456.95 85.59
 4 4 6 1383.96 85.79
 4 4 6 1510.35 86.59
 -4 4 -6 1383.06 85.49
 6 -4 6 78.19 9.7
 6 -4 6 95.19 12.5
 6 -4 6 73.19 9.1
 6 -4 6 69.29 9.4
 -6 4 -6 68.89 9.1
 6 4 6 77.39 10.3
 6 4 6 73.39 9.5
 6 4 6 55.19 8.4
 6 4 6 67.39 9
 8 -4 6 509.45 34.4
 8 -4 6 513.05 33.9
 8 -4 6 535.35 34.9
 8 -4 6 551.34 34.7
 8 4 6 515.65 35.2
 8 4 6 533.95 34.4
 8 4 6 505.95 34.1
 8 4 6 525.35 34.5
 -8 4 -6 465.55 33.9
 10 -4 6 1030.7 60.79
 10 -4 6 983.6 60.99
 10 -4 6 954.9 60.89
 10 -4 6 982.8 60.59
 10 4 6 1038.7 60.69
 10 4 6 924.11 60.49
 10 4 6 989.1 60.29
 -10 4 -6 905.01 60.39
 12 -4 6 22.8 8.3
 12 -4 6 8.6 6.7
 12 -4 6 25.6 7.7
 12 -4 6 17.8 7.4
 12 4 6 23.3 7.6
 12 4 6 26.2 9.7
 14 -4 6 1133.89 70.79
 14 -4 6 1099.59 72.39
 14 -4 6 1287.47 70.79
 14 -4 6 1075.49 70.79
 14 -4 6 1243.28 71.09
 14 -4 6 1105.69 70.79
 14 -4 6 1086.29 71.89
 14 -4 6 1192.68 70.39
 14 -4 6 1070.09 70.99
 14 4 6 1151.08 70.29
 14 4 6 1216.28 76.29
 14 4 6 1172.68 71.99
 14 4 6 1075.29 70.39
 14 4 6 1191.68 70.19
 14 4 6 1164.38 70.89
 14 4 6 1168.98 70.39
 14 4 6 1062.29 70.39
 14 4 6 1048.6 72.09
 16 -4 6 116.59 14.8
 16 -4 6 101.39 14.5
 16 -4 6 108.69 15.4
 16 -4 6 127.09 13.6
 16 -4 6 78.09 13.6
 16 -4 6 95.29 13.4
 16 -4 6 82.49 12.1
 16 -4 6 72.09 13.5
 16 -4 6 88.39 13.1
 16 4 6 102.39 12.1
 16 4 6 80.79 12.3
 16 4 6 83.09 12.8
 16 4 6 105.19 15.1
 16 4 6 85.49 13.2
 16 4 6 98.39 13
 16 4 6 87.29 12.5
 16 4 6 96.79 13.2
 -16 4 -6 62.29 11.4
 16 4 6 84.19 15.6
 18 -4 6 272.97 22.2
 18 -4 6 278.77 20.4
 18 -4 6 231.28 22.7
 18 -4 6 254.07 23
 18 -4 6 238.38 19.1
 18 -4 6 259.77 21.3
 18 -4 6 268.47 21.5
 -18 4 -6 208.18 20.6
 18 4 6 247.18 21.4
 18 4 6 232.68 22.2
 18 4 6 208.58 19.6
 18 4 6 259.17 22.6
 18 4 6 265.97 20.6
 18 4 6 213.68 22.3
 18 4 6 228.38 19.6
 18 4 6 277.97 21.5
 18 4 6 234.48 21.3
 20 -4 6 232.48 19.3
 20 -4 6 297.77 22.2
 20 -4 6 258.87 22.3
 20 -4 6 241.88 19.1
 20 -4 6 275.47 21.4
 20 -4 6 265.57 22.2
 20 4 6 232.38 21.8
 20 4 6 287.47 22.2
 20 4 6 268.37 20.8
 20 4 6 231.38 21.1
 20 4 6 285.97 25.6
 20 4 6 262.17 22.3
 20 4 6 272.07 20.9
 20 4 6 253.07 22.2
 -20 4 -6 280.67 25.7
 20 4 6 251.37 20.6
 22 -4 6 39.7 8.9
 -22 -4 -6 38.7 12.1
 22 -4 6 29.9 8.5
 22 -4 6 31.1 8.2
 22 -4 6 33.5 7.8
 -22 4 -6 31.9 13.3
 22 4 6 50.19 8.3
 22 4 6 33.1 9.6
 22 4 6 33.4 9.4
 22 4 6 51.59 9.2
 22 4 6 52.89 11.5
 24 -4 6 162.48 14.3
 24 -4 6 209.48 16.1
 -24 -4 -6 221.28 17.8
 24 4 6 163.98 15.9
 -24 4 -6 195.18 19.2
 24 4 6 197.78 16.1
 24 4 6 196.48 16.1
 26 -4 6 15.8 4.1
 26 -4 6 21.2 4.3
 -26 -4 -6 17.1 7.3
 26 4 6 25.9 5.8
 -26 4 -6 12.5 8.2
 26 4 6 18.9 6.2
 26 4 6 17.1 5
 35 -5 -6 33.1 6.3
 35 -5 -6 35.2 6
 35 5 -6 40.3 6.5
 -35 5 6 50.59 9.4
 33 -5 -6 150.88 14.2
 33 -5 -6 171.98 16.8
 33 5 -6 108.49 12.1
 -33 5 6 124.49 16.9
 -31 -5 6 10.2 7.1
 31 -5 -6 3 7.1
 31 -5 -6 10.9 8.1
 31 -5 -6 4.5 7.4
 31 5 -6 2.2 7.2
 -31 5 6 -17.7 11.1
 29 -5 -6 486.35 36.9
 -29 -5 6 422.86 32.3
 29 -5 -6 500.25 33.8
 29 -5 -6 434.16 30.9
 -29 5 6 441.86 34.2
 29 5 -6 493.75 32.8
 29 5 -6 455.35 31.3
 29 5 -6 503.15 32
 27 -5 -6 371.36 31
 27 -5 -6 381.06 28.8
 27 -5 -6 398.06 34.6
 -27 -5 6 411.86 31.7
 27 -5 -6 364.96 27.2
 27 5 -6 365.26 28.7
 27 5 -6 417.06 28.6
 -27 5 6 352.66 36.3
 27 5 -6 418.16 27.8
 -27 5 6 471.25 34.5
 25 -5 -6 28.3 8.5
 25 -5 -6 33.7 9.9
 25 -5 -6 12.8 11.6
 -25 -5 6 31.2 12.7
 -25 5 6 38 16.5
 25 5 -6 33.6 10.9
 25 5 -6 26.3 7.5
 -25 5 6 45.4 16.1
 -25 5 6 4.9 12.8
 -25 5 6 24.8 15.6
 25 5 -6 23.5 8.8
 23 -5 -6 758.32 51.59
 23 -5 -6 758.72 51.39
 -23 -5 6 808.22 56.89
 23 -5 -6 787.52 56.29
 -23 -5 6 741.03 53.09
 -23 -5 6 807.52 51.09
 -23 5 6 877.01 59.39
 -23 5 6 715.03 57.29
 -23 5 6 688.53 54.99
 -23 5 6 801.52 52.19
 23 5 -6 767.12 50.39
 23 5 -6 833.22 50.69
 23 5 -6 811.42 49.4
 21 -5 -6 8.3 7.7
 21 -5 -6 7.5 8.2
 21 5 -6 -1.9 6.1
 21 5 -6 0.1 5.6
 19 -5 -6 627.64 42.1
 19 -5 -6 651.93 43.2
 19 5 -6 703.43 42.1
 -19 5 6 646.44 42.5
 19 5 -6 639.74 41.9
 17 -5 -6 629.64 42
 -17 -5 6 660.43 41.9
 17 -5 -6 657.43 42.8
 17 5 -6 666.03 41.9
 -17 5 6 700.53 42.1
 17 5 -6 620.44 40.8
 15 -5 -6 607.14 39.6
 15 -5 -6 609.24 40.3
 -15 -5 6 615.74 38.9
 -15 -5 6 605.14 38.2
 -15 5 6 653.53 39.5
 15 5 -6 595.44 39.6
 13 -5 -6 1438.26 86.09
 -13 -5 6 1350.86 84.39
 13 -5 -6 1440.06 85.69
 -13 -5 6 1481.85 84.89
 -13 5 6 1457.85 84.99
 13 5 -6 1423.06 84.29
 13 5 -6 1416.26 85.89
 -11 -5 6 111.09 10.2
 -11 -5 6 121.19 9.7
 11 -5 -6 85.09 11.2
 11 -5 -6 101.29 11.6
 -11 5 6 102.69 11.5
 -11 5 6 94.69 11.4
 11 5 -6 108.99 9.3
 11 5 -6 117.69 11.9
 9 -5 -6 1080.99 69.19
 -9 -5 6 1215.68 68.49
 -9 -5 6 1181.38 68.49
 9 5 -6 1154.68 68.39
 9 5 -6 1149.19 68.29
 -9 5 6 1154.18 68.89
 -9 5 6 1135.59 69.09
 9 5 -6 1149.58 69.29
 -7 -5 6 253.77 16.4
 -7 -5 6 229.28 16.3
 7 5 -6 248.18 17
 7 5 -6 245.78 16.4
 -7 5 6 211.68 19.1
 -7 5 6 228.68 16.9
 -7 5 6 249.18 17.2
 7 5 -6 243.48 16.5
 -5 -5 6 49 6.3
 -5 -5 6 50.39 6.5
 5 5 -6 41.3 5.6
 5 5 -6 41.5 6.2
 -5 5 6 57.49 7.3
 -5 5 6 46.2 7.3
 -5 5 6 36 6
 -5 5 6 48.9 7.3
 -3 -5 6 1270.17 74.79
 -3 -5 6 1222.68 74.39
 -3 5 6 1273.47 75.19
 3 5 -6 1325.47 75.19
 -3 5 6 1319.77 75.99
 3 5 -6 1253.97 74.89
 -3 5 6 1186.48 75.59
 -3 5 6 1247.88 75.39
 -1 -5 6 94.89 8.8
 -1 -5 6 77.69 7.9
 1 5 -6 94.19 9.8
 -1 5 6 83.19 10.8
 -1 5 6 86.99 10
 1 5 -6 91.29 9.2
 -1 5 6 80.89 8.9
 -1 5 6 100.29 10.6
 1 -5 6 1136.19 69.39
 1 -5 6 1119.99 69.79
 1 5 6 1177.78 69.99
 1 5 6 1205.18 70.89
 1 5 6 1163.88 70.49
 -1 5 -6 1180.58 70.29
 -1 5 -6 1141.59 69.69
 1 5 6 1218.68 70.99
 3 -5 6 1034.8 63.89
 3 -5 6 1104.39 64.59
 3 -5 6 1036.7 63.59
 3 5 6 1041.9 63.89
 -3 5 -6 1062.39 64.69
 -3 5 -6 1011.3 63.99
 3 5 6 1123.79 64.59
 3 5 6 1035.2 64.59
 3 5 6 1070.29 64.69
 5 -5 6 11.6 5.8
 5 -5 6 36 7.2
 5 -5 6 23.9 7
 5 -5 6 21.3 5.6
 5 5 6 24.1 6.4
 -5 5 -6 21.4 6.5
 5 5 6 21.8 6.5
 5 5 6 32.3 8.6
 -5 5 -6 18.5 6.5
 5 5 6 35.6 7.4
 7 -5 6 196.58 16.8
 7 -5 6 212.68 17.9
 7 -5 6 188.68 16.9
 7 -5 6 164.98 15.9
 7 5 6 176.28 16.9
 7 5 6 189.98 16
 7 5 6 206.68 16.8
 -7 5 -6 175.58 17
 7 5 6 177.38 18.6
 -7 5 -6 166.18 16.2
 9 -5 6 179.98 17.2
 9 -5 6 175.68 16.8
 9 -5 6 190.78 18.2
 9 -5 6 196.88 17.4
 9 5 6 220.08 18.6
 9 5 6 153.08 17.3
 9 5 6 195.38 17.5
 -9 5 -6 192.48 17.7
 9 5 6 231.28 19.6
 -9 5 -6 158.78 17
 11 -5 6 533.05 38.5
 11 -5 6 639.74 39.7
 11 -5 6 623.94 38.9
 11 -5 6 554.54 38.9
 -11 5 -6 547.65 39
 11 5 6 624.44 39.2
 11 5 6 583.24 39.2
 13 -5 6 722.13 42.8
 13 -5 6 637.54 44.4
 13 -5 6 688.53 43.8
 13 -5 6 641.54 45.1
 13 -5 6 631.94 45.2
 13 -5 6 653.33 42.9
 13 -5 6 656.33 43.2
 13 -5 6 583.34 44.5
 13 5 6 660.33 48.8
 13 5 6 619.94 43.1
 13 5 6 696.43 42.7
 13 5 6 654.53 42.8
 13 5 6 661.43 42.9
 13 5 6 599.94 42.7
 13 5 6 620.64 45.7
 13 5 6 604.04 42.9
 -13 5 -6 682.23 43.1
 13 5 6 637.44 44.3
 15 -5 6 17.4 8.6
 15 -5 6 -2.3 10.4
 15 -5 6 22.7 9.2
 15 -5 6 24.6 7.9
 15 -5 6 6.4 10.4
 15 -5 6 12.8 12.2
 15 -5 6 15.6 9.3
 15 -5 6 16.7 9
 15 5 6 31.2 9.6
 15 5 6 24.5 9.3
 15 5 6 17.6 9.9
 15 5 6 18.1 8.7
 15 5 6 24.7 8.6
 15 5 6 30.1 10.8
 15 5 6 29.2 10.1
 -15 5 -6 -12.6 10.6
 15 5 6 20.4 9.4
 15 5 6 27.2 12.7
 17 -5 6 630.64 40.9
 17 -5 6 651.73 40.6
 17 -5 6 607.64 42.6
 17 -5 6 632.54 41.2
 17 -5 6 635.54 41.3
 17 -5 6 599.14 40.3
 17 5 6 626.34 41.1
 17 5 6 634.04 41.5
 17 5 6 619.64 45.5
 17 5 6 602.74 40.4
 17 5 6 598.94 42.5
 17 5 6 618.24 40.8
 -17 5 -6 563.24 41.3
 17 5 6 624.24 40.7
 17 5 6 616.94 41.6
 17 5 6 615.94 40.5
 19 -5 6 110.29 16.9
 19 -5 6 133.29 15.1
 19 -5 6 100.19 12.6
 19 -5 6 138.09 13.9
 19 -5 6 147.59 16.9
 19 -5 6 112.59 15
 19 5 6 126.39 16.4
 19 5 6 141.99 14.4
 19 5 6 121.99 14.7
 19 5 6 110.89 14.1
 -19 5 -6 119.59 17.6
 19 5 6 130.49 19.9
 19 5 6 89.09 13.5
 19 5 6 126.09 15.9
 19 5 6 132.19 15.1
 19 5 6 127.59 15.9
 21 -5 6 258.37 20.4
 21 -5 6 236.88 19.4
 21 -5 6 232.08 19.1
 21 -5 6 255.27 20.1
 21 -5 6 227.38 17.8
 -21 -5 -6 272.87 22.7
 21 5 6 268.07 20.4
 21 5 6 280.17 24
 21 5 6 239.88 20.3
 21 5 6 246.98 19.2
 21 5 6 201.88 18.5
 21 5 6 234.58 18.7
 23 -5 6 250.47 17.5
 23 -5 6 225.68 16.9
 -23 -5 -6 200.78 16.7
 23 5 6 206.28 16.5
 23 5 6 153.98 15.1
 23 5 6 240.88 17.6
 -23 5 -6 187.58 17.9
 23 5 6 234.08 19.9
 25 -5 6 29.6 6.3
 -25 -5 -6 21.2 7.2
 25 -5 6 34.1 5.1
 -25 -5 -6 41.9 8.8
 -25 5 -6 43 9.7
 25 5 6 39.9 7.7
 25 5 6 42.9 6.8
 25 5 6 31.9 5.6
 34 -6 -6 22 6.8
 34 -6 -6 20.1 5.8
 -34 -6 6 15.7 6.6
 -34 6 6 7.8 7.8
 34 6 -6 18.8 5.7
 32 -6 -6 41 8.4
 -32 -6 6 42.4 9.6
 32 -6 -6 40.2 8
 -32 6 6 63.69 11.9
 32 6 -6 54.69 8.2
 -30 -6 6 162.18 18.3
 30 -6 -6 149.49 19.3
 30 -6 -6 109.89 14
 30 6 -6 157.68 15.8
 -30 6 6 131.49 19.2
 28 -6 -6 48.9 11.5
 28 -6 -6 100.49 13.4
 28 -6 -6 85.89 12.8
 -28 -6 6 76.29 13.9
 28 6 -6 68.99 10.4
 -28 6 6 79.79 15.7
 28 6 -6 66.69 9.6
 26 -6 -6 220.88 27.3
 26 -6 -6 261.47 25.3
 26 -6 -6 215.88 24
 -26 -6 6 275.07 25.4
 -26 6 6 256.97 24.1
 26 6 -6 254.67 21.3
 -26 6 6 211.08 29.6
 26 6 -6 244.58 20.1
 -24 -6 6 46.3 11.2
 -24 -6 6 25.4 12.8
 24 -6 -6 51.19 14.3
 24 -6 -6 41.5 11.4
 -24 6 6 40.1 12.8
 -24 6 6 32.3 17.2
 24 6 -6 43.9 9.9
 24 6 -6 61.99 9.1
 22 -6 -6 130.79 18.3
 -22 -6 6 142.99 18.2
 -22 -6 6 112.59 17.4
 22 -6 -6 115.09 15.5
 -22 6 6 145.79 21.8
 -22 6 6 138.69 19.7
 22 6 -6 134.99 15.5
 22 6 -6 128.39 18.2
 -22 6 6 102.49 18.3
 22 6 -6 124.89 13.8
 -20 -6 6 165.78 21.6
 20 -6 -6 172.28 21.6
 -20 6 6 183.68 26.3
 20 6 -6 157.28 15.8
 20 6 -6 181.38 17.2
 -20 6 6 153.58 24.7
 18 -6 -6 82.09 11.9
 -18 -6 6 92.89 12.8
 18 -6 -6 67.59 10.5
 -18 6 6 62.39 11
 18 6 -6 65.89 9.2
 18 6 -6 64.69 9.1
 -16 -6 6 329.57 24.8
 16 -6 -6 351.36 25.6
 16 -6 -6 353.56 24.9
 -16 6 6 325.27 24
 16 6 -6 321.67 24.2
 14 -6 -6 238.78 19.6
 -14 -6 6 266.27 18.7
 14 -6 -6 257.17 21.3
 -14 -6 6 232.08 17.6
 14 6 -6 254.07 20.6
 14 6 -6 227.78 17.5
 -14 6 6 261.37 18.9
 12 -6 -6 268.37 22
 -12 -6 6 320.47 20.3
 -12 -6 6 282.47 19.6
 12 -6 -6 290.37 22.5
 12 6 -6 282.77 19.5
 -12 6 6 318.57 20.9
 12 6 -6 259.77 20.7
 -10 -6 6 636.64 38.2
 10 -6 -6 635.24 39.3
 10 -6 -6 557.54 39
 -10 -6 6 606.74 37.9
 -10 6 6 665.03 39.3
 10 6 -6 622.94 39
 10 6 -6 610.44 38.2
 10 6 -6 631.34 38.2
 -10 6 6 588.54 39.1
 -8 -6 6 -0.9 3.6
 -8 -6 6 -4.2 3.2
 -8 6 6 8.9 6.2
 8 6 -6 4.3 4.4
 -8 6 6 7.4 6.3
 8 6 -6 -2.8 4.3
 8 6 -6 2.9 4.6
 -6 -6 6 541.45 33.5
 -6 -6 6 571.44 33.5
 -6 6 6 553.64 34.8
 -6 6 6 484.75 34.4
 -6 6 6 531.15 34.2
 6 6 -6 549.95 33.8
 -6 6 6 511.25 36
 6 6 -6 541.35 33.9
 -4 -6 6 166.08 12.8
 -4 -6 6 173.58 12.2
 4 6 -6 164.78 12.9
 4 6 -6 160.48 13
 -4 6 6 139.59 13.6
 -4 6 6 160.18 13.6
 -4 6 6 168.58 14.9
 -4 6 6 154.88 15.2
 -2 -6 6 49.4 6.6
 -2 -6 6 40.4 6
 -2 6 6 28.7 6.3
 2 6 -6 42.4 6.4
 -2 6 6 28.7 6.6
 -2 6 6 43.3 8.3
 2 6 -6 39.2 6.4
 -2 6 6 43.6 8
 0 -6 6 412.96 28.4
 0 -6 6 455.65 28
 0 6 6 465.45 30
 0 6 -6 419.06 28.8
 0 6 6 421.36 28.6
 0 6 -6 454.65 28.6
 0 6 6 458.95 29.6
 0 6 6 408.76 29.8
 2 -6 6 68.79 8.7
 2 -6 6 71.19 9.5
 2 6 6 87.49 10.9
 -2 6 -6 68.09 9.2
 2 6 6 64.49 9.2
 -2 6 -6 76.89 10
 2 6 6 65.09 9.5
 2 6 6 64.49 10
 4 -6 6 439.46 27.9
 4 -6 6 376.56 28.1
 4 6 6 401.76 28.6
 -4 6 -6 418.26 28.7
 4 6 6 398.66 28.1
 4 6 6 427.36 29.6
 -4 6 -6 423.76 28.7
 4 6 6 444.76 29.1
 6 -6 6 170.18 15.1
 6 -6 6 153.68 14.7
 6 -6 6 183.78 16.9
 -6 6 -6 147.69 16.4
 6 6 6 153.28 15.5
 -6 6 -6 153.48 15.5
 6 6 6 157.28 16.2
 6 6 6 159.58 16.7
 6 6 6 131.39 16.4
 8 -6 6 59.49 9.6
 8 -6 6 64.69 10.7
 8 -6 6 69.99 10.1
 8 6 6 38.7 9.3
 8 6 6 70.89 12.3
 8 6 6 46.7 9.4
 -8 6 -6 71.69 10.9
 10 -6 6 604.74 38.1
 10 -6 6 531.95 40.2
 10 -6 6 616.44 38.2
 10 -6 6 545.15 39.8
 10 -6 6 552.44 38.8
 10 6 6 491.45 41.4
 -10 6 -6 579.54 37.9
 10 6 6 515.55 41
 10 6 6 582.14 37.8
 10 6 6 539.45 38.6
 10 6 6 523.85 38.3
 10 6 6 559.94 37.6
 10 6 6 554.64 39.5
 10 6 6 502.65 41.2
 10 6 6 592.44 37.8
 12 -6 6 12.5 10.4
 12 -6 6 11.6 8.9
 12 -6 6 -2.6 8.3
 12 -6 6 -17.3 10.3
 12 -6 6 -5.4 8.2
 12 -6 6 9.3 8.8
 12 6 6 2.9 9
 12 6 6 -1.3 9.8
 12 6 6 4.3 11
 12 6 6 9.9 8.5
 12 6 6 9 10.1
 12 6 6 9.5 11.5
 -12 6 -6 6.5 8.9
 12 6 6 1.1 8.9
 12 6 6 2.6 11
 12 6 6 15.3 9.4
 14 -6 6 369.76 32.3
 14 -6 6 306.57 24
 14 -6 6 290.37 23.8
 14 -6 6 310.97 26.5
 14 -6 6 276.57 23.6
 14 -6 6 312.47 23.9
 14 -6 6 327.27 24.7
 14 6 6 286.57 24.5
 14 6 6 274.77 24.3
 14 6 6 283.17 27
 14 6 6 297.37 23.9
 14 6 6 270.77 26.7
 14 6 6 246.88 26.1
 -14 6 -6 272.17 24.6
 14 6 6 270.07 23.7
 14 6 6 252.67 23.6
 14 6 6 287.67 23
 16 -6 6 85.19 11.7
 16 -6 6 68.99 12.2
 16 -6 6 72.49 13.3
 -16 -6 -6 68.69 13.6
 16 -6 6 94.39 14
 16 -6 6 64.39 10.9
 16 -6 6 72.39 10.3
 16 6 6 69.69 14.3
 16 6 6 66.49 11.2
 16 6 6 76.99 10.8
 16 6 6 98.89 13
 16 6 6 64.09 11.1
 16 6 6 76.19 11.4
 16 6 6 61.89 12.1
 16 6 6 81.19 12.6
 -16 6 -6 43.4 11
 16 6 6 72.39 13.3
 18 -6 6 1.5 7.7
 18 -6 6 18.7 8.3
 18 -6 6 16.1 8.7
 18 -6 6 6.8 8.9
 18 -6 6 16.1 7.3
 -18 -6 -6 9.8 11.8
 18 -6 6 21.4 10.1
 -18 6 -6 10.7 12.9
 18 6 6 15.6 8.4
 18 6 6 16.5 9.9
 18 6 6 8.7 8.9
 18 6 6 15.5 9
 18 6 6 3.7 8.2
 18 6 6 29.5 11.4
 18 6 6 9.4 9.4
 18 6 6 10.6 8.7
 18 6 6 19 7.8
 20 -6 6 37.6 7.8
 20 -6 6 28.2 6.5
 20 -6 6 56.89 9.3
 20 -6 6 34.8 6.4
 -20 -6 -6 42.6 11.7
 20 -6 6 39.8 9.1
 20 6 6 35.9 9.6
 20 6 6 42.5 11
 20 6 6 25 6.5
 -20 6 -6 48.1 13.5
 20 6 6 34.4 8.9
 20 6 6 30.4 8.1
 22 -6 6 3 5.8
 -22 -6 -6 8 9.5
 22 -6 6 0.3 6.3
 22 6 6 -4.2 4.1
 22 6 6 -7.7 5.2
 22 6 6 8.6 6
 22 6 6 -9.3 5
 -22 6 -6 1.8 11.2
 -24 -6 -6 47.2 8.8
 -24 -6 -6 59.99 8.6
 24 -6 6 43.3 6.5
 24 -6 6 55.29 7.3
 24 6 6 48.6 6.6
 -24 6 -6 46.1 8.2
 24 6 6 71.79 9.1
 24 6 6 49.8 8.3
 33 -7 -6 -0.1 5.4
 33 -7 -6 1.7 4
 -33 -7 6 4.4 6.7
 33 7 -6 -4.8 4.4
 31 -7 -6 -1.6 7.4
 31 -7 -6 -5.6 4.6
 -31 -7 6 15.1 8.5
 31 7 -6 3.5 5.7
 29 -7 -6 28.1 10.5
 -29 -7 6 21.3 10.9
 29 -7 -6 30.7 7.5
 29 -7 -6 13.3 7.8
 29 7 -6 19.9 7.3
 27 -7 -6 3.9 8.8
 27 -7 -6 17.3 10.1
 27 -7 -6 20.6 11.8
 -27 -7 6 8.5 12
 27 7 -6 22.1 8
 27 7 -6 14.4 11.6
 -27 7 6 17.2 10.9
 -25 -7 6 15.2 10.5
 25 -7 -6 4.6 11.2
 25 -7 -6 25.4 10.4
 -25 -7 6 16.3 12.1
 25 7 -6 11.4 7.8
 -25 7 6 7.5 14.9
 25 7 -6 21.2 7.5
 25 7 -6 19.3 7.4
 -25 7 6 12.8 11.3
 23 -7 -6 7.5 10.2
 23 -7 -6 15.6 12.5
 -23 -7 6 12.8 12.4
 -23 -7 6 34.3 11.7
 -23 7 6 25.8 16.4
 23 7 -6 20.2 8.8
 -23 7 6 19.2 12.5
 23 7 -6 45.3 8.4
 21 -7 -6 5 9.9
 -21 -7 6 2.9 10.4
 21 -7 -6 -1.7 13.5
 -21 -7 6 19.3 11.9
 -21 7 6 19.6 12.6
 -21 7 6 -11.4 13.8
 -21 7 6 14.3 11.9
 21 7 -6 0.7 6.6
 -19 -7 6 32.4 11.1
 19 -7 -6 11.6 9.9
 19 -7 -6 24.4 11.9
 -19 -7 6 7.1 11.4
 19 7 -6 24.7 8.9
 -19 7 6 40.3 12.5
 -19 7 6 25.5 15.1
 -19 7 6 3.2 12.5
 -19 7 6 16.4 13.2
 17 -7 -6 15.6 9.2
 17 -7 -6 20.1 8.6
 17 7 -6 32.6 7.9
 -17 7 6 10.5 9.1
 15 -7 -6 -0.1 8.9
 15 -7 -6 -1 8
 -15 -7 6 19.4 8.6
 -15 7 6 9.9 6.9
 15 7 -6 -5 7.3
 13 -7 -6 3.8 9
 -13 -7 6 0.6 5.3
 13 -7 -6 3.4 8.1
 13 7 -6 -0.3 4.4
 13 7 -6 9.4 6.1
 -13 7 6 6.3 6.4
 11 -7 -6 93.49 12
 -11 -7 6 84.39 10
 -11 -7 6 74.89 10.3
 11 7 -6 85.09 9.6
 11 7 -6 81.39 10.2
 -11 7 6 102.89 13.2
 11 7 -6 90.49 9.6
 -9 -7 6 85.19 8.6
 -9 -7 6 85.19 9.9
 9 -7 -6 66.19 10.4
 -9 7 6 75.49 10.5
 -9 7 6 66.29 10.1
 9 7 -6 71.69 9.1
 9 7 -6 83.19 10.3
 9 7 -6 77.89 9.3
 -7 -7 6 1.2 5.1
 -7 -7 6 4 3.9
 7 7 -6 0.4 5.4
 -7 7 6 0.5 5.7
 7 7 -6 9.1 4.9
 -7 7 6 -1.2 5.7
 -7 7 6 5.8 5.9
 -5 -7 6 2.3 4.7
 -5 -7 6 5 5.2
 -5 7 6 4.6 7.6
 -5 7 6 4.7 5.8
 -5 7 6 -4.1 5.4
 5 7 -6 -0.4 4.3
 5 7 -6 -0.8 4.6
 -3 -7 6 91.49 9.7
 -3 -7 6 65.89 8.3
 -3 7 6 88.49 11.4
 3 7 -6 89.49 10.4
 -3 7 6 88.49 11.5
 -3 7 6 87.39 10.1
 3 7 -6 85.39 10
 -3 7 6 72.99 10.7
 -1 -7 6 96.59 10.7
 -1 -7 6 95.29 9.5
 -1 7 6 94.79 11.6
 1 7 -6 104.19 11.1
 -1 7 6 103.69 12.2
 1 7 -6 78.19 11.1
 -1 7 6 89.89 12.8
 -1 7 6 114.59 13.9
 1 -7 6 6.1 4.6
 1 -7 6 11 7
 -1 7 -6 11.9 6.5
 1 7 6 15 6.5
 1 7 6 21.4 7.9
 -1 7 -6 2.2 5.4
 1 7 6 2.8 6.4
 1 7 6 5.3 6.9
 3 -7 6 35.6 6.5
 3 -7 6 10.4 6.7
 3 7 6 15.8 7.3
 -3 7 -6 23.9 6.9
 -3 7 -6 17.5 6.8
 3 7 6 19.4 8.7
 3 7 6 12.9 8.1
 3 7 6 9.2 7.3
 5 -7 6 115.19 12.9
 5 -7 6 96.49 13.1
 -5 7 -6 133.89 16.1
 5 7 6 134.99 14.2
 5 7 6 107.79 15
 5 7 6 116.49 14.5
 7 -7 6 19 7.4
 7 -7 6 20.6 9.8
 7 -7 6 17.3 9.4
 7 7 6 6 9.8
 7 7 6 8.4 8.6
 -7 7 -6 15.6 8.5
 7 7 6 12.7 10.8
 7 7 6 4.9 7.4
 7 7 6 20.1 10.5
 9 -7 6 115.79 18
 9 -7 6 100.29 13.2
 9 -7 6 102.89 13.6
 9 -7 6 88.19 13.1
 9 -7 6 86.69 12.6
 9 -7 6 95.29 12.2
 9 7 6 79.49 12.3
 9 7 6 66.49 12.7
 9 7 6 76.49 12.8
 9 7 6 97.39 15.2
 9 7 6 82.39 11.7
 9 7 6 117.09 14.8
 9 7 6 91.39 14
 9 7 6 66.99 12.8
 -9 7 -6 113.69 15.2
 9 7 6 90.59 15.4
 11 -7 6 23.8 8.1
 -11 -7 -6 22.1 15.4
 11 -7 6 42.9 10.7
 11 -7 6 38.1 12.5
 11 -7 6 16.1 10.3
 11 -7 6 17.6 9.4
 11 -7 6 22.2 9.8
 11 7 6 33 9.8
 11 7 6 19.7 8.5
 11 7 6 40 11.1
 -11 7 -6 55.19 12.6
 11 7 6 24.4 10.5
 11 7 6 17.4 12.6
 11 7 6 36.8 10.8
 11 7 6 35.4 9.4
 11 7 6 23 12.5
 11 7 6 36.4 11.1
 13 -7 6 23.9 9.2
 13 -7 6 10.5 8.9
 13 -7 6 15.7 11.2
 13 -7 6 29 12.9
 13 -7 6 18.4 10
 13 -7 6 27.4 8.1
 -13 -7 -6 12 12.3
 13 7 6 19.1 9.6
 -13 7 -6 24.8 9.1
 13 7 6 17.6 11.9
 13 7 6 2.3 8.2
 13 7 6 23.6 9.9
 13 7 6 17.1 12.9
 13 7 6 18.1 10.2
 13 7 6 5.3 8.9
 13 7 6 21 10.2
 13 7 6 18.2 9.7
 15 -7 6 67.59 12.9
 15 -7 6 40 11.1
 15 -7 6 59.59 9.8
 15 -7 6 55.49 10.4
 -15 -7 -6 59.59 13
 15 -7 6 63.29 10.5
 15 7 6 60.19 14.6
 15 7 6 58.49 10.6
 -15 7 -6 52.09 10.5
 15 7 6 46.3 10.5
 15 7 6 63.79 13.1
 15 7 6 44.8 9.7
 15 7 6 66.39 11.7
 15 7 6 79.59 11.2
 15 7 6 59.99 12.6
 17 -7 6 -4.5 8
 17 -7 6 0.3 8.3
 17 -7 6 1 6.8
 17 -7 6 8.5 7.3
 17 -7 6 -9.3 8.8
 -17 -7 -6 3.2 10.5
 17 -7 6 -0.8 7.7
 17 7 6 1.7 10.9
 17 7 6 2 8.1
 17 7 6 -4.3 10.1
 17 7 6 -10 8.8
 17 7 6 3.3 7.8
 17 7 6 -1 6.7
 19 -7 6 -4.9 7
 19 -7 6 -0.5 7.5
 -19 -7 -6 11.8 9.9
 19 -7 6 -8.7 6.7
 19 -7 6 -3.3 5.9
 19 -7 6 -4.8 6.2
 19 7 6 -4 6.6
 -19 7 -6 -6 11
 19 7 6 -5.6 8.7
 19 7 6 -7.5 7.5
 19 7 6 -8.8 6.3
 19 7 6 8.2 8.6
 21 -7 6 1.5 3.7
 -21 -7 -6 -6 6.1
 21 -7 6 -2.3 6.2
 21 7 6 -6.1 6.2
 21 7 6 6.2 7.7
 21 7 6 -2 7.3
 -21 7 -6 18.3 10.1
 23 -7 6 8.3 5.5
 -23 -7 -6 10.1 5.2
 23 -7 6 -0.5 4.4
 -23 -7 -6 -0.7 7.3
 23 7 6 6.8 4.9
 23 7 6 3.6 5.8
 -23 7 -6 28 8.7
 -32 -8 6 74.99 8.8
 32 -8 -6 62.39 8.1
 32 -8 -6 86.39 10
 32 8 -6 77.19 8.6
 30 -8 -6 16.2 5.9
 30 -8 -6 32.7 7.7
 -30 -8 6 32.1 7.2
 30 8 -6 20.1 6.1
 -28 -8 6 -11.9 9.3
 28 -8 -6 4.9 6.3
 28 -8 -6 -3.3 7.3
 28 -8 -6 10.9 6.3
 28 8 -6 3.3 5.8
 26 -8 -6 115.49 14.3
 26 -8 -6 117.59 17.8
 -26 -8 6 138.99 20.1
 26 8 -6 103.99 14.2
 -26 8 6 99.39 17.5
 -26 8 6 139.69 17.7
 24 -8 -6 13.5 10.1
 -24 -8 6 18.8 13.4
 24 -8 -6 30.9 12.6
 -24 8 6 15.1 12.4
 24 8 -6 34.2 8.3
 24 8 -6 46.7 8.7
 -24 8 6 22.9 15.6
 22 -8 -6 139.39 20
 22 -8 -6 133.49 19.1
 -22 -8 6 119.69 18.8
 22 -8 -6 172.48 22.6
 -22 -8 6 157.78 19.7
 -22 8 6 171.28 21
 22 8 -6 145.29 15.4
 22 8 -6 143.49 16.2
 -22 8 6 160.08 22.2
 -20 -8 6 247.88 24
 20 -8 -6 270.47 26.5
 20 -8 -6 254.27 23.7
 -20 -8 6 238.68 26.1
 20 -8 -6 229.28 24.1
 -20 -8 6 269.47 26.2
 20 8 -6 234.08 20.6
 -20 8 6 264.27 26.4
 20 8 -6 240.48 20.5
 -20 8 6 230.78 25.5
 -20 8 6 223.18 28.9
 -18 -8 6 53.59 14.7
 -18 -8 6 53.89 13
 18 -8 -6 60.59 12.4
 18 -8 -6 59.79 13.1
 -18 -8 6 68.19 14.2
 -18 8 6 37.6 14.5
 -18 8 6 74.69 14.8
 -18 8 6 42.9 12.7
 -18 8 6 69.69 16.6
 18 8 -6 45.6 9.3
 -16 -8 6 51.09 12.3
 16 -8 -6 45.4 14.6
 -16 -8 6 47.9 13.5
 -16 -8 6 31.4 12.6
 16 -8 -6 50.09 11.4
 -16 -8 6 62.59 13.1
 -16 8 6 53.79 17.6
 16 8 -6 50.19 9.3
 -16 8 6 49.99 14.9
 -16 8 6 27.8 13.1
 -16 8 6 68.89 15.2
 14 -8 -6 135.79 16.8
 -14 -8 6 116.39 18.3
 -14 -8 6 118.59 16.9
 -14 -8 6 114.99 17.2
 -14 8 6 118.09 15.8
 -14 8 6 132.59 20.1
 -14 8 6 112.19 13.9
 -14 8 6 92.29 15.7
 14 8 -6 109.59 15
 -14 8 6 113.29 17.8
 12 -8 -6 229.48 20.3
 12 8 -6 215.38 18.5
 12 8 -6 182.78 17.7
 -12 8 6 208.38 17.9
 10 -8 -6 117.59 15.6
 -10 8 6 170.68 15.2
 10 8 -6 147.79 13.4
 10 8 -6 128.79 13.3
 -8 -8 6 11.5 6.1
 8 -8 -6 18.1 7.9
 -8 8 6 12.4 7.5
 8 8 -6 6.3 5.6
 -8 8 6 16.1 7.4
 8 8 -6 10.3 5.7
 -6 -8 6 202.28 16.6
 -6 -8 6 206.78 16.5
 -6 8 6 202.88 18.2
 6 8 -6 209.18 18
 -6 8 6 226.88 20.1
 6 8 -6 206.78 16.7
 -6 8 6 206.68 18.2
 -4 -8 6 321.07 21.4
 -4 -8 6 308.77 21.1
 -4 8 6 315.57 23.3
 4 8 -6 304.17 22.2
 -4 8 6 318.07 23.5
 -4 8 6 313.47 23.9
 4 8 -6 226.58 21.3
 -2 -8 6 501.65 33.8
 -2 -8 6 485.75 32.9
 2 8 -6 552.34 34.8
 -2 8 6 531.25 35
 -2 8 6 576.64 36.6
 -2 8 6 552.04 35.7
 -2 8 6 461.85 36
 0 -8 6 1112.59 70.09
 0 -8 6 1125.79 70.99
 0 8 -6 1239.28 71.79
 0 8 6 1194.08 71.89
 0 8 6 1194.08 72.39
 0 8 6 1162.78 72.49
 2 -8 6 -0.1 6.4
 2 -8 6 -0.8 5.2
 -2 8 -6 6.9 7.3
 2 8 6 -5.7 7
 2 8 6 8.4 8.4
 2 8 6 -4.2 9.8
 4 -8 6 741.33 47.4
 4 -8 6 679.73 49
 4 -8 6 782.42 49.7
 4 8 6 759.52 52.19
 4 8 6 751.52 49.1
 -4 8 -6 760.62 48.7
 4 8 6 826.52 49.1
 4 8 6 815.02 50.09
 4 8 6 710.33 49.2
 -4 8 -6 880.31 54.19
 4 8 6 727.03 50.89
 4 8 6 741.83 49.2
 4 8 6 712.53 51.89
 4 8 6 708.83 50.69
 6 -8 6 76.69 15.4
 6 -8 6 64.89 14.2
 6 -8 6 65.59 11.5
 6 -8 6 49.9 11.1
 6 -8 6 63.69 10.3
 -6 8 -6 72.09 11.6
 -6 8 -6 64.69 13.6
 6 8 6 41.1 12.1
 6 8 6 73.79 13.8
 6 8 6 54.59 11.7
 6 8 6 45.3 13
 6 8 6 59.59 11.6
 6 8 6 65.29 12.2
 6 8 6 42.9 10.7
 6 8 6 59.79 11.3
 6 8 6 51.39 11.9
 8 -8 6 650.33 43.3
 8 -8 6 645.54 43
 8 -8 6 654.63 45.2
 8 -8 6 675.53 43.6
 8 -8 6 644.74 41.6
 -8 8 -6 668.33 43.4
 8 8 6 634.54 43.9
 8 8 6 657.33 46.5
 8 8 6 607.84 45.5
 8 8 6 656.53 43.5
 8 8 6 688.93 45.7
 8 8 6 602.84 42.6
 8 8 6 623.54 43.5
 8 8 6 557.94 43.5
 10 -8 6 234.38 23
 10 -8 6 180.08 17.6
 10 -8 6 152.28 19.7
 10 -8 6 194.08 18
 10 -8 6 175.48 19.5
 10 8 6 182.98 18.4
 -10 8 -6 195.78 19.3
 10 8 6 174.98 23.1
 10 8 6 202.38 20.5
 10 8 6 151.78 22.9
 10 8 6 194.88 20
 10 8 6 166.28 20.3
 10 8 6 186.68 19
 10 8 6 185.18 20.5
 10 8 6 197.58 19.7
 12 -8 6 41.1 10.5
 12 -8 6 45.8 10.6
 12 -8 6 48.6 10.4
 12 -8 6 72.39 13.4
 12 -8 6 60.49 11.1
 12 8 6 52.79 11.2
 12 8 6 58.39 11.1
 12 8 6 77.59 14.8
 12 8 6 28.8 9.7
 12 8 6 49.2 10.3
 12 8 6 37.3 13.1
 12 8 6 65.09 11.7
 -12 8 -6 46.6 11.1
 12 8 6 66.19 11.6
 12 8 6 64.39 11.9
 14 -8 6 198.68 18.9
 -14 -8 -6 233.38 21.5
 14 -8 6 215.98 20.1
 14 -8 6 260.57 20.7
 14 -8 6 191.08 18
 14 -8 6 229.28 19.7
 14 8 6 182.58 20.8
 14 8 6 192.58 18
 14 8 6 228.98 20.3
 14 8 6 238.28 19.8
 14 8 6 176.98 19.1
 14 8 6 218.28 19.9
 -14 8 -6 202.38 19
 14 8 6 217.58 20.3
 16 -8 6 -2.7 7.8
 16 -8 6 -5.7 7.5
 16 -8 6 7.9 7
 -16 -8 -6 9.7 10.2
 16 -8 6 2.6 5.6
 16 -8 6 7 9.1
 16 8 6 20.7 7.4
 16 8 6 18.1 9.5
 16 8 6 4 5.7
 16 8 6 3.7 9.9
 18 -8 6 8.1 6.9
 18 -8 6 21.2 7.5
 -18 -8 -6 9.5 7.3
 -18 -8 -6 9.5 9.3
 18 8 6 16.4 6.6
 18 8 6 20.6 6.8
 18 8 6 19.7 6.2
 18 8 6 8.3 7
 -18 8 -6 15 7.9
 -20 -8 -6 101.59 11.4
 20 -8 6 109.39 10.7
 -20 -8 -6 107.99 13.5
 20 -8 6 116.89 11.5
 20 8 6 125.99 13.5
 20 8 6 124.49 11.1
 20 8 6 115.79 11.4
 20 8 6 99.69 11.9
 -20 8 -6 142.39 14.9
 -22 -8 -6 9 5.2
 22 -8 6 10.9 5.1
 -22 -8 -6 -1.6 6.4
 -22 8 -6 5.6 7.7
 22 8 6 7.6 5.6
 22 8 6 20.6 5.4
 31 -9 -6 20 4.4
 -31 -9 6 7.5 6.1
 -29 -9 6 109.99 13.3
 29 -9 -6 81.39 11.7
 29 -9 -6 76.79 11.5
 27 -9 -6 223.88 20
 -27 -9 6 240.98 20.8
 27 -9 -6 224.78 20.1
 -27 9 6 208.58 19.9
 25 -9 -6 34.4 10.1
 -25 -9 6 26 9.1
 25 -9 -6 64.29 11.5
 25 -9 -6 26.6 10.3
 -25 9 6 23.8 11.2
 -25 9 6 38.9 13.3
 25 9 -6 51.69 8
 23 -9 -6 647.64 40.9
 23 -9 -6 593.74 40.9
 23 -9 -6 662.03 43.3
 -23 -9 6 643.74 42.9
 -23 9 6 507.45 39.3
 -23 9 6 480.15 41.8
 23 9 -6 609.64 38.6
 -21 -9 6 30.2 12.1
 21 -9 -6 55.19 11.8
 21 -9 -6 34.1 13.2
 21 -9 -6 20.4 11.3
 -21 -9 6 63.79 14.7
 21 9 -6 39.2 9.1
 21 9 -6 51.79 7.8
 -21 9 6 27 15
 -21 9 6 29.4 12.5
 19 -9 -6 877.91 57.09
 -19 -9 6 915.71 58.49
 19 -9 -6 883.71 58.99
 19 -9 -6 864.21 56.99
 -19 -9 6 857.11 57.89
 -19 9 6 845.82 57.79
 19 9 -6 892.11 54.89
 -19 9 6 794.42 55.79
 19 9 -6 853.31 55.19
 -19 9 6 936.91 59.19
 -19 9 6 860.71 60.89
 -17 -9 6 967.6 62.69
 -17 -9 6 948.51 63.39
 17 -9 -6 950.8 62.19
 17 -9 -6 989.9 62.59
 -17 9 6 986.8 63.69
 17 9 -6 991.3 60.59
 17 9 -6 928.41 60.69
 -17 9 6 973.9 65.49
 -17 9 6 938.61 63.89
 -17 9 6 953.9 61.59
 -15 -9 6 25.1 11.6
 15 -9 -6 31.2 11.9
 -15 -9 6 30.4 12.5
 -15 -9 6 30.9 12.2
 15 -9 -6 41.9 11.3
 -15 9 6 10.3 13.2
 15 9 -6 21.4 9.6
 -15 9 6 14.6 13.4
 15 9 -6 21.4 8.3
 -15 9 6 26.9 14.5
 -15 9 6 43 13.1
 -13 -9 6 1206.38 77.49
 13 -9 -6 1254.97 76.49
 13 -9 -6 1274.27 76.89
 -13 -9 6 1128.09 76.79
 -13 -9 6 1183.88 76.19
 13 9 -6 1252.77 74.59
 -13 9 6 1240.08 76.39
 -13 9 6 1165.18 77.99
 -13 9 6 1185.58 76.39
 13 9 -6 1224.98 76.09
 -13 9 6 1241.48 77.49
 -13 9 6 1205.78 78.49
 -13 9 6 1272.97 74.59
 13 9 -6 1227.98 74.19
 -11 -9 6 55.49 11.2
 -11 -9 6 47.8 13.1
 -11 -9 6 40.2 12.2
 11 -9 -6 30.3 10.6
 -11 9 6 38.7 12.5
 -11 9 6 36.3 14.3
 -11 9 6 52.29 13.7
 -11 9 6 52.69 12.3
 11 9 -6 61.39 9
 11 9 -6 22.6 9.8
 -11 9 6 47.4 9.8
 -11 9 6 44.2 12.2
 -9 -9 6 1322.67 82.39
 -9 -9 6 1294.37 80.29
 9 -9 -6 1344.07 80.79
 -9 -9 6 1233.08 81.19
 -9 9 6 1385.16 79.79
 -9 9 6 1208.98 83.49
 9 9 -6 1304.77 81.29
 -9 9 6 1319.17 81.79
 -9 9 6 1288.07 81.79
 -9 9 6 1301.57 82.59
 -9 9 6 1333.47 81.59
 9 9 -6 1333.07 79.69
 -7 -9 6 149.09 20.2
 -7 -9 6 149.49 16.9
 -7 -9 6 123.49 16.5
 -7 -9 6 149.29 18.1
 7 -9 -6 145.39 19.1
 7 -9 -6 132.29 18.5
 -7 9 6 143.59 24.7
 -7 9 6 114.49 15
 -7 9 6 167.68 18.2
 -7 9 6 147.69 18.9
 -7 9 6 139.99 18.5
 -7 9 6 160.88 20.2
 -7 9 6 161.18 21.4
 -7 9 6 139.29 19.9
 7 9 -6 136.49 16.2
 -7 9 6 150.48 19.5
 7 9 -6 117.19 16.9
 5 -9 -6 450.25 31.6
 -5 -9 6 429.46 30.7
 -5 -9 6 386.76 33.3
 -5 -9 6 409.26 32.9
 -5 -9 6 434.86 32.1
 -5 9 6 445.26 32.1
 -5 9 6 403.56 31.9
 -5 9 6 429.66 32.3
 -5 9 6 445.76 32.5
 -5 9 6 468.75 36.3
 -5 9 6 412.86 39.4
 5 9 -6 424.56 33.1
 5 9 -6 476.05 30.6
 -5 9 6 458.15 31.4
 -5 9 6 443.06 35.9
 -5 9 6 441.26 31.4
 -3 -9 6 1074.59 65.99
 -3 -9 6 1069.49 65.89
 -3 -9 6 1082.79 67.09
 -3 -9 6 1001.5 66.39
 -3 9 6 1106.59 66.29
 -3 9 6 1039.7 65.99
 -3 9 6 931.81 65.19
 -3 9 6 1123.49 66.29
 -3 9 6 1014.2 65.89
 -3 9 6 1000 65.89
 3 9 -6 1103.29 69.49
 -3 9 6 1082.49 65.49
 -3 9 6 1052.59 68.09
 3 9 -6 1075.79 64.99
 -3 9 6 975.9 67.49
 -1 -9 6 -0.3 9.9
 -1 -9 6 3.1 8.8
 -1 -9 6 22.5 9.5
 -1 -9 6 6 8
 -1 9 6 -2.1 10.7
 -1 9 6 12.9 10.4
 1 9 -6 -4.1 9.4
 -1 9 6 2.2 11.6
 -1 9 6 7 9.5
 -1 9 6 6.1 9.7
 -1 9 6 -8.7 9.1
 -1 9 6 -1.1 8
 -1 9 6 -7 8.6
 1 9 -6 0.1 7.2
 -1 9 6 -7.2 8.3
 1 -9 6 344.07 26
 1 -9 6 304.47 27.3
 1 -9 6 327.57 26.1
 1 9 6 306.67 25.9
 1 9 6 316.67 27.4
 1 9 6 353.96 26.7
 1 9 6 323.87 26.2
 1 9 6 263.07 29.3
 -1 9 -6 319.67 27.4
 1 9 6 351.26 28.7
 1 9 6 329.67 26.6
 -1 9 -6 334.87 25.4
 1 9 6 292.87 26.2
 1 9 6 338.77 26.7
 3 -9 6 189.58 24.3
 3 -9 6 119.49 16.3
 3 -9 6 145.79 17.2
 3 -9 6 131.89 17.2
 -3 -9 -6 131.19 16.8
 3 9 6 116.59 15.8
 -3 9 -6 137.79 16.2
 3 9 6 157.28 17.3
 3 9 6 151.18 18.2
 3 9 6 156.48 17.9
 3 9 6 132.89 18.3
 3 9 6 131.89 17.8
 3 9 6 151.98 16.5
 3 9 6 119.79 19.1
 -3 9 -6 131.39 18.9
 3 9 6 136.39 19.8
 3 9 6 132.69 16.5
 5 -9 6 8 9.2
 5 -9 6 2.8 10.5
 5 -9 6 15.8 9.2
 5 -9 6 28.9 7.3
 5 -9 6 16.9 10.4
 -5 -9 -6 17.5 15.2
 5 9 6 0.9 10.3
 5 9 6 10.1 10.4
 -5 9 -6 18 11.5
 5 9 6 3.9 8.6
 5 9 6 31.4 11.1
 5 9 6 8.1 9.8
 5 9 6 8.2 9.6
 5 9 6 1.8 9.9
 -5 9 -6 36 10
 5 9 6 24.9 11.1
 5 9 6 17.6 10
 7 -9 6 555.74 36
 7 -9 6 547.15 38.5
 7 -9 6 521.85 38.3
 7 -9 6 573.34 39.4
 7 -9 6 516.35 40.1
 7 9 6 546.75 38.4
 7 9 6 500.35 38.4
 7 9 6 534.75 38.7
 7 9 6 593.94 38.4
 7 9 6 627.84 41.9
 7 9 6 527.75 38
 7 9 6 540.05 38.7
 7 9 6 539.45 40.4
 7 9 6 564.44 40.7
 -7 9 -6 543.95 38
 -7 9 -6 561.84 39.6
 9 -9 6 96.59 13.4
 9 -9 6 114.49 16.4
 9 -9 6 114.19 13.6
 9 -9 6 104.69 13.4
 9 -9 6 95.79 15.2
 -9 9 -6 107.39 14
 9 9 6 102.59 15.3
 9 9 6 85.89 12.6
 9 9 6 64.99 13.8
 9 9 6 115.69 16.7
 9 9 6 51.29 12.3
 9 9 6 104.39 13.9
 9 9 6 103.19 14.5
 9 9 6 86.29 13.6
 9 9 6 101.99 14.9
 11 -9 6 368.66 27.2
 -11 -9 -6 314.17 29.3
 11 -9 6 311.37 25.1
 11 -9 6 354.36 27.5
 11 -9 6 372.96 28.4
 11 9 6 340.77 26.7
 11 9 6 363.96 30.2
 11 9 6 382.56 27.4
 11 9 6 378.16 33.7
 11 9 6 356.36 27.6
 11 9 6 316.97 26.6
 11 9 6 320.47 24.9
 11 9 6 356.16 30.8
 -11 9 -6 299.67 25.9
 13 -9 6 395.46 27
 -13 -9 -6 325.07 28.9
 13 -9 6 391.06 28
 13 -9 6 294.77 24.2
 13 -9 6 389.46 27
 13 9 6 337.27 26
 13 9 6 343.07 26.5
 13 9 6 394.46 27.6
 13 9 6 396.66 30.5
 13 9 6 320.87 27.7
 13 9 6 312.27 27.1
 15 -9 6 16.5 7.8
 15 -9 6 10.1 7.5
 -15 -9 -6 18.2 8.9
 15 -9 6 6.8 8.7
 15 9 6 -0.9 6.4
 15 9 6 14.1 9.3
 15 9 6 5.1 5.8
 -15 9 -6 6.4 10.6
 15 9 6 0.7 8.9
 17 -9 6 157.48 14.8
 -17 -9 -6 173.58 17.3
 17 -9 6 144.39 13.2
 -17 9 -6 191.38 17.4
 17 9 6 157.38 14.7
 17 9 6 161.08 17.2
 17 9 6 142.19 14.2
 -19 -9 -6 56.69 9.8
 -19 -9 -6 94.69 9.9
 19 -9 6 92.89 9.8
 19 -9 6 82.69 10.2
 19 9 6 88.49 9.6
 -19 9 -6 95.69 12.1
 19 9 6 65.69 9.5
 19 9 6 72.49 11
 21 -9 6 205.38 13.6
 -21 9 -6 182.28 14.4
 21 9 6 152.38 12.9
 21 9 6 189.28 13.9
 28 -10 -6 -3.5 5.2
 -28 -10 6 5.2 6.9
 -26 -10 6 284.67 20.4
 26 -10 -6 260.07 20.8
 -26 10 6 237.48 21
 -24 -10 6 35.2 9.1
 24 -10 -6 26 7.3
 24 -10 -6 27.4 6.7
 24 -10 -6 43.9 10
 -24 10 6 49.9 11.2
 24 10 -6 27.7 7.3
 22 -10 -6 206.38 19.7
 22 -10 -6 208.38 20.8
 -22 -10 6 233.98 18.7
[truncated: 539,532 more chars]
