# Supplementary material for: Two Beta-Phosphorylamide Compounds as Ligands for Sm3+, Eu3+, and Tb3+: X-ray Crystallography and Luminescence Properties
Source: Molecules. 2020 Jun 28;25(13):2971. doi: 10.3390/molecules25132971 (PMC7411983; doi:10.3390/molecules25132971)
Supplement: Supplementary file 1 [file molecules-25-02971-s001.zip › supp_files_rev2/cif_files/GVSU819F.cif]

data_gvsu819f
_audit_creation_date               2020-03-02
_audit_creation_method
;
Olex2 1.2
(compiled May 18 2018 14:05:52 for OlexSys, GUI svn.r5506)
;
_shelx_SHELXL_version_number       '2018/3'
_audit_contact_author_address      ?
_audit_contact_author_email        ?
_audit_contact_author_name         ''
_audit_contact_author_phone        ?
_publ_contact_author_id_orcid      ?
_publ_section_references
;
Dolomanov, O.V., Bourhis, L.J., Gildea, R.J, Howard, J.A.K. & Puschmann, H.
 (2009), J. Appl. Cryst. 42, 339-341.

Sheldrick, G.M. (2015). Acta Cryst. A71, 3-8.

Sheldrick, G.M. (2015). Acta Cryst. C71, 3-8.
;

# start Validation Reply Form
_vrf_PLAT973_gvsu819f
;
PROBLEM: Check Calcd Positive Resid. Density on       Sm1       3.89 eA-3  
RESPONSE: This crystal was quite large, and diffracted very well Our 
hypotheses are that either (a) the absorption correction will not work well
due to the high level of diffaction, or (b) that the crystal is twinned and
high angle data intensity is too far off. The large residual positive density
peak is near the metal, and the other large residual negative density peaks 
are compensating for this. We tried a number of different absorption 
corrections, but none improved the residual peaks.  
;
_vrf_PLAT094_gvsu819f
;
PROBLEM: Ratio of Maximum / Minimum Residual Density ....       4.45 Report
RESPONSE: This crystal was quite large, and diffracted very well Our 
hypotheses are that either (a) the absorption correction will not work well
due to the high level of diffaction, or (b) that the crystal is twinned and
high angle data intensity is too far off. The large residual positive density
peak is near the metal, and the other large residual negative density peaks 
are compensating for this. We tried a number of different absorption 
corrections, but none improved the residual peaks.
;
_vrf_PLAT971_gvsu819f
;
PROBLEM: Check Calcd Resid. Dens.  1.73A   From C14             2.69 eA-3  
RESPONSE: This crystal was quite large, and diffracted very well Our 
hypotheses are that either (a) the absorption correction will not work well
due to the high level of diffaction, or (b) that the crystal is twinned and
high angle data intensity is too far off. The large residual positive density
peak is near the metal, and the other large residual negative density peaks 
are compensating for this. We tried a number of different absorption 
corrections, but none improved the residual peaks.
;
# end Validation Reply Form

_chemical_name_common              ?
_chemical_name_systematic          ?
_chemical_formula_moiety           'C28 H60 N10 O34 P4 Sm2, 2(C2 H3 N)'
_chemical_formula_sum              'C32 H66 N12 O34 P4 Sm2'
_chemical_formula_weight           1587.54
_chemical_melting_point            ?
loop_
  _atom_type_symbol
  _atom_type_description
  _atom_type_scat_dispersion_real
  _atom_type_scat_dispersion_imag
  _atom_type_scat_source
 'C' 'C' 0.0033 0.0016 'International Tables Vol C Tables 4.2.6.8 and 6.1.1.4'
 'H' 'H' 0.0000 0.0000 'International Tables Vol C Tables 4.2.6.8 and 6.1.1.4'
 'N' 'N' 0.0061 0.0033 'International Tables Vol C Tables 4.2.6.8 and 6.1.1.4'
 'O' 'O' 0.0106 0.0060 'International Tables Vol C Tables 4.2.6.8 and 6.1.1.4'
 'P' 'P' 0.1023 0.0942 'International Tables Vol C Tables 4.2.6.8 and 6.1.1.4'
 'Sm' 'Sm' -0.1638 3.4418
 'International Tables Vol C Tables 4.2.6.8 and 6.1.1.4'

_shelx_space_group_comment
;
The symmetry employed for this shelxl refinement is uniquely defined
by the following loop, which should always be used as a source of
symmetry information in preference to the above space-group names.
They are only intended as comments.
;
_space_group_crystal_system        'monoclinic'
_space_group_IT_number             15
_space_group_name_H-M_alt          'C 1 2/c 1'
_space_group_name_Hall             '-C 2yc'
loop_
  _space_group_symop_operation_xyz
 'x, y, z'
 '-x, y, -z+1/2'
 'x+1/2, y+1/2, z'
 '-x+1/2, y+1/2, -z+1/2'
 '-x, -y, -z'
 'x, -y, z-1/2'
 '-x+1/2, -y+1/2, -z'
 'x+1/2, -y+1/2, z-1/2'

_cell_length_a                     32.318(11)
_cell_length_b                     12.538(4)
_cell_length_c                     16.447(6)
_cell_angle_alpha                  90
_cell_angle_beta                   116.217(4)
_cell_angle_gamma                  90
_cell_volume                       5979(4)
_cell_formula_units_Z              4
_cell_measurement_reflns_used      6834
_cell_measurement_temperature      173(2)
_cell_measurement_theta_max        25.954
_cell_measurement_theta_min        2.428
_shelx_estimated_absorpt_T_max     0.843
_shelx_estimated_absorpt_T_min     0.585
_exptl_absorpt_coefficient_mu      2.154
_exptl_absorpt_correction_T_max    0.7454
_exptl_absorpt_correction_T_min    0.6570
_exptl_absorpt_correction_type     multi-scan
_exptl_absorpt_process_details
;
SADABS-2014/5 (Bruker,2014) was used for absorption correction.
wR2(int) was 0.0968 before and 0.0681 after correction.
The Ratio of minimum to maximum transmission is 0.8814.
The \l/2 correction factor is 0.00150.
;
_exptl_absorpt_special_details     ?
_exptl_crystal_colour              colourless
_exptl_crystal_colour_primary      colourless
_exptl_crystal_density_diffrn      1.764
_exptl_crystal_density_meas        ?
_exptl_crystal_density_method      ?
_exptl_crystal_description         'plate'
_exptl_crystal_F_000               3192
_exptl_crystal_size_max            0.279
_exptl_crystal_size_mid            0.218
_exptl_crystal_size_min            0.082
_exptl_transmission_factor_max     ?
_exptl_transmission_factor_min     ?
_diffrn_reflns_av_R_equivalents    0.0770
_diffrn_reflns_av_unetI/netI       0.0704
_diffrn_reflns_Laue_measured_fraction_full  0.999
_diffrn_reflns_Laue_measured_fraction_max  0.998
_diffrn_reflns_limit_h_max         40
_diffrn_reflns_limit_h_min         -40
_diffrn_reflns_limit_k_max         15
_diffrn_reflns_limit_k_min         -15
_diffrn_reflns_limit_l_max         20
_diffrn_reflns_limit_l_min         -20
_diffrn_reflns_number              26038
_diffrn_reflns_point_group_measured_fraction_full  0.999
_diffrn_reflns_point_group_measured_fraction_max  0.998
_diffrn_reflns_theta_full          25.242
_diffrn_reflns_theta_max           26.401
_diffrn_reflns_theta_min           1.770
_diffrn_ambient_temperature        173.15
_diffrn_detector_area_resol_mean   ?
_diffrn_measured_fraction_theta_full  0.999
_diffrn_measured_fraction_theta_max  0.998
_diffrn_measurement_device_type    'Bruker APEX-II CCD'
_diffrn_measurement_method         '\f and \w scans'
_diffrn_radiation_type             MoK\a
_diffrn_radiation_wavelength       0.71073
_diffrn_source                     ?
_diffrn_standards_number           0
_reflns_Friedel_coverage           0.000
_reflns_Friedel_fraction_full      .
_reflns_Friedel_fraction_max       .
_reflns_number_gt                  4315
_reflns_number_total               6120
_reflns_special_details
;
 Reflections were merged by SHELXL according to the crystal
 class for the calculation of statistics and refinement.
 
 _reflns_Friedel_fraction is defined as the number of unique
 Friedel pairs measured divided by the number that would be
 possible theoretically, ignoring centric projections and
 systematic absences.
;
_reflns_threshold_expression       'I > 2\s(I)'
_computing_cell_refinement         'SAINT v8.34A (Bruker, 2013)'
_computing_data_collection         ?
_computing_data_reduction          'SAINT v8.34A (Bruker, 2013)'
_computing_molecular_graphics      'Olex2 (Dolomanov et al., 2009)'
_computing_publication_material    'Olex2 (Dolomanov et al., 2009)'
_computing_structure_refinement    'ShelXL (Sheldrick, 2015)'
_computing_structure_solution      'ShelXT (Sheldrick, 2015)'
_refine_diff_density_max           3.537
_refine_diff_density_min           -0.794
_refine_diff_density_rms           0.166
_refine_ls_extinction_coef         .
_refine_ls_extinction_method       none
_refine_ls_goodness_of_fit_ref     1.058
_refine_ls_hydrogen_treatment      mixed
_refine_ls_matrix_type             full
_refine_ls_number_parameters       402
_refine_ls_number_reflns           6120
_refine_ls_number_restraints       1
_refine_ls_R_factor_all            0.0776
_refine_ls_R_factor_gt             0.0532
_refine_ls_restrained_S_all        1.058
_refine_ls_shift/su_max            0.002
_refine_ls_shift/su_mean           0.000
_refine_ls_structure_factor_coef   Fsqd
_refine_ls_weighting_details      
 'w=1/[\s^2^(Fo^2^)+(0.0771P)^2^] where P=(Fo^2^+2Fc^2^)/3'
_refine_ls_weighting_scheme        calc
_refine_ls_wR_factor_gt            0.1296
_refine_ls_wR_factor_ref           0.1487
_refine_special_details            ?
_olex2_refinement_description
;
1. Fixed Uiso
 At 1.2 times of:
  All C(H,H) groups
 At 1.5 times of:
  All C(H,H,H) groups, All C(H,H,H,H,H,H) groups
2. Restrained distances
 N1-H1
 0.88 with sigma of 0.01
3. Others
 Sof(C9A)=Sof(H9AA)=Sof(H9AB)=1-FVAR(1)
 Sof(C9)=Sof(H9A)=Sof(H9B)=FVAR(1)
 Fixed Sof: H10A(0.5) H10B(0.5) H10C(0.5) H10D(0.5) H10E(0.5) H10F(0.5)
4.a Secondary CH2 refined with riding coordinates:
 C1(H1A,H1B), C3(H3A,H3B), C4(H4A,H4B), C5(H5A,H5B), C7(H7A,H7B), C9(H9A,H9B),
 C11(H11A,H11B), C13(H13A,H13B), C9A(H9AA,H9AB)
4.b Idealised Me refined as rotating group:
 C8(H8A,H8B,H8C), C10(H10A,H10B,H10C), C10(H10D,H10E,H10F), C12(H12A,H12B,
 H12C), C14(H14A,H14B,H14C), C2S(H2SA,H2SB,H2SC)
;
_atom_sites_solution_hydrogens     mixed
_atom_sites_solution_primary       dual
_atom_sites_solution_secondary     ?
loop_
  _atom_site_label
  _atom_site_type_symbol
  _atom_site_fract_x
  _atom_site_fract_y
  _atom_site_fract_z
  _atom_site_U_iso_or_equiv
  _atom_site_adp_type
  _atom_site_occupancy
  _atom_site_site_symmetry_order
  _atom_site_calc_flag
  _atom_site_refinement_flags_posn
  _atom_site_refinement_flags_adp
  _atom_site_refinement_flags_occupancy
  _atom_site_disorder_assembly
  _atom_site_disorder_group
 Sm1 Sm 0.34937(2) 0.60672(2) 0.67938(2) 0.02646(13) Uani 1 1 d . . . . .
 P1 P 0.43703(6) 0.54169(14) 0.60875(12) 0.0326(4) Uani 1 1 d . . . . .
 P2 P 0.12881(6) 0.60798(12) 0.33870(13) 0.0331(4) Uani 1 1 d . . . . .
 O1 O 0.42194(15) 0.5659(4) 0.6795(3) 0.0342(10) Uani 1 1 d . . . . .
 O2 O 0.33539(16) 0.6242(3) 0.5248(3) 0.0335(11) Uani 1 1 d . . . . .
 O3 O 0.11577(15) 0.7211(3) 0.3204(3) 0.0380(11) Uani 1 1 d . . . . .
 O4 O 0.21287(15) 0.7651(3) 0.3774(3) 0.0361(10) Uani 1 1 d . . . . .
 O5 O 0.46269(18) 0.6338(4) 0.5873(3) 0.0464(13) Uani 1 1 d . . . . .
 O6 O 0.46927(16) 0.4429(4) 0.6367(3) 0.0387(11) Uani 1 1 d . . . . .
 O7 O 0.11048(18) 0.5343(4) 0.2543(3) 0.0500(13) Uani 1 1 d . . . . .
 O8 O 0.10717(17) 0.5581(4) 0.3982(3) 0.0462(13) Uani 1 1 d . . . . .
 O9 O 0.27065(18) 0.5181(4) 0.5924(3) 0.0510(13) Uani 1 1 d . . . . .
 O10 O 0.28821(17) 0.5486(4) 0.7308(3) 0.0453(12) Uani 1 1 d . . . . .
 O11 O 0.21707(17) 0.5111(4) 0.6370(4) 0.0517(14) Uani 1 1 d . . . . .
 O12 O 0.35049(19) 0.4050(4) 0.6209(3) 0.0453(13) Uani 1 1 d . . . . .
 O13 O 0.36946(18) 0.4297(4) 0.7623(3) 0.0417(12) Uani 1 1 d . . . . .
 O14 O 0.35939(19) 0.2701(4) 0.7091(4) 0.0548(14) Uani 1 1 d . . . . .
 O15 O 0.40889(16) 0.6248(4) 0.8440(3) 0.0390(11) Uani 1 1 d . . . . .
 O16 O 0.34870(16) 0.7236(4) 0.8092(3) 0.0418(12) Uani 1 1 d . . . . .
 O17 O 0.40619(17) 0.7346(4) 0.9429(3) 0.0491(13) Uani 1 1 d . . . . .
 N1 N 0.34387(18) 0.6505(4) 0.3976(3) 0.0296(12) Uani 1 1 d D . . . .
 H1 H 0.3580(19) 0.630(5) 0.365(4) 0.030(18) Uiso 1 1 d D . . . .
 N2 N 0.24092(19) 0.6265(5) 0.3297(4) 0.0318(13) Uani 1 1 d . . . . .
 H2 H 0.239(3) 0.559(8) 0.331(7) 0.10(4) Uiso 1 1 d . . . . .
 N3 N 0.2575(2) 0.5262(4) 0.6537(5) 0.0400(14) Uani 1 1 d . . . . .
 N4 N 0.38841(19) 0.6961(4) 0.8673(3) 0.0326(12) Uani 1 1 d . . . . .
 N5 N 0.3595(2) 0.3649(5) 0.6958(4) 0.0366(14) Uani 1 1 d . . . . .
 C1 C 0.3897(2) 0.5131(5) 0.5011(4) 0.0344(15) Uani 1 1 d . . . . .
 H1A H 0.401068 0.506888 0.454412 0.041 Uiso 1 1 calc R . . . .
 H1B H 0.375557 0.444170 0.504296 0.041 Uiso 1 1 calc R . . . .
 C2 C 0.3535(2) 0.6012(5) 0.4744(4) 0.0278(14) Uani 1 1 d . . . . .
 C3 C 0.3100(2) 0.7363(5) 0.3620(4) 0.0305(14) Uani 1 1 d . . . . .
 H3A H 0.321668 0.791358 0.334124 0.037 Uiso 1 1 calc R . . . .
 H3B H 0.306079 0.770063 0.412533 0.037 Uiso 1 1 calc R . . . .
 C4 C 0.2637(2) 0.6966(5) 0.2920(4) 0.0304(14) Uani 1 1 d . . . . .
 H4A H 0.243454 0.758616 0.263543 0.037 Uiso 1 1 calc R . . . .
 H4B H 0.268082 0.657961 0.243881 0.037 Uiso 1 1 calc R . . . .
 C5 C 0.1900(2) 0.5919(5) 0.4000(5) 0.0369(16) Uani 1 1 d . . . . .
 H5A H 0.199377 0.603526 0.465294 0.044 Uiso 1 1 calc R . . . .
 H5B H 0.198226 0.517694 0.392381 0.044 Uiso 1 1 calc R . . . .
 C6 C 0.2167(2) 0.6676(5) 0.3693(4) 0.0306(14) Uani 1 1 d . . . . .
 C7 C 0.5038(3) 0.4188(6) 0.6042(6) 0.049(2) Uani 1 1 d . . . . .
 H7A H 0.488809 0.415952 0.537152 0.059 Uiso 1 1 calc R . . . .
 H7B H 0.527446 0.475694 0.623614 0.059 Uiso 1 1 calc R . . . .
 C8 C 0.5253(3) 0.3171(6) 0.6408(6) 0.061(2) Uani 1 1 d . . . . .
 H8A H 0.547972 0.300369 0.618079 0.092 Uiso 1 1 calc GR . . . .
 H8B H 0.501710 0.261203 0.621802 0.092 Uiso 1 1 calc GR . . . .
 H8C H 0.540832 0.321008 0.707074 0.092 Uiso 1 1 calc GR . . . .
 C9 C 0.4894(4) 0.7158(10) 0.6509(9) 0.047(4) Uani 0.629(19) 1 d . . P A 1
 H9A H 0.519163 0.685809 0.695266 0.056 Uiso 0.629(19) 1 calc R . P A 1
 H9B H 0.472407 0.742011 0.684387 0.056 Uiso 0.629(19) 1 calc R . P A 1
 C10 C 0.4979(3) 0.8057(6) 0.6010(6) 0.061(2) Uani 1 1 d . . . . .
 H10A H 0.469072 0.844777 0.566908 0.092 Uiso 0.5 1 calc GR . P A 1
 H10B H 0.509249 0.777602 0.559016 0.092 Uiso 0.5 1 calc GR . P A 1
 H10C H 0.520967 0.853984 0.644357 0.092 Uiso 0.5 1 calc GR . P A 1
 H10D H 0.494871 0.828134 0.541563 0.092 Uiso 0.5 1 calc GR . P A 2
 H10E H 0.526057 0.763342 0.631926 0.092 Uiso 0.5 1 calc GR . P A 2
 H10F H 0.499561 0.868860 0.637479 0.092 Uiso 0.5 1 calc GR . P A 2
 C11 C 0.1087(3) 0.4445(6) 0.4135(6) 0.061(2) Uani 1 1 d . . . . .
 H11A H 0.121290 0.430411 0.479310 0.073 Uiso 1 1 calc R . . . .
 H11B H 0.129544 0.410921 0.391326 0.073 Uiso 1 1 calc R . . . .
 C12 C 0.0626(4) 0.3967(7) 0.3667(9) 0.091(4) Uani 1 1 d . . . . .
 H12A H 0.048874 0.416417 0.302483 0.137 Uiso 1 1 calc GR . . . .
 H12B H 0.043075 0.422882 0.394089 0.137 Uiso 1 1 calc GR . . . .
 H12C H 0.065161 0.318887 0.372436 0.137 Uiso 1 1 calc GR . . . .
 C13 C 0.1320(3) 0.5111(6) 0.1956(5) 0.051(2) Uani 1 1 d . . . . .
 H13A H 0.160861 0.470397 0.228786 0.061 Uiso 1 1 calc R . . . .
 H13B H 0.139347 0.578003 0.172773 0.061 Uiso 1 1 calc R . . . .
 C14 C 0.0974(3) 0.4454(7) 0.1175(6) 0.066(2) Uani 1 1 d . . . . .
 H14A H 0.086777 0.385443 0.141449 0.098 Uiso 1 1 calc GR . . . .
 H14B H 0.112185 0.418254 0.080825 0.098 Uiso 1 1 calc GR . . . .
 H14C H 0.071062 0.490288 0.079726 0.098 Uiso 1 1 calc GR . . . .
 C9A C 0.4576(7) 0.7409(14) 0.5892(15) 0.041(6) Uani 0.371(19) 1 d . . P A 2
 H9AA H 0.449501 0.758030 0.639105 0.049 Uiso 0.371(19) 1 calc R . P A 2
 H9AB H 0.431242 0.762622 0.531813 0.049 Uiso 0.371(19) 1 calc R . P A 2
 N1S N 0.2480(3) 0.3888(6) 0.3780(6) 0.070(2) Uani 1 1 d . . . . .
 C1S C 0.2704(3) 0.3185(6) 0.4140(5) 0.0451(18) Uani 1 1 d . . . . .
 C2S C 0.2985(3) 0.2286(6) 0.4603(5) 0.054(2) Uani 1 1 d . . . . .
 H2SA H 0.320807 0.214449 0.436268 0.080 Uiso 1 1 calc GR . . . .
 H2SB H 0.278843 0.165756 0.451003 0.080 Uiso 1 1 calc GR . . . .
 H2SC H 0.314962 0.244164 0.525261 0.080 Uiso 1 1 calc GR . . . .

loop_
  _atom_site_aniso_label
  _atom_site_aniso_U_11
  _atom_site_aniso_U_22
  _atom_site_aniso_U_33
  _atom_site_aniso_U_23
  _atom_site_aniso_U_13
  _atom_site_aniso_U_12
 Sm1 0.0298(2) 0.0264(2) 0.0269(2) 0.00148(13) 0.01588(16) 0.00164(13)
 P1 0.0305(9) 0.0366(9) 0.0334(9) 0.0036(7) 0.0165(8) 0.0043(8)
 P2 0.0346(10) 0.0293(9) 0.0408(10) 0.0023(7) 0.0215(8) 0.0014(7)
 O1 0.035(3) 0.041(3) 0.029(2) 0.001(2) 0.017(2) 0.005(2)
 O2 0.035(3) 0.043(3) 0.031(2) 0.005(2) 0.022(2) 0.010(2)
 O3 0.035(3) 0.031(2) 0.053(3) 0.003(2) 0.023(2) -0.001(2)
 O4 0.039(3) 0.031(3) 0.038(3) 0.004(2) 0.018(2) 0.009(2)
 O5 0.056(3) 0.046(3) 0.050(3) 0.002(2) 0.034(3) -0.008(3)
 O6 0.038(3) 0.047(3) 0.040(3) 0.007(2) 0.025(2) 0.009(2)
 O7 0.049(3) 0.055(3) 0.055(3) -0.012(3) 0.031(3) -0.011(3)
 O8 0.049(3) 0.040(3) 0.062(3) 0.013(2) 0.037(3) 0.006(2)
 O9 0.051(3) 0.055(3) 0.054(3) -0.016(3) 0.028(3) -0.013(3)
 O10 0.042(3) 0.048(3) 0.047(3) 0.005(2) 0.019(3) -0.003(2)
 O11 0.033(3) 0.041(3) 0.083(4) -0.003(3) 0.028(3) -0.005(2)
 O12 0.059(3) 0.043(3) 0.034(3) -0.001(2) 0.021(3) -0.008(2)
 O13 0.060(3) 0.040(3) 0.041(3) 0.006(2) 0.037(3) 0.005(2)
 O14 0.078(4) 0.028(3) 0.059(3) -0.005(2) 0.031(3) -0.005(3)
 O15 0.041(3) 0.044(3) 0.031(3) 0.001(2) 0.015(2) 0.012(2)
 O16 0.034(3) 0.051(3) 0.036(3) -0.005(2) 0.012(2) 0.004(2)
 O17 0.048(3) 0.063(3) 0.036(3) -0.014(2) 0.018(3) -0.005(3)
 N1 0.034(3) 0.033(3) 0.028(3) -0.001(2) 0.020(3) 0.001(2)
 N2 0.028(3) 0.031(3) 0.040(3) 0.000(3) 0.018(3) 0.004(2)
 N3 0.039(4) 0.026(3) 0.064(4) 0.002(3) 0.031(3) 0.001(3)
 N4 0.039(3) 0.035(3) 0.027(3) -0.005(2) 0.017(3) -0.008(3)
 N5 0.043(4) 0.030(3) 0.046(4) -0.001(3) 0.028(3) -0.003(3)
 C1 0.043(4) 0.039(4) 0.028(3) -0.001(3) 0.022(3) 0.003(3)
 C2 0.029(3) 0.033(3) 0.022(3) -0.002(3) 0.011(3) -0.004(3)
 C3 0.034(4) 0.027(3) 0.035(4) 0.003(3) 0.019(3) 0.005(3)
 C4 0.035(4) 0.028(3) 0.029(3) 0.001(3) 0.015(3) 0.008(3)
 C5 0.034(4) 0.036(4) 0.045(4) 0.010(3) 0.021(3) 0.004(3)
 C6 0.026(3) 0.034(4) 0.029(3) 0.007(3) 0.010(3) 0.001(3)
 C7 0.036(4) 0.051(4) 0.072(6) 0.006(4) 0.035(4) 0.014(4)
 C8 0.043(5) 0.046(5) 0.097(7) 0.004(5) 0.032(5) 0.009(4)
 C9 0.038(8) 0.050(8) 0.056(9) -0.005(6) 0.023(7) -0.007(6)
 C10 0.058(5) 0.046(5) 0.078(6) 0.010(4) 0.028(5) -0.007(4)
 C11 0.071(6) 0.041(5) 0.088(7) 0.021(4) 0.052(6) 0.008(4)
 C12 0.082(8) 0.072(7) 0.121(10) 0.011(6) 0.045(7) -0.030(6)
 C13 0.066(6) 0.044(4) 0.053(5) -0.009(4) 0.036(4) -0.006(4)
 C14 0.076(7) 0.064(6) 0.048(5) -0.008(4) 0.020(5) -0.001(5)
 C9A 0.046(14) 0.036(11) 0.047(13) 0.029(9) 0.025(12) 0.016(9)
 N1S 0.093(6) 0.064(5) 0.072(5) 0.014(4) 0.054(5) 0.025(4)
 C1S 0.069(5) 0.033(4) 0.038(4) -0.008(3) 0.028(4) 0.004(4)
 C2S 0.067(6) 0.037(4) 0.058(5) -0.001(4) 0.029(5) 0.005(4)

_geom_special_details
;
 All esds (except the esd in the dihedral angle between two l.s. planes)
 are estimated using the full covariance matrix.  The cell esds are taken
 into account individually in the estimation of esds in distances, angles
 and torsion angles; correlations between esds in cell parameters are only
 used when they are defined by crystal symmetry.  An approximate (isotropic)
 treatment of cell esds is used for estimating esds involving l.s. planes.
;
loop_
  _geom_bond_atom_site_label_1
  _geom_bond_atom_site_label_2
  _geom_bond_distance
  _geom_bond_site_symmetry_2
  _geom_bond_publ_flag
 Sm1 O1 2.400(4) . ?
 Sm1 O2 2.387(4) . ?
 Sm1 O3 2.434(4) 7_566 ?
 Sm1 O4 2.417(4) 7_566 ?
 Sm1 O9 2.557(5) . ?
 Sm1 O10 2.574(5) . ?
 Sm1 O12 2.712(5) . ?
 Sm1 O13 2.535(5) . ?
 Sm1 O15 2.546(5) . ?
 Sm1 O16 2.598(5) . ?
 Sm1 N3 2.984(6) . ?
 Sm1 N4 2.992(5) . ?
 P1 O1 1.478(4) . ?
 P1 O5 1.551(5) . ?
 P1 O6 1.552(5) . ?
 P1 C1 1.792(7) . ?
 P2 O3 1.473(4) . ?
 P2 O7 1.551(5) . ?
 P2 O8 1.563(5) . ?
 P2 C5 1.792(7) . ?
 O2 C2 1.242(7) . ?
 O4 C6 1.242(7) . ?
 O5 C9 1.448(12) . ?
 O5 C9A 1.355(18) . ?
 O6 C7 1.465(8) . ?
 O7 C13 1.447(8) . ?
 O8 C11 1.444(9) . ?
 O9 N3 1.260(7) . ?
 O10 N3 1.249(7) . ?
 O11 N3 1.225(7) . ?
 O12 N5 1.239(7) . ?
 O13 N5 1.284(7) . ?
 O14 N5 1.209(7) . ?
 O15 N4 1.268(7) . ?
 O16 N4 1.263(7) . ?
 O17 N4 1.216(6) . ?
 N1 H1 0.877(10) . ?
 N1 C2 1.314(8) . ?
 N1 C3 1.460(8) . ?
 N2 H2 0.85(10) . ?
 N2 C4 1.449(8) . ?
 N2 C6 1.323(8) . ?
 C1 H1A 0.9900 . ?
 C1 H1B 0.9900 . ?
 C1 C2 1.525(9) . ?
 C3 H3A 0.9900 . ?
 C3 H3B 0.9900 . ?
 C3 C4 1.514(8) . ?
 C4 H4A 0.9900 . ?
 C4 H4B 0.9900 . ?
 C5 H5A 0.9900 . ?
 C5 H5B 0.9900 . ?
 C5 C6 1.511(9) . ?
 C7 H7A 0.9900 . ?
 C7 H7B 0.9900 . ?
 C7 C8 1.450(10) . ?
 C8 H8A 0.9800 . ?
 C8 H8B 0.9800 . ?
 C8 H8C 0.9800 . ?
 C9 H9A 0.9900 . ?
 C9 H9B 0.9900 . ?
 C9 C10 1.489(14) . ?
 C10 H10A 0.9800 . ?
 C10 H10B 0.9800 . ?
 C10 H10C 0.9800 . ?
 C10 H10D 0.9800 . ?
 C10 H10E 0.9800 . ?
 C10 H10F 0.9800 . ?
 C10 C9A 1.47(2) . ?
 C11 H11A 0.9900 . ?
 C11 H11B 0.9900 . ?
 C11 C12 1.468(12) . ?
 C12 H12A 0.9800 . ?
 C12 H12B 0.9800 . ?
 C12 H12C 0.9800 . ?
 C13 H13A 0.9900 . ?
 C13 H13B 0.9900 . ?
 C13 C14 1.519(11) . ?
 C14 H14A 0.9800 . ?
 C14 H14B 0.9800 . ?
 C14 H14C 0.9800 . ?
 C9A H9AA 0.9900 . ?
 C9A H9AB 0.9900 . ?
 N1S C1S 1.128(9) . ?
 C1S C2S 1.437(10) . ?
 C2S H2SA 0.9800 . ?
 C2S H2SB 0.9800 . ?
 C2S H2SC 0.9800 . ?

loop_
  _geom_angle_atom_site_label_1
  _geom_angle_atom_site_label_2
  _geom_angle_atom_site_label_3
  _geom_angle
  _geom_angle_site_symmetry_1
  _geom_angle_site_symmetry_3
  _geom_angle_publ_flag
 O1 Sm1 O3 74.78(15) . 7_566 ?
 O1 Sm1 O4 142.01(15) . 7_566 ?
 O1 Sm1 O9 129.64(16) . . ?
 O1 Sm1 O10 146.23(16) . . ?
 O1 Sm1 O12 68.60(16) . . ?
 O1 Sm1 O13 78.17(15) . . ?
 O1 Sm1 O15 74.89(15) . . ?
 O1 Sm1 O16 118.88(14) . . ?
 O1 Sm1 N3 147.02(16) . . ?
 O1 Sm1 N4 96.50(15) . . ?
 O2 Sm1 O1 75.24(14) . . ?
 O2 Sm1 O3 77.88(15) . 7_566 ?
 O2 Sm1 O4 78.09(14) . 7_566 ?
 O2 Sm1 O9 76.73(16) . . ?
 O2 Sm1 O10 124.33(16) . . ?
 O2 Sm1 O12 74.57(15) . . ?
 O2 Sm1 O13 122.43(14) . . ?
 O2 Sm1 O15 145.37(16) . . ?
 O2 Sm1 O16 139.22(15) . . ?
 O2 Sm1 N3 99.90(17) . . ?
 O2 Sm1 N4 149.37(15) . . ?
 O3 Sm1 O9 137.03(16) 7_566 . ?
 O3 Sm1 O10 132.27(15) 7_566 . ?
 O3 Sm1 O12 138.50(15) 7_566 . ?
 O3 Sm1 O13 140.10(16) 7_566 . ?
 O3 Sm1 O15 77.73(15) 7_566 . ?
 O3 Sm1 O16 70.76(15) 7_566 . ?
 O3 Sm1 N3 136.99(15) 7_566 . ?
 O3 Sm1 N4 71.49(15) 7_566 . ?
 O4 Sm1 O3 73.53(15) 7_566 7_566 ?
 O4 Sm1 O9 67.69(16) 7_566 . ?
 O4 Sm1 O10 71.75(15) 7_566 . ?
 O4 Sm1 O12 128.50(16) 7_566 . ?
 O4 Sm1 O13 139.64(15) 7_566 . ?
 O4 Sm1 O15 117.43(14) 7_566 . ?
 O4 Sm1 O16 68.59(15) 7_566 . ?
 O4 Sm1 N3 64.17(15) 7_566 . ?
 O4 Sm1 N4 92.83(15) 7_566 . ?
 O9 Sm1 O10 48.88(16) . . ?
 O9 Sm1 O12 64.03(16) . . ?
 O9 Sm1 O16 109.74(15) . . ?
 O9 Sm1 N3 24.78(15) . . ?
 O9 Sm1 N4 127.03(15) . . ?
 O10 Sm1 O12 89.12(16) . . ?
 O10 Sm1 O16 66.64(16) . . ?
 O10 Sm1 N3 24.57(15) . . ?
 O10 Sm1 N4 78.56(15) . . ?
 O12 Sm1 N3 78.61(16) . . ?
 O12 Sm1 N4 130.53(15) . . ?
 O13 Sm1 O9 82.86(18) . . ?
 O13 Sm1 O10 68.09(15) . . ?
 O13 Sm1 O12 48.22(16) . . ?
 O13 Sm1 O15 67.18(15) . . ?
 O13 Sm1 O16 98.32(15) . . ?
 O13 Sm1 N3 77.43(16) . . ?
 O13 Sm1 N4 83.18(15) . . ?
 O15 Sm1 O9 137.02(16) . . ?
 O15 Sm1 O10 90.30(16) . . ?
 O15 Sm1 O12 109.75(15) . . ?
 O15 Sm1 O16 49.63(14) . . ?
 O15 Sm1 N3 114.70(17) . . ?
 O15 Sm1 N4 24.83(14) . . ?
 O16 Sm1 O12 145.46(15) . . ?
 O16 Sm1 N3 86.45(16) . . ?
 O16 Sm1 N4 24.85(14) . . ?
 N3 Sm1 N4 102.25(16) . . ?
 O1 P1 O5 114.9(3) . . ?
 O1 P1 O6 110.0(3) . . ?
 O1 P1 C1 112.6(3) . . ?
 O5 P1 O6 107.8(3) . . ?
 O5 P1 C1 103.5(3) . . ?
 O6 P1 C1 107.6(3) . . ?
 O3 P2 O7 115.4(3) . . ?
 O3 P2 O8 110.3(3) . . ?
 O3 P2 C5 111.6(3) . . ?
 O7 P2 O8 102.9(3) . . ?
 O7 P2 C5 109.1(3) . . ?
 O8 P2 C5 106.9(3) . . ?
 P1 O1 Sm1 134.9(3) . . ?
 C2 O2 Sm1 140.0(4) . . ?
 P2 O3 Sm1 139.8(3) . 7_566 ?
 C6 O4 Sm1 135.9(4) . 7_566 ?
 C9 O5 P1 124.9(6) . . ?
 C9A O5 P1 130.6(9) . . ?
 C7 O6 P1 125.1(4) . . ?
 C13 O7 P2 127.7(5) . . ?
 C11 O8 P2 120.9(5) . . ?
 N3 O9 Sm1 97.0(4) . . ?
 N3 O10 Sm1 96.4(4) . . ?
 N5 O12 Sm1 93.4(4) . . ?
 N5 O13 Sm1 100.8(4) . . ?
 N4 O15 Sm1 97.7(3) . . ?
 N4 O16 Sm1 95.3(3) . . ?
 C2 N1 H1 119(4) . . ?
 C2 N1 C3 123.4(5) . . ?
 C3 N1 H1 118(4) . . ?
 C4 N2 H2 133(7) . . ?
 C6 N2 H2 107(7) . . ?
 C6 N2 C4 119.8(6) . . ?
 O9 N3 Sm1 58.3(3) . . ?
 O10 N3 Sm1 59.0(3) . . ?
 O10 N3 O9 115.6(6) . . ?
 O11 N3 Sm1 168.5(4) . . ?
 O11 N3 O9 120.8(7) . . ?
 O11 N3 O10 123.6(6) . . ?
 O15 N4 Sm1 57.5(3) . . ?
 O16 N4 Sm1 59.8(3) . . ?
 O16 N4 O15 117.1(5) . . ?
 O17 N4 Sm1 176.5(4) . . ?
 O17 N4 O15 121.0(6) . . ?
 O17 N4 O16 121.8(5) . . ?
 O12 N5 O13 116.8(6) . . ?
 O14 N5 O12 124.1(6) . . ?
 O14 N5 O13 119.1(6) . . ?
 P1 C1 H1A 109.5 . . ?
 P1 C1 H1B 109.5 . . ?
 H1A C1 H1B 108.1 . . ?
 C2 C1 P1 110.6(4) . . ?
 C2 C1 H1A 109.5 . . ?
 C2 C1 H1B 109.5 . . ?
 O2 C2 N1 123.4(6) . . ?
 O2 C2 C1 120.2(5) . . ?
 N1 C2 C1 116.3(6) . . ?
 N1 C3 H3A 109.2 . . ?
 N1 C3 H3B 109.2 . . ?
 N1 C3 C4 112.1(5) . . ?
 H3A C3 H3B 107.9 . . ?
 C4 C3 H3A 109.2 . . ?
 C4 C3 H3B 109.2 . . ?
 N2 C4 C3 113.1(5) . . ?
 N2 C4 H4A 109.0 . . ?
 N2 C4 H4B 109.0 . . ?
 C3 C4 H4A 109.0 . . ?
 C3 C4 H4B 109.0 . . ?
 H4A C4 H4B 107.8 . . ?
 P2 C5 H5A 109.0 . . ?
 P2 C5 H5B 109.0 . . ?
 H5A C5 H5B 107.8 . . ?
 C6 C5 P2 113.1(4) . . ?
 C6 C5 H5A 109.0 . . ?
 C6 C5 H5B 109.0 . . ?
 O4 C6 N2 123.0(6) . . ?
 O4 C6 C5 118.9(6) . . ?
 N2 C6 C5 117.9(6) . . ?
 O6 C7 H7A 109.8 . . ?
 O6 C7 H7B 109.8 . . ?
 H7A C7 H7B 108.2 . . ?
 C8 C7 O6 109.5(6) . . ?
 C8 C7 H7A 109.8 . . ?
 C8 C7 H7B 109.8 . . ?
 C7 C8 H8A 109.5 . . ?
 C7 C8 H8B 109.5 . . ?
 C7 C8 H8C 109.5 . . ?
 H8A C8 H8B 109.5 . . ?
 H8A C8 H8C 109.5 . . ?
 H8B C8 H8C 109.5 . . ?
 O5 C9 H9A 109.7 . . ?
 O5 C9 H9B 109.7 . . ?
 O5 C9 C10 109.6(10) . . ?
 H9A C9 H9B 108.2 . . ?
 C10 C9 H9A 109.7 . . ?
 C10 C9 H9B 109.7 . . ?
 C9 C10 H10A 109.5 . . ?
 C9 C10 H10B 109.5 . . ?
 C9 C10 H10C 109.5 . . ?
 H10A C10 H10B 109.5 . . ?
 H10A C10 H10C 109.5 . . ?
 H10B C10 H10C 109.5 . . ?
 H10D C10 H10E 109.5 . . ?
 H10D C10 H10F 109.5 . . ?
 H10E C10 H10F 109.5 . . ?
 C9A C10 H10D 109.5 . . ?
 C9A C10 H10E 109.5 . . ?
 C9A C10 H10F 109.5 . . ?
 O8 C11 H11A 109.4 . . ?
 O8 C11 H11B 109.4 . . ?
 O8 C11 C12 111.3(7) . . ?
 H11A C11 H11B 108.0 . . ?
 C12 C11 H11A 109.4 . . ?
 C12 C11 H11B 109.4 . . ?
 C11 C12 H12A 109.5 . . ?
 C11 C12 H12B 109.5 . . ?
 C11 C12 H12C 109.5 . . ?
 H12A C12 H12B 109.5 . . ?
 H12A C12 H12C 109.5 . . ?
 H12B C12 H12C 109.5 . . ?
 O7 C13 H13A 110.4 . . ?
 O7 C13 H13B 110.4 . . ?
 O7 C13 C14 106.5(7) . . ?
 H13A C13 H13B 108.6 . . ?
 C14 C13 H13A 110.4 . . ?
 C14 C13 H13B 110.4 . . ?
 C13 C14 H14A 109.5 . . ?
 C13 C14 H14B 109.5 . . ?
 C13 C14 H14C 109.5 . . ?
 H14A C14 H14B 109.5 . . ?
 H14A C14 H14C 109.5 . . ?
 H14B C14 H14C 109.5 . . ?
 O5 C9A C10 116.2(14) . . ?
 O5 C9A H9AA 108.2 . . ?
 O5 C9A H9AB 108.2 . . ?
 C10 C9A H9AA 108.2 . . ?
 C10 C9A H9AB 108.2 . . ?
 H9AA C9A H9AB 107.4 . . ?
 N1S C1S C2S 179.4(9) . . ?
 C1S C2S H2SA 109.5 . . ?
 C1S C2S H2SB 109.5 . . ?
 C1S C2S H2SC 109.5 . . ?
 H2SA C2S H2SB 109.5 . . ?
 H2SA C2S H2SC 109.5 . . ?
 H2SB C2S H2SC 109.5 . . ?

loop_
  _geom_hbond_atom_site_label_D
  _geom_hbond_atom_site_label_H
  _geom_hbond_atom_site_label_A
  _geom_hbond_distance_DH
  _geom_hbond_distance_HA
  _geom_hbond_distance_DA
  _geom_hbond_angle_DHA
  _geom_hbond_site_symmetry_A
  _geom_hbond_publ_flag
 N1 H1 O13 0.877(10) 2.03(2) 2.877(7) 161(6) 6_565 yes
 N2 H2 N1S 0.85(10) 2.24(10) 3.067(9) 163(9) . yes

_shelx_res_file
;
TITL gvsu819f_a.res in C2/c
    gvsu819f.res
    created by SHELXL-2018/3 at 11:49:42 on 02-Mar-2020
REM Old TITL GVSU819F in C2/c
REM SHELXT solution in C2/c
REM R1 0.110, Rweak 0.001, Alpha 0.064, Orientation as input
REM Formula found by SHELXT: C16 N9 O14 P2 Sm
CELL 0.71073 32.3177 12.5383 16.447 90 116.217 90
ZERR 4 0.011 0.0043 0.0056 0 0.004 0
LATT 7
SYMM -X,+Y,0.5-Z
SFAC C H N O P Sm
UNIT 128 264 48 136 16 8
EQIV $1 +X,1-Y,-0.5+Z
DFIX 0.88 0.01 N1 H1

L.S. 12
PLAN  20
SIZE 0.082 0.218 0.279
TEMP -100
HTAB N1 O13_$1
HTAB N2 N1S
BOND $H
list 4
fmap 2
acta
REM <olex2.extras>
REM <HklSrc "%./GVSU819F.hkl">
REM </olex2.extras>

WGHT    0.077100
FVAR       0.12864   0.62901
SM1   6    0.349366    0.606718    0.679384    11.00000    0.02984    0.02636 =
         0.02686    0.00148    0.01588    0.00164
P1    5    0.437031    0.541691    0.608747    11.00000    0.03050    0.03660 =
         0.03336    0.00361    0.01650    0.00431
P2    5    0.128808    0.607977    0.338705    11.00000    0.03458    0.02926 =
         0.04082    0.00226    0.02154    0.00137
O1    4    0.421935    0.565898    0.679451    11.00000    0.03535    0.04142 =
         0.02876    0.00135    0.01693    0.00518
O2    4    0.335394    0.624200    0.524826    11.00000    0.03531    0.04252 =
         0.03052    0.00537    0.02157    0.00954
O3    4    0.115766    0.721136    0.320373    11.00000    0.03459    0.03063 =
         0.05279    0.00285    0.02288   -0.00139
O4    4    0.212867    0.765076    0.377421    11.00000    0.03946    0.03118 =
         0.03821    0.00408    0.01766    0.00859
O5    4    0.462685    0.633802    0.587290    11.00000    0.05556    0.04614 =
         0.04982    0.00173    0.03449   -0.00815
O6    4    0.469274    0.442894    0.636723    11.00000    0.03809    0.04661 =
         0.03990    0.00724    0.02494    0.00880
O7    4    0.110478    0.534315    0.254278    11.00000    0.04899    0.05481 =
         0.05465   -0.01184    0.03055   -0.01148
O8    4    0.107172    0.558117    0.398198    11.00000    0.04944    0.04020 =
         0.06250    0.01251    0.03697    0.00617
O9    4    0.270652    0.518099    0.592356    11.00000    0.05063    0.05467 =
         0.05374   -0.01550    0.02848   -0.01303
O10   4    0.288208    0.548571    0.730755    11.00000    0.04160    0.04756 =
         0.04666    0.00541    0.01937   -0.00250
O11   4    0.217072    0.511082    0.636962    11.00000    0.03321    0.04135 =
         0.08329   -0.00330    0.02815   -0.00466
O12   4    0.350488    0.404965    0.620914    11.00000    0.05941    0.04253 =
         0.03445   -0.00086    0.02130   -0.00795
O13   4    0.369456    0.429702    0.762294    11.00000    0.06016    0.03970 =
         0.04103    0.00569    0.03670    0.00487
O14   4    0.359386    0.270149    0.709093    11.00000    0.07770    0.02800 =
         0.05930   -0.00454    0.03079   -0.00498
O15   4    0.408887    0.624801    0.843992    11.00000    0.04105    0.04412 =
         0.03117    0.00077    0.01530    0.01237
O16   4    0.348696    0.723564    0.809225    11.00000    0.03396    0.05123 =
         0.03612   -0.00532    0.01163    0.00358
O17   4    0.406185    0.734649    0.942871    11.00000    0.04784    0.06304 =
         0.03605   -0.01396    0.01821   -0.00458
N1    3    0.343866    0.650523    0.397644    11.00000    0.03419    0.03304 =
         0.02847   -0.00057    0.02018    0.00133
H1    2    0.357980    0.630194    0.365319    11.00000    0.02996
N2    3    0.240924    0.626526    0.329687    11.00000    0.02774    0.03078 =
         0.04010    0.00008    0.01795    0.00414
H2    2    0.238789    0.558991    0.331199    11.00000    0.09594
N3    3    0.257488    0.526198    0.653681    11.00000    0.03904    0.02613 =
         0.06397    0.00215    0.03114    0.00094
N4    3    0.388414    0.696075    0.867278    11.00000    0.03904    0.03466 =
         0.02688   -0.00474    0.01698   -0.00766
N5    3    0.359550    0.364915    0.695780    11.00000    0.04263    0.03005 =
         0.04600   -0.00056    0.02760   -0.00255
C1    1    0.389686    0.513124    0.501082    11.00000    0.04292    0.03931 =
         0.02783   -0.00118    0.02187    0.00276
AFIX  23
H1A   2    0.401068    0.506888    0.454412    11.00000   -1.20000
H1B   2    0.375557    0.444170    0.504296    11.00000   -1.20000
AFIX   0
C2    1    0.353491    0.601189    0.474390    11.00000    0.02901    0.03268 =
         0.02160   -0.00241    0.01116   -0.00357
C3    1    0.310004    0.736334    0.361958    11.00000    0.03414    0.02660 =
         0.03472    0.00304    0.01886    0.00458
AFIX  23
H3A   2    0.321668    0.791358    0.334124    11.00000   -1.20000
H3B   2    0.306079    0.770063    0.412533    11.00000   -1.20000
AFIX   0
C4    1    0.263660    0.696586    0.291960    11.00000    0.03508    0.02804 =
         0.02923    0.00109    0.01517    0.00809
AFIX  23
H4A   2    0.243454    0.758616    0.263543    11.00000   -1.20000
H4B   2    0.268082    0.657961    0.243881    11.00000   -1.20000
AFIX   0
C5    1    0.190049    0.591893    0.399976    11.00000    0.03375    0.03575 =
         0.04516    0.00989    0.02094    0.00387
AFIX  23
H5A   2    0.199377    0.603526    0.465294    11.00000   -1.20000
H5B   2    0.198226    0.517694    0.392381    11.00000   -1.20000
AFIX   0
C6    1    0.216710    0.667613    0.369269    11.00000    0.02615    0.03352 =
         0.02945    0.00719    0.00981    0.00107
C7    1    0.503765    0.418830    0.604202    11.00000    0.03602    0.05073 =
         0.07220    0.00563    0.03521    0.01440
AFIX  23
H7A   2    0.488809    0.415952    0.537152    11.00000   -1.20000
H7B   2    0.527446    0.475694    0.623614    11.00000   -1.20000
AFIX   0
C8    1    0.525317    0.317106    0.640753    11.00000    0.04255    0.04561 =
         0.09728    0.00415    0.03200    0.00860
AFIX 137
H8A   2    0.547972    0.300369    0.618079    11.00000   -1.50000
H8B   2    0.501710    0.261203    0.621802    11.00000   -1.50000
H8C   2    0.540832    0.321008    0.707074    11.00000   -1.50000
AFIX   0
PART 1
C9    1    0.489381    0.715804    0.650864    21.00000    0.03754    0.05031 =
         0.05582   -0.00527    0.02316   -0.00727
AFIX  23
H9A   2    0.519163    0.685809    0.695266    21.00000   -1.20000
H9B   2    0.472407    0.742011    0.684387    21.00000   -1.20000
AFIX   0
PART 0
C10   1    0.497895    0.805731    0.601025    11.00000    0.05763    0.04615 =
         0.07762    0.00968    0.02815   -0.00719
PART 1
AFIX 137
H10A  2    0.469072    0.844777    0.566908    10.50000   -1.50000
H10B  2    0.509249    0.777602    0.559016    10.50000   -1.50000
H10C  2    0.520967    0.853984    0.644357    10.50000   -1.50000
AFIX 137
PART 0
PART 2
H10D  2    0.494871    0.828134    0.541563    10.50000   -1.50000
H10E  2    0.526057    0.763342    0.631926    10.50000   -1.50000
H10F  2    0.499561    0.868860    0.637479    10.50000   -1.50000
AFIX   0
PART 0
C11   1    0.108697    0.444463    0.413463    11.00000    0.07114    0.04143 =
         0.08831    0.02137    0.05233    0.00842
AFIX  23
H11A  2    0.121290    0.430411    0.479310    11.00000   -1.20000
H11B  2    0.129544    0.410921    0.391326    11.00000   -1.20000
AFIX   0
C12   1    0.062622    0.396691    0.366733    11.00000    0.08177    0.07165 =
         0.12082    0.01090    0.04491   -0.02951
AFIX 137
H12A  2    0.048874    0.416417    0.302483    11.00000   -1.50000
H12B  2    0.043075    0.422882    0.394089    11.00000   -1.50000
H12C  2    0.065161    0.318887    0.372436    11.00000   -1.50000
AFIX   0
C13   1    0.131967    0.511091    0.195555    11.00000    0.06632    0.04438 =
         0.05311   -0.00903    0.03581   -0.00613
AFIX  23
H13A  2    0.160861    0.470397    0.228786    11.00000   -1.20000
H13B  2    0.139347    0.578003    0.172773    11.00000   -1.20000
AFIX   0
C14   1    0.097436    0.445450    0.117465    11.00000    0.07642    0.06357 =
         0.04847   -0.00774    0.01997   -0.00114
AFIX 137
H14A  2    0.086777    0.385443    0.141449    11.00000   -1.50000
H14B  2    0.112185    0.418254    0.080825    11.00000   -1.50000
H14C  2    0.071062    0.490288    0.079726    11.00000   -1.50000
AFIX   0
PART 2
C9A   1    0.457618    0.740895    0.589161   -21.00000    0.04576    0.03557 =
         0.04705    0.02870    0.02483    0.01589
AFIX  23
H9AA  2    0.449501    0.758030    0.639105   -21.00000   -1.20000
H9AB  2    0.431242    0.762622    0.531813   -21.00000   -1.20000
AFIX   0

PART 0
N1S   3    0.248034    0.388804    0.377950    11.00000    0.09290    0.06401 =
         0.07242    0.01403    0.05398    0.02491
C1S   1    0.270359    0.318479    0.413962    11.00000    0.06905    0.03291 =
         0.03825   -0.00811    0.02821    0.00356
C2S   1    0.298480    0.228559    0.460311    11.00000    0.06701    0.03747 =
         0.05787   -0.00111    0.02905    0.00483
AFIX 137
H2SA  2    0.320807    0.214449    0.436268    11.00000   -1.50000
H2SB  2    0.278843    0.165756    0.451003    11.00000   -1.50000
H2SC  2    0.314962    0.244164    0.525261    11.00000   -1.50000
AFIX   0
HKLF 4


REM  gvsu819f_a.res in C2/c
REM wR2 = 0.1487, GooF = S = 1.058, Restrained GooF = 1.058 for all data
REM R1 = 0.0532 for 4315 Fo > 4sig(Fo) and 0.0776 for all 6120 data
REM 402 parameters refined using 1 restraints

END

WGHT      0.0771      0.0000

REM Highest difference peak  3.537,  deepest hole -0.794,  1-sigma level  0.166
Q1    1   0.3495  0.1796  0.6793  11.00000  0.05    3.28
Q2    1   0.0479  0.3942  0.0403  11.00000  0.05    3.07
Q3    1   0.4309  0.6051  0.4787  11.00000  0.05    1.28
Q4    1   0.1735  0.6091  0.3029  11.00000  0.05    1.11
Q5    1   0.0616  0.2584  0.3902  11.00000  0.05    1.06
Q6    1   0.3801  0.6026  0.6900  11.00000  0.05    1.06
Q7    1   0.4393  0.6729  0.6063  11.00000  0.05    1.00
Q8    1   0.1382  0.5493  0.4663  11.00000  0.05    0.98
Q9    1   0.2616  0.5426  0.7507  11.00000  0.05    0.97
Q10   1   0.4114  0.5647  0.6241  11.00000  0.05    0.79
Q11   1   0.3572  0.5423  0.6580  11.00000  0.05    0.75
Q12   1   0.3201  0.6015  0.6730  11.00000  0.05    0.68
Q13   1   0.3422  0.5594  0.5390  11.00000  0.05    0.67
Q14   1   0.4111  0.5636  0.5383  11.00000  0.05    0.66
Q15   1   0.4512  0.6834  0.9662  11.00000  0.05    0.64
Q16   1   0.3112  0.5354  0.8613  11.00000  0.05    0.60
Q17   1   0.1053  0.2176  0.4029  11.00000  0.05    0.57
Q18   1   0.3443  0.5413  0.7031  11.00000  0.05    0.57
Q19   1   0.0515  0.2865  0.4475  11.00000  0.05    0.56
Q20   1   0.3702  0.3206  0.6586  11.00000  0.05    0.55
;
_shelx_res_checksum                63156
_shelx_hkl_file
;
  -4   0   0 6847.21  382.66
   4   0   0 6777.52  383.86
  -4   0   0 6611.34  383.86
   6   0   0  633.64   41.60
  -6   0   0  581.54   41.30
  -6   0   0  614.24   39.80
  -8   0   0 5110.59  287.97
   8   0   0 4691.23  286.67
  -8   0   0 5026.10  285.17
  10   0   0 2786.22  170.88
 -10   0   0 2748.53  168.18
 -10   0   0 2973.70  172.38
  12   0   0    0.60    2.90
 -12   0   0   -1.50    3.30
 -12   0   0   -3.40    3.30
  12   0   0   -0.60    3.20
  14   0   0 2147.29  133.39
 -14   0   0 1938.91  128.99
 -14   0   0 2174.98  135.59
 -16   0   0 1582.84  101.19
  16   0   0 1455.75  103.09
 -16   0   0 1563.44  106.69
  18   0   0   27.30   10.90
 -18   0   0   20.60   10.50
  18   0   0    9.30    7.50
 -20   0   0 1434.46  104.09
  20   0   0 1411.26   95.79
  20   0   0 1372.96   99.69
  22   0   0  331.97   36.10
 -22   0   0  221.08   33.90
  22   0   0  342.77   33.20
  24   0   0  660.33   53.89
 -24   0   0  571.94   59.49
  24   0   0  653.23   58.49
  26   0   0  365.16   44.70
 -26   0   0  531.75   55.59
  26   0   0  489.95   45.20
 -28   0   0   50.89   21.40
  28   0   0   29.30   16.00
 -30   0   0  298.27   44.50
 -32   0   0  203.58   45.60
 -34   0   0  158.78   40.60
 -36   0   0  157.48   42.80
   1  -1   0 3884.01  214.88
  -1  -1   0 3670.53  214.58
   1   1   0 3702.03  214.68
  -1   1   0 3856.81  214.88
   3  -1   0 1218.88   72.69
  -3  -1   0 1211.58   72.19
   3   1   0 1204.78   73.69
  -3   1   0 1217.58   72.69
  -5  -1   0  441.06   30.60
  -5  -1   0  443.66   27.60
   5  -1   0  450.05   30.90
   5  -1   0  423.26   28.60
  -5   1   0  450.55   31.10
   5   1   0  417.26   31.70
  -7  -1   0 1816.82  109.79
   7  -1   0 1921.01  113.29
   7  -1   0 1868.41  111.59
  -7  -1   0 1793.62  113.59
  -7   1   0 1858.61  113.49
  -7   1   0 1987.40  114.79
   7   1   0 1864.01  115.29
  -9  -1   0 2929.91  168.98
   9  -1   0 2785.32  170.78
  -9  -1   0 3028.40  174.08
   9  -1   0 3003.80  172.38
  -9   1   0 2956.40  174.18
  -9   1   0 2769.32  172.18
   9   1   0 2736.73  174.18
 -11  -1   0 1206.28   76.49
  11  -1   0 1234.78   78.99
  11  -1   0 1224.18   79.59
 -11  -1   0 1165.18   81.29
  11   1   0 1178.98   76.19
 -11   1   0 1288.07   80.79
  11   1   0 1209.78   82.39
 -11   1   0 1205.08   81.89
  13  -1   0 4458.45  267.77
 -13  -1   0 4469.25  264.77
  13  -1   0 4277.87  267.47
 -13  -1   0 4706.03  271.87
  13   1   0 4588.14  264.57
 -13   1   0 4437.86  271.47
  13   1   0 4820.32  272.97
 -15  -1   0   32.50   11.40
  15  -1   0   38.90   11.60
  15  -1   0   37.40   11.20
 -15  -1   0   46.30   11.30
  15   1   0   54.99   14.80
 -15   1   0   68.39   16.90
  15   1   0   37.30    9.90
 -17  -1   0 1311.77   98.99
  17  -1   0 1449.85   95.79
 -17  -1   0 1368.86   92.79
  17  -1   0 1493.95   96.99
 -17   1   0 1382.46  100.19
  17   1   0 1412.86   92.29
  17   1   0 1457.65  100.39
 -19  -1   0  190.88   22.30
  19  -1   0  185.68   23.80
 -19  -1   0  197.48   27.60
  19  -1   0  204.98   25.20
  19   1   0  216.98   27.90
  19   1   0  195.98   22.20
 -19   1   0  211.78   28.40
  21  -1   0  168.88   23.10
 -21  -1   0  166.38   27.20
  21  -1   0  232.78   26.90
 -21   1   0   95.29   24.80
  21   1   0  203.88   27.70
  21   1   0  168.78   21.80
  23  -1   0  892.61   67.79
 -23  -1   0  808.32   73.09
  23  -1   0  765.32   66.49
 -23   1   0  859.01   74.49
  23   1   0  883.21   64.69
  23   1   0  871.91   72.19
 -25  -1   0   13.30    9.80
  25  -1   0    6.80    7.80
  25  -1   0    7.20   10.10
  25   1   0    9.40    8.40
 -25   1   0    1.00    9.50
 -27  -1   0  356.26   46.00
  27   1   0  335.77   42.80
 -27   1   0  366.46   47.20
 -29  -1   0  112.29   29.90
 -29   1   0   38.80   20.00
  29   1   0   31.00   17.50
 -31  -1   0   12.50   16.70
 -31   1   0    8.90   14.90
  31   1   0   76.99   24.90
 -33  -1   0  224.48   48.30
 -33   1   0  220.38   45.60
 -35  -1   0   -5.50   18.10
 -35   1   0    6.20   15.10
   0  -2   0 1234.88   74.69
   0   2   0 1280.57   74.49
   2  -2   0    9.90    4.20
  -2  -2   0    9.10    2.90
  -2  -2   0   13.60    4.10
   2   2   0    6.40    3.40
   2   2   0    5.30    3.20
  -2   2   0    6.20    3.60
  -4  -2   0  503.85   35.40
  -4  -2   0  521.25   32.00
   4  -2   0  557.34   36.80
  -4   2   0  523.55   36.10
   4   2   0  511.65   37.10
  -6  -2   0  670.33   43.00
   6  -2   0  681.53   43.20
  -6  -2   0  750.72   48.30
   6   2   0  764.52   50.89
  -6   2   0  751.32   48.90
  -8  -2   0   57.19   11.50
   8  -2   0   35.10    9.10
  -8  -2   0   34.40    5.30
   8  -2   0   56.19    7.20
   8   2   0   39.60   10.60
  -8   2   0   28.60    8.10
  10  -2   0  234.88   20.90
 -10  -2   0  250.37   19.70
 -10  -2   0  261.27   24.40
  10  -2   0  255.37   24.50
  10   2   0  271.87   26.90
 -10   2   0  241.48   24.90
 -12  -2   0    8.10    4.00
 -12  -2   0    5.60    4.20
  12  -2   0    6.50    6.40
  12  -2   0    2.40    3.40
 -12   2   0    4.40    5.10
  12   2   0   -0.40    4.30
  14  -2   0   27.70    9.80
  14  -2   0   63.69   12.80
 -14  -2   0   49.00   13.40
 -14  -2   0   47.50   10.00
  14   2   0   33.00    8.30
  14   2   0   33.30   12.50
 -14   2   0   28.60   10.70
  16  -2   0    1.80    4.50
 -16  -2   0    1.70    6.00
  16  -2   0    0.00    4.20
 -16  -2   0   -0.40    4.20
 -16   2   0   -2.20    5.30
  16   2   0    3.70    5.40
  16   2   0   -2.30    3.10
  18  -2   0   12.30    7.50
 -18  -2   0   22.90   11.20
 -18  -2   0   11.30    6.60
  18  -2   0   20.00    9.10
  18   2   0   20.90   10.90
 -18   2   0   27.00   12.10
  18   2   0   17.10    7.40
 -20  -2   0    7.40    6.90
  20  -2   0    4.20    6.50
 -20  -2   0   -3.00    7.10
  20  -2   0   -1.30    5.50
 -20   2   0   -9.40    5.40
  20   2   0    1.90    5.70
  20   2   0    3.10    7.30
  22  -2   0   54.19   16.50
 -22  -2   0   41.00   15.40
  22  -2   0   44.40   13.70
 -22   2   0   29.10   13.60
  22   2   0   31.40   12.90
  22   2   0   42.50   18.60
  24  -2   0   44.60   15.70
 -24  -2   0   58.49   20.00
 -24   2   0   40.00   17.00
  24   2   0   89.59   24.30
  26  -2   0    1.20    7.40
 -26  -2   0   -2.60    8.40
 -26   2   0    4.90    9.70
  26   2   0    5.50    9.70
  28  -2   0   19.90   12.90
 -28  -2   0   31.20   16.40
  28   2   0   18.20   15.20
 -28   2   0    8.80   11.90
 -30  -2   0   -2.10   10.90
 -30   2   0   11.80   12.40
  30   2   0   -0.10   10.10
 -32  -2   0   -4.60   14.90
  32   2   0   -0.40   15.60
 -32   2   0   20.10   17.40
 -34  -2   0    1.40   16.30
 -34   2   0    7.50   16.40
  34   2   0   11.30   13.80
  -1  -3   0  938.41   57.59
   1  -3   0  929.21   58.69
  -1   3   0  969.60   60.49
  -1   3   0  959.70   56.49
   1   3   0  838.52   59.39
  -3  -3   0 2189.08  129.19
   3  -3   0 2238.28  129.29
  -3  -3   0 2169.68  124.99
   3   3   0 2073.69  129.19
  -3   3   0 2120.49  122.89
   3   3   0 2234.88  129.79
  -3   3   0 2026.10  129.19
  -5  -3   0   84.99    7.90
  -5  -3   0   75.19   10.60
   5  -3   0   67.79   10.50
  -5   3   0   78.39   11.10
   5   3   0   78.09   11.50
  -7  -3   0 2055.49  114.29
   7  -3   0 1931.11  112.99
  -7  -3   0 1943.11  120.69
   7  -3   0 1994.80  122.39
   7   3   0 1867.11  123.19
  -7   3   0 1953.60  121.79
   9  -3   0  268.47   26.30
   9  -3   0  290.27   20.40
  -9  -3   0  255.97   25.10
  -9  -3   0  278.77   19.80
   9   3   0  247.68   27.10
  -9   3   0  280.17   26.40
  11  -3   0   99.09   15.00
 -11  -3   0  116.29   16.00
  11  -3   0   85.29   10.30
 -11  -3   0  102.29   10.10
  11   3   0   96.49   19.70
 -11   3   0   63.79   14.50
  13  -3   0  275.27   29.00
  13  -3   0  294.47   24.30
 -13  -3   0  277.07   22.40
 -13  -3   0  298.77   29.60
 -13   3   0  277.37   29.70
  13   3   0  262.27   30.90
  15  -3   0  306.87   28.50
 -15  -3   0  357.36   35.80
 -15  -3   0  377.66   28.30
  15  -3   0  307.67   33.20
 -15   3   0  407.86   37.60
  15   3   0  353.76   37.20
  17  -3   0 1077.99   76.79
 -17  -3   0  943.91   66.29
  17  -3   0 1000.50   68.99
 -17  -3   0 1046.50   77.69
 -17   3   0 1082.09   78.99
  17   3   0  964.90   78.39
  17   3   0  983.50   66.29
  19  -3   0  186.38   28.00
  19  -3   0  280.37   26.90
 -19  -3   0  302.97   34.60
 -19   3   0  199.78   29.50
  19   3   0  310.47   35.90
  19   3   0  271.87   24.70
 -21  -3   0  114.19   27.60
  21  -3   0  115.49   24.80
  21   3   0  102.69   24.80
 -21   3   0   95.59   23.70
  23  -3   0   82.59   21.20
 -23  -3   0   70.09   20.70
 -23   3   0   60.59   19.70
  23   3   0   97.29   25.90
 -25  -3   0   -1.00    8.50
  25  -3   0   -1.30    7.00
  25   3   0    3.30    7.60
 -25   3   0    3.40    8.70
  27  -3   0  155.98   32.10
 -27  -3   0  211.78   41.50
 -27   3   0  157.08   34.50
  27   3   0  134.99   33.40
  29  -3   0   40.50   17.90
 -29  -3   0   47.70   20.70
  29   3   0   28.10   18.90
 -29   3   0   73.69   25.70
 -31  -3   0   30.30   20.70
  31  -3   0   27.40   17.30
  31   3   0   33.10   20.20
 -31   3   0   41.80   22.50
 -33  -3   0   30.90   21.20
 -33   3   0    5.30   14.60
  33   3   0    9.00   15.30
 -35  -3   0   -5.50   19.60
  35   3   0  -14.30   15.40
 -35   3   0    3.40   16.30
   0  -4   0 1240.38   81.99
   0   4   0 1424.36   81.79
   0   4   0 1291.07   84.99
  -2  -4   0   25.10    6.30
   2  -4   0   24.30    7.30
  -2  -4   0   37.20    9.20
  -2   4   0   31.30    8.40
  -2   4   0   58.49    6.70
   2   4   0   49.20   10.30
   2   4   0   29.90    8.10
   4  -4   0 2003.60  123.99
  -4  -4   0 1939.81  123.89
  -4  -4   0 2099.59  119.19
   4   4   0 1931.51  124.09
  -4   4   0 1943.21  115.89
   4   4   0 2078.19  125.29
  -4   4   0 2141.29  125.69
   6  -4   0 2942.31  179.28
  -6  -4   0 2846.72  178.38
  -6  -4   0 3058.89  171.78
  -6   4   0 2957.30  179.88
   6   4   0 2997.90  180.68
   8  -4   0  236.68   25.70
  -8  -4   0  275.97   26.00
  -8  -4   0  263.27   19.20
   8  -4   0  261.57   17.20
  -8   4   0  245.58   25.40
   8   4   0  244.38   26.70
 -10  -4   0 4815.62  287.27
  10  -4   0 4789.72  275.87
 -10  -4   0 4867.41  277.37
  10  -4   0 5015.60  289.47
  10   4   0 4721.23  290.77
 -10   4   0 4876.01  288.47
  12  -4   0  618.74   53.79
 -12  -4   0  714.43   44.80
 -12  -4   0  692.83   53.79
  12  -4   0  726.53   45.00
  12   4   0  606.64   55.49
 -12   4   0  701.03   55.19
 -14  -4   0  643.34   43.90
 -14  -4   0  719.73   55.59
  14  -4   0  629.54   44.50
  14  -4   0  715.03   56.29
  14   4   0  667.23   57.59
 -14   4   0  667.33   54.99
 -16  -4   0  649.93   49.30
  16  -4   0  603.24   47.70
  16  -4   0  699.03   56.99
 -16  -4   0  737.83   57.19
  16   4   0  642.84   58.49
 -16   4   0  653.33   56.09
  18  -4   0  410.46   40.40
 -18  -4   0  302.77   37.30
 -18   4   0  364.16   39.20
  18   4   0  348.77   40.30
 -20  -4   0  673.83   61.49
  20  -4   0  673.33   59.79
 -20   4   0  781.22   64.29
  20   4   0  612.24   61.69
 -22  -4   0   -4.00    7.80
  22  -4   0    6.80    8.80
 -22   4   0    0.40    7.10
  22   4   0    8.10   10.60
 -24  -4   0   61.19   20.90
  24  -4   0  103.19   24.90
 -24   4   0   33.70   16.20
  24   4   0   51.09   19.80
  26  -4   0  265.67   36.00
 -26  -4   0  217.18   43.50
  26   4   0  256.87   40.50
 -26   4   0  322.67   41.70
 -28  -4   0   11.30   12.40
  28  -4   0   -7.30    9.60
  28   4   0    5.70   12.10
 -28   4   0    1.90   12.00
 -30  -4   0  210.08   43.10
  30  -4   0  115.89   30.00
 -30   4   0   85.09   28.20
  30   4   0  190.38   41.50
 -32  -4   0   35.00   21.40
  32  -4   0   70.09   21.60
  32   4   0   35.20   21.20
 -32   4   0   53.29   22.50
 -34  -4   0   55.39   25.90
 -34   4   0   52.49   25.60
  34   4   0   42.60   22.90
  -1  -5   0  695.33   49.00
   1  -5   0  711.03   50.39
   1   5   0  820.32   54.49
   1   5   0  673.03   49.00
  -1   5   0  699.83   52.89
  -1   5   0  713.43   47.40
  -3  -5   0 2028.40  121.99
  -3  -5   0 1843.82  115.49
   3  -5   0 1963.60  119.99
   3   5   0 1724.93  120.19
  -3   5   0 2002.10  113.29
   3   5   0 1930.11  119.89
  -3   5   0 1901.81  121.49
  -5  -5   0   32.50    7.60
  -5  -5   0   36.30   10.50
   5  -5   0   38.00   10.40
  -5   5   0   37.10    4.80
  -5   5   0   26.90    9.70
   5   5   0   24.00    8.70
   5   5   0   33.70   10.00
   7  -5   0 3170.98  190.18
  -7  -5   0 3176.78  180.78
   7  -5   0 3124.89  176.78
  -7  -5   0 2983.80  189.08
  -7   5   0 3064.69  190.08
   7   5   0 3058.39  191.38
  -9  -5   0 1289.47   85.19
   9  -5   0 1205.98   85.09
  -9  -5   0 1144.99   74.39
   9   5   0 1252.97   87.59
  -9   5   0 1296.97   86.49
 -11  -5   0  129.89   12.70
  11  -5   0  120.69   22.60
 -11  -5   0  127.89   19.00
  11  -5   0  141.09   10.20
  11   5   0  117.29   23.50
 -11   5   0  130.99   19.50
  13  -5   0 1574.54  111.49
 -13  -5   0 1723.53  111.89
 -13  -5   0 1649.63   98.69
  13   5   0 1656.73  115.59
 -13   5   0 1561.94  111.19
 -15  -5   0   -1.70    4.70
  15  -5   0   -5.60    4.80
 -15   5   0    6.60    7.00
  15   5   0   -3.30    5.50
 -17  -5   0 1887.41  125.49
  17  -5   0 1779.02  124.39
 -17   5   0 1803.52  125.49
  17   5   0 1695.33  127.69
  19  -5   0  856.31   71.39
 -19  -5   0  842.32   71.49
 -19   5   0  891.51   72.79
  19   5   0  814.82   74.39
 -21  -5   0   67.79   21.70
  21  -5   0   88.49   25.50
  21   5   0   38.80   16.40
 -21   5   0   87.79   22.50
  23  -5   0  204.68   31.80
 -23  -5   0  249.97   35.70
  23   5   0  189.98   39.70
 -23   5   0  271.17   36.90
  25  -5   0    0.80    8.40
 -25  -5   0   -8.70   11.00
  25   5   0    1.80   13.30
 -25   5   0   -9.80    7.80
 -27  -5   0  521.45   61.59
  27  -5   0  622.54   61.19
 -27   5   0  514.05   60.59
  27   5   0  715.03   69.59
  29  -5   0  158.58   33.80
 -29  -5   0  110.29   32.40
 -29   5   0  171.48   37.70
  29   5   0  205.78   45.10
  31  -5   0   74.09   25.70
 -31  -5   0  118.99   33.10
  31   5   0  141.19   37.80
 -31   5   0   44.10   23.80
  33  -5   0  159.68   38.10
 -33  -5   0  127.69   37.60
  33   5   0  202.78   42.90
 -33   5   0  223.68   45.50
   0  -6   0 3334.17  194.08
   0   6   0 3243.18  191.58
   0   6   0 3097.59  197.88
  -2  -6   0    1.10    3.70
   2  -6   0    3.90    4.70
  -2  -6   0    1.30    3.10
   2   6   0   -1.70    3.80
   2   6   0   -0.80    3.80
  -2   6   0   -0.70    3.30
  -2   6   0   -0.60    4.10
  -4  -6   0 2104.29  141.99
   4  -6   0 2279.37  141.79
  -4  -6   0 2242.48  136.29
   4   6   0 2258.97  141.69
  -4   6   0 2305.77  132.59
  -4   6   0 2326.27  144.39
   4   6   0 2254.27  143.39
  -6  -6   0 1006.20   71.89
   6  -6   0 1010.80   59.79
  -6  -6   0  973.90   63.89
   6  -6   0  970.40   71.09
   6   6   0  976.00   71.69
  -6   6   0 1010.90   72.59
  -6   6   0  978.00   59.39
   6   6   0  995.50   72.39
  -8  -6   0   20.10    6.00
  -8  -6   0   13.20    8.00
   8  -6   0   31.10   10.80
   8   6   0   29.30   11.70
  -8   6   0   35.60   11.40
  10  -6   0  369.06   37.90
 -10  -6   0  402.76   38.30
 -10  -6   0  461.15   30.30
 -10   6   0  335.77   36.70
  10   6   0  411.06   40.90
 -12  -6   0   15.70    9.10
  12  -6   0    2.30    5.50
  12   6   0    8.90    8.20
 -12   6   0   26.90   11.80
 -14  -6   0  390.26   38.70
  14  -6   0  313.17   36.40
  14   6   0  328.27   39.10
 -14   6   0  364.46   38.30
 -16  -6   0   83.29   21.10
  16  -6   0   56.39   17.10
 -16   6   0   37.50   13.70
  16   6   0   42.10   16.30
  18  -6   0  180.78   28.00
 -18  -6   0  189.18   28.40
 -18   6   0  203.78   29.60
  18   6   0  225.78   33.10
 -20  -6   0  386.96   45.30
  20  -6   0  455.65   48.50
  20   6   0  541.55   55.79
 -20   6   0  446.16   48.40
 -22  -6   0   12.20   12.30
  22  -6   0   16.40   10.90
  22   6   0   20.00   14.70
 -22   6   0    3.90    8.60
  24  -6   0   59.19   20.60
 -24  -6   0   49.10   21.00
  24   6   0   45.00   22.10
 -24   6   0   36.80   17.60
 -26  -6   0  152.18   37.20
  26  -6   0   57.99   21.90
  26   6   0  130.99   33.50
 -26   6   0   87.89   28.70
  28  -6   0   -0.40   10.50
 -28  -6   0   -8.90   13.20
 -28   6   0    0.80   12.20
  28   6   0   -1.40   14.20
  30  -6   0  119.29   31.00
 -30  -6   0   60.99   25.80
  30   6   0   59.49   24.60
 -30   6   0   59.39   24.40
 -32  -6   0   70.49   28.40
  32  -6   0   82.99   27.50
  32   6   0   14.60   19.30
 -32   6   0   26.90   21.10
   1  -7   0    9.90    6.60
  -1  -7   0   12.20    6.30
   1   7   0    8.30    8.00
  -1   7   0   18.10    6.50
  -1   7   0    2.30    4.90
   1   7   0   21.60    7.90
  -3  -7   0   -1.50    5.00
   3  -7   0   -1.90    4.70
  -3  -7   0    1.30    4.00
  -3   7   0    3.00    3.70
  -3   7   0   -2.70    3.50
   3   7   0    1.90    4.10
   3   7   0    0.40    5.10
  -5  -7   0  106.49   21.50
  -5  -7   0   84.89   12.30
   5  -7   0   66.79   16.20
   5   7   0  104.29   16.50
   5   7   0   55.89   15.20
  -5   7   0   55.09   15.70
  -5   7   0   76.59    9.20
  -7  -7   0    5.20    6.10
  -7  -7   0    4.40    4.40
   7  -7   0   -0.10    6.00
   7   7   0   13.70    9.20
   7   7   0    4.30    7.50
  -7   7   0    6.10    2.80
  -7   7   0   11.50    7.30
   9  -7   0    1.40    6.60
  -9  -7   0    1.40    5.60
  -9  -7   0    2.20    3.90
  -9   7   0   -6.10    5.60
   9   7   0    2.00    5.70
 -11  -7   0   88.29   20.00
  11  -7   0   44.90   15.30
 -11   7   0   71.29   19.10
  11   7   0   88.19   22.80
  13  -7   0  120.89   24.90
 -13  -7   0  159.98   22.90
 -13   7   0   64.59   18.30
  13   7   0  161.58   32.80
 -15  -7   0   63.79   19.20
  15  -7   0   79.39   21.40
  15   7   0   84.79   25.00
 -15   7   0  110.79   26.40
  17  -7   0   11.80   10.40
 -17  -7   0   10.40   10.50
  17   7   0    1.90    9.80
 -17   7   0    8.60    8.80
 -19  -7   0    7.60   10.60
  19  -7   0   17.20   10.90
 -19   7   0   -1.00    8.00
  19   7   0   17.80   14.70
 -21  -7   0    7.20   10.70
  21  -7   0    6.90    9.40
  21   7   0    3.30    8.50
 -21   7   0   -2.20    8.50
  23  -7   0   -3.00    8.40
 -23  -7   0   -7.30   11.40
 -23   7   0   -0.90   10.40
  23   7   0   -1.90    9.40
  25  -7   0   10.40   11.30
 -25  -7   0   -5.60   13.10
 -25   7   0    2.20   10.30
  25   7   0   -3.40   10.70
 -27  -7   0    9.70   14.50
  27  -7   0    9.10   11.40
 -27   7   0   -5.00   10.10
  27   7   0   -8.00   11.80
 -29  -7   0  -18.90   13.90
  29  -7   0   -9.10   12.90
 -29   7   0   -1.60   13.70
  29   7   0   -6.50    9.90
  31  -7   0   -6.30   13.20
 -31  -7   0   -8.20   14.50
  31   7   0    2.90   17.80
 -31   7   0   -8.10   14.10
   0  -8   0  876.71   63.79
   0   8   0  828.92   68.19
   0   8   0  867.81   61.09
   2  -8   0  577.44   47.20
  -2  -8   0  564.04   49.90
  -2  -8   0  503.95   43.30
  -2   8   0  583.74   41.80
  -2   8   0  502.45   49.10
   2   8   0  583.04   45.50
   2   8   0  525.65   49.10
   4  -8   0  510.55   45.30
  -4  -8   0  474.65   45.70
  -4  -8   0  489.15   40.20
  -4   8   0  480.75   47.40
   4   8   0  495.75   43.90
   4   8   0  608.14   49.60
  -4   8   0  482.85   35.90
   6  -8   0  417.16   42.80
  -6  -8   0  508.25   39.20
  -6  -8   0  453.15   45.30
   6   8   0  554.74   48.80
  -6   8   0  622.04   50.89
   6   8   0  431.16   43.40
  -8  -8   0   58.79   17.20
  -8  -8   0   65.69   12.50
   8  -8   0   53.89   16.40
  -8   8   0   57.59   17.50
   8   8   0   67.59   18.90
  10  -8   0  712.33   61.19
 -10  -8   0  703.93   60.99
  10   8   0  728.03   62.99
 -10   8   0  722.83   62.49
  12  -8   0    8.20    8.50
 -12  -8   0   19.10   11.10
  12   8   0    6.80    8.80
 -12   8   0   18.70   11.60
 -14  -8   0  202.28   28.90
  14  -8   0  251.17   32.90
 -14   8   0  196.38   29.60
  14   8   0  199.58   31.40
  16  -8   0  204.98   30.90
 -16  -8   0  202.48   30.40
 -16   8   0  258.67   33.80
  16   8   0  238.68   35.20
 -18  -8   0   94.69   24.70
  18  -8   0   73.19   22.30
 -18   8   0  111.69   28.00
  18   8   0  125.09   32.90
 -20  -8   0  206.58   33.40
  20  -8   0  232.38   35.00
  20   8   0  237.88   38.20
 -20   8   0  223.18   41.60
 -22  -8   0    6.10   12.40
  22  -8   0    4.40    9.10
  22   8   0   -3.30   10.90
 -22   8   0   -3.00    8.30
 -24  -8   0    3.80   12.70
  24  -8   0    8.40   12.70
  24   8   0    5.40   14.50
 -24   8   0   13.00   14.10
  26  -8   0   16.40   13.60
 -26  -8   0   14.60   16.10
  26   8   0   25.50   16.60
 -26   8   0   -1.80   11.60
 -28  -8   0  -14.50   13.70
  28  -8   0  -14.00   12.10
  28   8   0    1.00   14.60
 -28   8   0  -16.20    9.20
 -30  -8   0   78.49   30.00
  30  -8   0   79.29   26.20
  30   8   0   72.79   30.10
 -30   8   0   61.19   26.80
  -1  -9   0  198.98   27.60
   1  -9   0  197.88   25.20
  -1  -9   0  215.98   25.10
   1   9   0  187.98   27.80
  -1   9   0  153.38   25.90
  -1   9   0  212.18   22.50
   1   9   0  191.28   23.20
  -3  -9   0 1429.26   88.69
   3  -9   0 1246.68   90.89
  -3  -9   0 1168.18   93.39
   3   9   0 1292.17   89.19
   3   9   0 1168.38   93.79
  -3   9   0 1264.97   96.09
   5  -9   0    2.90    6.60
  -5  -9   0   -2.30    6.20
  -5  -9   0    5.30    6.20
  -5   9   0   -3.70    5.90
   5   9   0   -0.40    6.10
   5   9   0   -1.10    6.30
  -7  -9   0 1079.49   84.89
   7  -9   0 1093.09   83.79
  -7   9   0 1045.80   85.99
   7   9   0 1152.08   86.49
   7   9   0 1078.09   83.09
  -9  -9   0  207.98   30.20
   9  -9   0  276.67   33.20
  -9   9   0  252.57   32.60
   9   9   0  239.58   32.10
 -11  -9   0   27.80   13.40
  11  -9   0   22.50   13.20
  11   9   0   24.30   12.40
 -11   9   0   27.80   14.40
  13  -9   0  771.22   70.59
 -13  -9   0  797.02   71.59
 -13   9   0  912.21   74.39
  13   9   0  817.02   73.89
 -15  -9   0  210.08   30.20
  15  -9   0  201.48   31.00
  15   9   0  178.88   37.30
 -15   9   0  193.28   31.00
 -17  -9   0  872.31   77.19
  17  -9   0  948.51   79.39
 -17   9   0  783.02   75.99
  17   9   0  885.51   81.29
  19  -9   0  457.95   53.29
 -19  -9   0  561.94   55.99
  19   9   0  369.56   50.69
 -19   9   0  469.05   52.79
  21  -9   0  269.67   40.50
 -21  -9   0  248.28   38.00
 -21   9   0  269.87   39.40
  21   9   0  221.78   47.60
 -23  -9   0  442.06   52.89
  23  -9   0  445.76   52.79
  23   9   0  314.97   50.59
 -23   9   0  347.67   48.20
 -25  -9   0    3.50   14.30
  25  -9   0  -13.50   10.00
 -25   9   0  -11.70   10.30
  25   9   0   -4.30   13.20
  27  -9   0  314.77   47.70
 -27  -9   0  337.97   50.69
  27   9   0  490.25   61.79
 -27   9   0  287.97   54.79
 -29  -9   0   80.79   31.30
  29  -9   0   44.90   22.20
  29   9   0   28.80   22.00
 -29   9   0  100.99   35.30
   0 -10   0  676.53   54.49
   0  10   0  601.64   58.59
   0  10   0  615.54   50.99
  -2 -10   0  234.48   31.90
  -2 -10   0  196.28   24.80
   2 -10   0  155.98   24.00
   2  10   0  173.18   27.80
   2  10   0  182.58   24.00
  -2  10   0  175.48   28.30
  -4 -10   0  492.45   42.70
   4 -10   0  461.55   45.90
  -4 -10   0  484.55   49.50
   4  10   0  469.25   49.50
  -4  10   0  491.95   51.59
  -6 -10   0  768.92   66.29
   6 -10   0  633.24   60.09
   6  10   0  808.02   63.19
  -6  10   0  682.73   65.59
   6  10   0  701.13   65.29
   8 -10   0  272.77   35.40
  -8 -10   0  317.97   39.50
   8  10   0  392.76   40.60
  -8  10   0  265.77   37.60
 -10 -10   0  555.14   57.79
  10 -10   0  619.74   58.99
 -10  10   0  785.22   66.09
  10  10   0  565.24   57.89
  12 -10   0   18.60   12.20
 -12 -10   0   88.49   25.00
  12  10   0   82.09   23.90
 -12  10   0   31.30   16.10
 -14 -10   0  367.26   43.60
  14 -10   0  282.37   39.00
 -14  10   0  272.47   38.80
  14  10   0  352.36   44.00
 -16 -10   0  117.79   29.10
  16 -10   0   84.39   27.80
 -16  10   0  152.58   34.60
  16  10   0  128.39   32.60
  18 -10   0   10.20   13.30
 -18 -10   0   14.40   15.00
 -18  10   0   11.70   14.10
  18  10   0    6.10   13.00
 -20 -10   0  213.98   40.90
  20 -10   0  185.48   40.10
  20  10   0  210.48   44.70
 -20  10   0  179.78   39.40
 -22 -10   0   -5.40   11.00
  22 -10   0    0.10   12.80
 -22  10   0    2.60   14.60
  22  10   0   24.10   18.40
  24 -10   0   85.99   29.20
 -24 -10   0   94.49   29.30
 -24  10   0   40.50   22.10
  24  10   0   47.10   24.20
 -26 -10   0  188.28   41.70
  26 -10   0  231.88   47.20
 -26  10   0   91.59   31.30
  26  10   0  168.98   43.60
  -1 -11   0   -2.90    7.80
  -1 -11   0    3.00    7.40
   1 -11   0   -1.10    7.40
  -1  11   0    3.80    8.80
   1  11   0   -0.30    8.80
  -3 -11   0   44.90   15.10
   3 -11   0   69.29   18.90
  -3 -11   0   27.20   14.70
   3  11   0   66.39   18.50
  -3  11   0   44.10   18.20
   3  11   0   46.10   17.70
   5 -11   0   12.40   12.00
  -5 -11   0    1.20    9.20
  -5  11   0    4.20    8.60
   5  11   0   12.20   10.90
   5  11   0    3.00    7.80
   7 -11   0  165.98   32.60
  -7 -11   0  220.88   33.00
   7  11   0  202.28   29.60
  -7  11   0  267.97   37.80
   7  11   0  173.68   35.70
   9 -11   0    3.80    7.50
  -9 -11   0   -5.10    7.80
  -9  11   0    3.30    9.50
   9  11   0    0.40    9.20
 -11 -11   0   -4.30    8.50
  11 -11   0   -5.00    8.00
 -11  11   0   -0.20    8.40
  11  11   0    5.10   10.70
  13 -11   0   24.70   15.00
 -13 -11   0   50.39   21.00
 -13  11   0   29.60   16.50
  13  11   0   31.40   18.90
  15 -11   0   88.99   25.80
 -15 -11   0   50.09   20.70
  15  11   0   70.69   26.40
 -15  11   0   43.20   18.80
  17 -11   0    6.50   13.20
 -17 -11   0    3.20   11.80
 -17  11   0    5.90   12.70
  17  11   0    2.70   15.50
  19 -11   0   29.30   18.80
 -19 -11   0   13.80   14.60
 -19  11   0   54.89   23.10
  19  11   0   32.90   21.90
  21 -11   0    9.10   16.40
 -21 -11   0    8.00   13.20
  21  11   0   -8.40   13.90
 -21  11   0    5.00   12.60
 -23 -11   0  179.08   42.20
  23 -11   0  141.69   37.20
  23  11   0   84.49   31.20
 -23  11   0   60.69   25.40
 -25 -11   0    4.70   18.10
  25 -11   0   20.20   20.60
  25  11   0   34.40   22.10
 -25  11   0   17.60   19.90
   0 -12   0  101.09   28.00
   0 -12   0  122.79   25.90
   0  12   0  126.49   31.90
  -2 -12   0   15.00   12.10
   2 -12   0   11.90    8.70
   2  12   0    2.20   10.70
  -2  12   0    4.90    9.10
  -4 -12   0   24.40   15.50
   4 -12   0    8.20    9.80
  -4  12   0   11.40   11.10
   4  12   0   33.80   17.40
   6 -12   0   -3.40    8.50
  -6 -12   0    0.60   10.30
   6  12   0    1.50   10.40
   6  12   0   -2.00    8.70
  -6  12   0    1.00    9.20
   8 -12   0   13.50   11.00
  -8 -12   0    1.00   11.20
  -8  12   0    6.40   11.20
   8  12   0   10.60   11.50
  10 -12   0   26.00   15.40
 -10 -12   0   44.60   19.30
  10  12   0   92.09   26.40
 -10  12   0   60.79   23.60
 -12 -12   0    4.10   10.50
  12 -12   0   21.70   13.80
  12  12   0    4.70   11.90
 -12  12   0   -3.10    9.40
  14 -12   0   -5.50    8.30
 -14 -12   0    2.80   11.50
  14  12   0    9.30   13.70
 -14  12   0    2.70   10.50
  16 -12   0   -7.40   12.70
 -16 -12   0   -5.50   13.80
 -16  12   0   -0.10   12.00
  16  12   0   -1.40   11.50
  18 -12   0   -6.70   13.50
 -18 -12   0    0.10   12.10
  18  12   0   -2.00   15.60
 -18  12   0    2.00   13.00
  20 -12   0   15.30   14.40
 -20 -12   0   -1.90   14.90
 -20  12   0   31.20   18.70
  20  12   0   22.90   19.60
  22 -12   0   -5.60   12.00
 -22 -12   0   29.90   20.80
 -22  12   0   -0.30   15.80
  22  12   0   16.40   19.10
   1 -13   0    8.20   11.60
  -1 -13   0   16.40   13.40
  -1  13   0   76.09   25.50
   1  13   0   55.29   22.50
   3 -13   0  113.99   26.00
  -3 -13   0   69.49   26.20
  -3  13   0   93.89   27.40
   3  13   0   86.79   26.60
   5 -13   0   -0.90    9.10
  -5 -13   0   -0.50   10.80
  -5  13   0   -1.00   12.40
   5  13   0   -6.20    8.30
  -7 -13   0   25.70   17.30
   7 -13   0   15.50   14.40
  -7  13   0   51.49   21.80
   7  13   0   34.10   18.80
   9 -13   0   87.39   27.90
  -9 -13   0  137.29   34.10
  -9  13   0  157.88   36.70
 -11 -13   0   57.19   23.00
  11 -13   0   68.69   25.20
  11  13   0   57.79   24.30
 -11  13   0   31.90   20.20
 -13 -13   0  139.19   34.90
  13 -13   0  124.09   32.20
 -13  13   0   88.19   29.10
  13  13   0  156.18   36.20
 -15 -13   0   10.70   14.80
  15 -13   0   24.20   19.60
  15  13   0    0.20   11.90
 -15  13   0   -8.80   14.30
 -17 -13   0   74.19   25.00
  17 -13   0   79.49   28.20
  17  13   0   27.60   20.30
 -17  13   0   65.49   25.30
  19 -13   0   39.10   20.60
 -19 -13   0   13.50   15.60
  19  13   0   36.80   22.40
 -19  13   0   82.29   29.20
   0 -14   0  492.95   58.19
   0  14   0  402.66   54.49
  -2 -14   0   57.59   24.70
   2 -14   0   39.20   20.40
  -2  14   0   75.09   28.80
   2  14   0   11.50   17.40
  -4 -14   0  128.89   34.50
   4 -14   0  175.78   33.80
  -4  14   0  149.88   37.10
   4  14   0  148.59   39.00
  -6 -14   0  154.88   36.50
   6 -14   0  105.39   28.70
   6  14   0   54.59   24.20
  -6  14   0  135.49   34.90
  -8 -14   0   12.80   14.10
   8 -14   0    2.40   11.60
  -8  14   0   21.10   16.00
 -10 -14   0  430.36   56.39
  10 -14   0  423.96   51.59
 -10  14   0  365.66   53.29
 -12 -14   0    0.00   15.50
  12 -14   0   -7.00   12.70
 -12  14   0   12.20   16.50
  14 -14   0  117.09   33.00
 -14 -14   0  207.38   43.30
  14  14   0  132.69   35.70
 -14  14   0  178.18   43.90
  16 -14   0   48.50   24.70
 -16  14   0   49.60   25.20
  16  14   0   40.60   24.00
  -1 -15   0    9.80   16.60
   1 -15   0   31.00   19.30
  -1  15   0   25.90   19.20
   1  15   0   19.00   17.80
   3 -15   0  163.98   40.60
  -3 -15   0  108.59   32.20
  -3  15   0  142.09   38.70
   3  15   0  112.69   34.20
  -5 -15   0   11.30   14.40
   5 -15   0    4.50   13.20
  -5  15   0   -5.90   12.50
   5  15   0   16.50   16.90
  -7 -15   0   61.19   28.30
   7 -15   0   27.40   18.00
  -7  15   0   83.19   27.90
   9 -15   0  113.49   29.90
  -9 -15   0   91.29   30.60
  -9  15   0   77.99   30.50
 -36   0   1    2.20   16.80
 -34   0   1   -2.80   14.00
 -32   0   1   -8.00   15.00
  30   0  -1    0.80   10.20
 -30   0   1    3.10   11.40
  28   0  -1   -3.30    8.60
 -28   0   1    5.50   10.60
 -26   0   1   -3.30    8.60
  26   0  -1    3.00    6.70
  26   0  -1   -0.40    8.10
 -24   0   1    4.40    8.30
 -24   0   1    8.90   10.50
  24   0  -1    3.60    7.10
  24   0  -1    5.80    8.30
  22   0  -1    4.00    7.30
 -22   0   1   -1.30    7.30
  22   0  -1    2.40    5.30
 -22   0   1    0.30    7.20
 -20   0   1    4.30    5.80
  20   0  -1   -4.00    3.30
 -20   0   1    0.20    6.20
  20   0  -1    3.10    6.70
 -18   0   1    2.00    5.60
  18   0  -1    1.30    3.80
  18   0  -1    2.20    4.30
 -18   0   1    1.10    4.60
  16   0  -1   -2.80    3.20
  16   0  -1    6.50    5.90
 -16   0   1    0.40    4.50
 -16   0   1    1.60    4.90
 -14   0   1    0.30    4.00
 -14   0   1    1.10    4.30
  14   0  -1    0.40    5.00
  14   0  -1    4.10    4.70
  12   0  -1   -2.90    3.30
 -12   0   1   -1.30    3.50
  12   0  -1   -2.40    2.60
 -12   0   1   -1.40    3.80
 -10   0   1    0.00    2.80
 -10   0   1   10.40    4.80
  10   0  -1    2.40    3.80
  -8   0   1   -1.70    2.40
   8   0  -1   -1.10    2.00
  -8   0   1    0.00    2.10
  -6   0   1   -7.40    1.50
   6   0  -1   -6.40    1.90
  -6   0   1   -7.20    1.30
   4   0  -1  -12.50    1.30
  -4   0   1  -13.60    1.20
  -4   0   1  -10.60    1.40
  -2   0   1   -3.90    0.90
   2   0  -1   -3.70    1.00
   0   0   1   -5.80    0.60
  -2   0  -1   -1.00    1.50
   2   0   1    0.70    1.40
   2   0   1    0.60    1.30
   4   0   1   -0.20    1.70
  -4   0  -1    2.40    2.40
   4   0   1    1.60    1.60
   6   0   1   -3.60    2.50
  -6   0  -1   -1.00    3.20
   6   0   1   -2.10    1.90
  -8   0  -1   -5.00    2.80
   8   0   1    0.10    2.40
   8   0   1   -0.40    1.90
  10   0   1    1.50    3.40
 -10   0  -1    1.40    4.10
  10   0   1    1.80    2.70
  12   0   1    2.30    3.30
 -12   0  -1   -2.30    4.00
  12   0   1    3.00    3.60
 -14   0  -1   -3.50    4.20
  14   0   1    0.30    3.80
  14   0   1   -0.80    2.90
  16   0   1    1.50    3.60
  16   0   1    1.10    4.30
 -16   0  -1    3.60    5.80
  18   0   1   -4.20    4.80
 -18   0  -1   -2.10    5.70
  18   0   1   -0.70    3.70
  20   0   1   -1.90    6.50
 -20   0  -1   -0.70    6.60
  20   0   1    8.50    6.80
 -22   0  -1   -1.40    9.80
  22   0   1    0.40    6.50
  22   0   1    2.90    6.30
 -24   0  -1   -1.60    8.90
  24   0   1    3.90    8.50
  24   0   1    7.50    7.70
  26   0   1    7.20   10.10
 -26   0  -1   -7.60   10.20
  28   0   1   11.10   11.20
 -28   0  -1   -9.70   10.70
 -30   0  -1  -10.90   14.10
 -32   0  -1    8.40   16.40
 -34   0  -1    0.90   17.70
 -37  -1   1   97.09   32.00
 -37   1   1  130.19   36.30
 -35  -1   1    3.90   16.30
 -35   1   1   13.20   15.40
 -33  -1   1  139.19   36.50
 -33   1   1  213.88   44.00
  33   1  -1  256.17   38.50
 -31  -1   1   87.59   27.20
  31   1  -1  168.28   36.00
 -31   1   1  119.49   32.10
  29  -1  -1   20.80   11.80
 -29  -1   1   30.90   16.10
  29   1  -1   18.70   12.60
 -29   1   1   18.90   14.10
  27  -1  -1  185.48   29.30
 -27  -1   1  257.87   36.30
  27  -1  -1  249.88   31.50
  27   1  -1  192.88   31.50
 -27   1   1  221.48   35.00
 -25  -1   1    3.60    7.00
  25  -1  -1   -3.10    7.00
  25  -1  -1   -0.50    6.10
  25   1  -1   -3.10    4.90
 -25   1   1   -2.50    7.30
  25   1  -1    0.80    7.40
  23  -1  -1  222.88   29.70
  23  -1  -1  271.97   30.90
 -23  -1   1  228.08   27.80
 -23  -1   1  265.57   34.40
 -23   1   1  192.38   29.70
  23   1  -1  239.68   32.50
  23   1  -1  284.87   29.90
  21  -1  -1   80.29   19.00
 -21  -1   1  109.79   23.50
  21  -1  -1   75.19   19.10
 -21  -1   1   76.49   16.90
 -21   1   1   39.60   13.60
  21   1  -1   70.89   16.90
  21   1  -1  119.89   26.40
 -21   1   1   74.19   20.30
 -19  -1   1  417.06   42.10
  19  -1  -1  474.25   41.60
  19  -1  -1  483.65   42.30
 -19  -1   1  454.75   39.20
 -19   1   1  415.36   40.60
 -19   1   1  398.56   41.90
  19   1  -1  510.45   46.30
  19   1  -1  398.36   37.10
  17  -1  -1  434.56   37.70
  17  -1  -1  375.56   35.70
 -17  -1   1  342.97   36.00
 -17  -1   1  397.66   34.40
 -17   1   1  383.36   36.50
  17   1  -1  404.06   34.00
 -17   1   1  388.16   37.70
  17   1  -1  335.47   36.90
 -15  -1   1    9.90    6.10
  15  -1  -1   25.00   10.10
  15  -1  -1   12.90    7.10
 -15  -1   1   21.20    8.70
 -15   1   1    2.10    5.10
 -15   1   1    2.90    6.00
  15   1  -1   20.50    9.50
 -13  -1   1  174.68   17.80
 -13  -1   1  208.58   21.20
  13  -1  -1  128.69   17.70
  13  -1  -1  171.58   19.40
  13   1  -1  202.58   23.10
 -13   1   1  100.59   16.50
 -13   1   1  146.59   18.80
  11  -1  -1  240.88   24.00
  11  -1  -1  310.77   26.70
 -11  -1   1  314.77   26.60
 -11  -1   1  268.17   23.30
  11   1  -1  273.07   27.60
 -11   1   1  347.77   27.70
 -11   1   1  251.77   25.60
   9  -1  -1  854.01   55.69
  -9  -1   1  806.32   52.19
   9  -1  -1  806.72   53.49
  -9  -1   1  857.41   54.69
  -9   1   1  826.02   54.89
   9   1  -1  738.83   56.59
  -9   1   1  770.32   55.19
  -7  -1   1 1434.56   89.59
   7  -1  -1 1555.44   90.89
   7  -1  -1 1593.34   93.49
  -7   1   1 1611.54   93.69
  -7   1   1 1433.36   91.49
   7   1  -1 1441.56   94.19
   5  -1  -1  459.05   29.70
   5  -1  -1  501.15   32.40
  -5  -1   1  454.65   29.40
  -5   1   1  411.16   31.40
   5   1  -1  462.05   32.60
  -3  -1   1 1368.16   81.29
   3  -1  -1 1436.76   81.39
   3   1  -1 1387.36   81.19
  -3   1   1 1391.86   83.19
  -1  -1   1 4294.17  244.08
   1   1  -1 4220.38  243.68
  -1   1   1 4380.76  244.18
   1  -1   1  125.59   10.50
  -1  -1  -1  131.69   10.90
  -1   1  -1  120.79   10.80
   1   1   1  136.69   11.10
  -3  -1  -1 1505.05   90.99
   3  -1   1 1544.05   87.59
   3  -1   1 1515.25   89.99
   3   1   1 1486.25   91.09
  -3   1  -1 1522.95   91.39
   5  -1   1   41.90    7.80
  -5  -1  -1   42.40    9.00
   5  -1   1   34.30    5.30
   5   1   1   50.99    4.80
   5   1   1   37.30    8.60
  -5   1  -1   44.20    9.10
  -7  -1  -1  131.19   15.10
   7  -1   1  122.19   13.10
   7  -1   1  109.79   11.70
   7   1   1  129.89   11.00
   7   1   1  124.29   14.40
  -7   1  -1  116.79   14.80
   9  -1   1  124.59   14.90
  -9  -1  -1  130.39   16.90
   9  -1   1  132.99   14.30
   9   1   1  130.59   12.80
   9   1   1  158.18   17.70
  -9   1  -1  170.38   18.90
 -11  -1  -1   12.50    6.80
  11  -1   1   13.00    5.80
  11  -1   1   11.20    5.70
  11   1   1    4.40    3.60
  11   1   1    5.30    5.10
 -11   1  -1   21.90    8.70
 -13  -1  -1  675.53   56.39
  13  -1   1  732.73   52.79
  13  -1   1  817.72   54.29
  13   1   1  744.13   49.70
 -13   1  -1  613.34   55.49
  13   1   1  718.63   55.99
 -15  -1  -1  118.29   19.30
  15  -1   1  103.39   15.60
  15  -1   1  150.88   18.30
 -15   1  -1   99.39   21.90
  15   1   1  104.79   21.40
  15   1   1  105.99   13.90
  17  -1   1  125.69   18.10
  17  -1   1  132.09   18.40
 -17  -1  -1   96.39   22.50
 -17   1  -1   79.89   21.10
  17   1   1  106.39   21.90
  17   1   1  105.59   14.50
  19  -1   1  202.58   28.00
 -19  -1  -1  368.36   39.50
  19  -1   1  401.66   35.80
 -19   1  -1  335.77   38.30
  19   1   1  313.77   29.20
  19   1   1  350.96   36.70
 -21  -1  -1   13.80   10.60
  21  -1   1   23.80   10.80
  21  -1   1    0.20    5.20
  21   1   1    3.60    6.80
 -21   1  -1    9.50    9.50
  21   1   1   13.10   11.70
 -23  -1  -1   66.09   21.70
  23  -1   1   85.49   21.30
 -23   1  -1  124.89   30.80
  23   1   1   79.09   22.00
  25  -1   1   71.69   21.00
 -25  -1  -1   89.39   25.30
 -25   1  -1   80.49   24.20
  25   1   1  126.89   30.10
 -27  -1  -1   73.39   25.50
  27   1   1   55.99   20.30
 -27   1  -1   87.19   28.40
 -29  -1  -1  148.59   34.80
 -29   1  -1  154.98   36.70
  29   1   1  203.78   39.30
 -31  -1  -1   -3.40   14.90
 -31   1  -1    2.90   11.90
 -33  -1  -1   30.40   22.90
 -33   1  -1   74.49   29.10
 -35  -1  -1   51.39   31.30
 -35   1  -1   38.20   23.20
 -36  -2   1   13.30   20.40
 -36   2   1   26.00   23.20
  36   2  -1   28.50   27.70
 -34  -2   1  232.28   48.10
  34   2  -1  325.37   47.30
 -34   2   1  217.98   46.70
 -32  -2   1   -2.80   14.20
 -32   2   1   -0.90   13.40
  32   2  -1    0.00   12.80
  30  -2  -1  365.96   44.10
 -30  -2   1  458.25   52.79
  30   2  -1  387.16   49.40
 -30   2   1  395.86   49.60
 -28  -2   1  188.38   37.40
  28  -2  -1  182.68   28.40
 -28   2   1  195.28   39.10
  28   2  -1  157.88   33.70
 -26  -2   1  110.99   28.70
  26  -2  -1  175.58   26.10
  26   2  -1  222.78   31.90
 -26   2   1  115.59   27.60
 -24  -2   1 1073.49   80.99
  24  -2  -1  857.71   70.59
  24  -2  -1  897.51   73.29
 -24   2   1  844.52   76.19
  24   2  -1  920.21   78.69
 -22  -2   1    6.10    7.40
 -22  -2   1   -1.60    5.70
  22  -2  -1   -2.30    5.30
  22  -2  -1    3.80    6.20
  22   2  -1    4.70    7.10
  22   2  -1    7.50    7.10
 -22   2   1    7.70    8.60
 -20  -2   1 1704.03  124.99
  20  -2  -1 1752.32  120.99
 -20  -2   1 1888.71  119.09
  20  -2  -1 1898.41  124.99
 -20   2   1 1921.01  127.99
  20   2  -1 1840.52  117.99
  20   2  -1 1867.71  129.59
  18  -2  -1  286.27   28.20
 -18  -2   1  228.58   28.10
 -18  -2   1  191.48   23.20
  18  -2  -1  263.77   30.00
 -18   2   1  255.37   30.20
  18   2  -1  274.27   32.40
 -16  -2   1 1144.49   74.59
  16  -2  -1 1167.38   80.19
 -16  -2   1 1151.38   80.59
  16  -2  -1 1016.10   75.79
  16   2  -1 1048.30   82.39
 -16   2   1 1159.58   81.29
 -14  -2   1 1828.12  118.59
  14  -2  -1 1907.11  121.69
  14  -2  -1 2025.70  125.69
 -14  -2   1 1831.92  123.69
  14   2  -1 2132.39  130.49
 -14   2   1 1866.81  125.19
 -14   2   1 2080.49  126.39
  12  -2  -1   -2.30    3.50
 -12  -2   1    1.70    3.90
 -12  -2   1   -1.00    2.90
  12  -2  -1    3.90    3.90
  12   2  -1    3.10    4.80
 -12   2   1    1.20    3.40
 -12   2   1   -0.50    4.20
 -10  -2   1 2280.37  147.89
 -10  -2   1 2475.45  144.49
  10  -2  -1 2439.66  145.59
  10  -2  -1 2533.85  151.08
  10   2  -1 2545.45  154.28
 -10   2   1 2413.66  149.29
 -10   2   1 2531.85  151.58
   8  -2  -1  377.56   30.20
  -8  -2   1  346.17   27.40
   8  -2  -1  383.26   25.80
  -8  -2   1  350.16   25.20
  -8   2   1  373.06   28.60
  -8   2   1  333.07   29.70
   8   2  -1  334.57   31.00
   6  -2  -1  110.99   13.10
  -6  -2   1  115.49   11.50
  -6  -2   1  113.19   10.00
   6  -2  -1   92.79    9.10
   6   2  -1   97.59   13.30
  -6   2   1  114.99   12.00
  -6   2   1   89.29   12.00
   4  -2  -1 1054.29   69.49
   4  -2  -1 1135.79   66.09
  -4  -2   1 1043.20   66.59
  -4   2   1 1202.48   69.29
  -4   2   1 1139.49   65.89
   4   2  -1 1043.30   67.89
   4   2  -1 1111.99   71.09
  -4   2   1 1173.28   70.49
  -2  -2   1  253.27   18.90
  -2   2   1  278.67   20.60
   2   2  -1  251.67   19.60
  -2   2   1  287.17   18.70
  -2   2   1  246.68   19.90
   0  -2   1 1011.50   63.29
   0  -2  -1 1041.60   61.79
   0  -2  -1 1048.00   64.09
   0   2  -1 1059.79   63.99
   0   2   1 1004.50   63.99
   0   2   1 1063.89   63.49
  -2  -2  -1  880.81   53.39
  -2  -2  -1  789.82   48.30
   2  -2   1  850.91   52.79
   2   2   1  820.62   53.19
  -2   2  -1  831.12   53.19
  -4  -2  -1  241.28   20.20
   4  -2   1  234.58   19.80
   4   2   1  220.18   20.50
  -4   2  -1  239.78   20.50
  -6  -2  -1   18.70    6.50
   6  -2   1    9.00    5.00
  -6  -2  -1   14.70    2.90
   6  -2   1   11.20    3.40
   6   2   1   11.60    6.10
  -6   2  -1    9.00    5.00
  -8  -2  -1 4219.68  237.58
  -8  -2  -1 3853.61  227.88
   8  -2   1 4077.89  235.58
   8  -2   1 3961.70  229.88
   8   2   1 3953.40  237.78
   8   2   1 4060.79  227.88
  -8   2  -1 3875.71  237.38
  10  -2   1  364.16   31.70
  10  -2   1  379.96   28.10
 -10  -2  -1  348.07   32.90
 -10  -2  -1  366.96   26.00
  10   2   1  382.86   26.00
  10   2   1  360.26   33.50
 -10   2  -1  365.06   33.70
 -12  -2  -1 3066.09  186.58
  12  -2   1 3357.16  189.98
  12  -2   1 3188.48  194.08
 -12  -2  -1 2906.61  195.68
  12   2   1 3299.07  186.58
 -12   2  -1 3472.15  199.08
  12   2   1 3074.99  196.98
  14  -2   1  126.39   18.20
 -14  -2  -1  114.89   13.80
  14  -2   1  117.39   15.40
 -14  -2  -1  139.59   20.90
  14   2   1  159.98   21.50
  14   2   1  130.39   13.80
 -14   2  -1  120.89   19.50
 -16  -2  -1 1770.02  123.39
  16  -2   1 1791.02  114.99
  16  -2   1 1807.92  118.79
 -16   2  -1 1568.54  121.19
  16   2   1 1895.81  111.69
  16   2   1 1934.71  124.49
  18  -2   1  157.38   21.60
 -18  -2  -1  129.49   27.00
  18  -2   1  210.38   23.40
 -18   2  -1  229.48   30.00
  18   2   1  157.28   18.10
  18   2   1  132.89   26.90
  20  -2   1  399.06   38.70
 -20  -2  -1  466.55   47.60
  20  -2   1  458.75   42.30
 -20   2  -1  441.26   46.70
  20   2   1  394.16   44.10
 -22  -2  -1  574.84   59.09
  22  -2   1  649.14   57.69
  22  -2   1  598.54   53.39
  22   2   1  619.04   58.79
 -22   2  -1  609.04   60.19
  24  -2   1   36.80   14.80
 -24  -2  -1   38.70   19.80
 -24   2  -1   29.10   15.70
  24   2   1   35.50   16.10
 -26  -2  -1  460.95   55.19
  26  -2   1  474.75   47.40
 -26   2  -1  437.06   53.59
  26   2   1  495.35   53.19
 -28  -2  -1   14.80   12.60
  28  -2   1   18.10   12.50
 -28   2  -1   13.60   14.80
  28   2   1    6.70    9.60
 -30  -2  -1  401.96   51.29
 -30   2  -1  266.37   44.10
  30   2   1  376.36   47.40
 -32  -2  -1  156.38   42.40
  32   2   1  117.69   31.80
 -32   2  -1  142.59   37.20
 -34  -2  -1   29.40   19.50
 -34   2  -1   21.50   18.80
 -35  -3   1   -5.40   16.90
  35   3  -1    9.60   16.60
 -35   3   1   18.80   17.30
 -33  -3   1  166.68   38.80
  33  -3  -1  225.48   34.90
 -33   3   1  234.78   46.30
  33   3  -1  185.78   43.20
 -31  -3   1   60.39   23.90
  31  -3  -1   58.79   21.20
  31   3  -1   74.59   25.90
 -31   3   1   47.50   22.60
  29  -3  -1  111.19   27.90
 -29  -3   1   66.39   24.30
  29   3  -1   78.99   27.60
 -29   3   1   53.69   21.00
 -27  -3   1  219.58   33.90
  27  -3  -1  195.48   31.00
 -27   3   1  216.48   34.60
  27   3  -1  187.18   37.50
 -25  -3   1   62.29   19.20
  25  -3  -1   11.30   10.80
 -25   3   1   38.40   16.20
  25   3  -1   50.99   20.30
 -23  -3   1  301.57   39.10
  23  -3  -1  359.86   39.40
  23   3  -1  347.27   42.10
 -23   3   1  362.56   41.20
 -21  -3   1  721.53   63.59
  21  -3  -1  653.13   60.39
  21  -3  -1  818.72   59.09
 -21   3   1  693.83   63.19
  21   3  -1  805.72   68.59
  21   3  -1  727.13   54.59
 -19  -3   1   16.40    7.70
 -19  -3   1    0.30    6.90
  19  -3  -1   13.20    8.90
  19  -3  -1   12.60    7.00
  19   3  -1    8.80    8.90
 -19   3   1   15.20    9.90
 -17  -3   1  610.14   47.20
 -17  -3   1  749.92   56.99
  17  -3  -1  667.13   50.29
  17  -3  -1  633.84   54.49
  17   3  -1  639.24   58.19
 -17   3   1  681.33   55.79
 -15  -3   1  281.37   24.20
  15  -3  -1  239.78   28.60
  15  -3  -1  307.27   26.70
 -15  -3   1  283.87   29.90
 -15   3   1  270.17   29.70
  15   3  -1  309.77   34.20
 -13  -3   1  810.72   61.89
 -13  -3   1  913.41   56.89
  13  -3  -1  872.91   57.79
  13  -3  -1  858.81   64.39
  13   3  -1  857.21   67.49
 -13   3   1  838.52   62.79
  11  -3  -1 1505.55  103.29
 -11  -3   1 1600.74  100.99
 -11  -3   1 1573.34   95.59
  11  -3  -1 1563.24   95.89
 -11   3   1 1600.84  102.39
  11   3  -1 1636.34  107.09
  -9  -3   1  274.67   21.30
  -9  -3   1  260.17   24.30
   9  -3  -1  287.87   27.10
   9  -3  -1  287.77   21.00
  -9   3   1  293.07   26.00
   9   3  -1  302.57   29.30
   7  -3  -1  282.57   25.30
  -7  -3   1  279.67   23.30
  -7  -3   1  261.27   20.10
   7  -3  -1  251.87   19.00
   7   3  -1  254.47   25.80
  -7   3   1  317.67   25.20
  -5  -3   1 1033.80   67.89
  -5  -3   1 1119.29   71.09
   5  -3  -1 1191.98   66.99
   5  -3  -1 1133.19   72.99
   5   3  -1 1037.20   73.39
   5   3  -1 1100.29   71.19
  -5   3   1 1155.78   66.79
  -5   3   1 1164.98   72.39
  -3  -3   1  917.71   55.49
   3   3  -1  890.01   58.49
  -3   3   1  936.81   58.59
  -3   3   1  892.71   53.99
   3   3  -1  795.12   56.59
  -1  -3   1 4066.89  235.08
   1  -3  -1 4128.09  234.98
  -1   3   1 3867.81  236.68
   1   3  -1 4289.37  235.28
   1   3  -1 3985.20  236.58
  -1  -3  -1  331.97   26.60
   1  -3   1  312.27   25.60
  -1  -3  -1  328.37   23.40
   1   3   1  402.16   28.20
  -1   3  -1  350.66   23.00
  -1   3  -1  348.87   27.10
   1   3   1  312.07   25.60
   3  -3   1 4960.30  280.07
  -3  -3  -1 4702.83  273.67
  -3  -3  -1 4729.13  280.17
   3   3   1 4900.01  280.77
  -3   3  -1 4863.61  280.67
  -5  -3  -1  565.04   42.70
  -5  -3  -1  609.64   35.20
   5  -3   1  613.54   42.90
   5   3   1  505.95   42.50
  -5   3  -1  594.24   43.40
   7  -3   1  249.48   15.80
  -7  -3  -1  227.78   15.80
   7  -3   1  230.28   22.90
  -7  -3  -1  264.87   24.20
   7   3   1  252.47   25.10
  -7   3  -1  248.48   24.00
  -9  -3  -1 1132.09   71.89
  -9  -3  -1  962.40   60.29
   9  -3   1 1023.90   61.59
   9  -3   1  994.00   69.89
  -9   3  -1 1005.40   71.29
   9   3   1 1055.09   73.29
 -11  -3  -1    9.60    3.70
 -11  -3  -1    2.70    5.10
  11  -3   1   22.20    6.10
  11  -3   1    2.70    4.70
  11   3   1    9.60    7.30
 -11   3  -1    9.60    6.40
  11   3   1   10.10    3.50
  13  -3   1 1308.87   88.49
 -13  -3  -1 1237.48   89.59
 -13  -3  -1 1284.57   78.19
  13  -3   1 1270.17   80.39
  13   3   1 1245.78   77.69
 -13   3  -1 1274.27   90.79
  13   3   1 1341.37   92.49
 -15  -3  -1  182.48   24.10
 -15  -3  -1  141.69   14.30
  15  -3   1  134.79   19.40
  15  -3   1  110.29   14.90
 -15   3  -1  112.99   23.60
  15   3   1  102.79   22.80
  15   3   1  139.99   14.00
  17  -3   1  199.78   21.80
 -17  -3  -1  199.38   28.20
  17  -3   1  233.28   27.30
 -17   3  -1  225.88   29.50
  17   3   1  217.68   20.00
  17   3   1  196.48   28.50
 -19  -3  -1  174.68   27.50
  19  -3   1  154.78   23.40
 -19   3  -1  161.28   25.90
  19   3   1  130.09   29.40
  21  -3   1    2.90    7.20
 -21  -3  -1   15.00   11.60
  21   3   1   -3.40    6.20
 -21   3  -1    8.50    9.10
 -23  -3  -1  633.34   62.09
  23  -3   1  581.34   54.89
 -23   3  -1  551.04   58.99
  23   3   1  603.24   59.89
  25  -3   1  117.59   26.80
 -25  -3  -1  127.09   31.10
  25   3   1  112.19   29.40
 -25   3  -1  122.49   32.20
 -27  -3  -1   17.30   14.50
  27  -3   1   29.20   16.10
 -27   3  -1   45.70   20.80
  27   3   1   44.30   18.90
 -29  -3  -1  117.49   32.80
  29  -3   1  127.69   27.00
 -29   3  -1   76.19   27.50
  29   3   1   66.29   24.40
 -31  -3  -1   -1.90   15.90
 -31   3  -1   10.40   15.40
  31   3   1   -4.80   14.60
 -33  -3  -1  108.79   33.60
  33   3   1   71.79   27.50
 -33   3  -1   94.09   30.60
 -34  -4   1   71.29   26.60
  34  -4  -1   28.80   18.30
 -34   4   1   77.29   28.30
  34   4  -1   95.39   32.30
 -32  -4   1   -8.00   12.20
  32  -4  -1   -0.10   12.60
  32   4  -1    0.70   15.50
 -32   4   1    2.90   14.60
  30  -4  -1   19.70   16.20
 -30  -4   1   68.59   24.70
 -30   4   1   37.50   21.70
  30   4  -1   51.39   21.00
  28  -4  -1   39.10   16.60
 -28  -4   1   42.00   19.90
 -28   4   1   29.10   16.30
  28   4  -1   15.70   12.60
  26  -4  -1   -3.30    8.50
 -26  -4   1   -1.50    9.40
 -26   4   1   -0.50    9.10
  26   4  -1   11.80   12.20
  24  -4  -1   62.89   19.70
 -24  -4   1  112.89   27.50
  24   4  -1   80.19   25.00
 -24   4   1  102.99   26.30
 -22  -4   1   -3.50    8.30
  22  -4  -1   -6.00    6.00
  22   4  -1    7.30    8.90
 -22   4   1    1.60    7.40
 -20  -4   1  298.17   35.70
  20  -4  -1  370.86   38.40
 -20   4   1  302.07   35.70
  20   4  -1  264.37   36.40
 -18  -4   1    0.00    4.70
 -18  -4   1   -3.00    5.90
  18  -4  -1    2.30    6.50
  18   4  -1    1.00    7.70
 -18   4   1    0.40    6.10
 -16  -4   1  107.69   21.30
  16  -4  -1  101.19   13.60
 -16  -4   1   92.09   12.80
  16  -4  -1   82.99   20.20
  16   4  -1   82.69   21.30
 -16   4   1   89.09   20.10
  14  -4  -1  661.43   54.39
 -14  -4   1  632.44   51.89
  14  -4  -1  695.53   45.90
 -14  -4   1  619.14   44.70
 -14   4   1  678.83   53.99
  14   4  -1  658.83   57.59
 -12  -4   1   51.79    7.90
 -12  -4   1   40.40   11.40
  12  -4  -1   46.60    7.30
  12  -4  -1   35.50   11.70
 -12   4   1   48.80   12.90
  12   4  -1   29.50   11.90
  10  -4  -1  677.13   52.29
  10  -4  -1  699.73   42.90
 -10  -4   1  644.64   44.10
 -10  -4   1  618.44   49.10
  10   4  -1  674.03   54.59
 -10   4   1  687.03   51.39
   8  -4  -1  201.88   21.80
  -8  -4   1  210.38   20.70
  -8  -4   1  184.68   16.20
   8  -4  -1  181.38   14.60
  -8   4   1  155.98   19.50
   8   4  -1  242.38   25.10
  -6  -4   1  173.08   18.20
   6  -4  -1  187.28   14.00
   6  -4  -1  138.59   17.80
  -6  -4   1  168.88   15.30
  -6   4   1  145.69   17.90
   6   4  -1  211.88   19.80
  -6   4   1  166.98   13.50
   6   4  -1  182.98   20.70
   4  -4  -1   69.69   13.70
  -4  -4   1   90.89   10.30
  -4  -4   1   91.79   12.10
  -4   4   1   73.79    8.30
  -4   4   1  100.39   13.00
   4   4  -1   88.19   12.20
   4   4  -1   48.70   11.60
  -2  -4   1   -0.60    2.40
   2  -4  -1    2.60    3.90
   2   4  -1    2.80    3.00
   2   4  -1   -0.90    3.20
  -2   4   1   -1.20    2.10
  -2   4   1    4.00    4.20
   0  -4   1  921.71   60.19
   0  -4  -1  901.61   58.29
   0   4  -1  945.71   57.69
   0   4   1  892.71   61.59
   0   4  -1  886.11   61.39
  -2  -4  -1  785.02   56.29
   2  -4   1  823.82   55.69
  -2  -4  -1  831.72   51.29
  -2   4  -1  765.12   55.89
   2   4   1  838.82   56.99
   2   4   1  796.62   55.29
  -2   4  -1  820.92   49.40
  -4  -4  -1    1.70    2.10
  -4  -4  -1    8.40    5.00
   4  -4   1    0.70    3.50
  -4   4  -1    6.20    5.10
   4   4   1    7.60    4.60
  -6  -4  -1   30.80    9.50
   6  -4   1   22.20    8.10
  -6  -4  -1   31.70    4.40
   6   4   1   28.20   10.00
  -6   4  -1   26.60    8.80
   8  -4   1   46.30   11.70
  -8  -4  -1   60.59    6.10
  -8  -4  -1   62.79   13.60
  -8   4  -1   52.79   13.30
   8   4   1   59.89   14.70
 -10  -4  -1  216.58   15.70
 -10  -4  -1  226.88   25.20
  10  -4   1  239.78   15.40
  10  -4   1  228.58   25.30
 -10   4  -1  228.88   25.70
  10   4   1  157.78   23.60
 -12  -4  -1 1099.69   80.39
  12  -4   1 1126.59   79.99
  12  -4   1 1139.29   67.99
 -12  -4  -1 1081.19   67.09
 -12   4  -1 1185.18   82.09
  12   4   1 1076.39   82.59
 -14  -4  -1  270.77   30.40
  14  -4   1  226.58   19.80
  14  -4   1  270.77   29.50
 -14   4  -1  244.18   29.50
  14   4   1  242.28   18.70
  14   4   1  222.98   29.90
 -16  -4  -1  145.79   23.40
  16  -4   1  113.29   23.50
  16   4   1  123.09   27.30
 -16   4  -1  140.29   22.80
 -18  -4  -1   -1.90    6.50
  18  -4   1   -0.40    6.10
 -18   4  -1   -5.60    6.90
  18   4   1   -7.30    5.90
 -20  -4  -1   23.40   12.50
  20  -4   1   31.40   13.30
 -20   4  -1    6.80    8.80
  20   4   1   -1.80    6.90
 -22  -4  -1  224.18   33.60
  22  -4   1  180.48   33.50
  22   4   1  216.68   33.00
 -22   4  -1  163.38   33.80
 -24  -4  -1   30.20   15.60
  24  -4   1    6.10   10.20
  24   4   1   11.90   12.20
 -24   4  -1   19.30   11.40
 -26  -4  -1   42.70   19.40
  26  -4   1   23.60   12.50
 -26   4  -1   31.60   18.60
  26   4   1   28.20   16.50
 -28  -4  -1    7.30   12.70
  28  -4   1  -11.30   10.20
  28   4   1   10.10   13.20
 -28   4  -1   10.70   13.90
 -30  -4  -1   34.50   20.20
  30  -4   1   38.40   16.80
  30   4   1   37.40   20.80
 -30   4  -1   37.10   21.50
 -32  -4  -1   14.90   20.60
 -32   4  -1   15.90   18.70
  32   4   1    7.00   13.30
 -34  -4  -1   38.40   23.80
 -34   4  -1   11.00   17.80
  34   4   1    3.40   16.60
 -35  -5   1  -12.70   16.20
  35  -5  -1    1.80   14.00
 -35   5   1    4.90   15.00
  35   5  -1    6.90   16.00
 -33  -5   1    6.60   14.60
  33  -5  -1    5.20   12.50
  33   5  -1    2.50   15.00
 -33   5   1  -17.90   13.60
 -31  -5   1    6.40   14.90
  31  -5  -1   -6.60    9.50
 -31   5   1   -1.10   12.00
  31   5  -1   -0.20   16.00
  29  -5  -1    5.00   11.60
 -29  -5   1   20.80   15.10
 -29   5   1    3.70   12.10
  29   5  -1    6.90   14.20
  27  -5  -1   15.40   14.30
 -27  -5   1    5.50   13.00
  27   5  -1   31.60   16.40
 -27   5   1   17.00   13.90
  25  -5  -1   10.60    9.90
 -25  -5   1   -3.60   10.30
 -25   5   1   -5.80   10.00
  25   5  -1    6.50   10.40
 -23  -5   1    7.50   10.40
  23  -5  -1    0.30    7.20
  23   5  -1    2.40    8.60
 -23   5   1    0.90    7.40
  21  -5  -1   24.10   13.70
 -21  -5   1   18.50   11.90
  21   5  -1   28.10   13.90
 -21   5   1   20.40   13.00
  19  -5  -1  179.18   27.90
 -19  -5   1  217.38   29.00
  19   5  -1  229.78   33.50
 -19   5   1  252.97   31.50
 -17  -5   1  227.68   28.40
  17  -5  -1  215.18   28.90
  17   5  -1  184.78   35.50
 -17   5   1  219.48   28.60
 -15  -5   1   18.40    6.70
  15  -5  -1    7.20    7.30
 -15  -5   1    3.80    6.30
  15   5  -1   13.10   10.30
 -15   5   1   18.00    9.40
  13  -5  -1   14.10    4.60
 -13  -5   1   25.10    7.00
 -13  -5   1   11.80    7.10
  13  -5  -1    3.60    5.30
  13   5  -1   38.50   14.80
 -13   5   1   19.70    8.80
 -11  -5   1   13.10    7.60
  11  -5  -1   24.20   10.50
  11  -5  -1   15.40    4.20
 -11  -5   1   28.80    7.20
 -11   5   1   19.40    9.60
  11   5  -1   22.70   11.10
   9  -5  -1  155.88   21.20
  -9  -5   1  196.78   21.60
  -9  -5   1  199.48   17.10
   9  -5  -1  162.08   13.70
  -9   5   1  192.98   22.00
   9   5  -1  139.19   21.30
  -7  -5   1 1489.35   95.29
   7  -5  -1 1430.36   96.19
   7  -5  -1 1459.25   86.29
  -7  -5   1 1542.15   89.89
  -7   5   1 1448.96   85.99
  -7   5   1 1371.86   95.39
   7   5  -1 1328.97   96.59
   7   5  -1 1454.45   95.39
   5  -5  -1  165.88   19.50
  -5  -5   1  146.39   18.30
  -5  -5   1  168.78   16.60
  -5   5   1  232.48   22.50
  -5   5   1  170.18   14.50
   5   5  -1  165.58   19.90
   5   5  -1  165.18   19.20
   3  -5  -1   -0.40    3.20
  -3  -5   1    0.70    2.80
  -3   5   1   -2.10    3.30
  -3   5   1   -0.50    2.70
   3   5  -1   -1.20    2.10
   3   5  -1    5.10    4.60
  -1  -5   1    7.40    4.10
   1  -5  -1    7.90    4.70
   1   5  -1   12.40    5.20
  -1   5   1   -0.30    3.40
   1   5  -1    4.90    4.60
  -1   5   1   19.10    6.50
   1  -5   1   -0.60    2.90
  -1  -5  -1   -1.60    3.20
  -1  -5  -1   -0.20    2.90
  -1   5  -1   -3.90    2.60
   1   5   1   -1.30    3.50
  -1   5  -1   -3.70    1.80
   1   5   1    0.50    2.90
  -3  -5  -1    1.20    4.50
  -3  -5  -1    3.40    3.00
   3  -5   1   -0.50    3.80
  -3   5  -1    6.70    2.80
  -3   5  -1   13.20    7.00
   3   5   1    5.70    5.30
   3   5   1    0.20    3.80
  -5  -5  -1  670.93   50.29
  -5  -5  -1  648.84   41.80
   5  -5   1  594.04   48.50
  -5   5  -1  614.24   49.50
   5   5   1  687.73   50.89
  -7  -5  -1   29.30    5.40
  -7  -5  -1   29.20    9.80
   7  -5   1   14.70    7.80
   7   5   1   38.60   12.80
  -7   5  -1   39.50   12.20
  -9  -5  -1  448.56   40.10
   9  -5   1  402.86   39.20
  -9  -5  -1  468.45   29.50
  -9   5  -1  423.36   40.00
   9   5   1  461.35   42.10
 -11  -5  -1    4.90    3.00
  11  -5   1   -0.60    4.50
 -11  -5  -1    3.30    5.70
  11   5   1    3.40    6.00
 -11   5  -1    1.70    5.80
 -13  -5  -1   29.00   11.70
  13  -5   1   24.80   10.10
  13   5   1    5.40    7.40
 -13   5  -1   15.90    9.30
  15  -5   1  104.19   22.40
 -15  -5  -1   92.89   22.30
 -15   5  -1   92.49   21.30
  15   5   1   51.59   17.80
  17  -5   1   11.20    9.10
 -17  -5  -1    5.80    9.00
 -17   5  -1   -0.70    7.30
  17   5   1   15.00   10.30
 -19  -5  -1   25.10   13.80
  19  -5   1   44.40   16.30
  19   5   1   -0.30    7.40
 -19   5  -1   -1.00    7.10
  21  -5   1   88.89   23.00
 -21  -5  -1   50.39   18.90
  21   5   1  118.19   29.90
 -21   5  -1   53.39   18.80
 -23  -5  -1   54.69   22.20
  23  -5   1   34.70   15.60
 -23   5  -1   24.30   15.60
  23   5   1   48.60   20.40
  25  -5   1   -0.60   10.10
 -25  -5  -1  -14.50    8.70
  25   5   1   10.90   11.30
 -25   5  -1    4.40   10.60
  27  -5   1   10.20   11.50
 -27  -5  -1   -3.80   12.80
  27   5   1    1.70   12.50
 -27   5  -1    8.60   13.10
  29  -5   1    9.50   12.50
 -29  -5  -1   20.70   16.60
  29   5   1  -14.00   13.90
 -29   5  -1   -0.90   12.90
  31  -5   1   -7.60   10.80
 -31  -5  -1    3.00   14.90
 -31   5  -1    2.20   13.40
  31   5   1   14.30   16.80
 -33  -5  -1  -14.80   17.60
  33   5   1   -7.70   15.70
 -33   5  -1   -7.20   17.60
  34  -6  -1   79.59   25.30
 -34  -6   1  129.99   33.60
 -34   6   1   62.59   27.10
  34   6  -1   59.79   30.70
 -32  -6   1   12.30   13.80
  32  -6  -1  -11.70   12.40
 -32   6   1   -2.10   14.00
  32   6  -1   36.90   25.80
  30  -6  -1   20.20   19.20
 -30  -6   1  149.99   37.30
 -30   6   1   91.19   28.30
  30   6  -1   91.39   33.00
  28  -6  -1  165.18   36.40
 -28  -6   1  156.28   37.60
  28   6  -1  212.68   43.50
 -28   6   1   88.49   27.30
  26  -6  -1  151.48   34.40
 -26  -6   1   94.59   26.20
  26   6  -1  118.09   32.10
 -26   6   1  146.19   33.40
 -24  -6   1  380.76   47.90
  24  -6  -1  349.37   45.60
 -24   6   1  448.46   50.19
  24   6  -1  577.84   58.79
  22  -6  -1   -2.20    8.30
 -22  -6   1   -2.60    7.70
 -22   6   1   -0.30    8.00
  22   6  -1    4.10    8.90
  20  -6  -1  410.86   45.60
 -20  -6   1  411.66   43.90
  20   6  -1  447.36   49.20
 -20   6   1  363.36   42.60
  18  -6  -1  727.73   63.79
 -18  -6   1  778.42   63.29
 -18   6   1  632.94   60.19
  18   6  -1  678.93   65.29
  16  -6  -1  549.45   52.29
 -16  -6   1  487.85   47.80
 -16   6   1  613.54   52.79
  16   6  -1  529.85   53.79
 -14  -6   1  321.27   27.90
 -14  -6   1  322.27   33.70
  14  -6  -1  251.37   32.00
 -14   6   1  269.67   32.50
  14   6  -1  286.07   35.50
  12  -6  -1   38.70   14.00
 -12  -6   1   12.00    7.60
 -12  -6   1    6.50    4.40
  12   6  -1   13.40    9.20
 -12   6   1    9.00    6.30
  10  -6  -1  357.86   34.70
 -10  -6   1  285.27   25.20
  10  -6  -1  321.57   22.20
 -10  -6   1  340.17   32.60
  10   6  -1  328.57   34.80
 -10   6   1  296.67   32.20
   8  -6  -1 1316.17   92.29
  -8  -6   1 1342.37   91.49
  -8  -6   1 1325.07   84.29
   8  -6  -1 1348.57   80.49
  -8   6   1 1316.87   92.29
   8   6  -1 1360.06   93.99
  -6  -6   1  116.59   16.90
   6  -6  -1  123.19   17.40
  -6  -6   1   94.49   13.10
   6   6  -1  136.39   18.30
   6   6  -1   85.39   18.40
  -6   6   1  133.79   18.30
  -6   6   1  120.29   11.70
   4  -6  -1 1287.97   87.79
  -4  -6   1 1305.87   84.99
  -4  -6   1 1291.67   89.49
   4   6  -1 1341.67   90.29
  -4   6   1 1379.56   82.19
   4   6  -1 1257.57   87.79
  -4   6   1 1386.86   91.89
  -2  -6   1  391.16   31.10
   2  -6  -1  350.16   30.70
   2   6  -1  354.26   33.50
   2   6  -1  308.77   29.30
  -2   6   1  356.86   34.00
  -2   6   1  388.16   29.30
   0  -6  -1  430.26   34.10
   0  -6   1  442.26   35.70
   0   6   1  424.16   37.80
   0   6   1  374.86   33.20
   0   6  -1  400.66   37.40
   0   6  -1  467.65   33.10
  -2  -6  -1   52.49   14.30
   2  -6   1   83.19   16.30
  -2  -6  -1   73.59   11.10
   2   6   1   84.89   17.20
   2   6   1   77.79   15.50
  -2   6  -1   94.79   10.50
  -2   6  -1  106.49   15.90
   4  -6   1  177.28   22.60
  -4  -6  -1  213.28   24.70
  -4  -6  -1  221.38   19.20
  -4   6  -1  221.98   16.10
   4   6   1  198.48   24.20
   4   6   1  230.28   24.60
  -4   6  -1  206.38   24.20
   6  -6   1 1742.93  116.49
  -6  -6  -1 1822.02  118.49
  -6  -6  -1 1847.62  106.89
  -6   6  -1 1594.54  116.49
   6   6   1 1829.42  118.19
  -8  -6  -1  113.39   11.50
  -8  -6  -1  122.39   23.00
   8  -6   1   82.59   18.90
   8   6   1  144.59   20.40
  -8   6  -1  125.99   19.00
 -10  -6  -1  237.28   28.60
  10  -6   1  281.47   30.70
  10   6   1  247.58   30.40
 -10   6  -1  277.07   31.20
 -12  -6  -1  134.39   21.00
  12  -6   1  142.49   26.50
  12   6   1  127.99   27.20
 -12   6  -1   84.89   20.90
  14  -6   1  146.49   22.80
 -14  -6  -1  135.89   22.20
  14   6   1  106.99   25.60
 -14   6  -1  131.59   26.50
 -16  -6  -1  410.36   41.90
  16  -6   1  297.57   37.00
  16   6   1  345.77   42.10
 -16   6  -1  358.76   40.30
  18  -6   1  128.39   26.80
 -18  -6  -1   74.99   21.80
  18   6   1  133.19   31.90
 -18   6  -1  123.19   27.30
  20  -6   1  228.88   33.20
 -20  -6  -1  296.87   37.40
 -20   6  -1  223.88   34.90
  20   6   1  296.47   40.20
 -22  -6  -1   63.89   22.50
  22  -6   1  104.49   25.70
 -22   6  -1   27.20   15.90
  22   6   1   96.09   28.10
 -24  -6  -1   11.90   13.50
  24  -6   1   20.40   13.50
  24   6   1    6.50   10.60
 -24   6  -1    3.30   10.40
  26  -6   1  379.06   47.70
 -26  -6  -1  448.06   55.09
  26   6   1  353.96   50.19
 -26   6  -1  397.36   51.09
 -28  -6  -1   39.60   23.50
  28  -6   1   33.60   18.00
 -28   6  -1   10.70   15.30
  28   6   1   39.40   20.70
  30  -6   1  125.29   32.60
 -30  -6  -1  104.89   33.80
 -30   6  -1  143.49   39.10
  30   6   1  108.59   31.70
  32  -6   1   19.60   16.20
 -32  -6  -1   51.09   26.00
 -32   6  -1   10.50   15.30
  32   6   1   32.50   21.20
 -33  -7   1  145.79   38.50
  33  -7  -1  141.69   35.60
  33   7  -1  144.49   39.10
 -33   7   1  100.09   31.80
  31  -7  -1   66.29   25.60
 -31  -7   1   37.20   21.80
 -31   7   1   94.09   30.60
  31   7  -1   45.80   27.60
  29  -7  -1   22.10   18.20
 -29  -7   1   20.30   18.70
  29   7  -1   47.10   21.40
 -29   7   1   26.00   17.60
 -27  -7   1  293.07   43.10
  27  -7  -1  327.57   45.50
  27   7  -1  321.37   48.60
 -27   7   1  273.07   42.60
  25  -7  -1   -5.90    9.90
 -25  -7   1   11.30   12.10
  25   7  -1    2.30   13.70
 -25   7   1    0.50    9.30
  23  -7  -1  171.38   36.70
 -23  -7   1  212.08   32.70
 -23   7   1  172.58   34.70
  23   7  -1  203.38   42.80
  21  -7  -1  130.09   31.70
 -21  -7   1  185.08   29.50
 -21   7   1  143.39   31.60
  21   7  -1  125.39   31.30
  19  -7  -1   -2.40    7.80
 -19  -7   1    2.40    7.70
 -19   7   1   -3.00    7.10
  19   7  -1   19.40   13.60
 -17  -7   1  985.10   78.89
  17  -7  -1 1006.60   81.99
  17   7  -1  975.80   84.59
 -17   7   1 1006.70   81.39
  15  -7  -1   -2.10    7.00
 -15  -7   1   -8.20    6.10
 -15   7   1    8.50    8.20
  15   7  -1   -4.00    6.10
 -13  -7   1  230.78   29.90
  13  -7  -1  278.07   33.60
 -13   7   1  285.87   33.40
  13   7  -1  318.27   36.70
  11  -7  -1  321.97   38.20
 -11  -7   1  452.65   41.10
 -11  -7   1  447.66   33.20
 -11   7   1  435.36   42.10
  11   7  -1  383.36   41.50
   9  -7  -1    2.50    5.60
  -9  -7   1    1.60    3.40
  -9  -7   1   -1.60    4.90
   9   7  -1    1.20    5.10
  -9   7   1    2.20    7.40
  -7  -7   1 2569.94  160.38
   7  -7  -1 2984.40  169.98
  -7  -7   1 2560.14  167.68
   7  -7  -1 2572.34  155.78
  -7   7   1 2670.33  155.58
   7   7  -1 2825.82  170.08
  -7   7   1 2534.95  169.08
   7   7  -1 2618.54  168.98
  -5  -7   1  840.72   65.89
   5  -7  -1  856.01   64.89
  -5  -7   1  894.41   61.19
   5   7  -1  901.31   65.69
  -5   7   1  883.61   57.09
   5   7  -1  898.31   67.29
  -5   7   1  825.72   67.09
   3  -7  -1  997.60   73.79
  -3  -7   1 1078.69   72.99
  -3   7   1  910.41   76.39
  -3   7   1 1142.29   70.39
   3   7  -1 1085.19   74.19
   3   7  -1 1159.78   79.09
  -1  -7   1  963.70   67.49
   1  -7  -1  979.20   67.29
   1   7  -1  912.71   70.99
   1   7  -1  935.21   64.89
  -1   7   1  943.01   65.09
  -1   7   1  958.80   71.79
   1  -7   1   47.40   12.50
  -1  -7  -1   68.89   13.60
  -1  -7  -1   59.69   15.50
   1   7   1   40.20   13.20
  -1   7  -1   74.09   10.60
  -1   7  -1   56.69   15.20
  -3  -7  -1 1012.30   78.89
   3  -7   1 1265.97   80.29
  -3  -7  -1 1139.09   72.69
  -3   7  -1 1093.89   68.69
   3   7   1 1077.59   76.89
   3   7   1 1057.09   79.99
  -3   7  -1 1031.40   79.39
   5  -7   1  901.41   70.19
  -5  -7  -1  906.91   71.19
  -5  -7  -1  930.51   62.09
   5   7   1  983.50   72.59
  -5   7  -1  959.40   57.19
   5   7   1 1045.10   72.39
  -5   7  -1  874.21   70.69
   7  -7   1  724.23   57.89
  -7  -7  -1  698.23   47.10
  -7  -7  -1  684.53   57.69
   7   7   1  715.63   58.19
  -7   7  -1  648.84   57.19
  -9  -7  -1 1202.68   85.59
   9  -7   1 1060.99   83.59
   9   7   1 1170.98   86.39
  -9   7  -1 1100.09   84.99
  11  -7   1  205.58   26.60
 -11  -7  -1  163.48   24.60
 -11   7  -1  173.08   25.70
  11   7   1  151.88   29.80
  13  -7   1  625.04   55.29
 -13  -7  -1  629.64   55.89
 -13   7  -1  539.25   53.99
  13   7   1  564.94   55.99
  15  -7   1  211.78   30.00
 -15  -7  -1  195.08   29.40
  15   7   1  280.77   36.00
 -15   7  -1  197.88   29.50
 -17  -7  -1  570.94   57.79
  17  -7   1  559.04   56.29
 -17   7  -1  708.33   61.69
  17   7   1  559.14   59.79
 -19  -7  -1  255.47   36.10
  19  -7   1  265.47   36.70
 -19   7  -1  242.78   35.40
  19   7   1  274.37   39.10
  21  -7   1   30.80   15.60
 -21  -7  -1   68.79   22.30
 -21   7  -1   89.39   26.50
  21   7   1   49.99   20.80
  23  -7   1  200.78   38.80
 -23  -7  -1  124.79   32.10
  23   7   1  100.49   28.20
 -23   7  -1  100.19   28.30
 -25  -7  -1  146.19   36.10
  25  -7   1  177.18   38.40
 -25   7  -1  102.39   31.00
  25   7   1  147.09   39.60
  27  -7   1    4.40   11.50
 -27  -7  -1  -10.60   17.90
 -27   7  -1    5.10   14.20
  27   7   1    0.00   14.40
 -29  -7  -1  336.37   51.29
  29  -7   1  311.07   46.50
  29   7   1  344.87   51.89
 -29   7  -1  315.47   50.39
 -31  -7  -1   -9.90   16.90
  31  -7   1   -2.70   14.50
  31   7   1  -11.10   16.00
 -31   7  -1    0.40   16.80
 -32   8   1   -7.90   13.80
 -30  -8   1  120.09   32.90
  30  -8  -1   95.79   30.40
 -30   8   1   60.99   26.90
  30   8  -1  190.18   47.40
 -28  -8   1  116.59   33.30
  28  -8  -1   92.89   30.40
 -28   8   1  142.49   38.00
  28   8  -1  145.49   38.20
  26  -8  -1  117.59   30.50
 -26  -8   1   64.59   23.10
 -26   8   1   55.19   22.40
  26   8  -1   59.89   25.40
 -24  -8   1   65.69   21.30
  24  -8  -1  180.08   35.90
 -24   8   1   88.49   27.00
  24   8  -1  130.19   35.10
 -22  -8   1   21.90   16.00
  22  -8  -1   19.20   15.30
  22   8  -1   12.70   14.10
 -22   8   1   -1.10    9.70
 -20  -8   1  403.36   44.90
  20  -8  -1  315.07   43.20
  20   8  -1  366.36   48.60
 -20   8   1  437.76   48.20
  18  -8  -1  219.38   33.90
 -18  -8   1  262.27   34.70
 -18   8   1  182.88   30.30
  18   8  -1  255.07   37.40
 -16  -8   1  275.27   35.20
  16  -8  -1  242.18   34.30
  16   8  -1  279.87   38.90
 -16   8   1  280.07   35.80
  14  -8  -1  348.47   40.60
 -14  -8   1  377.56   40.90
  14   8  -1  408.06   45.60
 -14   8   1  366.46   42.30
  12  -8  -1   74.89   19.90
 -12  -8   1   48.30   15.30
  12   8  -1   33.60   14.90
 -12   8   1   33.60   13.40
 -10  -8   1  427.16   44.00
  10  -8  -1  472.15   45.10
  10   8  -1  455.15   46.00
 -10   8   1  468.25   45.90
  -8  -8   1  131.39   21.10
  -8  -8   1  124.79   16.30
   8  -8  -1  127.79   24.60
  -8   8   1  159.18   23.60
   8   8  -1   79.29   20.90
   8   8  -1  119.19   24.20
  -6  -8   1  552.44   47.70
  -6  -8   1  640.24   43.20
   6  -8  -1  456.45   43.60
   6   8  -1  448.86   43.80
   6   8  -1  410.76   44.00
  -6   8   1  498.55   35.90
  -6   8   1  464.05   46.40
  -4  -8   1  857.81   71.79
  -4  -8   1 1066.49   68.99
   4  -8  -1  957.30   70.59
  -4   8   1  942.81   74.79
   4   8  -1  910.31   73.19
  -4   8   1  946.41   63.39
   2  -8  -1   20.90    9.50
  -2  -8   1    9.90    6.40
  -2   8   1   25.60   11.90
   2   8  -1    2.50    5.70
  -2   8   1   31.00    9.80
   2   8  -1   29.80   12.80
   0  -8  -1  213.78   26.90
   0  -8  -1  184.98   22.70
   0  -8   1  231.78   25.20
   0   8   1  205.48   23.20
   0   8  -1  246.18   22.90
   0   8   1  180.08   26.40
   0   8  -1  182.68   26.10
  -2  -8  -1   15.80    8.80
  -2  -8  -1   23.50    8.40
   2  -8   1   32.50   12.40
   2   8   1    1.30    4.60
  -2   8  -1   29.30    8.60
   2   8   1   16.40    9.90
  -2   8  -1   18.40   10.50
  -4  -8  -1   38.80   14.20
  -4  -8  -1   36.40    9.50
   4  -8   1   42.00   13.80
   4   8   1    5.60    8.20
   4   8   1   19.80    8.80
  -4   8  -1   33.00   12.80
   6  -8   1  392.16   40.50
  -6  -8  -1  432.96   33.30
  -6  -8  -1  384.36   40.80
   6   8   1  487.95   45.40
   6   8   1  352.86   39.00
  -6   8  -1  440.66   43.10
   8  -8   1   19.20   10.80
  -8  -8  -1   24.30   11.40
   8   8   1   24.40   11.20
  -8   8  -1    7.70    8.30
 -10  -8  -1  431.76   43.60
  10  -8   1  404.66   42.10
 -10   8  -1  341.97   40.90
  10   8   1  438.06   44.70
  12  -8   1  323.47   37.00
 -12  -8  -1  302.47   36.40
  12   8   1  229.88   34.60
 -12   8  -1  277.57   35.50
  14  -8   1    9.10    9.30
 -14  -8  -1    5.50    9.40
 -14   8  -1   10.70    9.20
  14   8   1   10.40   13.70
 -16  -8  -1 1176.28   93.09
  16  -8   1 1070.99   91.09
 -16   8  -1 1234.88   95.69
  16   8   1 1111.09   95.19
  18  -8   1   56.79   20.70
 -18  -8  -1   83.39   22.70
 -18   8  -1   69.29   21.70
  18   8   1   66.19   23.20
  20  -8   1  329.37   41.50
 -20  -8  -1  289.07   40.40
 -20   8  -1  250.77   38.60
  20   8   1  271.67   49.90
 -22  -8  -1  102.89   29.20
  22  -8   1   69.99   24.40
  22   8   1  148.09   38.20
 -22   8  -1  127.79   32.90
  24  -8   1   92.99   28.90
 -24  -8  -1   73.49   27.60
 -24   8  -1   51.69   20.70
  24   8   1   55.69   25.30
  26  -8   1  173.98   39.40
 -26  -8  -1  156.58   40.70
 -26   8  -1  198.08   43.10
  26   8   1  189.48   42.90
 -28  -8  -1   26.30   19.10
  28  -8   1   -2.50   13.80
  28   8   1  -16.60   12.40
 -28   8  -1   -2.00   14.10
  30  -8   1  246.88   47.80
 -30  -8  -1  213.98   49.00
  30   8   1  156.98   44.30
 -30   8  -1  211.28   47.50
  29  -9  -1   12.60   16.20
 -29  -9   1    9.10   21.00
 -29   9   1   -0.60   13.10
  29   9  -1    9.10   17.70
 -27  -9   1   54.59   22.50
  27  -9  -1   74.19   27.90
  27   9  -1   76.69   29.20
 -27   9   1   98.29   32.60
 -25  -9   1    1.20   13.50
  25  -9  -1   -7.40   10.80
  25   9  -1   -4.70   14.20
 -25   9   1   -2.10    8.70
 -23  -9   1    4.10   10.60
  23  -9  -1    5.50   12.60
  23   9  -1   -8.10   12.00
 -23   9   1   -3.30   10.50
  21  -9  -1   -6.60    9.60
 -21  -9   1    3.20   10.10
  21   9  -1    4.30   12.80
 -21   9   1    5.50   12.10
 -19  -9   1   -1.10    9.40
  19  -9  -1   -8.60    8.00
 -19   9   1    0.00    8.40
  19   9  -1    0.70   13.00
 -17  -9   1   -8.60    8.10
  17  -9  -1   18.70   12.60
 -17   9   1   13.40   11.20
  17   9  -1   -1.10    8.90
 -15  -9   1   33.30   15.70
  15  -9  -1   42.90   16.10
  15   9  -1   39.20   18.10
 -15   9   1   71.69   21.00
 -13  -9   1   16.50   12.40
  13  -9  -1   47.00   17.70
 -13   9   1   27.70   14.10
  13   9  -1   23.80   14.70
  11  -9  -1    1.00    7.30
 -11  -9   1    7.80    8.80
  11   9  -1    6.30   10.10
 -11   9   1   -0.70    7.40
  -9  -9   1   46.10   15.90
   9  -9  -1   29.40   13.80
   9   9  -1   35.80   15.20
   9   9  -1   26.80   12.80
  -9   9   1   36.00   14.50
   7  -9  -1  149.09   26.60
  -7  -9   1  102.99   23.40
  -7  -9   1  122.69   17.90
  -7   9   1  134.29   27.50
   7   9  -1  123.99   24.80
   7   9  -1  134.39   27.10
  -5  -9   1  115.59   20.70
   5  -9  -1   76.59   19.20
  -5  -9   1   97.29   21.80
  -5   9   1   83.99   21.90
   5   9  -1   45.50   16.10
  -3  -9   1   28.30   11.50
   3  -9  -1   39.00   13.80
  -3  -9   1   55.79   16.00
  -3   9   1   38.70    9.90
   3   9  -1   38.90   13.60
   3   9  -1   48.90   14.20
  -3   9   1   39.20   15.00
   1  -9  -1   40.00   13.10
  -1  -9   1   56.89   15.00
  -1   9   1   44.50   12.00
   1   9  -1   49.80   12.50
  -1   9   1   43.60   15.20
   1   9  -1   33.90   12.90
  -1  -9  -1   16.00   10.30
  -1  -9  -1   14.30    7.90
   1  -9   1   19.30   10.00
  -1   9  -1   31.20    9.80
   1   9   1   27.80   12.40
  -1   9  -1   11.60    9.80
   1   9   1    9.80    7.50
  -3  -9  -1  155.38   19.20
   3  -9   1  122.79   24.50
  -3  -9  -1   99.19   24.60
  -3   9  -1  107.89   24.80
   3   9   1  147.59   29.00
   3   9   1  140.29   20.90
   5  -9   1  112.69   23.90
  -5  -9  -1   69.19   19.60
  -5  -9  -1   89.59   24.70
  -5   9  -1   69.49   20.60
   5   9   1   91.19   20.50
   5   9   1  105.69   25.00
   7  -9   1  163.78   24.50
  -7  -9  -1  169.78   26.00
   7   9   1  136.69   27.20
  -7   9  -1  123.09   27.40
   9  -9   1   22.60   12.30
  -9  -9  -1   37.90   14.80
   9   9   1   -2.00    7.50
  -9   9  -1   21.40   12.10
 -11  -9  -1   -2.60    8.10
  11  -9   1   -2.90    7.30
 -11   9  -1   -0.40    7.10
  11   9   1    1.30    8.50
  13  -9   1   -2.70    7.20
 -13  -9  -1   -0.70    6.90
 -13   9  -1    3.40   10.20
  13   9   1   -1.20   10.10
 -15  -9  -1    6.50    9.90
  15  -9   1    0.80    7.70
 -15   9  -1   -1.60    8.90
  15   9   1   -0.80    9.00
 -17  -9  -1  126.59   30.10
  17  -9   1  182.38   36.40
  17   9   1   49.50   20.60
 -17   9  -1   82.09   24.70
  19  -9   1   47.30   19.70
 -19  -9  -1   78.19   23.50
  19   9   1   71.89   25.30
 -19   9  -1   54.69   20.40
 -21  -9  -1   -4.50    9.70
  21  -9   1   -7.80   10.30
  21   9   1    1.30   14.40
 -21   9  -1   -3.20   11.40
 -23  -9  -1    9.80   13.80
  23  -9   1    8.30   14.50
 -23   9  -1    5.00   12.40
  23   9   1   12.10   17.10
  25  -9   1   -7.00   10.40
 -25  -9  -1   -2.40   14.30
 -25   9  -1  -14.90   12.30
  25   9   1    1.20   17.30
 -27  -9  -1   23.80   20.30
  27  -9   1    4.70   15.50
  27   9   1   20.70   19.60
 -27   9  -1    1.80   15.50
  28 -10  -1    6.60   16.00
 -28 -10   1   43.00   24.20
  28  10  -1   -5.80   20.40
 -28  10   1    4.50   16.30
 -26 -10   1   -4.10   13.90
  26 -10  -1    9.50   18.60
  26  10  -1    7.90   17.00
 -26  10   1   -3.50   12.40
  24 -10  -1   46.50   21.60
 -24 -10   1   87.69   28.90
 -24  10   1  120.99   32.40
  24  10  -1   73.39   29.80
 -22 -10   1    8.60   12.70
  22 -10  -1   -6.40   10.90
  22  10  -1   -4.50   12.90
 -22  10   1  -12.70    8.80
 -20 -10   1  180.78   37.60
  20 -10  -1  111.59   29.90
  20  10  -1  186.78   43.10
 -20  10   1  112.19   29.70
  18 -10  -1    3.30    9.50
 -18 -10   1    3.50   12.10
 -18  10   1   -3.50   10.10
  18  10  -1    2.90   11.80
  16 -10  -1  222.08   39.70
 -16 -10   1  203.18   37.50
  16  10  -1  142.09   34.10
 -16  10   1  158.18   34.40
  14 -10  -1  104.19   26.40
 -14 -10   1   88.79   24.40
  14  10  -1  192.18   37.90
 -14  10   1  182.78   35.00
  12 -10  -1   -1.30    6.70
 -12 -10   1   -4.10    7.90
 -12  10   1   -0.30    8.40
  12  10  -1   -9.90    7.60
  10 -10  -1  103.49   24.80
 -10 -10   1   66.19   20.80
 -10  10   1   89.49   24.50
  10  10  -1   78.09   23.00
   8 -10  -1   15.90   10.70
  -8 -10   1    3.20    8.10
   8  10  -1    9.10   10.90
   8  10  -1    0.00    7.40
  -8  10   1    3.20    8.80
  -6 -10   1  247.08   26.20
   6 -10  -1  160.28   25.40
  -6 -10   1  198.58   29.70
   6  10  -1  179.18   28.90
   6  10  -1  128.29   25.60
  -6  10   1  237.08   33.10
  -4 -10   1   11.50    9.30
  -4 -10   1   17.70    9.30
   4 -10  -1    7.50    7.60
   4  10  -1   21.30   10.80
  -4  10   1   26.10   13.30
   4  10  -1   19.20   12.60
  -2 -10   1   13.40    9.40
   2 -10  -1    3.80    7.60
  -2 -10   1   16.30   10.90
   2  10  -1   28.30   10.50
   2  10  -1   11.00    9.60
  -2  10   1   19.00   12.70
   0 -10   1  193.58   25.60
   0 -10  -1  169.78   28.20
   0 -10  -1  222.78   26.40
   0  10   1  224.48   32.00
   0  10  -1  176.98   29.10
   0  10   1  217.58   25.80
  -2 -10  -1   95.39   18.60
   2 -10   1   72.29   18.30
  -2 -10  -1   78.29   21.10
  -2  10  -1   88.89   24.00
   2  10   1   37.50   13.50
   2  10   1   74.79   21.70
   4 -10   1   74.89   19.00
  -4 -10  -1   36.40   16.50
   4  10   1   34.20   15.30
  -4  10  -1   35.60   16.10
   4  10   1   37.90   13.50
  -6 -10  -1    4.60    8.00
   6 -10   1   -2.30    6.90
   6  10   1   10.10    8.90
   6  10   1    1.30    8.80
  -6  10  -1   -1.40    6.90
  -8 -10  -1   18.10   12.90
   8 -10   1   31.00   14.90
  -8  10  -1   10.20    9.60
   8  10   1   18.90   12.90
 -10 -10  -1   86.59   23.70
  10 -10   1  103.49   25.60
 -10  10  -1   96.29   26.20
  10  10   1   68.19   21.80
 -12 -10  -1  135.59   31.30
  12 -10   1   70.39   23.00
 -12  10  -1  132.99   29.60
  12  10   1  184.08   36.50
 -14 -10  -1   18.60   13.10
  14 -10   1   44.20   18.50
  14  10   1   49.80   19.90
 -14  10  -1   30.90   15.00
  16 -10   1   65.49   23.40
 -16 -10  -1  138.69   32.70
 -16  10  -1   69.39   23.40
  16  10   1   87.19   26.50
 -18 -10  -1  -18.90   11.20
  18 -10   1    2.40   12.40
 -18  10  -1   -5.20    8.50
  18  10   1    3.80   12.70
 -20 -10  -1   12.00   14.50
  20 -10   1   30.40   18.00
 -20  10  -1   41.00   18.70
  20  10   1   20.40   15.90
 -22 -10  -1   43.50   21.40
  22 -10   1   32.10   19.70
 -22  10  -1   29.00   19.00
  22  10   1    7.50   16.40
 -24 -10  -1   25.10   18.60
  24 -10   1   16.50   17.70
  24  10   1   19.60   19.30
 -24  10  -1   18.00   15.60
  26 -10   1   11.90   19.50
 -26 -10  -1   24.20   23.10
 -26  10  -1   32.80   18.50
  26  10   1    6.60   16.50
 -25 -11   1    3.60   15.40
  25 -11  -1    1.00   13.40
 -25  11   1    6.70   16.30
  25  11  -1    5.10   18.70
  23 -11  -1  127.19   33.80
 -23 -11   1  115.39   31.70
  23  11  -1   92.69   33.60
 -23  11   1   69.49   26.00
 -21 -11   1  128.39   33.50
  21 -11  -1  161.38   39.00
  21  11  -1  132.19   37.40
 -21  11   1  165.58   35.90
  19 -11  -1   -6.10    9.70
 -19 -11   1    9.50   12.60
 -19  11   1   -1.10    8.90
  19  11  -1    2.50   12.80
  17 -11  -1   85.49   27.30
 -17 -11   1  139.59   31.10
 -17  11   1   70.29   24.30
  17  11  -1  114.99   32.10
  15 -11  -1   41.30   18.10
 -15 -11   1   47.60   19.00
 -15  11   1   48.30   20.30
  15  11  -1   24.90   16.60
  13 -11  -1   76.39   22.40
 -13 -11   1   39.70   17.50
 -13  11   1   51.49   21.50
  13  11  -1   91.19   25.80
  11 -11  -1  418.16   47.90
 -11 -11   1  358.66   46.00
 -11  11   1  524.65   54.69
  11  11  -1  437.36   49.50
  -9 -11   1    3.20   10.00
   9 -11  -1   10.90    9.90
  -9  11   1   20.50   14.00
   9  11  -1   -1.40   10.10
   9  11  -1    0.30    9.50
   7 -11  -1  917.81   77.29
  -7 -11   1  907.21   79.99
  -7  11   1  917.51   82.39
   7  11  -1  954.80   81.99
   7  11  -1 1023.50   78.59
  -5 -11   1  192.68   30.90
   5 -11  -1  201.48   29.40
   5  11  -1  204.98   31.90
   5  11  -1  204.08   28.00
  -5  11   1  201.98   32.30
  -3 -11   1  397.56   40.40
   3 -11  -1  401.06   42.10
  -3 -11   1  359.06   44.50
  -3  11   1  433.36   47.90
   3  11  -1  431.16   48.30
   1 -11  -1 1232.08   89.49
  -1 -11   1 1062.39   78.29
   1 -11  -1  871.91   73.69
  -1  11   1  847.82   80.89
   1  11  -1  973.70   83.19
  -1 -11  -1   40.40   13.90
  -1 -11  -1   71.89   20.70
   1 -11   1   41.80   14.60
   1  11   1   55.69   20.00
  -1  11  -1   75.59   23.20
   3 -11   1  753.32   61.59
  -3 -11  -1  689.33   64.59
   3  11   1  741.53   66.59
  -3  11  -1  717.73   66.59
   3  11   1  501.95   53.69
   5 -11   1   32.10   14.70
  -5 -11  -1   37.00   17.30
   5  11   1   14.30   11.10
  -5  11  -1   30.90   16.90
   5  11   1   18.30   13.80
  -7 -11  -1  696.93   66.49
   7 -11   1  614.94   61.29
   7  11   1  673.13   61.69
  -7  11  -1  693.13   67.29
   9 -11   1  344.87   42.50
  -9 -11  -1  305.67   41.90
   9  11   1  373.66   43.00
  -9  11  -1  371.36   46.20
 -11 -11  -1   14.70   13.80
  11 -11   1    3.50    9.00
 -11  11  -1    7.60   11.50
  11  11   1   28.10   14.80
 -13 -11  -1  258.57   38.40
  13 -11   1  256.67   36.90
 -13  11  -1  147.39   34.60
  13  11   1  166.98   36.90
 -15 -11  -1   29.90   16.80
  15 -11   1   21.30   15.10
 -15  11  -1   13.70   12.40
  15  11   1    1.50   10.90
 -17 -11  -1   64.79   22.40
  17 -11   1   73.49   25.60
  17  11   1   31.00   17.70
 -17  11  -1   73.49   26.60
  19 -11   1   79.19   26.80
 -19 -11  -1   58.29   24.70
 -19  11  -1   80.09   27.20
  19  11   1   51.79   24.00
  21 -11   1   16.50   15.50
 -21 -11  -1   28.90   21.20
 -21  11  -1   17.30   18.80
  21  11   1    7.80   17.30
  23 -11   1  158.78   41.40
 -23 -11  -1  108.89   35.20
 -23  11  -1  186.38   42.10
  23  11   1  139.19   40.50
  24 -12  -1  253.37   53.19
  24  12  -1  287.47   57.99
 -24  12   1  253.37   52.59
  22 -12  -1   -6.60   13.80
 -22 -12   1   -6.00   13.30
  22  12  -1  -19.10   15.60
 -22  12   1   -1.40   13.70
 -20 -12   1  246.78   48.50
  20 -12  -1  317.87   46.40
  20  12  -1  220.48   46.80
 -20  12   1  237.68   47.40
 -18 -12   1   81.39   25.20
  18 -12  -1  108.09   30.70
 -18  12   1   79.19   25.30
  18  12  -1   90.39   32.60
 -16 -12   1   74.59   26.60
  16 -12  -1  145.69   36.30
 -16  12   1  184.38   40.50
  16  12  -1  124.29   33.20
 -14 -12   1  296.27   42.80
  14 -12  -1  339.47   45.40
 -14  12   1  400.66   50.89
  14  12  -1  297.77   44.00
 -12 -12   1   -2.80    8.70
  12 -12  -1   -1.30    9.70
 -12  12   1   -9.40    9.80
  12  12  -1   -4.90   12.00
 -10 -12   1  497.65   53.79
  10 -12  -1  438.26   49.10
 -10  12   1  391.66   50.39
  10  12  -1  417.56   48.70
  -8 -12   1  199.68   39.80
   8 -12  -1  148.09   33.30
   8  12  -1  292.77   36.20
   8  12  -1  254.47   37.40
  -8  12   1  219.08   35.70
  -6 -12   1   39.50   17.50
   6 -12  -1   85.39   22.90
  -6  12   1   52.49   21.90
   6  12  -1  104.29   27.70
   4 -12  -1  301.37   35.90
  -4 -12   1  305.07   39.70
   4  12  -1  281.27   39.00
  -4  12   1  208.08   35.10
  -2 -12   1    1.90   10.30
   2 -12  -1    2.20    7.00
  -2 -12   1    2.10    7.70
   2 -12  -1   10.20   11.20
  -2  12   1    3.20   10.30
   2  12  -1   -3.40    7.80
   0 -12   1  446.16   46.00
   0 -12  -1  410.86   49.30
   0  12   1  425.66   50.69
   0  12  -1  383.56   48.20
  -2 -12  -1  282.87   39.70
   2 -12   1  244.18   33.10
   2  12   1  246.18   38.00
  -2  12  -1  265.97   38.50
   4 -12   1  195.48   34.40
  -4 -12  -1   70.09   24.30
   4  12   1  141.49   33.20
  -4  12  -1  109.39   29.00
   6 -12   1  510.55   52.19
  -6 -12  -1  547.05   57.39
   6  12   1  531.95   58.09
  -6  12  -1  415.26   52.99
   6  12   1  439.26   49.30
   8 -12   1   14.40   11.80
  -8 -12  -1    7.10   12.20
  -8  12  -1    5.30   14.00
   8  12   1   10.30   11.60
 -10 -12  -1  349.17   45.80
  10 -12   1  306.47   41.60
  10  12   1  351.56   44.50
 -10  12  -1  260.37   41.40
  12 -12   1  234.38   43.10
 -12 -12  -1  194.48   41.00
 -12  12  -1  251.07   38.80
  12  12   1  170.08   36.50
 -14 -12  -1   -3.90   11.10
  14 -12   1   14.20   14.10
 -14  12  -1   -8.80   13.30
  14  12   1    7.40   14.60
 -16 -12  -1  173.58   37.90
  16 -12   1  176.08   39.90
 -16  12  -1  280.37   43.20
  16  12   1  173.08   38.90
 -18 -12  -1    0.50   12.50
  18 -12   1  -12.10    9.60
  18  12   1   29.70   21.30
 -18  12  -1    1.70   12.60
  20 -12   1  181.68   41.40
 -20 -12  -1  232.88   46.90
 -20  12  -1  273.77   42.20
  20  12   1  145.99   38.10
 -22 -12  -1  198.38   44.80
  22 -12   1  151.18   38.10
 -22  12  -1  169.18   42.10
  22  12   1  178.78   42.10
  21 -13  -1   36.90   21.70
 -21  13   1   23.40   18.30
  19 -13  -1   -0.70   13.30
 -19 -13   1  -12.30   13.00
 -19  13   1  -11.30   13.40
  19  13  -1   -2.00   16.40
  17 -13  -1   23.10   16.70
 -17 -13   1   67.99   26.80
 -17  13   1   84.89   28.50
  17  13  -1   59.49   24.90
  15 -13  -1   34.30   19.50
 -15 -13   1   16.40   17.00
 -15  13   1   12.20   16.50
  15  13  -1   20.00   16.80
  13 -13  -1   34.20   18.50
 -13 -13   1   46.20   21.40
 -13  13   1    1.30   13.30
  13  13  -1   45.50   21.50
 -11 -13   1  139.49   32.70
  11 -13  -1   89.29   26.60
 -11  13   1   74.09   26.70
  11  13  -1   50.39   23.70
  -9 -13   1    3.80   11.60
   9 -13  -1    0.10    9.10
  -9  13   1   15.00   14.10
   7 -13  -1  176.98   34.90
  -7 -13   1  172.98   37.10
   7  13  -1  226.88   36.10
  -7  13   1  171.58   39.00
  -5 -13   1   23.80   17.90
   5 -13  -1   70.99   21.80
  -5  13   1   41.70   18.80
   5  13  -1   21.10   15.40
  -3 -13   1  166.68   37.30
   3 -13  -1  251.57   47.50
   3 -13  -1  193.58   38.60
   3  13  -1  269.07   39.80
  -3  13   1  239.68   38.10
   1 -13  -1  142.49   34.70
  -1 -13   1  164.68   36.90
  -1  13   1  175.78   39.00
   1  13  -1  194.48   39.60
   1 -13   1   -2.30   10.10
  -1 -13  -1    2.70   11.50
   1  13   1    9.60   14.00
  -1  13  -1    7.40   11.50
   3 -13   1  158.48   32.70
  -3 -13  -1  300.67   40.60
   3  13   1  116.29   32.00
  -3  13  -1  245.68   45.80
   5 -13   1   65.99   21.50
  -5 -13  -1   89.29   27.00
   5  13   1   18.00   16.50
  -5  13  -1   68.69   25.50
  -7 -13  -1   93.19   28.40
   7 -13   1  170.88   35.90
  -7  13  -1  103.89   31.90
   9 -13   1  100.59   27.70
  -9 -13  -1   83.89   26.30
   9  13   1   65.29   22.90
  -9  13  -1   55.39   23.80
 -11 -13  -1  113.19   33.20
  11 -13   1   43.10   19.80
 -11  13  -1   66.19   25.70
  11  13   1   56.69   24.40
  13 -13   1  144.19   35.30
 -13 -13  -1  145.89   36.60
 -13  13  -1  170.98   40.10
  13  13   1  123.09   32.20
 -15 -13  -1    6.90   17.50
  15 -13   1   35.00   22.20
  15  13   1  -15.30   14.90
 -15  13  -1   12.20   14.30
 -17 -13  -1   19.80   17.20
  17 -13   1   46.20   22.80
 -17  13  -1   40.60   23.50
  17  13   1   58.79   26.50
 -19 -13  -1    4.90   19.30
  19 -13   1   60.09   24.70
 -19  13  -1   66.39   25.90
  19  13   1   58.99   28.70
  16 -14  -1   10.80   16.60
 -16 -14   1  -15.00   14.00
 -16  14   1    4.70   15.00
  16  14  -1   17.70   18.20
  14 -14  -1   -0.30   13.20
 -14 -14   1  -10.70   14.60
 -14  14   1   -8.20   12.90
 -12 -14   1    4.60   15.40
  12 -14  -1   10.10   15.10
 -12  14   1   16.10   16.70
  10 -14  -1    0.50   10.00
 -10 -14   1   -6.20   14.90
 -10  14   1    8.70   15.30
  -8 -14   1   14.40   15.00
   8 -14  -1    3.40   13.10
   8  14  -1    3.10   12.60
  -8  14   1    0.50   11.40
  -6 -14   1    0.70   14.20
   6 -14  -1    9.00   10.20
  -6  14   1  -15.90   13.20
   6  14  -1    1.50   13.80
  -4 -14   1   17.40   19.00
   4 -14  -1   10.30   12.50
   4  14  -1    0.10   10.20
  -4  14   1    0.90   14.60
   2 -14  -1   -3.40   11.00
  -2 -14   1   11.60   12.90
   2  14  -1    9.70   12.90
  -2  14   1    0.10   15.90
   0 -14   1    0.80   12.60
   0 -14  -1    5.00   14.90
   0  14   1   14.90   14.20
   0  14  -1    4.30   14.50
  -2 -14  -1   -1.50   13.20
   2 -14   1   12.40   11.80
   2 -14   1   36.20   19.00
   2  14   1  -10.90   10.30
  -2  14  -1   -1.10   12.00
   4 -14   1   19.80   14.60
  -4 -14  -1   32.80   17.90
  -4  14  -1    8.60   12.70
   4  14   1   32.60   18.20
  -6 -14  -1    5.20   13.50
   6 -14   1   10.30   12.40
  -6  14  -1    6.70   15.40
  -8 -14  -1   21.00   16.20
   8 -14   1    6.30   12.60
  -8  14  -1   -8.10   10.40
 -10 -14  -1   32.40   20.40
  10 -14   1    3.60   11.80
 -10  14  -1   17.70   16.20
 -12 -14  -1   -1.70   18.00
  12 -14   1   -0.40   11.50
 -12  14  -1   -1.60   14.40
  12  14   1  -10.50   15.50
 -14 -14  -1    0.10   15.50
  14 -14   1    1.60   13.90
  14  14   1   -3.30   18.30
 -14  14  -1   -1.90   15.50
  11 -15  -1  100.79   29.80
 -11  15   1   97.89   32.90
   9 -15  -1    9.80   14.60
  -9 -15   1  -17.30   13.30
  -9  15   1    7.00   13.60
  -7 -15   1  156.98   40.30
   7 -15  -1   75.99   27.90
   7  15  -1   77.99   31.40
  -7  15   1   76.09   29.70
   5 -15  -1    9.90   14.30
  -5 -15   1   12.80   18.00
  -5  15   1   19.00   20.30
   5  15  -1   14.40   17.40
   3 -15  -1   75.49   28.30
  -3 -15   1   44.60   23.70
  -3  15   1   44.60   23.90
   3  15  -1   22.20   18.90
   1 -15  -1   77.29   29.40
  -1 -15   1   70.59   27.70
  -1  15   1   90.79   29.10
   1  15  -1   73.69   25.70
   1 -15   1   18.20   18.80
  -1 -15  -1    3.70   16.10
   1  15   1    4.10   16.60
  -1  15  -1   28.30   18.40
  -3 -15  -1  156.68   38.50
   3 -15   1  134.09   35.80
  -3  15  -1  134.59   36.10
   3  15   1  184.98   42.70
   5 -15   1   12.20   13.00
  -5 -15  -1   26.90   20.40
  -5  15  -1   10.20   14.30
  -7 -15  -1   20.40   21.00
   7 -15   1   25.40   15.10
  -7  15  -1   10.70   15.90
   9 -15   1  123.89   33.30
  -9  15  -1   34.70   23.80
 -36   0   2   21.10   19.80
 -34   0   2  463.25   56.99
 -32   0   2   29.10   18.60
  32   0  -2   67.19   23.00
 -30   0   2  180.48   37.20
  30   0  -2  221.98   32.90
  28   0  -2  189.68   26.70
 -28   0   2  147.89   33.10
 -28   0   2  200.58   29.00
  28   0  -2  171.28   34.90
 -26   0   2   -1.90    8.70
 -26   0   2   -6.20    9.20
  26   0  -2    5.80    8.10
  26   0  -2    3.70    8.00
  24   0  -2  982.10   78.89
  24   0  -2  981.00   74.49
 -24   0   2  857.81   72.89
 -24   0   2  996.20   78.89
  22   0  -2  177.98   25.80
 -22   0   2  140.79   23.30
  22   0  -2  182.08   23.90
 -22   0   2  126.29   24.40
  20   0  -2  374.86   41.10
 -20   0   2  439.16   40.80
 -20   0   2  427.06   41.50
  20   0  -2  468.05   40.80
  18   0  -2  971.60   72.59
 -18   0   2 1008.50   73.49
  18   0  -2 1028.20   77.09
 -18   0   2 1055.99   75.29
 -16   0   2    0.00    4.50
  16   0  -2    0.50    5.50
 -16   0   2   -2.40    4.20
 -14   0   2 1404.26   89.19
  14   0  -2 1320.07   90.79
 -14   0   2 1306.77   88.79
 -12   0   2 4503.65  253.37
  12   0  -2 4083.49  253.87
 -10   0   2  861.91   55.19
  10   0  -2  853.81   56.49
 -10   0   2  740.23   52.99
  -8   0   2 9047.50  510.05
  -8   0   2 9106.59  507.95
   8   0  -2 8673.33  510.75
  -6   0   2  227.28   15.00
   6   0  -2  201.28   17.40
  -6   0   2  162.08   16.10
   4   0  -2 3510.25  198.78
  -4   0   2 3382.36  198.08
   2   0  -2 3313.17  188.38
  -2   0   2 3230.38  187.38
   0   0  -2 3942.31  231.38
   0   0   2 4125.09  231.18
   2   0   2 9999.00  547.85
  -2   0  -2 9636.64  551.24
   2   0   2 9476.25  549.35
   4   0   2 1234.48   76.79
   4   0   2 1291.37   74.89
  -4   0  -2 1215.38   79.39
   6   0   2  601.84   42.70
  -6   0  -2  553.74   45.00
   6   0   2  683.93   40.90
  -8   0  -2   37.90   11.10
   8   0   2   50.89    7.50
   8   0   2   51.29   10.50
 -10   0  -2 3382.86  205.68
  10   0   2 3359.66  197.08
  10   0   2 3323.77  200.98
  12   0   2 2258.27  142.09
  12   0   2 2303.57  146.59
 -12   0  -2 2548.45  153.28
  14   0   2  733.23   49.80
 -14   0  -2  655.33   57.39
  14   0   2  614.64   51.69
  16   0   2  624.64   53.59
 -16   0  -2  655.33   59.19
  16   0   2  724.43   51.09
 -18   0  -2   19.80   10.10
  18   0   2   12.00    7.00
  18   0   2   11.70    7.60
  20   0   2   35.00   11.50
 -20   0  -2   70.59   21.80
  20   0   2   41.30   14.40
 -22   0  -2  377.46   47.10
  22   0   2  412.46   38.50
  22   0   2  438.26   44.30
 -24   0  -2   23.20   15.10
  24   0   2   49.50   16.60
  26   0   2  377.56   42.50
 -26   0  -2  269.47   43.60
 -28   0  -2   10.20   15.40
 -30   0  -2  144.69   39.50
 -32   0  -2  133.29   37.00
 -34   0  -2   26.80   25.20
 -37   1   2   47.80   31.50
 -35  -1   2   77.29   26.90
 -35   1   2  124.29   33.90
 -33  -1   2    2.70   15.40
 -33   1   2   24.90   15.20
  33   1  -2   28.10   16.50
  31  -1  -2  299.97   39.90
 -31  -1   2  372.66   47.50
 -31   1   2  321.07   45.10
  31   1  -2  388.76   47.00
  29  -1  -2   11.90   11.30
  29  -1  -2    4.80    9.90
 -29  -1   2   -1.00   10.10
 -29   1   2    7.20   11.10
  29   1  -2    3.10   11.10
  27  -1  -2   90.79   23.50
  27  -1  -2  106.09   25.40
 -27  -1   2   69.79   21.70
  27   1  -2   62.09   18.30
  27   1  -2  105.99   27.50
 -27   1   2   35.20   15.30
  25  -1  -2  465.05   47.20
 -25  -1   2  461.35   44.20
 -25  -1   2  445.26   47.00
  25  -1  -2  386.76   43.30
 -25   1   2  491.55   48.90
 -25   1   2  509.95   47.90
  25   1  -2  413.76   48.00
  25   1  -2  474.65   43.90
  23  -1  -2   20.10   11.80
 -23  -1   2   69.39   17.80
 -23  -1   2   46.40   17.00
  23  -1  -2   61.29   18.00
 -23   1   2   87.49   22.40
  23   1  -2   45.30   17.60
 -23   1   2   40.10   13.30
  23   1  -2   56.39   14.70
 -21  -1   2  749.82   59.89
 -21  -1   2  732.73   55.99
  21  -1  -2  608.14   55.29
  21  -1  -2  631.54   56.89
 -21   1   2  743.23   58.99
 -21   1   2  623.64   56.99
  21   1  -2  682.73   60.89
 -19  -1   2   42.50   12.40
 -19  -1   2   19.10   10.30
  19  -1  -2   30.00   12.00
  19  -1  -2   39.80   13.00
 -19   1   2   62.49   16.40
  19   1  -2   39.70   15.30
 -19   1   2   17.90    9.40
  17  -1  -2 2144.09  134.59
 -17  -1   2 2063.49  133.59
 -17  -1   2 2043.50  131.19
  17  -1  -2 2041.20  133.99
  17   1  -2 2220.78  139.49
 -17   1   2 2059.79  133.79
 -17   1   2 1962.80  133.79
  15  -1  -2 2766.82  172.98
 -15  -1   2 2982.20  171.68
  15  -1  -2 2764.62  173.98
 -15  -1   2 2992.20  173.88
 -15   1   2 2774.32  172.98
  15   1  -2 2616.54  176.68
 -15   1   2 2761.12  174.28
  13  -1  -2    5.70    4.40
  13  -1  -2    4.20    4.10
 -13  -1   2    2.20    3.50
 -13  -1   2    9.90    5.20
  13   1  -2    8.60    6.50
 -13   1   2   10.40    5.80
 -13   1   2    5.10    5.50
 -11  -1   2 2776.72  167.68
  11  -1  -2 2710.03  169.08
  11   1  -2 2858.91  173.18
 -11   1   2 3004.00  172.28
  -9  -1   2  102.09   11.20
   9  -1  -2   98.39   11.50
  -9  -1   2   83.19   10.50
  -9   1   2  112.69   13.60
   9   1  -2   98.39   13.30
  -7  -1   2 2169.08  127.29
  -7  -1   2 2014.10  125.29
   7  -1  -2 2100.09  127.59
   7   1  -2 2241.78  130.59
  -7   1   2 2179.28  129.69
  -7   1   2 2253.37  126.59
  -5  -1   2    4.10    1.80
  -5  -1   2    7.90    3.10
   5  -1  -2    4.90    2.80
  -5   1   2    3.00    2.00
   5   1  -2    1.60    2.50
  -5   1   2    3.00    2.80
   3  -1  -2  212.08   15.60
  -3  -1   2  190.18   14.90
  -3   1   2  184.48   15.10
  -3   1   2  197.48   14.00
  -3   1   2  194.18   15.10
   3   1  -2  191.58   13.10
   3   1  -2  194.58   15.50
  -1  -1   2 1663.53   94.39
   1  -1  -2 1625.54   93.69
  -1   1   2 1452.35   92.69
   1   1  -2 1571.44   93.19
  -1   1   2 1709.53   94.89
   1  -1   2  451.75   30.20
   1  -1   2  491.65   29.10
  -1  -1  -2  437.46   30.80
  -1   1  -2  459.65   29.10
   1   1   2  449.26   27.60
   1   1   2  429.86   31.00
  -1   1  -2  466.85   31.20
   3  -1   2 1061.49   63.19
  -3  -1  -2 1036.20   66.79
   3  -1   2 1034.10   64.79
   3   1   2 1100.19   66.79
  -3   1  -2 1142.79   67.89
   3   1   2  994.50   60.89
   5  -1   2  302.27   21.30
   5  -1   2  291.17   22.30
  -5  -1  -2  292.57   25.10
   5   1   2  272.37   23.40
  -5   1  -2  234.88   23.70
   5   1   2  275.67   18.50
  -7  -1  -2  265.67   25.60
   7  -1   2  251.57   21.20
   7  -1   2  279.07   22.60
   7   1   2  286.57   19.30
   7   1   2  252.47   24.00
  -7   1  -2  260.97   25.90
   9  -1   2 1131.59   75.29
  -9  -1  -2 1198.58   81.39
   9  -1   2 1055.69   74.59
   9   1   2 1220.38   79.49
   9   1   2 1275.77   72.19
  -9   1  -2 1162.58   81.79
 -11  -1  -2  677.13   54.59
  11  -1   2  626.64   48.20
  11   1   2  699.63   45.50
  11   1   2  714.63   52.99
 -11   1  -2  676.03   54.79
  13  -1   2 1416.56   95.09
 -13  -1  -2 1508.25  102.89
 -13   1  -2 1533.65  103.49
  13   1   2 1402.66   90.59
  13   1   2 1484.15   99.19
  15  -1   2  816.22   59.99
 -15  -1  -2  896.11   68.29
  15   1   2  757.82   61.99
  15   1   2  847.12   55.79
 -15   1  -2  680.93   63.69
  17  -1   2  202.28   24.00
 -17  -1  -2  154.88   26.00
 -17   1  -2  219.78   29.80
  17   1   2  180.58   25.20
  17   1   2  166.38   19.30
  19  -1   2  214.98   27.20
 -19  -1  -2  232.98   32.80
  19  -1   2  105.89   23.20
  19   1   2  372.16   28.40
 -19   1  -2  203.98   30.90
  19   1   2  355.06   35.20
 -21  -1  -2   31.90   16.20
  21  -1   2   10.20    7.80
  21  -1   2   20.90   10.90
 -21   1  -2   33.60   16.20
  21   1   2   46.70   16.20
  23  -1   2  172.18   24.90
 -23  -1  -2   77.79   23.80
  23  -1   2  140.89   21.60
  23   1   2  197.68   28.90
 -23   1  -2  125.49   32.60
 -25  -1  -2  400.96   48.80
  25   1   2  367.66   43.00
 -25   1  -2  304.77   44.10
 -27  -1  -2   64.49   23.50
 -27   1  -2   73.39   25.30
  27   1   2   84.39   25.70
 -29  -1  -2  115.19   32.50
 -29   1  -2  141.29   36.60
  29   1   2  112.69   28.60
 -31  -1  -2   -7.90   13.80
 -31   1  -2   12.70   17.30
 -33  -1  -2   99.39   33.70
 -33   1  -2  144.79   42.20
  36   2  -2  -16.80   13.30
 -36   2   2   -3.00   14.80
 -34  -2   2    3.40   15.50
 -34   2   2   -1.70   15.00
  34   2  -2    6.10   12.10
 -32  -2   2   -4.40   13.50
  32  -2  -2    5.30   11.30
  32   2  -2   -8.20   12.30
 -32   2   2   10.60   14.40
 -30  -2   2   44.90   19.40
  30  -2  -2   44.20   17.00
  30   2  -2   72.99   23.90
 -30   2   2   52.19   21.20
 -28  -2   2    1.80    7.90
  28  -2  -2    1.30    7.20
 -28   2   2    2.70   12.00
  28   2  -2    3.30   10.60
  26  -2  -2   47.10   16.80
  26  -2  -2   89.79   22.40
 -26  -2   2   35.70   16.30
  26   2  -2   14.90   10.80
 -26   2   2   18.90   11.80
 -24  -2   2   99.89   21.20
  24  -2  -2  112.69   26.20
 -24  -2   2   79.39   23.50
  24  -2  -2  119.89   23.30
 -24   2   2  110.49   25.10
  24   2  -2   74.39   22.80
 -24   2   2  106.69   26.20
  24   2  -2  102.09   20.30
  22  -2  -2  359.06   38.20
 -22  -2   2  349.47   38.20
  22  -2  -2  359.26   37.10
 -22  -2   2  329.47   34.10
 -22   2   2  289.17   35.60
 -22   2   2  370.36   38.80
  22   2  -2  346.67   33.40
  22   2  -2  307.87   39.30
  20  -2  -2   -2.20    5.70
  20  -2  -2    6.20    6.50
 -20  -2   2    2.90    6.70
 -20  -2   2    2.40    6.10
 -20   2   2   -0.40    6.00
  20   2  -2    5.60    7.20
 -20   2   2    2.60    6.50
  18  -2  -2    4.70    6.00
 -18  -2   2    6.90    6.50
  18  -2  -2    7.80    7.60
 -18  -2   2    6.00    5.80
 -18   2   2    2.50    6.40
 -18   2   2    8.50    6.30
  18   2  -2   24.90   12.70
  16  -2  -2  135.79   19.60
 -16  -2   2  111.89   15.40
  16  -2  -2  152.68   18.30
 -16  -2   2  133.49   18.60
  16   2  -2  176.38   24.50
 -16   2   2  120.89   22.20
 -16   2   2  131.69   18.40
  14  -2  -2  330.77   29.10
 -14  -2   2  312.47   27.40
  14  -2  -2  376.96   33.60
 -14  -2   2  331.67   30.10
 -14   2   2  319.97   30.30
 -14   2   2  305.57   32.20
  14   2  -2  375.16   36.20
  12  -2  -2  146.39   15.50
  12  -2  -2  106.49   16.00
 -12  -2   2  141.09   14.60
  12   2  -2  118.79   18.40
 -12   2   2  129.79   17.50
 -12   2   2  103.09   14.40
 -10  -2   2   18.00    5.40
  10  -2  -2   39.70    8.50
  10  -2  -2   29.60    9.10
  10   2  -2   27.50    9.50
 -10   2   2   22.90    8.10
 -10   2   2   17.00    6.20
  -8  -2   2    1.50    2.80
  -8  -2   2    3.80    3.10
   8  -2  -2    1.30    4.10
   8  -2  -2    7.60    3.90
  -8   2   2    6.70    4.70
  -8   2   2    2.40    3.30
   8   2  -2   -1.20    2.70
   6  -2  -2   30.50    6.00
  -6  -2   2   22.40    6.10
   6  -2  -2   35.30    9.50
  -6  -2   2   22.90    6.10
  -6   2   2   31.00    8.90
   6   2  -2   30.70    9.10
  -6   2   2   38.10    8.50
   4  -2  -2   46.20    6.50
   4  -2  -2   43.50    8.50
  -4  -2   2   46.10    6.50
   4   2  -2   48.50    7.40
  -4   2   2   41.60    7.70
   4   2  -2   38.60    5.70
  -4   2   2   49.50    7.80
  -2  -2   2 1038.40   65.49
   2  -2  -2 1077.89   65.59
  -2   2   2 1103.19   65.89
  -2   2   2 1061.79   65.29
   2   2  -2 1049.99   64.89
   0  -2   2   96.79   10.50
   0  -2  -2  103.19   10.90
   0   2  -2  105.89   10.80
   0   2   2  101.39    9.10
   0   2   2  107.19   11.10
   2  -2   2 1731.63  105.19
  -2  -2  -2 1652.33  105.59
   2   2   2 1785.92  106.49
  -2   2  -2 1747.13  100.79
  -2   2  -2 1784.22  106.09
   4  -2   2   37.60    8.80
   4  -2   2   36.70    4.70
  -4  -2  -2   32.50    9.20
   4   2   2   27.80    8.20
  -4   2  -2   37.80    9.90
   6  -2   2    9.40    5.30
   6  -2   2    3.40    2.60
  -6  -2  -2   -0.40    4.20
   6   2   2   13.60    6.70
  -6   2  -2    5.70    5.10
   8  -2   2  286.37   21.20
  -8  -2  -2  227.38   24.90
   8  -2   2  250.47   24.00
   8   2   2  275.07   26.80
  -8   2  -2  261.47   26.80
   8   2   2  278.47   17.90
  10  -2   2  227.28   21.70
 -10  -2  -2  126.79   19.80
  10  -2   2  192.78   17.60
 -10   2  -2  210.78   24.30
  10   2   2  202.38   14.90
  10   2   2  152.98   20.60
 -12  -2  -2   29.50   11.10
  12  -2   2   44.90   10.10
  12  -2   2   36.20   10.40
  12   2   2   38.20   12.00
 -12   2  -2   33.90   13.00
  12   2   2   19.40    5.40
 -14  -2  -2   -4.30    4.60
  14  -2   2   -0.20    3.40
  14  -2   2    3.70    5.20
 -14   2  -2   -0.60    5.90
  14   2   2    2.40    3.30
  14   2   2    2.00    5.10
  16  -2   2    4.70    5.50
 -16  -2  -2    5.70    7.80
  16  -2   2    6.30    6.10
  16   2   2   20.80   10.00
  16   2   2    7.30    5.30
 -16   2  -2    0.70    7.40
  18  -2   2   27.00   10.40
  18  -2   2   13.00    8.70
 -18  -2  -2   46.60   17.50
  18   2   2   34.60   13.50
 -18   2  -2   20.90   13.90
  20  -2   2   10.20    7.90
 -20  -2  -2   10.50    9.10
  20  -2   2   25.50   11.00
 -20   2  -2   20.40   13.40
  20   2   2   17.40   10.30
  22  -2   2  133.09   21.50
 -22  -2  -2  217.18   32.80
  22   2   2  172.58   33.80
 -22   2  -2  174.38   34.90
 -24  -2  -2  260.87   38.70
  24  -2   2  274.27   32.90
  24   2   2  225.08   35.30
 -24   2  -2  299.07   41.50
 -26  -2  -2   16.20   13.90
  26  -2   2    0.00    8.30
 -26   2  -2   20.60   16.90
  26   2   2   11.20   12.30
 -28  -2  -2   10.00   13.80
 -28   2  -2    1.20   12.90
  28   2   2  -10.10    9.30
 -30  -2  -2   23.70   18.50
  30   2   2   -1.00   10.80
 -30   2  -2    2.40   12.50
 -32  -2  -2    5.70   20.30
 -32   2  -2   24.50   21.30
 -34  -2  -2    8.10   20.60
 -34   2  -2    2.90   16.10
 -37   3   2   29.60   22.70
  37   3  -2   16.80   20.40
 -35  -3   2   23.20   22.20
 -35   3   2   13.10   16.70
  35   3  -2   11.70   16.00
  33  -3  -2    2.20   12.70
 -33  -3   2    7.60   14.10
 -33   3   2   -0.50   12.00
  33   3  -2   -8.90   11.40
 -31  -3   2    1.50   13.00
  31  -3  -2   11.30   13.30
 -31   3   2    9.30   14.30
  31   3  -2    5.60   14.80
  29  -3  -2   47.60   17.80
 -29  -3   2   34.60   17.80
 -29   3   2    0.20   12.20
  29   3  -2   26.30   14.30
  27  -3  -2  222.48   32.10
 -27  -3   2  227.28   34.40
 -27   3   2  214.58   32.50
  27   3  -2  215.28   41.40
 -25  -3   2  125.69   27.20
  25  -3  -2   80.29   22.80
  25   3  -2   93.49   25.90
 -25   3   2   52.49   18.10
  23  -3  -2   31.80   12.40
  23  -3  -2   63.39   17.80
 -23  -3   2   74.89   21.00
 -23   3   2  102.09   24.40
  23   3  -2   63.69   20.30
  21  -3  -2  207.38   30.30
  21  -3  -2  293.17   30.60
 -21  -3   2  269.87   32.50
 -21  -3   2  247.98   27.40
  21   3  -2  270.57   35.70
 -21   3   2  281.67   33.30
  19  -3  -2  144.29   21.80
  19  -3  -2  120.39   17.80
 -19  -3   2  112.19   18.50
 -19  -3   2  123.49   16.60
 -19   3   2  120.49   23.70
  19   3  -2   94.99   24.70
 -19   3   2  119.49   19.40
  17  -3  -2  187.18   24.30
 -17  -3   2  167.28   19.10
  17  -3  -2  167.18   20.10
 -17  -3   2  193.58   24.00
 -17   3   2  153.38   22.00
 -17   3   2  190.58   25.50
  17   3  -2  222.98   28.90
 -15  -3   2  112.99   14.30
  15  -3  -2  109.69   21.40
  15  -3  -2  121.79   15.20
 -15  -3   2   79.99   16.70
  15   3  -2  139.09   27.30
 -15   3   2  113.09   17.20
 -15   3   2  155.48   21.20
  13  -3  -2  105.89   20.40
 -13  -3   2  109.99   12.80
  13  -3  -2   70.69   11.30
 -13  -3   2   98.29   14.10
 -13   3   2   95.99   17.80
  13   3  -2   90.59   20.50
 -13   3   2   83.99   18.60
 -11  -3   2  157.28   15.70
  11  -3  -2  148.99   15.40
  11  -3  -2  164.08   20.50
 -11  -3   2  180.18   18.10
 -11   3   2  188.58   21.70
  11   3  -2  157.58   21.70
 -11   3   2  148.39   18.00
   9  -3  -2   48.80   12.40
  -9  -3   2   38.90    7.80
   9  -3  -2   45.50    8.30
  -9  -3   2   52.59    8.30
  -9   3   2   19.30    6.90
   9   3  -2   58.59   14.00
  -9   3   2   36.60   10.30
   7  -3  -2 2004.10  117.99
  -7  -3   2 2091.19  119.39
  -7  -3   2 1915.21  119.79
   7  -3  -2 1919.11  123.59
   7   3  -2 2031.00  125.69
  -7   3   2 1957.00  121.39
  -7   3   2 2024.00  124.29
   5  -3  -2 2547.75  159.68
   5  -3  -2 2623.74  155.78
  -5  -3   2 2624.04  157.38
  -5  -3   2 2681.73  156.88
  -5   3   2 2668.33  158.68
  -5   3   2 2815.72  160.88
  -5   3   2 2745.43  155.68
   5   3  -2 2570.84  157.38
   5   3  -2 2771.42  161.28
  -3  -3   2   61.19    8.50
   3  -3  -2   82.59   10.20
  -3   3   2   68.89    9.60
  -3   3   2   60.69    9.20
   3   3  -2   67.19    9.30
  -1  -3   2  301.27   24.70
   1  -3  -2  321.17   23.70
   1  -3  -2  298.97   25.30
  -1   3   2  344.37   26.30
  -1   3   2  318.87   24.70
   1   3  -2  324.27   25.20
   1  -3   2 2360.16  141.99
  -1  -3  -2 2419.16  142.89
  -1  -3  -2 2432.36  137.49
   1   3   2 2495.85  142.99
   1   3   2 2198.48  142.59
  -1   3  -2 2316.87  142.49
  -3  -3  -2  500.05   29.60
  -3  -3  -2  516.15   37.50
   3  -3   2  494.45   36.60
  -3   3  -2  411.86   35.80
   3   3   2  509.55   37.50
   5  -3   2 1334.07   82.39
   5  -3   2 1251.97   72.69
  -5  -3  -2 1203.08   81.99
  -5   3  -2 1266.57   72.89
  -5   3  -2 1297.67   83.49
   5   3   2 1205.38   82.69
  -7  -3  -2   37.30   10.40
   7  -3   2   50.89   11.60
   7  -3   2   34.70    4.60
   7   3   2   52.59   13.10
  -7   3  -2   31.70   10.00
   9  -3   2   34.20   10.20
  -9  -3  -2   23.80    9.20
   9  -3   2   40.70    6.80
  -9   3  -2   29.40   10.40
   9   3   2   25.30   10.40
 -11  -3  -2    4.10    5.50
  11  -3   2    6.00    5.90
  11  -3   2    6.90    3.70
  11   3   2   14.10    7.40
 -11   3  -2    1.50    5.00
  11   3   2    2.40    1.90
  13  -3   2   88.39   18.30
 -13  -3  -2  119.59   24.20
  13  -3   2   82.99   11.10
 -13   3  -2   70.29   17.90
  13   3   2   82.09    8.80
  13   3   2   87.39   20.10
 -15  -3  -2   32.50   13.50
  15  -3   2   38.70    9.90
  15  -3   2   26.60   10.90
 -15   3  -2   31.60   12.80
  15   3   2   27.90    6.50
  15   3   2   38.70   14.00
 -17  -3  -2   -2.70    4.80
  17  -3   2   -0.30    4.30
  17   3   2   -0.30    5.30
 -17   3  -2    1.50    5.00
  19  -3   2  340.17   36.80
 -19  -3  -2  403.16   44.80
  19   3   2  390.46   42.60
 -19   3  -2  329.17   41.80
  21  -3   2   -1.10    7.30
 -21  -3  -2    1.80    9.80
  21   3   2   -2.20    7.60
 -21   3  -2    4.70    9.30
  23  -3   2   98.69   23.00
 -23  -3  -2  124.99   30.00
  23   3   2  112.69   28.60
 -23   3  -2  188.68   38.90
  25  -3   2    5.80    8.90
 -25  -3  -2   22.50   15.20
 -25   3  -2    4.70   11.20
  25   3   2   19.10   16.20
  27  -3   2   12.40   12.00
 -27  -3  -2    2.30   14.20
  27   3   2   17.10   14.10
 -27   3  -2   10.80   14.20
 -29  -3  -2  133.29   37.20
 -29   3  -2   66.89   24.20
  29   3   2   94.09   30.40
 -31  -3  -2   16.20   18.70
  31   3   2    5.50   14.30
 -31   3  -2   12.40   18.40
 -33  -3  -2   16.10   21.00
  33   3   2   31.70   20.60
 -33   3  -2   20.10   20.30
  36  -4  -2   45.30   23.10
  36   4  -2   63.89   27.50
 -36   4   2   39.10   23.50
  34  -4  -2  250.17   38.70
 -34  -4   2  241.28   47.40
  34   4  -2  296.57   45.70
 -34   4   2  225.78   45.90
  32  -4  -2   -7.70   11.50
 -32  -4   2    2.20   15.20
 -32   4   2   19.20   15.80
  32   4  -2   20.00   17.20
  30  -4  -2  113.29   30.40
 -30  -4   2   90.49   27.00
  30   4  -2  217.68   44.70
 -30   4   2  104.79   27.00
  28  -4  -2  236.58   34.70
 -28  -4   2  235.58   35.30
 -28   4   2  165.98   33.60
  28   4  -2  209.58   42.20
  26  -4  -2    5.20    8.40
 -26  -4   2    3.50   10.20
 -26   4   2   -2.70    6.90
  26   4  -2    5.60   10.80
 -24  -4   2  445.16   48.20
  24  -4  -2  577.94   52.59
  24   4  -2  489.15   53.49
 -24   4   2  364.86   44.20
  22  -4  -2  199.88   29.10
 -22  -4   2  175.88   27.00
 -22   4   2  178.98   27.60
  22   4  -2  203.98   38.90
 -20  -4   2   44.70   11.40
  20  -4  -2   51.79   17.20
 -20  -4   2   60.99   17.60
 -20   4   2   51.09   16.50
  20   4  -2   54.69   19.00
 -18  -4   2  927.91   63.99
 -18  -4   2 1055.49   72.59
  18  -4  -2  937.21   74.09
  18  -4  -2  891.51   64.79
  18   4  -2  971.30   78.89
 -18   4   2  848.02   70.19
  16  -4  -2   22.30    7.00
 -16  -4   2   46.10   13.10
  16  -4  -2   19.90   10.10
 -16  -4   2   44.20   10.20
  16   4  -2   34.20   13.10
 -16   4   2   20.20    8.50
  14  -4  -2  581.34   44.10
 -14  -4   2  638.74   45.20
  14  -4  -2  637.64   53.79
 -14  -4   2  629.24   49.10
  14   4  -2  719.03   58.39
 -14   4   2  658.73   51.39
 -12  -4   2  461.75   33.60
  12  -4  -2  442.26   40.90
  12  -4  -2  438.96   32.50
 -12  -4   2  421.46   36.30
  12   4  -2  404.46   41.50
 -12   4   2  478.35   38.70
 -10  -4   2   71.69   10.20
  10  -4  -2   79.79   17.10
  10  -4  -2   72.49    9.50
 -10  -4   2   88.09   12.40
 -10   4   2   87.19   13.60
  10   4  -2   59.69   15.60
  -8  -4   2 2402.76  150.18
  -8  -4   2 2517.45  147.79
   8  -4  -2 2408.06  145.79
   8   4  -2 2612.44  157.18
  -8   4   2 2521.05  152.28
   6  -4  -2  442.46   34.70
   6  -4  -2  401.76   29.10
  -6  -4   2  438.86   32.50
  -6  -4   2  476.75   31.60
   6   4  -2  364.66   31.20
  -6   4   2  330.37   31.50
   6   4  -2  411.56   35.50
  -6   4   2  405.46   28.70
   4  -4  -2 2775.22  163.28
  -4  -4   2 2832.22  161.48
   4   4  -2 2878.31  163.48
   4   4  -2 2312.77  162.78
  -4   4   2 2725.13  159.38
  -4   4   2 2756.22  164.28
   2  -4  -2 2168.98  128.49
  -2  -4   2 2121.19  128.99
  -2   4   2 2212.58  131.29
   2   4  -2 2025.10  129.99
   0  -4  -2  495.75   34.50
   0  -4  -2  505.45   38.40
   0  -4   2  452.65   36.60
   0   4  -2  469.15   37.40
   0   4   2  561.64   38.00
   0   4   2  516.95   38.70
  -2  -4  -2 2803.42  164.38
  -2  -4  -2 2675.53  156.58
   2  -4   2 2834.72  163.78
   2   4   2 2746.53  163.48
   2   4   2 2447.06  163.88
  -2   4  -2 2717.93  164.08
  -4  -4  -2  140.79   10.60
   4  -4   2  120.29   16.10
  -4  -4  -2  138.29   17.00
   4   4   2  141.99   17.60
  -4   4  -2  118.39   16.30
   6  -4   2  623.04   48.50
  -6  -4  -2  578.64   48.20
  -6   4  -2  617.24   49.30
   6   4   2  776.62   52.79
  -8  -4  -2 1064.09   75.39
   8  -4   2 1008.70   73.49
  -8   4  -2 1028.00   75.59
   8   4   2 1145.09   77.59
 -10  -4  -2  320.47   31.30
  10  -4   2  287.17   19.40
  10  -4   2  275.27   29.00
  10   4   2  289.67   31.70
 -10   4  -2  284.47   30.70
  12  -4   2 1055.19   72.49
  12  -4   2  915.81   58.69
 -12  -4  -2 1010.00   73.89
  12   4   2  934.21   73.89
 -12   4  -2  908.51   72.39
  14  -4   2   29.80   12.50
 -14  -4  -2   49.80   15.60
 -14   4  -2   25.50   10.90
  14   4   2   64.19   19.00
  16  -4   2  642.04   53.19
 -16  -4  -2  584.84   55.29
 -16   4  -2  551.44   54.49
  16   4   2  581.94   55.49
 -18  -4  -2  125.69   28.20
  18  -4   2  105.19   23.10
  18   4   2   82.29   22.90
 -18   4  -2  120.79   26.70
  20  -4   2  359.86   40.20
 -20  -4  -2  477.15   49.20
 -20   4  -2  323.67   42.80
  20   4   2  401.96   46.10
 -22  -4  -2  181.28   36.00
  22  -4   2  170.28   26.90
  22   4   2  202.68   32.30
 -22   4  -2  138.59   32.70
 -24  -4  -2   -1.80    9.60
  24  -4   2    2.40    9.50
 -24   4  -2   -0.90   10.30
  24   4   2   -1.30    9.90
 -26  -4  -2   85.89   28.50
  26  -4   2  118.49   28.80
 -26   4  -2   99.99   28.80
  26   4   2  159.48   36.60
 -28  -4  -2  157.88   38.10
  28  -4   2  133.39   30.30
  28   4   2  110.19   32.20
 -28   4  -2  135.79   35.10
 -30  -4  -2   18.30   19.60
  30   4   2   13.00   17.40
 -30   4  -2   28.40   20.70
 -32  -4  -2   59.99   29.20
 -32   4  -2   61.79   27.60
  32   4   2  135.59   37.50
  35  -5  -2   79.69   28.80
 -35   5   2  140.89   38.80
  35   5  -2  101.69   34.50
 -33  -5   2   11.80   14.90
  33  -5  -2   -0.50   10.50
  33   5  -2   19.30   19.20
 -33   5   2   -1.00   14.90
 -31  -5   2  350.26   47.50
  31  -5  -2  272.87   40.70
 -31   5   2  307.67   45.40
  31   5  -2  356.56   49.30
  29  -5  -2   31.60   15.70
 -29  -5   2   22.80   14.50
 -29   5   2    5.80   12.60
  29   5  -2   31.20   17.10
 -27  -5   2  804.12   69.69
  27  -5  -2  773.22   69.49
  27   5  -2  735.93   72.89
 -27   5   2  486.75   59.49
 -25  -5   2 1101.79   84.09
  25  -5  -2  870.01   79.09
  25   5  -2  828.02   82.19
 -25   5   2  918.81   79.59
  23  -5  -2  201.08   31.30
 -23  -5   2  193.88   29.70
 -23   5   2  181.28   28.70
  23   5  -2  237.78   35.70
  21  -5  -2  816.52   70.99
 -21  -5   2  842.02   69.39
  21   5  -2  812.72   75.09
 -21   5   2  818.62   69.09
 -19  -5   2   55.99   17.10
  19  -5  -2   39.60   16.00
 -19   5   2   36.50   14.30
  19   5  -2   31.60   14.40
 -17  -5   2 1582.74   98.39
 -17  -5   2 1474.85  105.19
  17  -5  -2 1576.94  110.39
 -17   5   2 1501.25  106.69
  17   5  -2 1527.15  113.89
  15  -5  -2  968.90   74.09
  15  -5  -2  879.91   60.99
 -15  -5   2  979.20   63.59
 -15  -5   2  947.31   69.59
 -15   5   2  983.30   71.59
  15   5  -2  883.21   75.99
 -13  -5   2  277.67   23.50
  13  -5  -2  234.18   28.90
 -13  -5   2  265.87   27.30
  13  -5  -2  249.08   21.50
  13   5  -2  237.58   31.10
 -13   5   2  266.97   29.10
  11  -5  -2 1043.70   68.39
 -11  -5   2 1193.78   76.89
  11  -5  -2 1064.99   78.99
 -11  -5   2 1080.69   70.79
 -11   5   2 1078.99   77.29
  11   5  -2 1169.98   83.09
  -9  -5   2  460.15   35.30
  -9  -5   2  479.95   39.00
   9  -5  -2  433.56   40.20
   9  -5  -2  518.25   33.70
   9   5  -2  446.26   42.30
  -9   5   2  462.35   40.00
  -7  -5   2 1840.72  106.69
  -7  -5   2 1564.14  101.69
   7  -5  -2 1590.64   99.49
   7  -5  -2 1537.95  106.29
   7   5  -2 1756.52  106.49
   7   5  -2 1661.63  109.49
  -7   5   2 1647.94   99.29
  -7   5   2 1601.54  106.49
   5  -5  -2 4126.69  245.58
  -5  -5   2 4099.09  244.68
  -5  -5   2 4187.58  242.48
  -5   5   2 4167.28  239.68
  -5   5   2 4074.99  246.68
   5   5  -2 3992.80  246.38
   5   5  -2 4264.87  245.58
  -3  -5   2   14.70    6.60
   3  -5  -2   28.00    8.60
   3   5  -2   18.50    7.70
  -3   5   2   10.70    6.50
  -3   5   2   11.70    5.10
   3   5  -2   16.90    7.40
   1  -5  -2 1013.90   69.09
   1  -5  -2  953.80   64.39
  -1  -5   2  972.50   66.69
   1   5  -2 1042.10   69.19
   1   5  -2  977.30   64.59
  -1   5   2  970.30   68.99
   1  -5   2   10.90    6.10
  -1  -5  -2   13.30    5.30
  -1  -5  -2    3.40    5.00
  -1   5  -2    4.40    4.90
  -1   5  -2   17.00    5.00
   1   5   2    6.90    4.60
   1   5   2   22.20    8.80
  -3  -5  -2 2573.44  154.48
   3  -5   2 2377.36  152.38
  -3  -5  -2 2330.17  144.29
  -3   5  -2 2534.85  142.09
   3   5   2 2625.14  153.58
  -3   5  -2 2390.56  153.58
  -5  -5  -2  718.33   56.19
   5  -5   2  794.62   56.89
  -5  -5  -2  743.23   46.10
  -5   5  -2  756.02   57.79
   5   5   2  728.33   56.39
  -7  -5  -2   26.50    3.90
   7  -5   2    9.00    6.40
  -7  -5  -2   31.20    9.90
  -7   5  -2   23.70   10.50
   7   5   2   11.20    7.60
  -9  -5  -2  932.61   70.39
   9  -5   2  892.31   68.79
  -9   5  -2  974.10   71.29
   9   5   2  923.21   71.59
  11  -5   2  217.88   25.50
 -11  -5  -2  199.58   25.30
 -11   5  -2  165.08   24.10
  11   5   2  166.98   25.20
 -13  -5  -2  124.69   24.40
  13  -5   2   77.89   18.60
 -13   5  -2   74.89   19.10
  13   5   2   86.89   21.20
 -15  -5  -2  908.61   72.19
  15  -5   2  854.41   69.09
  15   5   2  897.01   74.19
 -15   5  -2  777.62   69.79
 -17  -5  -2    4.90    8.30
  17  -5   2    6.80    8.60
  17   5   2    7.10   10.70
 -17   5  -2    7.80    8.50
  19  -5   2  876.11   73.49
 -19  -5  -2  825.82   76.49
 -19   5  -2  933.11   78.29
  19   5   2  920.61   79.49
 -21  -5  -2  169.48   35.90
  21  -5   2  177.68   33.60
 -21   5  -2  112.49   28.30
  21   5   2  119.19   29.50
  23  -5   2  210.48   38.60
 -23  -5  -2  192.38   41.60
  23   5   2  228.48   44.60
 -23   5  -2  209.48   40.90
  25  -5   2  434.36   49.20
 -25  -5  -2  445.96   55.59
 -25   5  -2  425.16   54.39
  25   5   2  490.85   55.89
  27  -5   2   12.40   13.70
 -27  -5  -2   11.80   15.90
 -27   5  -2   13.00   13.70
  27   5   2    8.20   14.80
 -29  -5  -2  514.35   61.59
  29  -5   2  449.46   52.09
  29   5   2  381.86   54.49
 -29   5  -2  448.86   59.89
  31  -5   2   35.70   18.10
 -31  -5  -2   35.70   21.40
  31   5   2    7.80   17.10
 -31   5  -2   26.90   20.20
  34  -6  -2   24.90   17.50
 -34   6   2   28.10   21.60
  34   6  -2   12.10   20.10
  32  -6  -2   14.80   15.90
 -32  -6   2  -13.00   15.90
 -32   6   2   -8.40   14.60
  32   6  -2   40.60   23.90
 -30  -6   2   65.89   27.60
  30  -6  -2   98.59   28.70
  30   6  -2  107.09   30.50
 -30   6   2   83.89   27.80
 -28  -6   2  122.89   32.70
  28  -6  -2  106.79   30.90
 -28   6   2  102.89   28.70
  28   6  -2   98.29   29.20
  26  -6  -2    7.50   11.10
 -26  -6   2   14.40   13.40
 -26   6   2   -2.80    9.50
  26   6  -2    9.10   13.90
 -24  -6   2  287.67   37.90
  24  -6  -2  266.17   37.80
  24   6  -2  281.07   40.50
 -24   6   2  211.88   33.90
  22  -6  -2    3.10    8.20
 -22  -6   2    3.90    9.40
 -22   6   2    5.90    9.60
  22   6  -2    6.10    9.00
 -20  -6   2  145.99   24.30
  20  -6  -2  185.88   28.80
  20   6  -2  163.08   35.30
 -20   6   2  154.48   25.50
  18  -6  -2  284.47   36.00
 -18  -6   2  311.07   34.10
  18   6  -2  302.57   39.40
 -18   6   2  255.97   33.10
 -16  -6   2   -1.60    5.50
  16  -6  -2   -6.50    3.20
 -16  -6   2    1.10    5.20
  16   6  -2   -5.00    5.30
 -16   6   2    2.00    5.80
  14  -6  -2  454.45   45.90
 -14  -6   2  541.65   45.00
 -14  -6   2  511.95   37.90
  14   6  -2  431.26   47.00
 -14   6   2  465.25   44.10
  12  -6  -2  358.16   26.70
 -12  -6   2  391.26   35.40
 -12  -6   2  402.76   30.40
  12  -6  -2  326.77   36.20
 -12   6   2  300.17   33.90
  12   6  -2  323.97   37.60
 -10  -6   2  120.69   17.50
  10  -6  -2  144.79   20.90
  10  -6  -2  118.19   12.90
 -10  -6   2  123.39   15.10
 -10   6   2  130.09   19.00
  10   6  -2  136.49   21.80
   8  -6  -2 1157.98   81.99
   8  -6  -2 1186.78   72.29
  -8  -6   2 1147.69   75.29
  -8  -6   2 1177.08   79.99
  -8   6   2 1214.78   82.19
   8   6  -2 1115.19   82.79
   8   6  -2 1182.38   80.59
  -8   6   2 1046.60   71.09
  -6  -6   2   -0.10    4.10
  -6  -6   2    1.40    3.60
   6  -6  -2   10.10    5.90
   6   6  -2    1.00    4.00
  -6   6   2   -2.50    3.60
  -6   6   2    0.40    2.70
   6   6  -2    3.40    3.90
  -4  -6   2  981.50   66.59
   4  -6  -2 1032.50   68.69
   4   6  -2  992.70   69.79
   4   6  -2  803.42   66.19
  -4   6   2 1011.50   71.39
  -4   6   2 1014.20   64.19
  -2  -6   2 1372.76   91.19
   2  -6  -2 1333.97   89.79
   2   6  -2 1321.27   93.69
  -2   6   2 1390.76   89.59
   2   6  -2 1439.26   90.39
  -2   6   2 1544.85   96.19
   0  -6  -2  476.65   41.60
   0  -6  -2  469.95   36.40
   0  -6   2  516.25   40.60
   0   6   2  510.45   42.70
   0   6  -2  500.05   35.70
   0   6  -2  450.25   40.70
   0   6   2  455.05   38.20
   2  -6   2 2133.39  137.29
  -2  -6  -2 2201.28  130.89
   2   6   2 2223.78  140.09
  -2   6  -2 2198.28  128.19
   2   6   2 2107.69  136.69
  -2   6  -2 2144.29  138.59
  -4  -6  -2   58.79    8.00
   4  -6   2   65.19   15.30
  -4  -6  -2   30.00   11.00
   4   6   2   89.89   17.60
  -4   6  -2   32.20   12.10
  -4   6  -2   50.39    5.60
  -6  -6  -2  748.33   57.69
  -6  -6  -2  703.93   45.30
   6  -6   2  747.23   57.09
  -6   6  -2  665.93   56.29
   6   6   2  699.03   56.69
  -8  -6  -2  183.78   24.50
   8  -6   2  149.09   22.30
   8   6   2  184.78   24.80
  -8   6  -2  203.18   25.70
  10  -6   2  662.53   55.19
 -10  -6  -2  691.23   56.49
  10   6   2  589.44   55.59
 -10   6  -2  639.64   55.79
 -12  -6  -2  353.36   37.60
  12  -6   2  382.76   37.90
  12   6   2  363.66   39.70
 -12   6  -2  238.58   33.40
  14  -6   2   16.50   10.70
 -14  -6  -2   50.79   16.20
  14   6   2   51.29   18.30
 -14   6  -2   12.80   10.50
  16  -6   2  247.58   33.40
 -16  -6  -2  324.47   38.60
 -16   6  -2  299.67   37.60
  16   6   2  312.37   39.10
  18  -6   2   86.99   23.80
 -18  -6  -2   98.99   26.50
 -18   6  -2   89.09   23.60
  18   6   2   65.79   22.00
  20  -6   2    1.10    8.60
 -20  -6  -2    1.50    8.70
 -20   6  -2    4.00    9.50
  20   6   2   -1.40    8.10
 -22  -6  -2   71.19   25.10
  22  -6   2   91.99   25.40
 -22   6  -2   60.69   22.70
  22   6   2   67.79   24.90
 -24  -6  -2    5.80   15.60
  24  -6   2   11.20   10.60
  24   6   2   16.40   13.50
 -24   6  -2   20.10   17.20
 -26  -6  -2  116.49   35.00
  26  -6   2  138.89   34.30
 -26   6  -2  175.08   39.00
  26   6   2  139.89   39.20
 -28  -6  -2   72.69   26.60
  28  -6   2    6.60   14.40
  28   6   2   46.00   24.10
 -28   6  -2   14.90   16.40
 -30  -6  -2   10.40   18.90
  30  -6   2   46.10   21.50
  30   6   2   -6.40   17.50
 -30   6  -2   24.90   19.00
  33  -7  -2   -1.90   14.20
 -33   7   2   -9.10   13.90
  33   7  -2  -10.60   16.40
 -31  -7   2    0.50   17.20
  31  -7  -2  -13.40   10.10
  31   7  -2   -9.30   14.00
 -31   7   2   -4.40   10.40
  29  -7  -2  -26.90   11.30
 -29  -7   2   -8.90   12.90
  29   7  -2   -4.40   11.00
 -29   7   2   16.30   15.30
 -27  -7   2    7.50   14.10
  27  -7  -2   -4.60   11.60
  27   7  -2    3.50   13.60
 -27   7   2    4.20   11.50
 -25  -7   2   21.70   15.10
  25  -7  -2   14.30   12.00
 -25   7   2    8.40   11.60
  25   7  -2    6.30   12.60
 -23  -7   2    7.60   10.90
  23  -7  -2   11.70   10.20
 -23   7   2   11.00   10.10
  23   7  -2   15.40   13.10
 -21  -7   2   -7.80    7.30
  21  -7  -2    6.60    8.80
  21   7  -2    4.90   11.90
 -21   7   2   -7.50    7.70
 -19  -7   2   -2.30    6.60
  19  -7  -2    1.60    7.40
  19   7  -2    8.30   10.30
 -19   7   2   14.80   12.40
 -17  -7   2    4.80    7.60
  17  -7  -2    7.90    8.80
 -17   7   2    5.10    7.50
  17   7  -2    1.90    7.70
 -15  -7   2   46.20   15.60
  15  -7  -2  122.79   26.60
  15   7  -2   72.39   21.50
 -15   7   2  110.79   23.70
 -13  -7   2    8.50    7.00
 -13  -7   2    4.60    4.60
  13  -7  -2   11.40    8.20
 -13   7   2    0.90    5.40
  13   7  -2    3.50    7.30
 -11  -7   2  247.18   23.40
  11  -7  -2  255.77   30.30
 -11  -7   2  252.87   28.50
 -11   7   2  224.58   28.00
  11   7  -2  205.18   29.70
   9  -7  -2    4.10    3.90
  -9  -7   2    3.40    5.60
  -9  -7   2    3.70    4.70
   9  -7  -2    6.40    7.00
  -9   7   2   10.80    5.00
   9   7  -2   -1.10    4.90
  -9   7   2    1.50    5.40
   9   7  -2   12.40    8.40
  -7  -7   2   92.29   14.10
  -7  -7   2   93.69   19.20
   7  -7  -2   58.99   15.20
  -7   7   2   97.69   21.00
   7   7  -2  143.09   20.30
   7   7  -2   94.69   19.10
  -7   7   2  102.79   12.30
  -5  -7   2   74.59   15.40
   5  -7  -2   70.49   15.80
  -5  -7   2   72.29   16.90
   5   7  -2   75.59   17.50
  -5   7   2   73.19   17.80
  -5   7   2   68.89   12.60
   3  -7  -2  147.69   18.60
  -3  -7   2  156.08   18.90
  -3   7   2  123.79   15.90
  -3   7   2  145.19   21.00
   3   7  -2  142.79   18.00
   3   7  -2  102.79   21.30
  -1  -7   2   29.40   10.60
   1  -7  -2   24.00    8.90
   1  -7  -2   38.50   12.70
   1   7  -2   40.40    9.80
  -1   7   2   33.70   11.50
  -1   7   2   32.00    9.50
   1   7  -2   30.40   11.70
  -1  -7  -2  206.08   25.60
  -1  -7  -2  184.58   20.30
   1  -7   2  187.58   23.10
  -1   7  -2  182.38   24.40
  -1   7  -2  241.38   20.00
   1   7   2  215.48   26.30
   1   7   2  223.08   24.50
  -3  -7  -2   90.99   20.90
  -3  -7  -2  110.19   13.60
   3  -7   2   79.99   18.10
  -3   7  -2  122.79   19.00
  -3   7  -2  107.59   11.00
   3   7   2  131.39   20.10
   3   7   2  137.39   18.70
  -5  -7  -2   -0.70    5.50
  -5  -7  -2    0.10    3.20
   5  -7   2    0.60    4.10
   5   7   2    5.50    6.40
  -5   7  -2   -1.90    4.20
  -7  -7  -2   16.50    9.50
   7  -7   2   22.00   10.10
   7   7   2   13.60    8.50
  -7   7  -2   13.30    9.30
   9  -7   2   17.60    9.90
  -9  -7  -2   37.10   15.20
  -9   7  -2   15.40   10.30
   9   7   2   21.60   11.90
 -11  -7  -2    2.00    6.20
  11  -7   2   18.40   10.50
 -11   7  -2  -11.60    4.30
  11   7   2    8.50    8.50
 -13  -7  -2    1.60    6.70
  13  -7   2    5.40    7.40
  13   7   2   -3.30    6.70
 -13   7  -2    7.70    8.80
  15  -7   2   47.20   17.40
 -15  -7  -2   37.70   14.80
  15   7   2   55.69   20.40
 -15   7  -2   68.49   20.10
 -17  -7  -2    0.80   10.70
  17  -7   2    7.70    9.30
  17   7   2   -8.10    7.30
 -17   7  -2   -0.60   10.90
  19  -7   2   -0.70    8.30
 -19  -7  -2    1.80    8.80
 -19   7  -2   -0.50    7.90
  19   7   2   -0.30   10.40
 -21  -7  -2    9.70   13.70
  21  -7   2   -4.30    8.60
  21   7   2    2.70   11.00
 -21   7  -2    4.50   11.60
  23  -7   2    9.90   12.40
 -23  -7  -2    1.00   12.00
 -23   7  -2   -9.50   10.60
  23   7   2    3.30   14.00
 -25  -7  -2   -4.90    9.90
  25  -7   2    8.60   11.70
 -25   7  -2   -0.20   10.80
  25   7   2   -0.50   10.70
 -27  -7  -2  -25.70   13.60
  27  -7   2   -4.10   11.70
  27   7   2    9.80   16.50
 -27   7  -2   -2.40   14.10
  29  -7   2  -10.00   12.50
 -29  -7  -2   10.40   17.80
  29   7   2   -1.60   12.70
 -29   7  -2   -9.30   14.50
 -32  -8   2    0.20   26.00
  32  -8  -2    0.60   12.80
 -32   8   2   -8.10   15.30
  32   8  -2   -6.90   15.40
  30  -8  -2   -5.30   14.50
 -30  -8   2   20.10   19.10
  30   8  -2    0.00   14.30
 -30   8   2   -6.40   15.90
  28  -8  -2   52.69   24.10
 -28  -8   2   14.90   17.90
  28   8  -2   51.89   23.20
 -28   8   2   -1.00   14.70
  26  -8  -2   12.30   13.20
 -26  -8   2   17.90   16.00
  26   8  -2    7.80   12.10
 -26   8   2    4.20   13.90
 -24  -8   2  259.47   37.40
  24  -8  -2  198.78   40.20
  24   8  -2  195.48   41.80
 -24   8   2  248.88   37.00
 -22  -8   2   86.79   24.60
  22  -8  -2   43.80   20.30
 -22   8   2   63.89   21.40
  22   8  -2   89.09   27.20
 -20  -8   2   27.40   13.90
  20  -8  -2    3.70   10.50
 -20   8   2   12.00   11.40
  20   8  -2   27.60   16.70
  18  -8  -2   51.49   19.60
 -18  -8   2  111.29   24.90
  18   8  -2   43.00   18.60
 -18   8   2  103.79   25.50
  16  -8  -2   -6.40    6.00
 -16  -8   2   -2.30    7.10
  16   8  -2   -3.00    7.90
 -16   8   2   -5.60    6.00
 -14  -8   2  373.96   39.80
  14  -8  -2  327.27   39.90
  14   8  -2  339.37   41.90
 -14   8   2  374.86   40.20
 -12  -8   2  237.28   23.90
 -12  -8   2  209.28   28.00
  12  -8  -2  231.78   30.90
  12   8  -2  212.58   31.20
 -12   8   2  288.47   32.90
 -10  -8   2   -0.70    4.60
 -10  -8   2   15.20    8.80
  10  -8  -2    6.50    7.70
 -10   8   2    4.10    6.80
  10   8  -2    4.80    7.30
  10   8  -2    4.90    7.90
  -8  -8   2 1001.90   76.59
  -8  -8   2 1113.99   71.79
   8  -8  -2  963.00   75.59
  -8   8   2 1002.30   78.89
   8   8  -2 1033.60   77.39
  -8   8   2  953.60   65.19
   8   8  -2 1023.40   77.39
  -6  -8   2   -3.30    5.10
  -6  -8   2    0.90    5.00
   6  -8  -2   10.50    7.70
  -6   8   2   -5.20    4.30
  -6   8   2    4.40    5.00
   6   8  -2    2.50    4.00
   6   8  -2    3.10    6.50
   4  -8  -2  857.41   65.99
  -4  -8   2  994.30   67.19
  -4   8   2 1047.80   74.49
   4   8  -2  872.31   65.69
  -4   8   2  877.11   61.79
   4   8  -2  759.72   67.39
  -2  -8   2  110.19   21.00
   2  -8  -2   88.29   17.50
   2   8  -2  106.69   15.80
  -2   8   2   91.29   20.40
   2   8  -2   73.19   18.50
  -2   8   2   56.89   13.40
   0  -8   2   92.49   18.70
   0  -8  -2   58.99   16.80
   0  -8  -2   72.59   15.00
   0   8   2   86.99   20.10
   0   8  -2   88.89   12.90
   0   8  -2  100.39   22.30
   2  -8   2  300.17   31.20
  -2  -8  -2  261.47   32.10
  -2  -8  -2  234.58   24.70
  -2   8  -2  293.67   23.30
   2   8   2  243.18   31.00
  -2   8  -2  253.47   32.10
   2   8   2  310.67   30.80
   4  -8   2   17.30    9.40
  -4  -8  -2    0.50    6.10
  -4  -8  -2    5.70    4.90
  -4   8  -2   12.80    9.10
   4   8   2    8.90    6.90
   4   8   2    6.00    6.70
  -6  -8  -2  562.34   50.39
   6  -8   2  545.45   48.50
   6   8   2  456.95   45.50
  -6   8  -2  449.46   46.50
  -8  -8  -2   77.49   20.30
   8  -8   2   63.79   18.50
  -8   8  -2  122.19   25.60
   8   8   2  110.29   24.90
 -10  -8  -2  625.24   59.89
  10  -8   2  733.03   61.79
 -10   8  -2  590.54   59.09
  10   8   2  799.12   64.49
  12  -8   2  307.67   37.70
 -12  -8  -2  349.57   39.50
 -12   8  -2  320.27   38.60
  12   8   2  265.57   36.60
 -14  -8  -2    3.70    9.20
  14  -8   2    7.40    9.30
 -14   8  -2   11.70   11.30
  14   8   2    1.90   10.10
  16  -8   2   25.90   13.70
 -16  -8  -2   25.60   14.40
 -16   8  -2   13.00   11.20
  16   8   2   11.30   13.20
  18  -8   2   -2.80    8.00
 -18  -8  -2    3.10    8.80
 -18   8  -2   15.90   11.50
  18   8   2    3.30   10.90
  20  -8   2  153.68   35.20
 -20  -8  -2   95.09   28.10
  20   8   2   97.99   29.40
 -20   8  -2  127.49   31.00
 -22  -8  -2   41.60   21.80
  22  -8   2   37.80   18.60
  22   8   2   16.70   17.20
 -22   8  -2   32.50   18.60
  24  -8   2   -7.40    9.80
 -24  -8  -2    4.20   14.60
 -24   8  -2    2.30   12.40
  24   8   2    3.20   12.90
  26  -8   2    1.10   13.10
 -26  -8  -2   -7.70   12.60
 -26   8  -2   18.70   16.10
  26   8   2   15.30   16.30
  28  -8   2    4.60   16.30
 -28  -8  -2   -2.30   19.20
  28   8   2   -7.70   15.60
 -28   8  -2    4.00   16.90
 -31  -9   2  109.49   31.80
  31  -9  -2   86.69   29.90
  31   9  -2  119.89   40.00
 -31   9   2  153.78   37.30
  29  -9  -2   63.49   24.10
 -29  -9   2   49.20   23.60
 -29   9   2   61.89   23.60
  29   9  -2   18.30   19.00
  27  -9  -2  229.28   44.80
 -27  -9   2  275.17   40.50
 -27   9   2  223.28   45.20
  27   9  -2  265.07   52.69
  25  -9  -2  172.88   38.80
 -25  -9   2  181.58   39.10
 -25   9   2   95.79   28.70
  25   9  -2  204.78   44.90
  23  -9  -2   64.99   24.60
 -23  -9   2  111.49   28.00
  23   9  -2   41.90   21.90
 -23   9   2  124.39   30.70
  21  -9  -2  797.82   73.09
 -21  -9   2  632.94   64.39
  21   9  -2  853.61   78.19
 -21   9   2  636.74   66.89
 -19  -9   2    4.00    8.70
  19  -9  -2   -2.70    9.00
 -19   9   2    3.00   10.40
  19   9  -2   -1.30    9.50
 -17  -9   2 1333.97   99.39
  17  -9  -2 1340.07  103.49
  17   9  -2 1253.67  104.89
 -17   9   2 1239.38  100.29
 -15  -9   2  827.12   69.19
  15  -9  -2  727.43   68.89
 -15   9   2  774.72   69.09
  15   9  -2  778.42   72.19
 -13  -9   2  202.88   28.50
  13  -9  -2  178.38   27.90
 -13   9   2  273.97   33.70
  13   9  -2  147.89   31.80
 -11  -9   2  351.76   39.40
  11  -9  -2  424.06   42.40
  11   9  -2  323.27   40.00
 -11   9   2  371.36   42.60
  -9  -9   2   -3.30    5.90
  -9  -9   2   -2.30    4.90
   9  -9  -2   -1.90    5.40
   9   9  -2    3.00    7.90
   9   9  -2    0.70    7.90
  -9   9   2   -2.40    7.00
   7  -9  -2  798.42   65.59
  -7  -9   2  867.11   68.39
  -7  -9   2  833.52   61.79
   7   9  -2  748.63   64.79
   7   9  -2  768.12   66.79
  -7   9   2  853.31   70.69
   5  -9  -2  433.86   40.60
  -5  -9   2  412.86   38.50
  -5  -9   2  316.47   39.40
  -5   9   2  416.56   34.50
  -5   9   2  456.45   45.70
   5   9  -2  444.96   44.00
   5   9  -2  421.46   39.90
  -3  -9   2  322.37   35.00
   3  -9  -2  376.26   36.70
   3   9  -2  381.56   40.50
  -3   9   2  400.26   34.70
  -3   9   2  381.46   41.40
   3   9  -2  427.66   37.00
  -1  -9   2  530.35   45.70
   1  -9  -2  422.96   46.30
   1  -9  -2  481.55   42.20
   1   9  -2  500.85   40.70
   1   9  -2  517.45   49.40
  -1   9   2  468.85   48.50
  -1   9   2  510.35   42.50
  -1  -9  -2  141.49   28.30
  -1  -9  -2  121.69   18.10
   1  -9   2  140.49   21.20
  -1   9  -2  147.99   24.10
   1   9   2  145.29   28.90
  -3  -9  -2   32.70   14.10
   3  -9   2   47.70   15.20
  -3  -9  -2   71.29   14.40
  -3   9  -2  123.59   27.20
   3   9   2   48.40   17.80
   3   9   2   73.29   17.90
  -5  -9  -2  861.51   73.69
   5  -9   2  877.01   71.89
  -5   9  -2  931.11   75.29
   5   9   2  906.71   71.79
   7  -9   2   52.19   17.80
  -7  -9  -2    7.40    8.90
   7   9   2   47.60   16.90
  -7   9  -2   32.30   15.00
  -9  -9  -2 1025.10   85.89
   9  -9   2 1065.79   85.29
   9   9   2 1147.89   87.09
  -9   9  -2 1038.70   85.69
 -11  -9  -2    2.50    9.40
  11  -9   2   10.80   10.50
  11   9   2    9.10   10.70
 -11   9  -2   12.90   11.10
 -13  -9  -2  440.16   47.70
  13  -9   2  411.96   46.50
  13   9   2  382.86   46.10
 -13   9  -2  333.97   43.40
  15  -9   2  576.54   59.19
 -15  -9  -2  665.13   63.09
  15   9   2  619.64   62.49
 -15   9  -2  498.05   56.59
  17  -9   2    2.70    9.60
 -17  -9  -2    8.10   10.90
  17   9   2   11.10   12.90
 -17   9  -2    0.80   10.70
  19  -9   2  399.96   49.50
 -19  -9  -2  475.05   53.99
 -19   9  -2  339.97   47.60
  19   9   2  381.56   50.79
 -21  -9  -2   -8.00   13.10
  21  -9   2   14.80   14.00
  21   9   2   12.40   16.50
 -21   9  -2   -7.30   11.10
  23  -9   2  260.77   48.60
 -23  -9  -2  194.28   42.50
  23   9   2  184.58   41.90
 -23   9  -2  182.58   39.70
 -25  -9  -2  210.38   46.70
  25  -9   2  112.69   31.90
 -25   9  -2   74.99   29.50
  25   9   2   68.09   26.90
 -27  -9  -2   52.99   26.30
  27  -9   2   15.70   16.80
 -27   9  -2    4.30   16.90
  27   9   2   -8.10   13.10
  28 -10  -2  133.09   38.00
 -28 -10   2   71.69   26.00
 -28  10   2  113.09   33.70
  28  10  -2  116.69   37.40
 -26 -10   2   49.99   25.10
  26 -10  -2   77.19   27.20
 -26  10   2   48.20   24.50
  26  10  -2   57.99   28.90
  24 -10  -2  191.38   41.00
 -24 -10   2  135.39   33.80
  24  10  -2  193.98   42.80
 -24  10   2  136.59   35.00
  22 -10  -2   41.60   18.80
 -22 -10   2   20.10   15.10
  22  10  -2   56.89   25.50
 -22  10   2   42.00   19.50
 -20 -10   2    9.20   12.10
  20 -10  -2    9.40   13.00
 -20  10   2   39.70   18.10
  20  10  -2   18.20   17.80
 -18 -10   2  243.78   34.40
  18 -10  -2  188.88   39.40
  18  10  -2  224.78   43.60
 -18  10   2  219.88   34.40
 -16 -10   2   10.20   10.90
  16 -10  -2    0.10    7.90
 -16  10   2   -0.80    7.00
  16  10  -2    3.80   12.20
  14 -10  -2  270.47   37.40
 -14 -10   2  348.27   40.80
  14  10  -2  331.87   42.00
 -14  10   2  278.47   38.90
 -12 -10   2  119.09   27.40
  12 -10  -2   63.89   20.60
  12  10  -2   71.49   22.40
 -12  10   2  109.79   27.70
  10 -10  -2  412.56   44.00
 -10 -10   2  435.86   45.50
  10  10  -2  400.36   44.50
  10  10  -2  461.95   47.40
 -10  10   2  325.37   43.10
  -8 -10   2  839.82   63.99
   8 -10  -2  758.02   67.69
  -8 -10   2  861.21   71.89
   8  10  -2  800.72   68.79
   8  10  -2  921.01   73.59
  -8  10   2  823.02   73.59
  -6 -10   2   58.59   17.50
  -6 -10   2   70.49   16.50
   6 -10  -2   74.89   18.60
  -6  10   2   46.70   17.10
   6  10  -2   60.69   17.40
   6  10  -2   39.70   17.50
   4 -10  -2 1245.38   91.09
  -4 -10   2 1273.47   90.09
  -4 -10   2 1294.07   96.39
   4  10  -2 1158.58   87.69
   4  10  -2 1248.48   96.19
  -4  10   2 1257.87   97.09
   2 -10  -2  187.18   30.30
  -2 -10   2  209.58   27.60
   2 -10  -2  191.48   25.80
  -2  10   2  256.97   26.60
   2  10  -2  202.38   30.20
  -2  10   2  214.78   31.20
   0 -10   2  206.58   28.20
   0 -10  -2  257.67   28.10
   0 -10  -2  232.28   32.60
   0  10  -2  255.07   34.10
   0  10   2  214.48   31.70
   0  10   2  265.77   29.90
   2 -10   2  344.37   39.10
  -2 -10  -2  429.06   46.40
  -2  10  -2  424.76   46.00
   2  10   2  376.16   39.20
   2  10   2  417.26   45.40
   4 -10   2   24.40   12.20
  -4 -10  -2   53.49   18.20
   4  10   2   23.70   11.40
  -4  10  -2   37.00   15.80
   4  10   2   20.90   14.10
   6 -10   2 1008.90   80.89
  -6 -10  -2 1016.80   83.59
  -6  10  -2  952.90   82.29
   6  10   2  966.90   79.79
   8 -10   2  198.58   32.10
  -8 -10  -2  333.07   39.80
   8  10   2  264.47   35.90
  -8  10  -2  341.77   40.30
 -10 -10  -2  107.69   27.90
  10 -10   2  144.89   31.70
 -10  10  -2  137.49   30.80
  10  10   2  176.78   28.00
 -12 -10  -2  312.87   40.20
  12 -10   2  239.98   35.50
 -12  10  -2  225.58   34.90
  12  10   2  263.87   38.20
  14 -10   2   11.50   10.90
 -14 -10  -2   -1.20    9.30
  14  10   2    5.10   10.40
 -14  10  -2    6.50   11.30
 -16 -10  -2  271.47   39.80
  16 -10   2  356.66   43.90
 -16  10  -2  260.57   39.90
  16  10   2  231.08   38.10
  18 -10   2  121.99   32.10
 -18 -10  -2   64.59   22.30
 -18  10  -2   67.89   23.90
  18  10   2   58.99   25.10
  20 -10   2   97.39   30.50
 -20 -10  -2  145.79   37.20
  20  10   2  185.48   41.10
 -20  10  -2  129.39   34.70
  22 -10   2  261.77   50.09
 -22 -10  -2  157.98   40.50
  22  10   2  167.48   40.80
 -22  10  -2  181.88   39.60
  24 -10   2   -4.00   11.70
 -24 -10  -2   -6.00   15.40
 -24  10  -2   -5.90   14.90
  24  10   2    8.60   17.60
  27 -11  -2   43.10   25.10
 -27 -11   2   72.79   27.10
 -27  11   2   54.29   26.30
  27  11  -2   81.29   31.50
 -25 -11   2    1.30   16.50
  25 -11  -2   15.20   16.90
 -25  11   2   14.10   15.50
  25  11  -2    9.70   18.70
 -23 -11   2   38.80   20.50
  23 -11  -2   28.90   17.80
 -23  11   2    8.30   14.70
  23  11  -2   17.70   21.40
  21 -11  -2   13.00   14.60
 -21 -11   2   24.40   14.70
  21  11  -2   -0.40   16.50
 -21  11   2   64.29   24.10
 -19 -11   2   11.50   14.00
  19 -11  -2  -10.60    8.60
  19  11  -2   10.60   15.50
 -19  11   2    5.20   11.30
  17 -11  -2   45.40   19.50
 -17 -11   2   11.60   13.80
 -17  11   2   69.69   23.30
  17  11  -2   43.30   20.50
  15 -11  -2   18.70   13.60
 -15 -11   2   -1.40    9.00
  15  11  -2   -8.80   11.20
 -15  11   2   -6.80   10.70
  13 -11  -2   40.50   17.70
 -13 -11   2  110.49   27.00
  13  11  -2   67.09   23.30
 -13  11   2  104.49   28.40
 -11 -11   2   88.09   25.00
  11 -11  -2   50.89   19.20
 -11  11   2   30.50   16.50
  11  11  -2   45.80   19.30
   9 -11  -2   13.90   12.10
  -9 -11   2    7.50   10.00
  -9  11   2   -2.90    9.70
   9  11  -2   11.00   11.10
   9  11  -2    3.90    9.30
  -7 -11   2   -8.30    5.60
   7 -11  -2   -1.90    8.30
   7  11  -2   -2.10    8.20
   7  11  -2    0.20    9.60
  -7  11   2   -0.60    8.40
  -5 -11   2  312.77   40.70
   5 -11  -2  302.57   36.60
  -5 -11   2  394.96   38.40
   5  11  -2  334.67   41.30
  -5  11   2  275.97   38.60
   3 -11  -2    8.20   10.10
  -3 -11   2   -4.00    6.60
   3 -11  -2    7.50   10.00
  -3 -11   2    4.50    8.90
   3  11  -2    7.70   10.20
  -3  11   2   -1.00    8.30
   1 -11  -2   45.80   17.60
   1 -11  -2   75.49   17.70
  -1 -11   2   48.80   17.60
   1  11  -2   69.59   22.70
  -1  11   2   20.70   12.40
  -1 -11  -2    6.60   11.70
   1 -11   2   14.40    9.60
  -1  11  -2   -2.20    8.20
   1  11   2    0.70   10.00
   1  11   2   -4.20    6.70
  -3 -11  -2   -5.40    8.90
   3 -11   2    4.30    6.40
  -3  11  -2    3.20    8.40
   3  11   2   -3.00    8.10
   3  11   2   -1.40    7.50
  -5 -11  -2  221.38   34.30
   5 -11   2  236.58   32.50
  -5  11  -2  219.28   35.10
   5  11   2  188.38   29.80
  -7 -11  -2   35.20   16.50
   7 -11   2   23.90   14.50
   7  11   2   23.40   14.70
  -7  11  -2   26.20   15.90
  -9 -11  -2   86.09   26.50
   9 -11   2   96.89   25.60
   9  11   2  115.39   28.80
  -9  11  -2  133.39   31.90
 -11 -11  -2   54.09   21.10
  11 -11   2   24.50   15.60
 -11  11  -2   59.49   22.30
  11  11   2   75.49   24.90
 -13 -11  -2   -0.40   11.90
  13 -11   2   -1.10    9.70
 -13  11  -2    6.10   11.90
  13  11   2    8.90   11.30
  15 -11   2  222.48   41.30
 -15 -11  -2  178.18   38.50
 -15  11  -2  126.59   32.60
  15  11   2   94.09   28.40
  17 -11   2   29.90   18.50
 -17 -11  -2    8.60   15.20
  17  11   2   47.80   23.60
 -17  11  -2   -1.70   11.20
  19 -11   2  148.69   37.90
 -19 -11  -2   82.79   27.30
  19  11   2  128.19   34.10
 -19  11  -2   47.10   23.60
  21 -11   2    8.30   14.10
 -21 -11  -2    3.60   16.30
  21  11   2   12.20   17.90
 -21  11  -2   22.20   16.30
  23 -11   2   37.50   23.60
 -23 -11  -2    9.30   21.40
 -23  11  -2   25.80   20.30
  23  11   2   39.50   24.30
  24 -12  -2   21.00   17.70
 -24 -12   2   -1.00   12.70
  24  12  -2   33.70   24.00
 -24  12   2   32.00   17.90
 -22 -12   2   -3.40   14.10
  22 -12  -2   23.20   16.30
  22  12  -2   26.10   22.40
 -22  12   2   -9.40   10.10
  20 -12  -2   19.80   16.40
 -20 -12   2   24.10   19.20
  20  12  -2   19.20   19.10
 -20  12   2   21.00   14.80
  18 -12  -2   -5.60   10.00
 -18 -12   2   17.60   17.80
  18  12  -2   18.40   16.70
 -18  12   2   -1.00   12.00
 -16 -12   2    4.70   13.40
  16 -12  -2    2.20   11.40
  16  12  -2    1.50   12.60
 -16  12   2   -6.30   11.10
  14 -12  -2  -10.10    8.00
 -14 -12   2    9.30   11.30
 -14  12   2   -0.50   10.80
  14  12  -2    3.80   13.10
  12 -12  -2   19.30   13.30
 -12 -12   2   12.20   13.40
 -12  12   2   36.10   17.20
  12  12  -2   61.09   22.70
  10 -12  -2    2.60    9.80
 -10 -12   2    1.10    8.20
  10  12  -2    4.70   10.90
 -10  12   2    0.30   10.90
  10  12  -2    2.10   12.80
  -8 -12   2   68.99   22.30
   8 -12  -2   75.69   21.60
  -8  12   2   63.99   22.60
   8  12  -2   60.39   21.30
  -6 -12   2    4.00   11.70
   6 -12  -2    0.70    9.70
  -6  12   2   10.00    9.00
   6  12  -2    5.00    9.40
   4 -12  -2   -1.90   10.00
  -4 -12   2  -10.60    8.90
   4 -12  -2   -0.20    8.80
  -4 -12   2    4.70    8.00
  -4  12   2   15.10   11.70
   4  12  -2   -1.40    8.30
  -2 -12   2    3.10    9.40
   2 -12  -2   17.00   12.60
  -2 -12   2   -2.60    7.20
   2  12  -2   16.40   12.80
  -2  12   2   12.90   11.40
   0 -12  -2   30.10   17.60
   0 -12   2   48.00   17.00
   0  12   2   16.00   15.80
   0  12  -2   37.20   18.10
  -2 -12  -2   81.09   24.30
   2 -12   2   62.89   19.00
  -2  12  -2   66.39   22.50
   2  12   2   97.59   28.30
   4 -12   2    4.00    9.30
  -4 -12  -2   -2.20    7.10
   4  12   2    9.30   10.00
   4  12   2   36.40   17.20
  -4  12  -2    2.50   11.20
   6 -12   2   -5.60    7.00
  -6 -12  -2    1.10   10.30
   6  12   2   -5.00    8.50
  -6  12  -2    8.40   11.90
   8 -12   2   -4.90    8.40
  -8 -12  -2  -13.30    9.70
  -8  12  -2   -0.50   10.80
   8  12   2   -0.70   10.60
 -10 -12  -2   -6.00   10.10
  10 -12   2   -6.10    8.40
  10  12   2    3.90   12.10
 -10  12  -2   11.60   13.50
 -12 -12  -2   36.40   18.80
  12 -12   2   14.60   13.40
  12  12   2    8.20   13.70
 -12  12  -2   30.20   18.30
  14 -12   2    5.90   15.70
 -14 -12  -2    5.90   14.00
  14  12   2    1.50   13.00
 -14  12  -2   -8.10   11.00
 -16 -12  -2    4.20   10.90
  16 -12   2    9.90   15.60
  16  12   2    3.80   15.00
 -16  12  -2   -4.60   13.10
 -18 -12  -2   17.90   19.10
  18 -12   2   -0.10   14.70
 -18  12  -2   31.80   16.70
  18  12   2   -5.30   16.30
  20 -12   2    1.90   17.40
 -20 -12  -2   -3.70   11.70
 -20  12  -2    5.50   16.50
  20  12   2    3.00   16.00
 -21 -13   2  284.47   45.20
  21 -13  -2  271.27   51.89
  21  13  -2  237.48   50.39
 -21  13   2  316.07   58.69
 -19 -13   2   14.00   13.80
  19 -13  -2   -9.80   15.00
 -19  13   2   -9.40   14.30
  19  13  -2    0.50   15.10
 -17 -13   2  114.09   32.20
  17 -13  -2  123.79   36.50
 -17  13   2   66.09   25.20
  17  13  -2  114.19   35.90
  15 -13  -2   10.20   15.20
 -15 -13   2   14.10   17.30
  15  13  -2   -2.90   16.10
 -15  13   2   -0.10   14.50
 -13 -13   2   18.30   15.40
  13 -13  -2   36.50   17.40
  13  13  -2   20.90   15.60
 -13  13   2   19.10   16.20
  11 -13  -2  257.77   39.30
 -11 -13   2  303.97   42.50
 -11  13   2  230.08   46.10
  -9 -13   2   -3.80    8.80
   9 -13  -2    0.10    9.10
   9  13  -2   14.60   13.20
  -9  13   2   10.60   12.70
  -7 -13   2  170.08   36.90
   7 -13  -2  233.58   34.20
   7  13  -2  179.48   38.40
  -7  13   2  232.38   44.30
  -5 -13   2  106.59   27.70
   5 -13  -2   91.59   23.50
   5 -13  -2  121.09   31.50
  -5  13   2   49.90   21.00
   5  13  -2  108.69   28.80
   3 -13  -2    0.90    9.70
  -3 -13   2   -8.80   12.10
   3  13  -2    1.60   10.90
  -3  13   2    6.20   13.00
  -1 -13   2   97.49   25.30
   1 -13  -2  103.09   29.70
  -1 -13   2   99.99   27.50
  -1  13   2   55.59   23.50
   1  13  -2   73.19   23.90
  -1 -13  -2    2.20   10.00
   1 -13   2    7.50   10.70
   1  13   2    6.70   13.90
  -1  13  -2   13.90   11.80
  -3 -13  -2  106.49   29.00
   3 -13   2  119.89   28.60
   3  13   2   76.59   26.70
  -3  13  -2  114.09   31.10
  -5 -13  -2   77.39   27.30
   5 -13   2  178.28   36.90
  -5  13  -2  138.29   34.70
  -7 -13  -2  -10.00   11.00
   7 -13   2    1.10    8.30
   7  13   2   -1.50   13.30
  -7  13  -2    2.50   12.40
   9 -13   2   50.59   20.10
  -9 -13  -2   33.30   19.10
   9  13   2   53.29   20.90
  -9  13  -2   17.20   17.90
 -11 -13  -2  107.99   31.80
  11 -13   2  111.89   29.70
  11  13   2   77.29   24.70
 -11  13  -2   98.49   29.80
 -13 -13  -2   63.09   25.90
  13 -13   2  102.79   31.70
 -13  13  -2   91.79   28.30
  13  13   2   59.69   25.30
 -15 -13  -2  106.89   32.70
  15 -13   2   82.89   28.30
 -15  13  -2   78.89   29.10
  15  13   2   97.99   31.50
  17 -13   2    5.00   15.10
 -17 -13  -2   -8.20   16.60
  17  13   2    1.80   15.20
 -17  13  -2   -0.20   11.90
 -16 -14   2    1.20   16.50
  16 -14  -2  -10.80   10.90
 -16  14   2   -1.70   14.00
  14 -14  -2   88.69   28.40
 -14 -14   2  105.99   30.20
 -14  14   2  105.49   32.40
  12 -14  -2  180.38   39.70
 -12 -14   2  162.08   37.70
 -12  14   2  153.28   37.70
 -10 -14   2  119.99   32.00
  10 -14  -2   26.60   16.80
 -10  14   2  104.99   31.30
   8 -14  -2  277.67   38.80
  -8 -14   2  223.28   44.70
   8  14  -2  240.18   39.80
  -8  14   2  273.07   52.69
  -6 -14   2    3.30   13.00
   6 -14  -2   -2.20   11.20
  -6  14   2   17.20   14.50
   6  14  -2    0.90   13.40
   4 -14  -2  269.67   43.90
  -4 -14   2  341.97   47.00
  -4  14   2  292.77   45.90
   4  14  -2  248.48   40.90
   2 -14  -2  213.48   45.20
  -2 -14   2  272.77   51.59
   2  14  -2  163.58   40.70
  -2  14   2  166.78   39.70
   0 -14   2   93.99   25.10
   0 -14  -2   64.99   25.30
   0 -14   2   82.39   26.60
   0  14   2   92.89   31.60
   0  14  -2  114.39   31.10
   2 -14   2  360.36   47.70
  -2 -14  -2  406.46   56.19
  -2  14  -2  590.74   63.09
   2  14   2  433.16   56.09
  -4 -14  -2    4.90   13.90
   4 -14   2    3.50   11.20
  -4  14  -2    1.90   12.40
   6 -14   2  363.36   45.60
  -6 -14  -2  216.28   45.60
  -6  14  -2  235.08   48.00
   8 -14   2   42.80   19.20
  -8 -14  -2   39.50   22.20
  -8  14  -2   62.09   25.70
 -10 -14  -2   44.70   25.60
  10 -14   2   13.60   15.10
 -10  14  -2   64.69   25.90
 -12 -14  -2  302.77   49.90
  12 -14   2  351.76   48.20
 -12  14  -2  330.87   52.59
  12  14   2  259.27   50.49
  14 -14   2   10.00   14.00
 -14  14  -2   -6.30   14.50
  14  14   2   11.80   19.50
  11 -15  -2  167.68   38.40
 -11 -15   2  129.09   33.90
 -11  15   2  133.79   35.90
   9 -15  -2   -9.60   14.60
  -9 -15   2   -5.30   16.50
  -9  15   2   -5.60   12.30
   7 -15  -2   70.19   27.10
  -7 -15   2   31.30   22.70
  -7  15   2   39.90   22.90
   7  15  -2   35.60   21.90
  -5 -15   2   11.40   17.50
   5 -15  -2   11.30   15.10
   5  15  -2    5.10   14.00
  -5  15   2    6.20   15.60
   3 -15  -2   -2.90   17.00
  -3 -15   2    4.30   13.90
  -3  15   2   -1.60   15.60
   3  15  -2   37.50   22.50
   1 -15  -2   99.39   32.30
  -1 -15   2   92.89   33.30
  -1  15   2   61.89   26.90
   1  15  -2  146.39   37.30
  -1 -15  -2   23.10   21.30
   1 -15   2   39.40   23.00
   1  15   2    9.70   17.90
  -1  15  -2   34.20   20.10
   3 -15   2   53.09   21.10
  -3 -15  -2   53.49   27.00
   3  15   2   44.10   22.90
  -3  15  -2   75.79   27.20
   5 -15   2  175.48   38.60
  -5 -15  -2  111.89   33.70
  -5  15  -2   77.49   28.90
   7 -15   2   30.10   18.50
  -7 -15  -2   16.60   20.50
  -7  15  -2   25.10   17.90
 -34   0   3    7.80   15.70
 -32   0   3   -0.90   12.40
  32   0  -3    1.30    9.60
  30   0  -3    1.40   10.40
 -30   0   3    0.30   10.90
  30   0  -3   16.90   11.50
 -30   0   3   -6.20    9.20
  28   0  -3   -0.90    7.80
 -28   0   3   -8.50    7.60
  28   0  -3    0.40    8.10
 -28   0   3   -0.60    7.70
  26   0  -3    7.20    9.30
 -26   0   3   -2.70    9.00
  26   0  -3   -4.70    6.80
 -26   0   3   -5.40    7.00
 -24   0   3   -3.20    6.30
  24   0  -3  -10.80    7.90
  24   0  -3    0.60    6.90
 -24   0   3   -2.40    7.70
 -22   0   3   -1.00    5.80
  22   0  -3    0.00    5.40
 -22   0   3    5.10    7.30
  22   0  -3    2.80    6.10
  20   0  -3    4.10    5.90
 -20   0   3   -1.70    4.60
 -20   0   3   -4.90    5.80
 -18   0   3   -2.50    5.20
  18   0  -3    2.80    5.70
 -18   0   3    0.30    3.00
 -16   0   3    0.60    4.00
 -16   0   3   -2.40    4.40
  16   0  -3    0.80    3.90
  14   0  -3    1.10    4.10
 -14   0   3   -0.20    3.50
 -14   0   3    2.70    3.80
 -12   0   3    0.40    2.40
 -12   0   3   -3.60    1.90
  12   0  -3   -3.40    2.60
 -10   0   3   -2.30    1.70
  10   0  -3   -2.00    2.30
 -10   0   3   -2.30    2.40
  -8   0   3   -3.00    1.30
   8   0  -3   -1.70    2.50
  -8   0   3   -1.20    2.50
   6   0  -3   -0.10    2.20
  -6   0   3    0.20    2.40
  -4   0   3   -0.90    1.40
   4   0  -3    0.70    2.20
   2   0  -3   -2.20    1.50
  -2   0   3   -1.00    2.20
   2   0  -3   -2.40    1.40
  -2   0   3   -0.80    1.60
   0   0  -3    3.60    3.30
   0   0   3   -1.60    2.00
  -2   0  -3   -6.50    2.50
   2   0   3   -6.20    1.60
   2   0   3   -6.60    1.90
   4   0   3   -1.60    2.80
   4   0   3   -3.70    1.40
  -4   0  -3    0.10    3.50
   6   0   3   -2.40    2.60
  -6   0  -3    0.80    3.70
   6   0   3    1.30    2.20
   8   0   3    2.60    3.30
  -8   0  -3   -4.90    3.50
   8   0   3    1.50    2.30
 -10   0  -3    9.70    7.00
  10   0   3    0.80    4.10
  10   0   3    4.10    3.90
 -12   0  -3    0.60    4.70
  12   0   3   -1.50    3.30
  12   0   3   -1.80    4.10
  14   0   3   -2.70    4.70
 -14   0  -3   -2.20    6.60
  14   0   3    1.30    4.80
 -16   0  -3   -7.10    5.10
  16   0   3    1.20    4.70
  16   0   3    3.20    5.20
  18   0   3    0.70    5.50
 -18   0  -3   -0.50    6.20
  18   0   3    2.40    6.20
 -20   0  -3   -1.60    8.60
  20   0   3   -5.10    6.80
  20   0   3   -1.40    4.80
 -22   0  -3    0.90    9.70
  22   0   3    7.30    8.90
 -24   0  -3   -8.00    9.60
  24   0   3    6.70   10.50
 -26   0  -3   -4.70    9.90
 -28   0  -3    6.30   16.40
 -30   0  -3  -10.00   13.20
 -32   0  -3    8.60   18.40
 -35   1   3   52.89   27.20
  35   1  -3   58.09   24.50
  33  -1  -3   10.50   11.40
 -33  -1   3   14.80   14.60
  33   1  -3   25.50   18.20
 -33   1   3   20.00   15.00
 -31  -1   3  242.68   37.00
  31  -1  -3  195.48   37.10
 -31   1   3  247.68   37.00
  31   1  -3  284.87   40.90
  29  -1  -3   15.50   13.50
 -29  -1   3    4.00   10.60
  29  -1  -3   12.00    9.90
  29   1  -3   -4.50    7.30
 -29   1   3    8.50   10.20
 -29   1   3   17.80   10.50
  29   1  -3   16.20   15.30
  27  -1  -3  234.38   31.00
 -27  -1   3  199.28   28.80
 -27  -1   3  200.58   29.80
  27  -1  -3  180.68   34.20
 -27   1   3  173.68   27.40
 -27   1   3  171.68   28.60
  27   1  -3  187.18   36.70
 -25  -1   3   58.39   18.00
  25  -1  -3   50.39   17.40
  25  -1  -3   61.79   19.60
 -25  -1   3   53.99   17.40
  25   1  -3  115.69   27.40
 -25   1   3   73.39   21.50
  25   1  -3   61.09   17.20
 -25   1   3   97.09   22.40
  23  -1  -3  141.59   27.40
  23  -1  -3  139.19   27.60
 -23  -1   3   96.49   21.50
 -23  -1   3  151.88   22.90
 -23   1   3   93.09   22.30
  23   1  -3  132.89   29.20
 -23   1   3  119.49   24.20
 -21  -1   3  118.79   20.00
  21  -1  -3  177.38   24.10
  21  -1  -3  166.88   24.30
 -21  -1   3  189.08   23.50
 -21   1   3  192.38   25.50
  21   1  -3  199.28   28.30
 -21   1   3  114.19   23.10
 -19  -1   3    7.50    8.20
 -19  -1   3    0.80    5.30
  19  -1  -3    8.80    6.80
  19  -1  -3    0.50    4.00
  19   1  -3    1.40    5.80
 -19   1   3    5.10    7.90
 -19   1   3    1.30    5.60
 -17  -1   3   33.00   10.80
  17  -1  -3   76.39   16.10
 -17  -1   3   60.49   13.50
  17   1  -3   55.79   16.40
 -17   1   3   69.69   17.30
 -15  -1   3  287.87   26.40
  15  -1  -3  263.77   27.30
 -15  -1   3  301.07   27.30
  15   1  -3  326.17   31.70
 -15   1   3  239.98   27.50
 -13  -1   3    0.80    3.50
  13  -1  -3   -0.60    3.10
 -13  -1   3   -2.20    2.70
 -13   1   3    5.10    3.70
 -13   1   3   -4.70    3.40
  13   1  -3    2.20    4.40
  11  -1  -3   28.50    8.50
 -11  -1   3   53.59   10.50
 -11  -1   3   51.49    9.30
 -11   1   3   47.90    7.60
  11   1  -3   23.50    8.10
 -11   1   3   42.70   10.80
  -9  -1   3   89.09   11.20
  -9  -1   3   92.39    9.50
   9  -1  -3  101.39   12.10
  -9   1   3  104.09   10.10
   9   1  -3   83.89   12.30
  -9   1   3   86.89   12.00
  -7  -1   3  851.51   53.99
   7  -1  -3  841.82   54.79
  -7   1   3  828.32   50.59
   7   1  -3  812.92   55.69
  -7   1   3  812.82   54.99
   5  -1  -3  259.07   21.80
  -5  -1   3  259.87   21.20
  -5   1   3  302.87   19.20
   5   1  -3  276.87   22.30
   5   1  -3  284.57   18.20
  -5   1   3  264.67   21.70
  -3  -1   3   68.09    8.50
   3  -1  -3   78.19    7.40
   3  -1  -3   74.09    9.20
   3   1  -3   69.39    6.70
   3   1  -3   80.39    9.00
  -3   1   3   89.39    9.50
  -3   1   3   54.79    7.40
  -1  -1   3 1215.18   68.59
   1  -1  -3 1114.59   67.69
  -1   1   3 1089.89   68.79
  -1   1   3 1138.49   66.49
   1   1  -3  961.80   67.19
   1   1  -3 1135.69   67.59
   1  -1   3 3171.98  186.98
  -1  -1  -3 3136.19  189.28
   1  -1   3 3264.97  187.98
   1   1   3 3242.38  185.08
  -1   1  -3 3343.77  189.88
   1   1   3 3271.97  189.48
   3  -1   3    1.40    2.40
   3  -1   3    3.90    3.00
  -3  -1  -3    5.80    4.20
   3   1   3    5.80    3.80
   3   1   3    3.50    2.10
  -3   1  -3    2.00    3.50
   5  -1   3   27.20    6.70
  -5  -1  -3   30.10    9.10
   5  -1   3   31.30    7.00
   5   1   3   48.40   10.80
   5   1   3   27.10    5.00
  -5   1  -3   46.60   11.30
   7  -1   3  225.38   20.90
  -7  -1  -3  291.67   27.50
  -7   1  -3  217.28   25.20
   7   1   3  266.77   18.80
   7   1   3  252.17   24.30
  -9  -1  -3  945.41   69.09
   9  -1   3  855.51   61.39
   9   1   3  943.21   57.89
   9   1   3  923.11   65.29
  -9   1  -3  933.31   69.09
  11  -1   3   25.50    8.10
 -11  -1  -3    4.70    5.80
  11   1   3   31.80    7.40
  11   1   3   27.00    9.80
 -11   1  -3    9.30    8.30
 -13  -1  -3  187.08   26.80
  13  -1   3  205.98   22.70
  13   1   3  229.18   26.20
 -13   1  -3  187.48   27.10
  13   1   3  227.28   19.90
  15  -1   3  192.08   22.30
  15  -1   3  135.89   18.80
 -15  -1  -3  162.08   31.40
 -15   1  -3  155.58   25.00
  15   1   3  165.08   17.80
  15   1   3  216.88   26.00
  17  -1   3   34.70   11.40
  17  -1   3   26.60   10.50
 -17  -1  -3   20.60   12.20
  17   1   3   41.10   14.90
  17   1   3   31.40    9.10
 -17   1  -3   19.00   11.30
 -19  -1  -3   51.69   19.80
  19  -1   3  116.99   22.90
  19  -1   3  135.09   23.50
 -19   1  -3  131.39   30.30
  19   1   3   90.29   22.40
  21  -1   3   76.09   19.70
  21  -1   3  127.69   23.70
 -21  -1  -3  105.29   29.10
  21   1   3   61.59   19.40
 -21   1  -3  111.69   28.20
 -23  -1  -3  104.99   28.90
 -23   1  -3   31.90   17.70
  23   1   3   80.19   22.90
 -25  -1  -3   53.59   20.80
 -25   1  -3   87.69   27.10
  25   1   3   99.29   24.80
 -27  -1  -3   -8.00   12.70
  27   1   3   -5.70    9.60
 -27   1  -3   -3.70   10.90
 -29  -1  -3   50.99   24.50
 -29   1  -3   95.29   33.10
 -31  -1  -3   54.99   25.00
 -31   1  -3   53.19   28.60
 -33  -1  -3    6.50   18.50
 -33   1  -3    5.30   18.40
  38   2  -3  108.29   34.20
  36   2  -3   21.60   17.50
  34  -2  -3  131.79   31.00
  34   2  -3  142.69   35.20
 -34   2   3   74.19   27.90
 -32  -2   3  145.79   34.90
  32  -2  -3  197.98   36.10
 -32   2   3  163.48   35.50
  32   2  -3  167.08   37.90
  30  -2  -3   90.09   25.40
 -30  -2   3   75.79   23.00
  30   2  -3   65.69   24.70
 -30   2   3   91.29   26.50
 -28  -2   3  828.52   71.69
  28  -2  -3  793.52   70.09
  28   2  -3  830.52   76.89
 -28   2   3  750.02   70.09
 -28   2   3  811.92   72.39
  26  -2  -3   21.90   13.50
 -26  -2   3   38.70   17.40
  26  -2  -3   47.30   16.70
 -26  -2   3    7.80   10.50
 -26   2   3   20.10   12.40
  26   2  -3    3.60    7.70
  26   2  -3   20.70   11.10
 -26   2   3   11.50    9.00
 -24  -2   3  594.64   54.79
 -24  -2   3  627.34   52.49
  24  -2  -3  554.74   53.89
  24  -2  -3  629.64   57.09
 -24   2   3  630.94   55.89
  24   2  -3  534.65   57.69
 -24   2   3  682.33   59.29
  22  -2  -3  702.13   60.09
 -22  -2   3  778.12   59.09
 -22  -2   3  733.33   60.59
  22  -2  -3  715.53   61.99
 -22   2   3  706.03   59.89
 -22   2   3  662.63   60.99
  22   2  -3  796.22   68.39
  20  -2  -3  540.45   47.30
  20  -2  -3  562.74   50.29
 -20  -2   3  500.35   44.60
  20   2  -3  612.34   55.59
 -20   2   3  559.74   48.00
 -20   2   3  546.65   50.79
  18  -2  -3 1131.69   83.09
  18  -2  -3 1177.48   86.99
 -18  -2   3 1137.39   80.99
  18   2  -3 1386.66   94.49
 -18   2   3 1162.28   83.39
 -18   2   3 1324.27   89.79
 -16  -2   3   59.09   13.70
  16  -2  -3   77.09   15.20
 -16  -2   3   66.89   13.30
  16  -2  -3   53.39   15.00
  16   2  -3   69.29   17.70
 -16   2   3   46.30   12.10
 -16   2   3   58.09   16.20
 -14  -2   3 2175.38  135.09
  14  -2  -3 2196.88  136.39
  14  -2  -3 2260.67  141.49
 -14  -2   3 2218.38  135.69
 -14   2   3 2272.77  141.89
  14   2  -3 2106.49  142.29
 -12  -2   3  993.70   66.89
  12  -2  -3 1113.99   68.99
 -12  -2   3 1030.60   66.19
 -12   2   3  902.91   70.99
  12   2  -3 1064.59   73.79
  10  -2  -3  223.98   19.00
 -10  -2   3  196.08   16.40
 -10  -2   3  198.68   17.90
 -10   2   3  123.09   15.30
 -10   2   3  191.68   20.70
  10   2  -3  201.18   21.60
  -8  -2   3 1825.12  108.19
   8  -2  -3 1894.81  111.39
  -8  -2   3 1841.02  110.89
  -8   2   3 1753.62  109.59
   8   2  -3 1869.11  115.09
  -8   2   3 1812.72  114.49
   6  -2  -3 2556.44  149.09
  -6  -2   3 2600.64  145.89
  -6  -2   3 2530.75  148.69
   6   2  -3 2471.25  150.78
   6   2  -3 2449.05  145.79
  -6   2   3 2457.15  150.68
  -4  -2   3  300.07   23.30
   4  -2  -3  327.97   24.00
   4   2  -3  306.87   21.20
   4   2  -3  268.27   23.00
  -4   2   3  296.47   23.50
  -4   2   3  277.27   22.70
  -2  -2   3  112.69   12.00
   2  -2  -3  100.89   11.00
  -2   2   3  126.59   12.50
  -2   2   3   93.09   10.90
  -2   2   3  108.59   10.80
   2   2  -3  102.29   10.70
   0  -2  -3   -0.90    2.70
   0  -2   3   -1.10    3.00
   0   2   3   -2.00    1.70
   0   2   3   -3.60    2.20
   0   2  -3   -3.70    1.70
   0   2  -3    0.80    3.30
  -2  -2  -3  449.46   34.20
   2  -2   3  462.45   30.00
   2  -2   3  477.15   33.60
  -2   2  -3  432.06   34.00
   2   2   3  438.16   27.90
   2   2   3  465.25   34.70
  -2   2  -3  433.06   29.90
   4  -2   3   49.10    6.60
   4  -2   3   51.09   10.30
  -4  -2  -3   29.60    8.50
   4   2   3   67.79   10.80
   4   2   3   51.39    4.80
  -4   2  -3   42.50   10.40
   6  -2   3 1456.75   91.79
   6  -2   3 1463.95   87.19
  -6  -2  -3 1604.74   95.99
   6   2   3 1388.96   82.99
   6   2   3 1372.76   93.79
  -6   2  -3 1442.46   95.19
  -8  -2  -3 1523.75  102.59
   8  -2   3 1516.15   97.89
   8  -2   3 1526.25   93.59
  -8   2  -3 1592.64  103.39
   8   2   3 1523.45   88.89
   8   2   3 1502.85  100.59
 -10  -2  -3  188.48   24.40
  10  -2   3  199.78   19.00
  10  -2   3  183.28   21.00
  10   2   3  198.48   15.30
 -10   2  -3  205.68   25.50
  10   2   3  210.48   24.30
  12  -2   3 1695.33  112.69
 -12  -2  -3 1563.14  117.89
  12  -2   3 1775.92  110.09
 -12   2  -3 1769.22  120.69
  12   2   3 1833.02  104.49
  12   2   3 1797.62  117.99
 -14  -2  -3   52.49   16.70
  14  -2   3   26.00    9.00
  14  -2   3   36.00   11.50
  14   2   3   44.10   14.90
  14   2   3   37.20    7.80
 -14   2  -3   39.60   15.60
  16  -2   3  853.61   64.29
 -16  -2  -3  956.60   74.19
  16  -2   3  866.81   62.09
 -16   2  -3  830.92   72.09
  16   2   3  731.73   66.59
  18  -2   3  447.06   38.50
  18  -2   3  404.96   39.10
 -18  -2  -3  407.46   46.20
 -18   2  -3  318.97   42.50
  18   2   3  460.45   45.30
  20  -2   3    7.10    6.70
 -20  -2  -3   11.50   11.50
  20   2   3   16.10   10.60
 -20   2  -3   -0.70    9.00
  22  -2   3  729.73   60.19
 -22  -2  -3  762.42   71.59
 -22   2  -3  722.13   70.19
  22   2   3  612.64   62.49
 -24  -2  -3  184.38   39.70
 -24   2  -3  191.28   39.20
  24   2   3  189.98   36.60
 -26  -2  -3  424.16   52.19
 -26   2  -3  304.37   45.80
  26   2   3  320.67   43.40
 -28  -2  -3  324.47   48.60
  28   2   3  294.17   43.00
 -28   2  -3  276.27   44.90
 -30  -2  -3   29.90   19.70
 -30   2  -3   72.69   30.40
  30   2   3   34.50   18.20
 -32  -2  -3  157.68   42.80
 -32   2  -3  121.89   33.60
  37   3  -3  168.68   42.10
  35  -3  -3   82.19   26.90
  35   3  -3  246.68   50.29
 -35   3   3  139.79   35.90
 -33  -3   3   31.00   30.30
  33  -3  -3   47.70   19.60
  33   3  -3   28.20   20.00
 -33   3   3    7.40   12.90
  31  -3  -3  553.54   58.69
 -31  -3   3  540.55   59.29
 -31   3   3  532.15   58.19
  31   3  -3  637.84   66.59
  29  -3  -3   93.69   25.80
 -29  -3   3  158.58   32.90
  29   3  -3  117.99   33.60
 -29   3   3  119.79   29.10
  27  -3  -3  243.88   35.70
 -27  -3   3  328.47   38.90
  27   3  -3  334.87   44.30
 -27   3   3  280.97   37.00
 -25  -3   3  329.07   37.70
  25  -3  -3  370.56   40.60
 -25   3   3  271.17   35.00
 -25   3   3  300.27   38.80
  25   3  -3  305.47   41.50
  23  -3  -3   -0.50    6.40
  23  -3  -3    3.30    7.10
 -23  -3   3    9.90    8.30
 -23  -3   3    9.00    9.00
  23   3  -3    0.60    9.40
 -23   3   3    2.90    8.60
 -23   3   3    2.80    8.30
 -21  -3   3  591.64   51.99
  21  -3  -3  614.34   55.59
  21  -3  -3  618.44   50.79
 -21  -3   3  573.24   47.80
  21   3  -3  572.14   58.39
 -21   3   3  577.14   51.59
 -21   3   3  684.03   58.59
 -19  -3   3   -3.80    4.60
 -19  -3   3   -0.10    4.60
  19  -3  -3    8.90    6.20
  19  -3  -3   -1.20    4.80
 -19   3   3   -5.50    6.90
  19   3  -3   -1.40    7.60
 -19   3   3    1.10    5.40
 -17  -3   3  433.56   36.00
  17  -3  -3  429.36   41.90
  17  -3  -3  466.75   37.40
 -17   3   3  488.05   43.90
  17   3  -3  434.06   45.00
 -17   3   3  370.66   36.90
 -15  -3   3  775.92   54.79
  15  -3  -3  745.93   61.09
  15  -3  -3  777.52   54.99
 -15   3   3  728.63   60.79
 -15   3   3  731.33   56.39
  15   3  -3  880.81   66.49
 -13  -3   3    8.10    4.90
  13  -3  -3   11.70    5.80
  13  -3  -3   13.30    8.00
 -13  -3   3    2.80    4.20
  13   3  -3    1.80    6.70
 -13   3   3    0.10    3.90
 -13   3   3    5.00    6.90
 -11  -3   3 2295.87  140.49
  11  -3  -3 2310.37  147.39
 -11  -3   3 2319.17  140.09
  11  -3  -3 2361.76  140.49
 -11   3   3 2392.66  142.59
 -11   3   3 2182.28  146.49
  11   3  -3 2438.36  149.29
   9  -3  -3 3187.48  186.28
  -9  -3   3 3291.07  186.78
  -9  -3   3 3153.28  185.38
   9  -3  -3 3092.99  191.58
  -9   3   3 3296.67  187.88
   9   3  -3 3120.49  192.38
  -9   3   3 2913.11  190.98
  -7  -3   3   48.20    7.60
   7  -3  -3   51.49   11.70
   7  -3  -3   52.19    8.20
  -7  -3   3   61.99    8.90
   7   3  -3   45.30    7.60
  -7   3   3   35.70    8.00
  -7   3   3   58.19    9.00
  -7   3   3   40.90   11.10
   7   3  -3   67.39   13.60
   5  -3  -3 2092.89  131.09
   5  -3  -3 2161.68  133.59
  -5  -3   3 2188.18  131.69
   5   3  -3 2184.78  133.49
  -5   3   3 2286.17  134.09
  -5   3   3 2242.08  132.29
   5   3  -3 2205.68  130.59
   3  -3  -3   56.09    8.40
  -3  -3   3   43.90    8.90
   3  -3  -3   40.10    8.80
   3   3  -3   41.90    8.60
  -3   3   3   42.90    9.20
  -3   3   3   61.29    9.00
   1  -3  -3 2763.42  166.78
  -1  -3   3 2915.71  169.88
   1  -3  -3 2969.40  170.18
  -1   3   3 2952.50  170.28
  -1   3   3 2866.81  166.88
   1   3  -3 2912.01  166.78
  -1   3   3 2799.42  169.58
   1   3  -3 2683.33  168.88
  -1  -3  -3  210.18   20.50
  -1  -3  -3  251.87   17.10
   1  -3   3  213.78   20.40
   1   3   3  199.48   20.60
  -1   3  -3  203.48   20.30
  -1   3  -3  205.18   16.50
   1   3   3  239.88   16.90
  -3  -3  -3  965.70   62.79
  -3  -3  -3  882.21   52.99
   3  -3   3  848.02   60.49
  -3   3  -3  910.11   54.89
  -3   3  -3  941.81   62.69
   3   3   3  904.31   62.79
   5  -3   3 2397.86  140.99
  -5  -3  -3 2373.26  150.58
   5  -3   3 2461.35  149.49
  -5   3  -3 2530.95  141.49
  -5   3  -3 2347.97  150.78
   5   3   3 2501.05  151.48
   7  -3   3   72.99   14.60
   7  -3   3   77.59    8.30
  -7  -3  -3  103.29   15.50
  -7   3  -3   60.29   14.40
   7   3   3   62.19   14.50
  -9  -3  -3  547.45   48.60
   9  -3   3  644.04   48.30
   9  -3   3  614.74   40.10
  -9   3  -3  536.45   49.00
   9   3   3  666.73   51.09
 -11  -3  -3 1190.48   87.19
  11  -3   3 1242.78   83.39
  11  -3   3 1179.78   75.19
  11   3   3 1177.38   86.09
 -11   3  -3 1193.38   87.79
 -13  -3  -3  981.90   74.99
  13  -3   3  930.01   68.69
  13  -3   3  926.11   61.79
  13   3   3  906.01   72.39
 -13   3  -3  886.41   73.59
  13   3   3  924.71   56.79
 -15  -3  -3 1048.30   81.59
  15  -3   3 1076.99   75.89
  15  -3   3 1008.20   68.49
  15   3   3  913.71   77.69
 -15   3  -3  996.70   81.29
  17  -3   3  109.89   22.60
 -17  -3  -3  135.69   28.70
  17   3   3  106.99   25.40
 -17   3  -3  147.29   30.30
 -19  -3  -3  623.24   61.39
  19  -3   3  623.84   53.89
 -19   3  -3  582.54   60.39
  19   3   3  592.04   58.19
 -21  -3  -3  125.79   30.60
  21  -3   3  146.59   29.10
  21   3   3  158.38   32.70
 -21   3  -3  165.98   34.40
 -23  -3  -3   26.60   16.70
  23  -3   3    2.70    8.70
 -23   3  -3    1.20   10.80
  23   3   3   10.10   11.40
  25  -3   3  250.57   34.70
 -25  -3  -3  338.67   46.20
  25   3   3  299.97   41.20
 -25   3  -3  316.07   45.30
 -27  -3  -3    4.60   14.10
 -27   3  -3    2.40   12.60
  27   3   3    3.10   11.70
 -29  -3  -3   47.80   22.70
  29   3   3   65.09   23.60
 -29   3  -3   41.30   22.10
 -31  -3  -3   14.00   15.70
 -31   3  -3   26.50   20.10
  31   3   3   35.30   18.70
  36  -4  -3    1.80   14.40
  36   4  -3   19.00   18.80
 -36   4   3   20.10   19.20
  34  -4  -3   18.60   15.70
 -34   4   3   -0.30   11.80
  34   4  -3   21.10   18.40
  32  -4  -3  167.68   37.00
 -32  -4   3   90.29   29.50
 -32   4   3  112.49   30.80
  32   4  -3  168.18   41.00
  30  -4  -3    6.80   10.20
 -30  -4   3    5.70   11.50
 -30   4   3   -1.90    8.80
  30   4  -3   -1.00   11.60
  28  -4  -3  237.38   43.60
 -28  -4   3  188.58   31.30
 -28   4   3  215.68   33.20
  28   4  -3  270.17   41.20
 -26  -4   3    2.70    8.70
  26  -4  -3    3.20    8.10
 -26   4   3    3.00   10.20
  26   4  -3    5.40   11.00
  24  -4  -3   62.89   19.70
 -24  -4   3   57.29   18.20
 -24   4   3   70.39   19.50
  24   4  -3   61.79   21.50
 -22  -4   3  239.88   25.30
  22  -4  -3  211.48   30.90
 -22  -4   3  222.18   28.40
 -22   4   3  182.68   28.80
  22   4  -3  243.28   34.20
 -22   4   3  164.58   26.20
  20  -4  -3  125.39   27.00
 -20  -4   3  163.38   19.70
 -20  -4   3  141.39   22.00
  20  -4  -3  154.68   19.80
 -20   4   3  175.48   24.20
  20   4  -3  164.28   33.90
 -20   4   3  167.18   26.10
 -18  -4   3  258.67   28.20
  18  -4  -3  285.77   26.80
 -18  -4   3  240.68   25.10
  18  -4  -3  294.67   34.00
 -18   4   3  271.37   33.00
  18   4  -3  230.08   33.80
 -18   4   3  255.27   29.20
 -16  -4   3    6.40    5.00
 -16  -4   3    1.50    4.80
  16  -4  -3   13.20    6.30
  16  -4  -3   -1.30    4.80
  16   4  -3   10.60    9.60
 -16   4   3   18.50   11.10
 -16   4   3   11.60    6.50
 -14  -4   3   19.50    7.20
  14  -4  -3   16.40    9.00
  14  -4  -3   10.80    5.30
 -14  -4   3    7.20    5.10
 -14   4   3   15.60    7.40
  14   4  -3    6.80    6.90
 -14   4   3   13.30    8.10
  12  -4  -3  948.31   62.09
  12  -4  -3  927.81   70.49
 -12  -4   3  954.80   63.09
 -12   4   3  957.20   70.99
 -12   4   3  941.41   65.89
  12   4  -3  861.81   71.39
  10  -4  -3   52.59   14.20
 -10  -4   3   59.49   11.50
  10  -4  -3   62.99   10.00
  10   4  -3   80.29   17.70
 -10   4   3   59.79   13.10
 -10   4   3   64.69   15.40
   8  -4  -3  123.09   13.70
   8  -4  -3  134.79   17.70
  -8  -4   3  143.29   15.40
  -8  -4   3   86.49   12.90
  -8   4   3  135.59   16.00
   8   4  -3  162.98   19.60
   8   4  -3  150.38   15.80
  -8   4   3  166.88   15.10
  -8   4   3  118.29   17.00
  -6  -4   3   38.70    8.90
   6  -4  -3   26.60    6.90
   6  -4  -3   27.40    8.90
  -6   4   3   45.40   11.20
   6   4  -3   41.60   10.90
   6   4  -3   30.10    7.70
  -6   4   3   52.49   11.50
  -6   4   3   29.70    7.50
  -4  -4   3   42.90    9.90
   4  -4  -3   43.60   10.20
  -4   4   3   54.19   11.40
  -4   4   3   51.39   11.00
   4   4  -3   42.00    9.20
  -4   4   3   22.80    6.80
   2  -4  -3  290.97   25.20
  -2  -4   3  236.38   23.10
   2  -4  -3  246.08   22.10
   2   4  -3  260.67   22.50
  -2   4   3  259.17   22.50
  -2   4   3  284.27   25.20
   2   4  -3  284.87   24.20
  -2   4   3  271.17   23.60
   0  -4  -3    3.30    4.30
   0  -4  -3    4.20    3.10
   0  -4   3   -0.40    2.80
   0   4  -3    6.30    3.50
   0   4   3   11.40    6.40
   0   4   3    3.40    4.00
   0   4  -3    7.80    5.10
   2  -4   3 1327.47   86.69
  -2  -4  -3 1320.67   87.09
  -2  -4  -3 1279.07   78.69
  -2   4  -3 1256.07   86.29
   2   4   3 1444.16   88.09
  -4  -4  -3  137.79   18.10
  -4  -4  -3  134.69    9.90
   4  -4   3  137.59   17.30
  -4   4  -3  131.29   17.50
   4   4   3  115.09   16.90
  -4   4  -3  148.29   11.00
   6  -4   3  419.36   36.50
  -6  -4  -3  406.86   37.80
  -6   4  -3  413.26   26.60
  -6   4  -3  464.35   38.80
   6   4   3  432.96   38.30
   8  -4   3   48.40   12.80
   8  -4   3   28.60    4.40
  -8  -4  -3   27.40   11.40
  -8   4  -3   31.90    4.80
  -8   4  -3   32.80   11.80
   8   4   3   35.20   11.50
  10  -4   3   53.79   15.20
  10  -4   3   85.89    8.80
 -10  -4  -3   75.99   18.20
 -10   4  -3   94.79   20.40
  10   4   3   77.59   19.20
 -12  -4  -3  464.15   45.00
  12  -4   3  442.36   42.40
  12   4   3  535.55   48.00
 -12   4  -3  471.25   46.10
  14  -4   3   20.70   10.20
 -14  -4  -3   15.50   10.20
 -14   4  -3    3.40    6.70
  14   4   3   -0.80    5.90
 -16  -4  -3  362.16   40.90
  16  -4   3  303.67   34.10
  16   4   3  276.07   36.10
 -16   4  -3  261.67   35.60
  18  -4   3   28.90   12.50
 -18  -4  -3   16.20   12.10
  18   4   3   16.10   10.70
 -18   4  -3    7.30    9.20
  20  -4   3   24.80   12.90
 -20  -4  -3   -0.30    8.10
 -20   4  -3    6.50   10.30
  20   4   3   30.70   15.80
 -22  -4  -3   25.70   16.30
  22  -4   3   16.90   11.80
 -22   4  -3   43.10   19.80
  22   4   3   34.70   17.00
  24  -4   3   41.90   17.20
 -24  -4  -3    3.60   12.50
 -24   4  -3   80.79   26.70
  24   4   3   47.70   21.50
  26  -4   3   62.99   21.70
 -26  -4  -3   56.59   23.40
  26   4   3   66.59   22.50
 -26   4  -3   55.09   26.60
  28  -4   3   30.20   19.20
 -28  -4  -3   29.50   17.90
  28   4   3   56.89   21.70
 -28   4  -3   29.50   18.40
 -30  -4  -3   16.80   18.60
  30   4   3   14.90   14.00
 -30   4  -3   37.70   21.80
 -32  -4  -3   23.70   26.00
  32   4   3   29.90   20.80
 -32   4  -3   -4.90   16.10
  35  -5  -3   20.90   16.60
  35   5  -3   18.10   19.50
 -35   5   3   15.30   15.00
  33  -5  -3   -3.20   12.90
  33   5  -3    8.00   14.20
 -33   5   3    3.60   14.90
 -31  -5   3   -2.10   10.10
  31  -5  -3   -4.00   12.00
 -31   5   3   -2.40   10.90
  31   5  -3   -0.60   11.70
  29  -5  -3   18.40   13.40
 -29  -5   3    0.50   10.00
 -29   5   3   -3.30    8.70
  29   5  -3    0.50    8.50
 -27  -5   3    3.60   11.30
  27  -5  -3   22.40   15.20
  27   5  -3    9.40   11.70
 -27   5   3    4.10    9.10
 -25  -5   3  161.18   30.40
  25  -5  -3   94.29   28.10
  25   5  -3  128.09   32.50
 -25   5   3  155.88   30.20
  23  -5  -3   17.40   12.50
 -23  -5   3   29.10   14.20
  23   5  -3   10.00   11.50
 -23   5   3   16.20   10.60
  21  -5  -3   -5.30    5.50
 -21  -5   3    2.90    5.70
  21   5  -3    6.40    9.10
 -21   5   3    2.80    6.70
 -19  -5   3   79.49   15.90
  19  -5  -3   41.50   15.50
 -19  -5   3   77.79   18.20
 -19   5   3   77.59   19.30
  19   5  -3  121.09   28.30
  17  -5  -3   -0.50    3.40
 -17  -5   3   -0.90    4.00
 -17  -5   3    5.50    5.60
  17  -5  -3   -4.30    5.40
 -17   5   3    1.50    5.50
  17   5  -3   -5.30    4.50
  15  -5  -3  243.38   23.00
  15  -5  -3  266.77   31.80
 -15  -5   3  223.98   23.10
 -15  -5   3  228.58   25.70
 -15   5   3  317.67   30.60
  15   5  -3  225.48   31.80
 -13  -5   3   37.20   11.40
  13  -5  -3   40.60    9.10
 -13  -5   3   37.60    9.30
  13  -5  -3   31.40   12.30
 -13   5   3   16.70    7.70
  13   5  -3   29.80   12.20
  11  -5  -3   92.29   12.40
 -11  -5   3  133.59   15.10
  11  -5  -3   91.19   20.30
 -11  -5   3   97.09   14.80
 -11   5   3  117.49   22.50
 -11   5   3  105.99   15.80
  11   5  -3  119.39   24.00
  -9  -5   3  327.77   27.20
  -9  -5   3  261.67   26.70
   9  -5  -3  307.27   25.20
   9  -5  -3  289.47   30.60
   9   5  -3  300.87   28.00
  -9   5   3  309.77   29.40
   9   5  -3  340.77   33.60
   7  -5  -3   82.09   11.10
  -7  -5   3   76.69   12.10
   7  -5  -3   65.49   14.80
  -7  -5   3   70.69   11.20
   7   5  -3   97.99   19.00
   7   5  -3   73.89   12.10
  -7   5   3   72.19   10.20
  -7   5   3   94.49   14.20
  -5  -5   3  737.83   48.20
   5  -5  -3  603.64   47.50
   5   5  -3  605.54   47.40
  -5   5   3  582.94   48.30
  -5   5   3  663.83   45.30
   3  -5  -3  110.49   14.90
  -3  -5   3   91.99   13.40
   3  -5  -3   89.59   13.00
  -3   5   3   71.69   13.80
   3   5  -3  105.89   14.60
   3   5  -3   85.49   13.20
  -3   5   3  129.59   16.30
   1  -5  -3   79.69   15.70
  -1  -5   3   74.49   14.90
   1  -5  -3   80.59   11.00
  -1   5   3   71.79   11.70
  -1   5   3   93.09   17.50
   1   5  -3   56.59   11.60
   1   5  -3   61.19   13.30
  -1  -5  -3   65.79    9.10
  -1  -5  -3   86.79   13.90
   1  -5   3   89.99   13.40
   1   5   3   77.89   12.50
  -1   5  -3   61.09   13.80
   1   5   3   56.29   14.10
  -1   5  -3   74.79    9.60
  -3  -5  -3    1.60    2.50
  -3  -5  -3    5.70    5.50
   3  -5   3    3.40    4.00
  -3   5  -3   -1.80    3.80
  -3   5  -3   -1.40    2.30
   3   5   3    0.10    4.20
   5  -5   3   56.19   14.20
  -5  -5  -3   42.50    5.00
  -5  -5  -3   48.40   13.20
   5   5   3   39.10   11.80
  -5   5  -3   56.89   15.00
  -7  -5  -3   46.40   14.00
   7  -5   3   93.69   18.90
   7   5   3  113.89   17.60
  -7   5  -3   93.49   18.80
   9  -5   3 1127.69   82.79
  -9  -5  -3 1253.67   86.19
  -9   5  -3 1198.78   85.79
   9   5   3 1045.50   83.59
  11  -5   3   -2.40    5.00
 -11  -5  -3   -5.80    4.20
  11   5   3    4.40    6.40
 -11   5  -3    8.90    7.90
 -13  -5  -3  107.19   24.10
  13  -5   3   70.49   18.60
 -13   5  -3  103.59   24.50
  13   5   3   99.39   23.40
  15  -5   3    3.00    6.60
 -15  -5  -3   -1.50    6.50
  15   5   3    3.10    7.70
 -15   5  -3    1.30    7.80
 -17  -5  -3   22.50   13.00
  17  -5   3   16.30   11.40
 -17   5  -3   -0.80    9.60
  17   5   3   38.50   16.00
  19  -5   3   48.30   16.10
 -19  -5  -3   23.40   13.60
  19   5   3   32.40   16.00
 -19   5  -3   32.80   17.00
 -21  -5  -3  -12.00    8.70
  21  -5   3    5.00    9.20
 -21   5  -3  -11.20    9.40
  21   5   3   -2.60    8.00
  23  -5   3   12.50   12.80
 -23  -5  -3   39.30   21.00
 -23   5  -3   16.60   16.20
  23   5   3   29.90   17.50
 -25  -5  -3   10.20   14.90
  25  -5   3    7.40   11.40
  25   5   3   23.80   16.60
 -25   5  -3    9.70   14.00
  27  -5   3    8.80   13.30
 -27  -5  -3   12.20   18.00
 -27   5  -3    0.20   12.10
  27   5   3   10.80   14.10
  29  -5   3    4.40   12.50
 -29  -5  -3   12.20   16.00
  29   5   3   17.20   14.80
 -29   5  -3    1.50   13.50
 -31  -5  -3    1.40   18.20
  31   5   3    9.90   15.60
 -31   5  -3   12.60   17.20
  34  -6  -3   57.09   24.00
  34   6  -3   39.90   22.30
 -34   6   3   58.29   24.40
  32  -6  -3   81.99   25.70
 -32   6   3   93.09   29.00
  32   6  -3   69.19   25.10
 -30  -6   3    2.30   13.40
  30  -6  -3   -6.40    9.30
  30   6  -3    2.60   12.60
 -30   6   3    6.00   10.90
  28  -6  -3  366.86   49.30
 -28  -6   3  439.86   51.29
 -28   6   3  459.75   51.39
  28   6  -3  475.25   57.49
 -26  -6   3  154.28   32.70
  26  -6  -3  150.68   34.70
  26   6  -3  203.28   44.20
 -26   6   3  186.68   30.30
 -24  -6   3  822.12   73.29
  24  -6  -3  907.01   78.89
  24   6  -3  902.31   83.69
 -24   6   3  880.81   75.49
  22  -6  -3  260.17   34.80
 -22  -6   3  223.68   29.90
  22   6  -3  228.78   36.00
 -22   6   3  169.48   28.40
 -20  -6   3  207.38   26.90
  20  -6  -3  200.28   30.00
  20   6  -3  142.59   33.50
 -20   6   3  163.88   26.60
 -18  -6   3  764.82   55.79
 -18  -6   3  753.12   60.69
  18  -6  -3  711.23   64.89
 -18   6   3  783.62   63.29
  18   6  -3  673.13   67.19
  16  -6  -3   80.29   21.50
 -16  -6   3   71.09   16.70
 -16  -6   3   89.29   16.20
 -16   6   3   70.89   17.80
  16   6  -3  114.79   27.10
  14  -6  -3  570.24   39.00
 -14  -6   3  492.15   43.70
  14  -6  -3  472.85   47.80
 -14  -6   3  486.55   39.80
  14   6  -3  538.35   51.29
 -14   6   3  461.85   44.80
 -12  -6   3   97.09   19.40
  12  -6  -3  140.19   26.20
 -12  -6   3  159.18   17.50
  12  -6  -3  157.18   15.90
  12   6  -3   99.79   23.00
 -12   6   3  116.59   18.30
 -10  -6   3   80.89   12.50
  10  -6  -3   78.09   11.20
 -10  -6   3   71.19   15.60
  10  -6  -3   70.29   16.80
  10   6  -3   62.19   15.00
  10   6  -3   77.99   19.30
 -10   6   3   75.89   16.80
  -8  -6   3 1581.04   95.89
   8  -6  -3 1318.97   91.69
   8  -6  -3 1449.85   99.49
  -8  -6   3 1503.75   97.69
   8   6  -3 1579.74   98.69
  -8   6   3 1445.96   99.79
  -8   6   3 1453.05   91.79
   8   6  -3 1471.25  102.29
   6  -6  -3  882.21   63.09
  -6  -6   3  810.52   60.09
  -6   6   3  888.41   64.89
  -6   6   3  846.02   57.99
   6   6  -3  858.21   64.79
   6   6  -3  855.41   62.39
   4  -6  -3 1553.14  107.79
  -4  -6   3 1723.23  108.89
  -4   6   3 1681.93  106.39
  -4   6   3 1575.74  110.49
   4   6  -3 1911.51  112.69
   4   6  -3 1727.63  110.39
   2  -6  -3  189.88   20.20
   2  -6  -3  129.09   20.40
  -2  -6   3  215.88   22.80
  -2   6   3  235.38   25.20
   2   6  -3  227.38   22.10
   2   6  -3  172.58   22.30
  -2   6   3  242.48   22.50
   0  -6  -3  311.37   33.00
   0  -6   3  360.46   33.40
   0  -6  -3  371.16   29.10
   0   6   3  351.96   32.40
   0   6  -3  359.96   28.70
   0   6   3  375.36   35.00
   0   6  -3  377.26   34.30
  -2  -6  -3  658.33   53.19
  -2  -6  -3  647.94   44.50
   2  -6   3  615.14   50.89
  -2   6  -3  681.13   43.40
  -2   6  -3  633.14   52.39
   2   6   3  672.93   52.09
  -4  -6  -3    2.60    3.00
   4  -6   3    0.10    4.20
  -4  -6  -3    6.70    7.10
   4   6   3    2.90    5.90
  -4   6  -3    5.10    5.20
  -4   6  -3    2.90    2.30
  -6  -6  -3  132.79   21.50
   6  -6   3  193.58   23.70
  -6   6  -3  159.98   22.90
   6   6   3  168.28   22.90
   8  -6   3  529.35   47.50
  -8  -6  -3  524.85   48.00
  -8   6  -3  555.54   49.30
   8   6   3  518.95   48.30
  10  -6   3   56.99   16.30
 -10  -6  -3  103.19   22.90
 -10   6  -3   68.09   19.10
  10   6   3   82.29   21.60
  12  -6   3  129.69   26.90
 -12  -6  -3  185.68   26.10
  12   6   3  142.49   29.50
 -12   6  -3  134.09   29.00
  14  -6   3    6.70    8.50
 -14  -6  -3    8.40    8.80
  14   6   3    5.70    8.80
 -14   6  -3    2.00    7.20
 -16  -6  -3   19.10   11.50
  16  -6   3   19.10   12.20
 -16   6  -3   -0.60    7.00
  16   6   3   18.40   13.10
 -18  -6  -3  833.52   79.59
  18  -6   3 1007.50   80.39
  18   6   3  904.91   82.39
 -18   6  -3 1024.20   84.49
 -20  -6  -3   -0.80   10.20
  20  -6   3   -4.20    7.90
  20   6   3    6.50   11.60
 -20   6  -3    0.70    9.30
 -22  -6  -3  300.17   42.80
  22  -6   3  276.97   39.50
  22   6   3  289.57   42.10
 -22   6  -3  292.67   42.30
 -24  -6  -3   16.40   16.40
  24  -6   3   16.10   16.00
 -24   6  -3   -8.90   10.80
  24   6   3    2.10   10.60
  26  -6   3  167.88   37.10
 -26  -6  -3  134.79   35.60
  26   6   3  160.88   37.50
 -26   6  -3  107.29   31.80
  28  -6   3  334.37   43.90
 -28  -6  -3  200.68   45.60
  28   6   3  290.27   45.40
 -28   6  -3  193.08   43.60
 -30  -6  -3   28.40   18.50
  30  -6   3   -2.00   13.10
  30   6   3   10.00   15.90
 -30   6  -3    0.10   16.80
  33  -7  -3    9.10   14.90
  33   7  -3   21.10   19.50
 -33   7   3   -4.60   14.00
  31  -7  -3   96.09   30.60
 -31   7   3  155.18   35.20
  31   7  -3  154.78   39.10
  29  -7  -3   36.70   18.10
 -29  -7   3   41.80   17.90
 -29   7   3   67.69   26.60
  29   7  -3   63.39   26.10
  27  -7  -3  336.07   46.50
 -27  -7   3  263.67   39.80
 -27   7   3  320.07   42.70
  27   7  -3  366.46   49.20
  25  -7  -3  347.27   46.50
 -25  -7   3  365.16   44.10
  25   7  -3  352.96   49.50
 -25   7   3  364.16   46.00
 -23  -7   3   62.89   20.00
  23  -7  -3   95.89   27.10
 -23   7   3   49.20   19.20
  23   7  -3   92.79   28.50
 -21  -7   3  415.96   45.40
  21  -7  -3  503.95   52.79
 -21   7   3  465.45   47.90
  21   7  -3  465.45   54.29
  19  -7  -3  192.48   37.90
 -19  -7   3  203.58   28.40
  19   7  -3  196.78   39.10
 -19   7   3  201.18   29.50
 -17  -7   3   -3.90    6.50
  17  -7  -3    4.60    7.70
  17   7  -3   -0.30    7.40
 -17   7   3   -1.80    5.80
 -15  -7   3  652.43   55.29
 -15  -7   3  634.44   49.30
  15  -7  -3  635.94   58.99
  15   7  -3  637.14   61.39
 -15   7   3  711.63   58.09
 -13  -7   3   78.89   18.50
 -13  -7   3   87.99   13.90
  13  -7  -3   89.09   22.40
  13   7  -3   94.99   24.50
 -13   7   3   95.79   21.70
  11  -7  -3  347.57   38.30
  11  -7  -3  417.06   32.00
 -11  -7   3  407.96   34.20
 -11  -7   3  404.16   37.70
  11   7  -3  311.87   38.80
 -11   7   3  389.26   38.70
  -9  -7   3  328.17   29.60
  -9  -7   3  297.07   31.40
   9  -7  -3  333.77   34.30
   9  -7  -3  326.57   26.90
   9   7  -3  292.87   31.20
  -9   7   3  270.27   25.20
   9   7  -3  309.67   34.60
  -9   7   3  356.36   35.30
   7  -7  -3  251.97   26.60
  -7  -7   3  182.68   23.70
  -7  -7   3  200.78   22.40
   7   7  -3  165.58   22.60
   7   7  -3  203.58   25.80
  -7   7   3  186.28   19.50
  -7   7   3  169.88   24.40
   5  -7  -3 2063.29  133.79
  -5  -7   3 2240.68  133.99
   5   7  -3 2078.29  134.99
  -5   7   3 1987.70  129.19
   5   7  -3 2129.09  136.39
  -5   7   3 2077.99  137.69
   3  -7  -3   57.29   13.70
   3  -7  -3   44.60   13.60
  -3  -7   3   52.49   14.40
   3   7  -3   68.69   14.00
  -3   7   3   92.69   19.00
   3   7  -3   94.69   20.10
  -3   7   3   77.39   15.40
   1  -7  -3  885.01   60.19
  -1  -7   3  793.52   63.09
   1  -7  -3  746.03   64.39
  -1   7   3  818.42   61.89
   1   7  -3  931.41   67.79
  -1   7   3  898.51   67.19
   1   7  -3  902.51   59.79
  -1  -7  -3  426.56   32.40
  -1  -7  -3  415.06   39.50
   1  -7   3  401.26   37.10
  -1   7  -3  409.76   30.20
   1   7   3  341.37   37.30
  -1   7  -3  373.86   37.40
   1   7   3  357.26   35.10
   3  -7   3  248.58   28.10
  -3  -7  -3  195.28   27.50
  -3  -7  -3  248.78   21.80
  -3   7  -3  270.47   19.20
  -3   7  -3  253.17   29.20
   3   7   3  225.78   27.40
  -5  -7  -3 1938.21  128.19
   5  -7   3 1944.91  126.69
  -5   7  -3 1831.22  127.19
   5   7   3 1808.22  126.09
  -7  -7  -3   -2.40    6.80
   7  -7   3    8.90    8.00
   7   7   3    1.00    6.20
  -7   7  -3   23.50   10.60
  -9  -7  -3 1236.28   92.19
   9  -7   3 1239.68   91.49
  -9   7  -3 1232.58   93.09
   9   7   3 1183.18   91.89
  11  -7   3    6.20    7.50
 -11  -7  -3    1.70    6.00
  11   7   3   -1.70    7.00
 -11   7  -3    9.00    8.10
  13  -7   3  567.24   55.29
 -13  -7  -3  640.74   58.39
 -13   7  -3  637.44   58.79
  13   7   3  551.64   57.19
 -15  -7  -3  236.18   34.50
  15  -7   3  214.28   31.60
 -15   7  -3  250.57   34.80
  15   7   3  229.48   34.30
  17  -7   3   38.80   16.20
 -17  -7  -3   23.50   16.40
  17   7   3   62.59   22.50
 -17   7  -3   34.70   16.10
  19  -7   3  322.17   42.30
 -19  -7  -3  309.57   43.00
 -19   7  -3  489.55   52.29
  19   7   3  335.77   45.40
  21  -7   3   50.49   19.00
 -21  -7  -3   49.40   22.50
  21   7   3   63.99   23.50
 -21   7  -3   24.70   14.90
 -23  -7  -3  132.19   35.50
  23  -7   3  117.89   32.30
 -23   7  -3  145.09   34.40
  23   7   3  138.89   35.10
  25  -7   3  202.48   40.60
 -25  -7  -3  149.49   37.80
 -25   7  -3   77.19   28.60
  25   7   3  143.79   36.60
 -27  -7  -3   20.50   23.90
  27  -7   3    1.80   13.90
  27   7   3   37.30   20.90
 -27   7  -3   40.70   23.60
 -29  -7  -3   54.19   26.20
  29  -7   3   65.19   26.10
 -29   7  -3   71.79   32.40
  29   7   3  119.09   34.00
  32  -8  -3   13.70   17.70
  32   8  -3   47.30   26.30
 -32   8   3   20.80   19.90
 -30  -8   3  -14.70   13.70
  30  -8  -3   -9.10   11.50
  30   8  -3    7.80   13.70
 -30   8   3   -7.50   14.20
  28  -8  -3  392.36   50.29
 -28  -8   3  317.77   45.40
 -28   8   3  317.87   45.10
  28   8  -3  277.77   55.89
 -26  -8   3   -9.10   10.20
  26  -8  -3   18.20   14.90
 -26   8   3    6.90   10.70
  26   8  -3   -3.70    9.40
  24  -8  -3  209.88   42.00
 -24  -8   3  297.57   39.10
 -24   8   3  242.98   36.10
  24   8  -3  150.28   38.90
  22  -8  -3  115.59   30.90
 -22  -8   3  128.39   27.90
  22   8  -3  130.99   33.80
 -22   8   3  185.68   29.50
  20  -8  -3  106.89   27.50
 -20  -8   3   99.39   23.80
 -20   8   3   95.29   24.50
  20   8  -3   93.09   27.60
 -18  -8   3  458.65   47.90
  18  -8  -3  465.85   52.49
 -18   8   3  538.95   51.89
  18   8  -3  564.24   57.79
  16  -8  -3  160.08   33.30
 -16  -8   3  182.08   26.00
  16   8  -3  199.88   38.00
 -16   8   3  150.08   30.20
 -14  -8   3  702.93   58.39
  14  -8  -3  674.43   61.69
 -14  -8   3  651.33   51.39
  14   8  -3  655.83   63.39
 -14   8   3  732.53   61.49
  12  -8  -3   67.29   19.10
 -12  -8   3  125.89   17.60
 -12  -8   3  157.38   22.20
 -12   8   3  130.99   26.60
  12   8  -3  117.09   26.00
 -10  -8   3  172.98   20.50
 -10  -8   3  142.39   21.70
  10  -8  -3  186.48   25.60
 -10   8   3  137.79   22.60
  10   8  -3  100.19   22.90
 -10   8   3  146.19   18.30
  10   8  -3  159.48   23.00
  -8  -8   3  177.88   24.40
  -8  -8   3  234.28   24.50
   8  -8  -3  201.08   21.80
   8  -8  -3  215.58   27.40
  -8   8   3  178.98   19.90
   8   8  -3  196.28   25.60
   8   8  -3  204.28   27.20
  -8   8   3  190.28   26.70
  -6  -8   3    1.50    5.50
   6  -8  -3   -2.40    6.60
  -6  -8   3    9.00    7.00
  -6   8   3    0.60    4.20
  -6   8   3    0.20    6.20
   6   8  -3    3.70    6.00
   6   8  -3   13.60    8.80
   4  -8  -3  302.27   29.30
  -4  -8   3  223.38   27.00
   4   8  -3  330.87   30.30
   4   8  -3  284.77   32.20
  -4   8   3  246.18   26.10
  -4   8   3  244.78   30.70
  -2  -8   3  127.89   20.70
   2  -8  -3  180.38   25.60
   2  -8  -3  201.18   22.50
  -2   8   3  175.08   25.20
   2   8  -3  214.88   27.10
   2   8  -3  230.38   22.70
   0  -8  -3  192.78   26.30
   0  -8  -3  207.48   22.10
   0  -8   3  179.28   24.30
   0   8  -3  218.38   28.10
   0   8  -3  173.48   19.50
   0   8   3  246.88   29.50
   0   8   3  192.78   24.10
  -2  -8  -3  111.09   15.00
   2  -8   3   91.89   20.20
  -2  -8  -3  137.69   21.70
   2   8   3   99.19   20.60
   2   8   3  132.99   26.00
  -2   8  -3  105.99   21.80
  -4  -8  -3   73.19   19.20
   4  -8   3   81.19   19.40
  -4   8  -3   77.59   20.00
   4   8   3   52.79   15.80
  -6  -8  -3   56.49   16.80
   6  -8   3   36.90   14.20
   6   8   3   56.79   16.70
  -6   8  -3   40.20   16.00
   8  -8   3  246.98   32.70
  -8  -8  -3  280.77   35.30
  -8   8  -3  317.47   36.70
   8   8   3  264.27   33.70
 -10  -8  -3    8.70    8.80
  10  -8   3   -1.70    6.30
  10   8   3   10.90    9.90
 -10   8  -3    8.30    8.60
  12  -8   3  270.07   35.00
 -12  -8  -3  262.07   35.20
  12   8   3  332.97   39.30
 -12   8  -3  179.58   37.40
  14  -8   3  140.29   30.40
 -14  -8  -3  143.09   31.30
  14   8   3  156.98   34.60
 -14   8  -3  151.08   32.30
 -16  -8  -3   18.00   13.00
  16  -8   3   55.99   19.90
  16   8   3   34.30   18.20
 -16   8  -3   23.20   13.10
 -18  -8  -3  365.46   46.00
  18  -8   3  369.96   44.20
 -18   8  -3  250.17   39.40
  18   8   3  323.97   44.80
  20  -8   3   11.10   11.40
 -20  -8  -3    2.90   11.60
 -20   8  -3    0.30   10.70
  20   8   3   -5.00    8.20
 -22  -8  -3  133.89   37.40
  22  -8   3  128.99   31.50
  22   8   3  250.77   47.40
 -22   8  -3  162.98   39.50
 -24  -8  -3   -5.90   17.60
  24  -8   3    5.10   13.10
 -24   8  -3   -1.00   14.30
  24   8   3   -1.50   11.90
  26  -8   3   71.39   23.60
 -26  -8  -3  131.79   36.10
 -26   8  -3   84.79   29.60
  26   8   3  115.39   33.80
 -28  -8  -3   59.09   31.50
  28  -8   3   74.09   26.90
 -28   8  -3   87.39   32.20
  28   8   3   70.39   28.40
  31  -9  -3    1.60   14.90
  31   9  -3   -1.60   19.70
 -31   9   3    5.80   13.90
 -29  -9   3    3.60   15.10
  29  -9  -3    3.30   14.70
 -29   9   3   -1.80   13.10
  29   9  -3    6.60   17.80
 -27  -9   3   14.00   16.10
  27  -9  -3   12.70   17.30
 -27   9   3   28.60   19.80
  27   9  -3   18.30   19.70
  25  -9  -3    2.20   13.30
 -25  -9   3   11.50   14.50
 -25   9   3   12.30   13.10
  25   9  -3    7.80   14.60
 -23  -9   3   11.80   12.80
  23  -9  -3    2.60   11.00
 -23   9   3   -2.90    9.80
  23   9  -3    5.50   11.60
  21  -9  -3  -10.20   10.50
 -21  -9   3   -5.20    8.40
  21   9  -3   -5.80    9.70
 -21   9   3   -6.00    8.90
 -19  -9   3    1.30   10.50
  19  -9  -3   -5.60    9.10
  19   9  -3  -15.20   10.10
 -19   9   3    1.90    7.20
  17  -9  -3   17.70   13.50
 -17  -9   3   15.40   11.50
  17   9  -3   12.00   12.20
 -17   9   3   12.20   10.60
 -15  -9   3   81.89   21.50
  15  -9  -3   87.89   24.30
  15   9  -3  126.19   28.40
 -15   9   3  111.99   25.80
  13  -9  -3   21.00   13.30
 -13  -9   3   17.80   10.50
 -13   9   3   16.20   12.80
  13   9  -3   34.20   15.30
 -11  -9   3   75.59   20.20
  11  -9  -3   36.70   15.30
 -11  -9   3   69.29   15.90
 -11   9   3  104.29   25.10
  11   9  -3   84.19   21.50
  11   9  -3   59.79   18.10
  -9  -9   3    7.70    7.00
   9  -9  -3   19.10   10.80
  -9  -9   3   -4.20    5.00
  -9   9   3    7.20    9.00
   9   9  -3    4.00    7.80
   9   9  -3    8.50    8.80
  -7  -9   3    6.10    8.20
  -7  -9   3   -0.40    5.60
   7  -9  -3    2.10    5.50
   7   9  -3    2.70    6.40
   7   9  -3   -6.50    4.90
  -7   9   3    6.10    7.30
  -7   9   3    1.00    5.20
  -5  -9   3  191.18   24.10
   5  -9  -3  145.59   22.10
  -5   9   3  149.29   24.80
   5   9  -3  202.28   24.70
  -5   9   3  176.58   21.30
   5   9  -3  162.48   30.40
  -3  -9   3  160.08   23.40
   3  -9  -3  222.68   24.90
   3  -9  -3  154.28   25.10
  -3   9   3  149.88   29.80
  -3   9   3  152.78   21.30
   3   9  -3  195.48   27.60
   3   9  -3  170.98   22.10
   1  -9  -3   79.29   20.80
  -1  -9   3   67.39   18.10
   1  -9  -3   41.40   11.90
   1   9  -3   90.19   22.00
  -1   9   3   58.49   16.70
   1  -9   3   11.20    8.10
  -1  -9  -3    8.40    9.20
  -1  -9  -3    7.10    7.00
  -1   9  -3   18.10   12.20
   1   9   3    7.40    9.20
   1   9   3    2.40    8.60
  -3  -9  -3    6.80    8.40
   3  -9   3   13.20    7.60
  -3   9  -3    3.90    7.20
   3   9   3    4.00    8.00
   3   9   3   21.40   11.20
   5  -9   3  124.59   25.40
  -5  -9  -3  143.79   30.50
   5   9   3  107.39   25.10
  -5   9  -3  175.08   26.30
  -7  -9  -3   -0.10    7.60
   7  -9   3   10.50    9.10
  -7   9  -3    6.40    7.80
   7   9   3   17.20   11.20
  -9  -9  -3  161.78   31.70
   9  -9   3  155.68   33.20
  -9   9  -3  204.78   37.40
   9   9   3  177.98   35.40
 -11  -9  -3   -4.90    8.10
  11  -9   3   -5.80    6.90
 -11   9  -3    7.10   10.70
  11   9   3   -5.60    9.00
  13  -9   3   25.90   13.30
 -13  -9  -3   12.10   12.00
 -13   9  -3   19.50   13.70
  13   9   3    9.90   11.30
  15  -9   3   19.60   14.00
 -15  -9  -3   38.20   17.60
 -15   9  -3   32.10   17.40
  15   9   3   24.10   15.90
 -17  -9  -3   11.60   11.30
  17  -9   3    6.00   11.10
 -17   9  -3    4.10   14.20
  17   9   3    3.30    9.80
  19  -9   3   -8.70    9.30
 -19  -9  -3   27.80   19.80
 -19   9  -3    2.50   12.30
  19   9   3    5.80   11.40
 -21  -9  -3   -8.70   12.10
  21  -9   3    0.50   10.80
 -21   9  -3   -7.00   11.80
  21   9   3  -11.20   10.50
 -23  -9  -3    6.90   19.10
  23  -9   3   -3.10   14.90
 -23   9  -3   -1.20   16.40
  23   9   3   -3.50   14.10
 -25  -9  -3   -9.90   17.10
  25  -9   3   -7.50   13.10
 -25   9  -3   -7.50   12.20
  25   9   3   -2.30   15.00
 -30  10   3   10.60   17.60
 -28 -10   3   -9.60   14.80
  28 -10  -3    9.70   16.40
  28  10  -3    4.90   16.30
 -28  10   3  -15.40   11.50
  26 -10  -3   37.40   21.40
 -26 -10   3   51.29   23.50
  26  10  -3   13.80   19.00
 -26  10   3   43.60   21.30
 -24 -10   3   13.70   12.20
  24 -10  -3   -2.30   13.60
  24  10  -3   14.30   19.20
 -24  10   3   33.70   19.20
  22 -10  -3   72.29   25.10
 -22 -10   3   29.80   17.10
  22  10  -3   73.89   25.50
 -22  10   3   88.89   25.80
  20 -10  -3   13.70   13.80
 -20 -10   3    3.40   11.90
 -20  10   3   -7.30    8.60
  20  10  -3    5.90   11.60
 -18 -10   3   79.59   22.00
  18 -10  -3  158.68   34.80
  18  10  -3  101.59   30.90
 -18  10   3  203.68   37.90
 -16 -10   3    9.30   10.90
  16 -10  -3    2.90   10.80
 -16  10   3   20.20   12.90
  16  10  -3   12.40   13.40
  14 -10  -3   49.30   17.70
 -14 -10   3   38.70   15.90
  14  10  -3   17.30   12.90
 -14  10   3   35.60   18.00
  12 -10  -3   79.29   21.50
 -12 -10   3   60.79   19.90
  12  10  -3   37.50   15.70
 -12  10   3   71.09   22.60
 -10 -10   3   12.30   10.20
 -10 -10   3   34.70   14.50
  10 -10  -3   23.80   12.10
  10  10  -3   16.60   11.60
  10  10  -3   19.00   11.50
 -10  10   3    0.70    8.50
  -8 -10   3   86.79   19.20
   8 -10  -3  110.29   24.90
  -8 -10   3   45.00   18.10
   8  10  -3   35.30   15.10
  -8  10   3   98.79   25.10
   8  10  -3   -4.00    6.90
  -6 -10   3   39.80   16.10
  -6 -10   3   45.00   15.30
   6 -10  -3   29.80   12.10
   6  10  -3   69.19   18.20
  -6  10   3   42.40   16.50
   6  10  -3   40.50   15.30
   4 -10  -3   80.59   23.20
  -4 -10   3   94.79   21.90
   4 -10  -3  118.59   23.20
  -4  10   3  159.28   20.40
   4  10  -3  100.69   24.50
  -4  10   3  116.49   27.00
   2 -10  -3    8.00    8.80
   2 -10  -3    1.20    6.50
  -2 -10   3    4.40    6.10
   2  10  -3   13.20   11.40
  -2  10   3   14.40    9.00
  -2  10   3   14.60   10.60
   0 -10  -3   84.39   23.10
   0 -10   3  119.39   24.90
   0  10   3   21.30   10.70
   0  10  -3   62.89   20.50
   0  10   3   58.79   19.30
  -2 -10  -3    0.70    8.20
   2 -10   3   -1.80    6.80
   2  10   3    7.30    7.70
   2  10   3   13.00   10.40
  -2  10  -3   17.50   13.50
   4 -10   3    8.10    7.50
  -4 -10  -3    2.20    9.00
   4  10   3    4.00    9.30
  -4  10  -3   -1.10    7.00
   6 -10   3   -1.80    6.60
  -6 -10  -3    7.90    9.20
  -6  10  -3   -4.50    6.80
   6  10   3    4.00    9.70
   8 -10   3   36.30   16.50
  -8 -10  -3    5.20   11.40
  -8  10  -3   22.10   13.50
   8  10   3   47.10   20.00
  10 -10   3   -9.20    7.00
 -10 -10  -3   -4.60    9.80
  10  10   3  -12.90    8.00
 -10  10  -3   -0.60    7.40
 -12 -10  -3   41.40   18.30
  12 -10   3   84.99   25.00
 -12  10  -3   48.20   20.40
  12  10   3   79.99   26.70
  14 -10   3   12.80   12.20
 -14 -10  -3    4.50   13.10
  14  10   3    0.10    9.00
 -14  10  -3   34.30   16.80
  16 -10   3    6.60   12.70
 -16 -10  -3   14.10   13.90
 -16  10  -3   13.70   12.40
  16  10   3   14.10   15.40
 -18 -10  -3   11.50   14.10
  18 -10   3   15.80   13.10
 -18  10  -3   11.00   13.30
  18  10   3   10.40   13.90
 -20 -10  -3    0.30   13.00
  20 -10   3   17.00   12.60
  20  10   3   -2.40   13.00
 -20  10  -3   -0.90   10.50
 -22 -10  -3    5.90   16.60
  22 -10   3   68.49   26.30
 -22  10  -3   16.50   18.10
  22  10   3   40.00   22.20
 -24 -10  -3   11.40   19.70
  24 -10   3   -5.00   12.70
 -24  10  -3   -6.70   13.30
  24  10   3    9.40   17.80
 -27 -11   3   34.80   21.40
  27 -11  -3   45.70   23.50
  27  11  -3   30.60   20.70
 -27  11   3   37.10   18.90
 -25 -11   3  143.49   33.70
  25 -11  -3  141.39   36.70
  25  11  -3  136.89   40.70
 -25  11   3  142.29   37.40
 -23 -11   3    6.50   15.20
  23 -11  -3   -0.30   13.60
  23  11  -3  -17.30   12.00
 -23  11   3   -6.50   12.10
 -21 -11   3  180.78   33.80
  21 -11  -3  168.68   38.70
 -21  11   3   54.49   22.20
  21  11  -3   67.69   26.30
  19 -11  -3   46.80   21.00
 -19 -11   3   50.29   20.00
 -19  11   3   82.99   25.90
  19  11  -3   46.60   23.60
  17 -11  -3   43.60   19.50
 -17 -11   3   68.09   22.60
  17  11  -3   29.30   18.90
 -17  11   3   59.49   23.20
  15 -11  -3  295.17   39.80
 -15 -11   3  278.57   37.50
 -15  11   3  278.97   40.90
  15  11  -3  259.07   40.30
  13 -11  -3   52.59   21.10
 -13 -11   3   32.70   16.80
  13  11  -3   36.50   17.50
 -13  11   3   48.40   19.60
 -11 -11   3  421.96   46.40
  11 -11  -3  355.36   43.20
  11  11  -3  363.56   45.20
  11  11  -3  430.96   47.50
 -11  11   3  398.46   48.40
   9 -11  -3  495.25   50.99
  -9 -11   3  525.35   53.99
   9  11  -3  517.05   52.29
  -9  11   3  572.14   58.39
   9  11  -3  546.35   54.89
  -7 -11   3  105.59   23.00
   7 -11  -3   70.59   19.70
  -7 -11   3  143.59   30.20
   7  11  -3  115.59   28.10
   7  11  -3   86.89   31.60
  -7  11   3   56.89   19.70
   5 -11  -3  582.04   59.49
  -5 -11   3  575.14   58.49
  -5 -11   3  646.24   55.59
   5 -11  -3  574.24   53.99
   5  11  -3  551.24   57.79
  -5  11   3  682.03   63.59
   3 -11  -3   16.70   12.00
  -3 -11   3    9.60    9.20
   3 -11  -3   23.40   11.20
  -3  11   3    7.30    8.50
   3  11  -3    2.00    7.00
   1 -11  -3  347.97   44.80
  -1 -11   3  405.06   42.50
  -1  11   3  357.86   38.00
   1  11  -3  393.96   46.30
  -1  11   3  392.16   46.60
  -1 -11  -3  254.97   36.40
   1 -11   3  243.88   32.40
  -1  11  -3  243.38   35.60
   1  11   3  231.08   35.50
   1  11   3  170.78   26.70
  -3 -11  -3   89.89   24.90
   3 -11   3  117.99   28.30
   3  11   3   93.09   23.10
  -3  11  -3   95.99   26.40
   3  11   3   98.79   27.10
   5 -11   3  244.18   33.20
  -5 -11  -3  200.98   39.20
  -5  11  -3  228.58   35.30
   5  11   3  205.08   31.10
  -7 -11  -3    9.60   12.80
   7 -11   3    1.60    9.30
   7  11   3    0.70   10.90
  -7  11  -3  -13.80    7.10
  -9 -11  -3  628.64   64.59
   9 -11   3  491.45   56.29
  -9  11  -3  673.03   64.79
   9  11   3  587.94   60.59
 -11 -11  -3   67.29   24.30
  11 -11   3   82.09   25.80
 -11  11  -3   82.69   25.40
  11  11   3   48.90   20.40
 -13 -11  -3   64.99   25.10
  13 -11   3   45.50   19.00
 -13  11  -3   35.80   17.90
  13  11   3   25.50   18.00
 -15 -11  -3  114.29   31.60
  15 -11   3  142.59   33.30
  15  11   3  166.68   40.90
 -15  11  -3  123.89   33.60
 -17 -11  -3    9.10   14.70
  17 -11   3   18.80   17.00
  17  11   3   30.50   20.10
 -17  11  -3   10.40   13.70
 -19 -11  -3  171.08   38.50
  19 -11   3  110.09   33.90
  19  11   3  143.29   37.00
 -19  11  -3  143.29   37.60
 -21 -11  -3   33.80   23.40
  21 -11   3   79.79   30.20
  21  11   3   66.39   25.20
 -21  11  -3   48.80   26.30
 -24 -12   3  221.88   43.00
  24 -12  -3  106.69   35.40
 -24  12   3  236.48   49.60
  24  12  -3  177.18   44.30
  22 -12  -3  359.46   53.19
 -22 -12   3  394.76   52.29
  22  12  -3  376.16   55.79
 -22  12   3  447.46   55.69
  20 -12  -3   16.70   17.20
 -20 -12   3   18.70   15.80
 -20  12   3   19.40   18.90
  20  12  -3    3.70   17.40
  18 -12  -3  444.16   55.19
 -18 -12   3  395.46   50.59
  18  12  -3  418.36   56.29
 -18  12   3  579.24   62.49
 -16 -12   3    7.10   11.80
  16 -12  -3   18.50   15.50
  16  12  -3    0.50   15.90
 -16  12   3   -2.40   12.70
  14 -12  -3  465.35   51.49
 -14 -12   3  442.56   51.19
  14  12  -3  399.56   51.19
 -14  12   3  364.76   50.29
  12 -12  -3  370.06   45.80
 -12 -12   3  343.37   45.40
 -12  12   3  304.67   45.90
  12  12  -3  456.75   49.60
 -10 -12   3   38.10   18.90
  10 -12  -3   62.19   20.40
 -10  12   3   22.80   15.70
  10  12  -3   36.70   15.90
  -8 -12   3  563.34   61.29
   8 -12  -3  610.54   59.09
   8  12  -3  647.44   63.59
  -8  12   3  673.63   66.39
   6 -12  -3  -10.90    9.40
  -6 -12   3    1.60    9.80
   6 -12  -3    5.90   10.70
  -6 -12   3    0.10    9.30
   6  12  -3   -6.50    8.90
  -6  12   3   -3.80    6.90
   4 -12  -3  366.46   48.40
  -4 -12   3  421.06   49.10
  -4 -12   3  398.36   43.20
   4  12  -3  385.86   46.80
  -4  12   3  380.66   48.30
   2 -12  -3  211.68   37.70
  -2 -12   3  448.76   45.00
  -2  12   3  338.67   45.20
   2  12  -3  402.96   46.10
   0 -12  -3   11.50   12.20
   0 -12   3   17.60   11.80
   0  12  -3   10.10   12.20
   0  12   3   -0.10   10.60
  -2 -12  -3  147.19   32.60
   2 -12   3  171.48   34.80
  -2  12  -3  156.68   35.20
   2  12   3  169.68   27.20
   2  12   3  154.88   36.50
   4 -12   3   -3.40    9.10
  -4 -12  -3   24.90   16.20
  -4  12  -3   12.80   13.30
   4  12   3   -1.00    9.70
  -6 -12  -3  198.58   40.80
   6 -12   3  313.97   39.60
   6  12   3  240.78   35.70
  -6  12  -3  222.48   44.10
   8 -12   3  380.16   46.20
  -8 -12  -3  355.06   47.90
  -8  12  -3  357.66   47.90
   8  12   3  378.26   47.30
  10 -12   3    7.50   11.80
 -10 -12  -3   -5.20   10.90
 -10  12  -3   -6.90    9.40
  10  12   3    7.70   13.70
 -12 -12  -3  179.78   40.60
  12 -12   3  317.57   42.20
  12  12   3  203.08   40.60
 -12  12  -3  259.77   42.30
 -14 -12  -3   56.89   26.30
  14 -12   3   29.50   18.00
 -14  12  -3   20.50   17.10
  14  12   3   61.19   24.20
  16 -12   3   76.79   27.60
 -16 -12  -3   66.89   26.30
 -16  12  -3   67.29   23.20
  16  12   3   42.20   21.00
  18 -12   3  143.09   35.40
 -18 -12  -3  173.68   39.30
  18  12   3   86.49   29.70
 -18  12  -3  115.09   33.30
  20 -12   3    3.10   14.30
 -20  12  -3   -5.80   16.30
  20  12   3   -3.30   18.10
  21 -13  -3   26.70   18.20
 -21 -13   3   21.30   22.00
  21  13  -3    9.80   20.30
 -21  13   3    6.30   15.20
  19 -13  -3    8.90   13.90
 -19 -13   3    9.20   16.40
 -19  13   3    9.60   18.10
  19  13  -3   22.70   19.50
  17 -13  -3   17.70   17.30
 -17 -13   3    6.40   16.20
  17  13  -3   34.70   21.50
 -17  13   3   17.90   18.80
 -15 -13   3  154.48   33.70
  15 -13  -3  201.88   40.80
  15  13  -3  148.79   39.00
 -15  13   3  242.78   47.50
 -13 -13   3   -2.80   13.70
  13 -13  -3   -1.30   13.60
 -13  13   3   13.50   14.90
  11 -13  -3  100.69   29.50
 -11 -13   3   80.09   26.10
  11  13  -3  112.49   29.70
 -11  13   3   75.09   26.20
   9 -13  -3   45.60   19.20
  -9 -13   3   44.40   20.10
  -9  13   3   37.70   20.50
   9  13  -3   20.60   15.80
  -7 -13   3  158.88   36.50
   7 -13  -3  131.09   29.50
   7 -13  -3  149.39   37.60
   7  13  -3  243.18   45.50
  -7  13   3  230.48   44.40
  -5 -13   3  306.27   42.10
   5 -13  -3  241.58   45.70
   5  13  -3  320.77   43.70
  -5  13   3  249.78   41.20
   3 -13  -3    0.90    9.30
  -3 -13   3   -9.40   10.70
  -3 -13   3   -2.40    9.90
   3  13  -3    9.20   11.10
  -3  13   3   -1.40   11.00
  -1 -13   3  264.97   36.80
   1 -13  -3  298.27   42.90
   1  13  -3  156.08   35.60
  -1  13   3  240.88   48.40
   1 -13   3   96.59   26.70
  -1 -13  -3   65.19   25.30
   1  13   3   34.60   19.50
  -1  13  -3   38.90   18.20
  -3 -13  -3    7.30   12.70
   3 -13   3   17.70   14.10
  -3  13  -3    7.20   13.00
   5 -13   3  164.58   34.70
  -5 -13  -3   79.99   26.90
  -5  13  -3  101.99   29.60
   7 -13   3    5.90   12.60
  -7 -13  -3    9.70   13.40
  -7  13  -3   -1.70   12.60
   7  13   3    2.40   12.60
  -9 -13  -3  166.78   38.60
   9 -13   3  192.68   38.20
  -9  13  -3  190.38   40.90
   9  13   3  103.29   29.30
 -11 -13  -3   -5.70   13.20
  11 -13   3   33.50   16.30
  11  13   3  -12.60   13.10
 -11  13  -3   18.50   17.80
 -13 -13  -3   -2.90   14.30
  13 -13   3   26.40   19.40
 -13  13  -3   18.10   18.10
  13  13   3   16.60   18.10
 -15 -13  -3   73.49   24.80
  15 -13   3   62.29   23.80
  15  13   3   36.90   24.20
 -15  13  -3   44.10   23.20
 -18  14   3    8.00   17.10
 -16 -14   3    0.40   17.20
  16 -14  -3    9.60   17.00
 -16  14   3   12.10   14.60
 -14 -14   3   11.30   15.40
  14 -14  -3    8.60   12.70
 -14  14   3    4.20   15.80
  12 -14  -3   18.40   16.10
 -12 -14   3   19.90   16.80
 -12  14   3  -10.80   11.60
 -10 -14   3   17.60   15.70
  10 -14  -3   -0.40   13.20
  10  14  -3  -14.50    9.90
 -10  14   3   -7.00   14.60
   8 -14  -3    3.30   14.60
  -8 -14   3   20.40   17.00
   8  14  -3   -6.30   12.30
  -8  14   3   11.30   14.90
   6 -14  -3    3.90   12.70
  -6 -14   3    2.70   13.40
  -6  14   3    8.60   16.60
   6  14  -3   -2.10   11.30
   4 -14  -3  -16.00   10.10
  -4 -14   3   -8.10   11.90
   4  14  -3   -3.50   11.90
  -4  14   3   -3.80   12.10
  -2 -14   3   -4.90   12.60
  -2 -14   3    9.50   15.90
   2 -14  -3   -0.60   11.50
   2  14  -3    9.10   13.30
  -2  14   3    5.90   12.90
   0 -14  -3    1.60   13.80
   0 -14   3  -12.50    8.20
   0  14  -3    4.80   12.20
   0  14   3   18.50   17.40
   2 -14   3   -7.10    9.60
  -2 -14  -3   11.60   14.30
   2  14   3    8.80   15.40
  -2  14  -3   -4.80   11.30
   4 -14   3   11.00   13.70
  -4 -14  -3    2.70   13.90
  -4  14  -3   -3.20   11.80
  -6 -14  -3   -3.70   12.80
   6 -14   3   -6.70   10.10
  -6  14  -3    1.10   13.80
  -8 -14  -3   19.80   17.50
   8 -14   3    7.10   12.30
  -8  14  -3    5.90   16.80
 -10 -14  -3   12.20   18.30
  10 -14   3    7.60   13.70
 -10  14  -3   -6.60   13.00
  10  14   3    1.90   16.10
  12 -14   3   16.20   16.20
 -12 -14  -3   -5.00   15.90
 -12  14  -3   -4.10   12.00
  12  14   3   15.40   18.30
 -11 -15   3    8.60   17.40
  11 -15  -3   76.09   27.40
 -11  15   3   13.70   17.30
  -9 -15   3   92.89   30.90
   9 -15  -3   94.89   35.00
   9  15  -3  115.59   34.30
  -9  15   3   77.99   29.00
  -7 -15   3   35.20   18.60
   7 -15  -3   -2.00   12.60
   7  15  -3   -1.80   17.20
  -7  15   3   13.90   17.70
  -5 -15   3   36.60   21.60
   5 -15  -3  117.09   34.50
  -5  15   3   59.39   26.30
   5  15  -3   83.09   29.80
   3 -15  -3   -5.60   14.20
  -3 -15   3   16.40   17.30
  -3  15   3   -7.70   14.70
   3  15  -3    2.60   14.50
   1 -15  -3   22.90   19.70
  -1 -15   3   34.60   22.00
   1  15  -3   37.00   22.70
  -1  15   3   25.60   18.60
   1 -15   3   61.19   23.40
  -1 -15  -3   47.60   21.20
   1  15   3  111.39   33.90
  -1  15  -3   48.60   24.20
  -3 -15  -3   43.70   25.30
   3 -15   3    7.80   15.80
  -3  15  -3   36.00   21.80
  -5 -15  -3  108.09   35.30
   5 -15   3  131.49   33.20
  -5  15  -3  108.89   33.00
  34   0  -4  147.89   34.30
 -32   0   4 1415.86  114.19
 -32   0   4 1348.77  122.29
  32   0  -4 1665.93  116.79
  32   0  -4 1596.64  121.49
 -30   0   4    1.50    9.90
  30   0  -4   24.10   16.60
 -30   0   4   10.60   12.80
  30   0  -4   -5.40    9.00
  28   0  -4  360.06   44.70
 -28   0   4  336.67   39.70
 -28   0   4  310.27   39.10
  28   0  -4  352.26   40.40
 -26   0   4  113.29   24.60
  26   0  -4   89.79   25.10
  26   0  -4  135.39   27.10
 -24   0   4   51.49   16.80
  24   0  -4   56.09   18.50
 -24   0   4   26.00   12.30
 -22   0   4 1028.20   80.09
 -22   0   4 1057.89   77.99
  22   0  -4 1102.69   83.99
 -20   0   4  116.89   23.10
  20   0  -4  154.28   22.80
 -20   0   4  140.59   19.40
 -18   0   4 1012.40   77.99
 -18   0   4 1160.28   75.99
  18   0  -4 1115.49   81.39
 -16   0   4 2096.09  134.79
 -16   0   4 2025.00  130.19
  16   0  -4 2292.07  138.29
 -14   0   4  292.07   28.00
 -14   0   4  293.37   24.40
  14   0  -4  292.57   29.10
 -12   0   4 3650.33  219.58
 -12   0   4 3919.81  226.28
  12   0  -4 3884.11  228.18
 -10   0   4  259.17   18.10
 -10   0   4  272.67   23.90
  10   0  -4  230.18   23.40
  -8   0   4 1258.17   80.69
   8   0  -4 1294.27   82.09
  -6   0   4 1340.67   81.89
   6   0  -4 1283.67   82.89
   4   0  -4 4327.47  248.88
  -4   0   4 4330.37  246.88
   4   0  -4 4159.88  242.98
  -2   0   4 2866.21  167.88
  -2   0   4 2879.61  169.48
   2   0  -4 2795.62  167.48
   2   0  -4 2953.10  170.18
   0   0   4 9927.51  553.14
   0   0  -4 9495.25  553.34
  -2   0  -4 4460.55  261.87
   2   0   4 4318.47  256.57
   2   0   4 4620.04  259.57
  -4   0  -4  147.79   16.80
   4   0   4   97.59   12.20
   4   0   4   81.99   10.10
   6   0   4 2338.37  141.79
  -6   0  -4 2474.55  151.48
   6   0   4 2385.66  145.79
  -8   0  -4 1104.29   77.89
   8   0   4 1033.20   67.79
   8   0   4 1060.09   72.19
  10   0   4   -2.00    3.10
  10   0   4    2.30    4.20
 -10   0  -4    0.30    4.70
 -12   0  -4 1260.67   92.29
  12   0   4 1184.88   79.59
  12   0   4 1246.08   85.49
  14   0   4  776.02   60.09
  14   0   4  747.03   54.39
 -14   0  -4  751.52   66.19
  16   0   4  493.45   39.30
  16   0   4  408.96   41.70
 -16   0  -4  528.35   52.19
 -18   0  -4  521.45   53.79
  18   0   4  501.85   41.20
  18   0   4  437.36   44.80
 -20   0  -4   13.50   10.40
  20   0   4    3.10    8.20
 -22   0  -4  158.38   37.40
  22   0   4  227.28   31.20
 -24   0  -4  422.76   53.79
 -26   0  -4   16.80   19.60
 -28   0  -4  311.47   48.70
 -30   0  -4  -10.20   18.00
 -32   0  -4   32.20   22.80
  37   1  -4  -11.10   10.40
  35   1  -4   38.20   19.70
  33  -1  -4  118.59   29.70
  33   1  -4  137.19   34.20
 -33   1   4  187.28   36.00
 -31  -1   4  219.98   34.10
  31  -1  -4  212.38   32.70
  31  -1  -4  161.08   34.60
 -31   1   4  172.48   34.70
 -31   1   4  237.58   34.00
  31   1  -4  257.57   39.50
  31   1  -4  246.28   33.20
 -29  -1   4  708.93   60.79
  29  -1  -4  569.14   60.09
  29  -1  -4  615.34   59.39
 -29  -1   4  440.66   52.49
  29   1  -4  684.03   58.89
 -29   1   4  565.84   56.59
 -29   1   4  743.93   63.79
  29   1  -4  574.54   61.79
  27  -1  -4    0.80    9.50
 -27  -1   4    5.20   10.20
  27  -1  -4   -4.80    5.80
 -27  -1   4    2.40    8.00
  27   1  -4   -0.60    8.50
 -27   1   4   -2.30    6.10
  27   1  -4    3.00    6.90
 -27   1   4   -1.90    8.70
 -25  -1   4  791.42   65.49
  25  -1  -4  754.62   66.59
  25  -1  -4  844.02   70.29
 -25   1   4  712.03   66.69
  25   1  -4  840.42   72.99
 -23  -1   4  524.65   47.50
  23  -1  -4  500.85   50.09
 -23  -1   4  526.15   48.50
  23  -1  -4  568.24   51.69
  23   1  -4  578.04   55.49
 -23   1   4  554.74   51.69
 -21  -1   4  411.56   38.10
 -21  -1   4  385.36   38.40
  21  -1  -4  391.86   40.20
  21   1  -4  337.87   40.70
 -21   1   4  446.36   39.20
 -21   1   4  485.45   44.60
  19  -1  -4  860.31   66.59
 -19  -1   4  877.21   62.99
 -19  -1   4  821.42   63.59
  19   1  -4  838.12   68.69
 -19   1   4  835.82   66.89
 -19   1   4  878.91   62.89
 -17  -1   4   17.70    7.50
 -17  -1   4   19.50    8.60
  17  -1  -4   26.00   10.40
  17   1  -4   20.00    9.50
 -17   1   4   30.40    9.70
 -17   1   4   23.90    9.90
 -15  -1   4 2937.21  181.78
 -15  -1   4 3183.98  178.98
  15  -1  -4 2915.81  183.28
 -15   1   4 3039.70  185.28
 -15   1   4 2996.40  178.68
  15   1  -4 2845.22  185.78
 -13  -1   4  752.92   51.49
 -13  -1   4  642.04   46.40
  13  -1  -4  683.73   51.89
 -13   1   4  721.83   52.99
  13   1  -4  790.92   55.89
 -13   1   4  680.93   46.90
 -11  -1   4  479.05   34.10
  11  -1  -4  534.35   40.40
 -11  -1   4  544.45   39.60
 -11   1   4  542.45   35.20
  11   1  -4  528.65   41.70
 -11   1   4  514.35   40.50
   9  -1  -4 2985.00  176.48
  -9  -1   4 2933.91  168.38
  -9  -1   4 2849.61  174.88
   9   1  -4 2993.20  177.78
  -9   1   4 2932.71  176.28
  -9   1   4 2983.90  169.78
   7  -1  -4   13.70    5.80
  -7  -1   4   21.00    6.60
   7   1  -4   19.90    6.80
  -7   1   4   18.80    6.20
  -7   1   4   10.30    3.10
   5  -1  -4 3613.84  205.68
   5  -1  -4 3466.55  210.78
  -5  -1   4 3529.75  209.78
   5   1  -4 3712.13  211.68
   5   1  -4 3607.04  204.28
  -5   1   4 3593.54  209.78
  -5   1   4 3648.03  210.68
  -3  -1   4  113.49   12.70
   3  -1  -4  103.09   12.70
   3  -1  -4  129.69   11.50
   3   1  -4  140.79   11.40
   3   1  -4  116.89   12.70
  -3   1   4  136.59   13.80
  -3   1   4   96.29   11.20
  -1  -1   4  711.73   47.00
  -1  -1   4  744.43   47.00
   1  -1  -4  732.33   47.10
   1   1  -4  685.23   46.80
   1   1  -4  641.04   46.20
  -1   1   4  637.04   47.20
  -1   1   4  774.62   45.60
   1  -1   4 2024.10  119.19
  -1  -1  -4 1786.82  120.59
   1  -1   4 2051.99  119.69
   1   1   4 2002.30  121.49
   1   1   4 2027.80  116.69
  -1   1  -4 2031.60  121.89
  -3  -1  -4  932.51   66.99
   3  -1   4  959.90   63.49
   3  -1   4  967.10   63.19
   3   1   4 1027.30   66.29
  -3   1  -4  999.50   67.89
   3   1   4 1033.30   60.69
   5  -1   4 1692.13  103.79
  -5  -1  -4 1582.74  108.99
   5  -1   4 1763.92  104.49
   5   1   4 1728.33  107.59
  -5   1  -4 1692.53  109.99
   5   1   4 1677.73  100.19
   7  -1   4  207.28   20.60
  -7  -1  -4  261.37   27.30
  -7   1  -4  247.28   26.60
   7   1   4  218.18   23.30
   7   1   4  212.78   17.60
   9  -1   4   -0.60    2.80
   9  -1   4    1.60    3.90
  -9  -1  -4    2.10    5.70
  -9   1  -4    3.80    5.80
   9   1   4    4.20    3.60
   9   1   4    9.40    6.20
  11  -1   4  608.24   46.70
 -11  -1  -4  651.83   54.89
  11  -1   4  525.25   44.50
  11   1   4  623.84   50.09
  11   1   4  632.14   42.00
 -11   1  -4  604.64   53.99
  13  -1   4   35.30   10.60
  13  -1   4   29.10   10.70
 -13  -1  -4   60.69   17.50
  13   1   4   49.80   10.20
 -13   1  -4   26.30   12.80
  13   1   4   45.40   13.90
  15  -1   4  736.93   56.59
 -15  -1  -4  687.13   65.39
  15  -1   4  785.02   59.39
  15   1   4  789.52   53.39
 -15   1  -4  801.12   68.39
  15   1   4  703.43   60.69
 -17  -1  -4   86.29   24.80
  17  -1   4  101.19   20.50
  17  -1   4  119.99   17.90
  17   1   4   78.39   20.60
 -17   1  -4   82.69   23.40
 -19  -1  -4  223.48   36.90
  19  -1   4  369.56   34.70
  19  -1   4  294.97   34.20
 -19   1  -4  404.86   46.90
  19   1   4  326.67   37.70
 -21  -1  -4  471.85   53.89
  21  -1   4  374.76   55.99
  21   1   4  437.66   46.80
 -21   1  -4  470.25   54.09
 -23  -1  -4   47.60   19.90
 -23   1  -4   37.30   20.40
  23   1   4   76.59   22.50
 -25  -1  -4  190.38   41.60
 -25   1  -4  202.88   43.00
  25   1   4  232.28   34.20
 -27  -1  -4   25.70   18.20
 -27   1  -4   64.39   26.00
 -29  -1  -4  147.19   38.70
 -29   1  -4  115.49   33.50
 -31  -1  -4   52.89   25.10
 -31   1  -4   44.30   25.10
  38   2  -4    9.00   16.90
  36  -2  -4   -4.10   12.20
  36   2  -4    2.20   15.30
  34  -2  -4   14.00   13.10
  34   2  -4   11.10   13.70
  32  -2  -4  116.99   31.30
 -32   2   4  135.89   31.20
 -32   2   4  117.49   29.00
  32   2  -4  107.09   33.90
  30  -2  -4   14.30   12.90
 -30  -2   4    3.40   10.60
  30   2  -4   15.00   13.90
 -30   2   4   29.90   15.80
 -30   2   4   12.50   12.60
  28  -2  -4  101.09   25.50
 -28  -2   4   13.50   10.10
  28  -2  -4   86.89   24.00
 -28  -2   4   69.19   20.20
 -28   2   4   70.89   20.20
 -28   2   4   80.49   21.60
  28   2  -4   52.19   20.60
  26  -2  -4   -3.10    8.60
 -26  -2   4    4.40    9.10
 -26  -2   4   17.80   11.20
  26  -2  -4   -0.80    8.30
  26   2  -4   -1.20    9.60
 -26   2   4   -1.40    8.30
 -26   2   4   18.30   11.40
  24  -2  -4   -0.80    6.50
 -24  -2   4   -0.20    7.50
 -24  -2   4   -0.90    8.10
  24  -2  -4   -4.30    6.50
 -24   2   4   10.00    9.80
  24   2  -4   -0.50    8.10
 -24   2   4    2.30    6.70
 -22  -2   4   -1.10    5.80
 -22  -2   4   11.50    8.40
  22  -2  -4    1.80    6.00
  22  -2  -4   20.00   10.70
 -22   2   4    6.00    5.90
 -22   2   4    5.30    7.90
  22   2  -4   23.90   13.60
 -20  -2   4    8.30    6.70
  20  -2  -4   26.60   10.60
  20  -2  -4    7.00    6.90
 -20  -2   4   27.40   10.50
  20   2  -4   34.20   14.90
 -20   2   4   41.10   14.90
 -18  -2   4   12.50    6.90
  18  -2  -4   25.70    9.70
 -18  -2   4   43.80   12.20
  18  -2  -4   25.50   10.60
 -18   2   4   21.60    8.90
  18   2  -4   10.00    7.80
 -18   2   4   14.70   10.30
  16  -2  -4   67.99   14.60
 -16  -2   4   73.69   12.00
 -16  -2   4   73.39   14.30
  16   2  -4   64.79   17.10
 -16   2   4   54.49   12.20
 -16   2   4   62.69   16.60
 -14  -2   4   78.59   14.80
  14  -2  -4   75.09   15.20
 -14  -2   4   74.89   11.20
 -14   2   4   85.89   18.30
 -14   2   4   99.69   12.60
  14   2  -4  106.59   20.90
 -12  -2   4  806.42   58.29
  12  -2  -4  839.12   58.99
 -12  -2   4  844.62   54.79
 -12   2   4  953.10   64.09
  12   2  -4  775.32   61.79
 -12   2   4  885.61   56.49
  10  -2  -4  177.88   18.60
 -10  -2   4  145.19   13.80
 -10  -2   4  134.69   16.50
 -10   2   4  208.68   16.70
 -10   2   4  200.08   20.80
  10   2  -4  187.68   20.70
  -8  -2   4 1236.08   75.39
  -8  -2   4 1214.88   80.29
   8  -2  -4 1350.26   81.59
   8   2  -4 1144.59   82.29
  -8   2   4 1271.27   77.79
  -8   2   4 1334.07   82.99
   8   2  -4 1318.97   75.89
  -6  -2   4  478.35   35.30
   6  -2  -4  455.35   35.00
   6   2  -4  508.45   31.10
  -6   2   4  514.45   36.00
  -6   2   4  463.75   34.80
   6   2  -4  425.26   35.10
  -6   2   4  442.66   32.00
   4  -2  -4  207.28   19.40
  -4  -2   4  202.78   18.80
   4  -2  -4  197.78   16.90
   4   2  -4  214.28   16.50
  -4   2   4  174.78   18.10
  -4   2   4  220.48   18.40
   4   2  -4  193.48   18.40
  -2  -2   4   53.89   10.60
   2  -2  -4   52.49    8.40
  -2   2   4   61.69    7.90
   2   2  -4   39.20    8.20
  -2   2   4   42.50    9.60
   0  -2  -4   46.20   10.00
   0  -2   4   38.50    9.00
   0   2   4   51.79    6.70
   0   2  -4   53.89    8.90
   0   2  -4   49.80    7.50
   0   2   4   43.50   10.10
   2  -2   4   14.10    4.40
   2  -2   4    9.20    4.80
  -2  -2  -4   11.40    5.90
  -2   2  -4   10.70    5.40
   2   2   4   18.10    4.00
   2   2   4   15.00    6.80
  -2   2  -4   17.70    5.10
  -4  -2  -4    0.40    3.90
   4  -2   4    1.40    2.60
   4  -2   4    1.10    2.90
  -4   2  -4    0.50    4.00
   4   2   4    3.10    2.00
   4   2   4    6.00    4.50
  -6  -2  -4   57.99   14.80
   6  -2   4   87.39   12.40
   6  -2   4   64.89    9.50
   6   2   4   69.59    6.90
  -6   2  -4   75.79   16.80
   6   2   4   78.39   16.00
   8  -2   4  156.48   18.40
   8  -2   4  137.19   15.60
  -8  -2  -4  187.58   23.70
   8   2   4  166.78   12.90
   8   2   4  158.88   21.00
  -8   2  -4  141.99   21.00
 -10  -2  -4  523.15   48.70
  10  -2   4  542.05   43.90
  10  -2   4  502.85   40.30
 -10   2  -4  598.74   51.19
  10   2   4  591.84   48.10
  10   2   4  568.44   36.00
  12  -2   4    0.60    3.40
 -12  -2  -4    6.50    8.70
  12  -2   4   -1.20    3.90
  12   2   4    1.40    4.20
 -12   2  -4   -2.90    5.70
  12   2   4    0.40    2.40
  14  -2   4  194.58   21.00
 -14  -2  -4  106.59   25.70
  14  -2   4  148.79   20.40
 -14   2  -4  120.89   26.80
  14   2   4  160.08   23.40
  16  -2   4   40.70   13.30
 -16  -2  -4   46.00   17.50
  16  -2   4   47.50   13.40
  16   2   4   15.00    9.80
 -16   2  -4   46.30   16.30
  18  -2   4   97.59   20.80
 -18  -2  -4  118.89   28.90
  18   2   4   92.09   24.50
 -18   2  -4   69.59   22.90
 -20  -2  -4    9.00   11.70
  20  -2   4    2.00    6.40
  20   2   4   -5.00    5.90
 -20   2  -4    7.00   12.30
  22  -2   4   -1.10    6.60
 -22  -2  -4    2.30   13.90
 -22   2  -4    9.40   15.70
  22   2   4   11.00   11.50
 -24  -2  -4   21.40   17.60
 -24   2  -4  109.19   31.90
  24   2   4  130.29   30.80
 -26  -2  -4   -5.50   11.30
  26   2   4   -2.80   11.00
 -26   2  -4    0.40   14.90
 -28  -2  -4   14.50   15.30
  28   2   4   20.90   14.50
 -28   2  -4   -2.30   13.60
 -30  -2  -4   13.30   20.80
 -30   2  -4   49.70   25.50
  37  -3  -4   19.00   14.50
  37   3  -4   12.60   15.70
  35  -3  -4   48.30   22.30
  35   3  -4   50.69   22.90
  33  -3  -4   13.10   13.50
 -33   3   4    8.40   13.00
  33   3  -4   -1.80   13.90
  31  -3  -4   -1.50   11.00
  31   3  -4   -3.60   11.30
 -31   3   4   -6.60    9.60
 -29  -3   4   93.49   26.30
  29  -3  -4  122.89   29.60
  29   3  -4  155.48   36.30
 -29   3   4   79.49   23.30
 -29   3   4  198.28   37.40
 -27  -3   4   -3.30    8.90
  27  -3  -4    6.10    8.80
  27   3  -4   19.50   14.10
 -27   3   4    2.00    9.50
 -27   3   4    2.90    7.80
  25  -3  -4  208.58   31.10
 -25  -3   4  131.19   25.50
  25  -3  -4  178.08   26.90
 -25   3   4  224.38   32.00
 -25   3   4  212.88   28.40
  25   3  -4  207.38   41.90
 -23  -3   4  109.69   22.80
  23  -3  -4  163.98   22.90
  23  -3  -4  118.89   27.20
 -23  -3   4   90.29   19.50
  23   3  -4  113.79   30.50
 -23   3   4  107.49   25.70
 -23   3   4  172.78   23.50
  21  -3  -4  180.68   27.60
 -21  -3   4  216.08   26.30
 -21  -3   4  221.38   25.60
  21  -3  -4  191.88   24.80
 -21   3   4  221.28   30.80
  21   3  -4  160.18   34.80
 -21   3   4  261.67   27.90
  19  -3  -4  393.56   36.40
 -19  -3   4  438.56   36.60
 -19  -3   4  346.77   34.40
  19  -3  -4  410.86   41.60
 -19   3   4  389.86   36.50
  19   3  -4  413.06   44.40
 -19   3   4  361.26   40.40
 -17  -3   4  134.79   18.30
  17  -3  -4  139.99   22.10
  17  -3  -4  154.28   19.30
 -17  -3   4  125.19   17.50
 -17   3   4  159.68   23.80
  17   3  -4  174.08   25.20
  15  -3  -4 1088.69   72.79
  15  -3  -4 1210.58   80.59
 -15  -3   4 1027.40   69.89
 -15  -3   4  990.50   70.89
 -15   3   4  994.90   77.49
  15   3  -4 1018.20   78.89
  13  -3  -4   -0.80    3.20
  13  -3  -4   -8.10    3.50
 -13  -3   4    0.50    3.90
 -13  -3   4    1.70    3.70
 -13   3   4   -0.70    3.10
 -13   3   4    3.30    5.70
  13   3  -4    1.70    4.60
  11  -3  -4 1051.59   68.39
 -11  -3   4  961.50   64.59
 -11  -3   4 1092.79   68.49
 -11   3   4  941.61   72.09
  11   3  -4 1028.80   73.39
  -9  -3   4    3.00    3.50
   9  -3  -4   -1.80    2.40
  -9  -3   4    0.60    2.20
   9   3  -4    0.80    2.60
   9   3  -4    4.70    4.70
  -9   3   4   -1.10    2.20
  -9   3   4    9.70    5.70
  -7  -3   4   85.39   12.10
   7  -3  -4   91.29   12.50
   7   3  -4  122.49   15.00
   7   3  -4  114.99   11.40
  -7   3   4  104.69   14.80
  -7   3   4   86.59   12.10
  -5  -3   4  600.44   42.10
   5  -3  -4  577.84   40.70
   5  -3  -4  557.74   41.70
  -5   3   4  542.35   41.10
   5   3  -4  583.34   39.30
  -5   3   4  552.44   41.90
  -5   3   4  620.04   41.40
   5   3  -4  556.64   42.00
   3  -3  -4  169.88   16.40
  -3  -3   4  160.58   16.80
  -3   3   4  132.69   15.60
  -3   3   4  145.99   15.80
   3   3  -4  131.09   14.40
  -3   3   4  177.58   16.50
  -1  -3   4   14.00    5.90
   1  -3  -4    0.80    2.60
  -1   3   4    1.50    3.00
   1   3  -4   -0.70    2.30
   1   3  -4    1.80    3.10
  -1   3   4   -1.60    2.70
  -1  -3  -4   25.60    8.00
   1  -3   4   19.30    6.60
   1   3   4   17.60    7.20
  -1   3  -4   25.60    8.10
   1   3   4   35.10    5.40
  -1   3  -4   25.50    6.30
   3  -3   4   73.69   14.00
  -3  -3  -4   48.70   11.80
  -3   3  -4   40.10    6.70
  -3   3  -4   43.10   11.90
   3   3   4   54.79    5.80
   3   3   4   57.69   13.30
  -5  -3  -4  457.45   41.90
   5  -3   4  553.64   35.50
   5  -3   4  514.95   40.80
  -5   3  -4  526.95   43.60
   5   3   4  483.45   42.30
  -5   3  -4  542.75   35.80
   7  -3   4  204.58   21.50
  -7  -3  -4  173.88   22.30
   7  -3   4  148.09   14.90
   7   3   4  158.48   21.30
  -7   3  -4  196.48   23.70
  -9  -3  -4  224.28   27.40
   9  -3   4  276.57   26.70
   9  -3   4  214.08   19.20
  -9   3  -4  216.28   27.40
   9   3   4  197.08   25.30
  11  -3   4  188.38   18.80
  11  -3   4  216.38   24.40
 -11  -3  -4  171.38   26.40
  11   3   4  201.88   26.20
 -11   3  -4  244.68   29.70
 -13  -3  -4  149.59   24.00
  13  -3   4  135.59   20.20
  13  -3   4  133.99   16.30
 -13   3  -4  139.39   29.20
  13   3   4  135.99   26.60
 -15  -3  -4  120.59   27.20
  15  -3   4  136.09   25.30
 -15   3  -4   86.69   22.30
  15   3   4  130.29   26.70
  17  -3   4  235.28   29.30
 -17  -3  -4  220.18   33.20
 -17   3  -4  283.07   36.90
  17   3   4  210.18   30.50
  19  -3   4    0.70    6.20
 -19  -3  -4  -10.20    7.50
  19   3   4    3.80    7.10
 -19   3  -4    2.30    9.30
 -21  -3  -4  117.49   31.60
  21  -3   4   80.79   22.00
 -21   3  -4  131.49   32.30
  21   3   4   92.49   26.00
 -23  -3  -4   53.59   20.90
  23  -3   4   28.30   14.60
  23   3   4   42.80   17.70
 -23   3  -4   55.59   21.50
 -25  -3  -4  119.79   32.20
 -25   3  -4   73.49   25.40
  25   3   4  107.39   29.30
 -27  -3  -4   21.60   17.60
  27   3   4    9.20   14.20
 -27   3  -4   60.49   27.10
 -29  -3  -4   -5.60   13.50
  29   3   4    2.70   13.00
 -29   3  -4   -3.80   14.70
 -31  -3  -4   63.99   28.00
 -31   3  -4   26.50   22.00
  31   3   4   77.09   25.60
  36  -4  -4   55.59   23.60
  36   4  -4   49.99   24.20
  34  -4  -4  113.99   31.80
 -34   4   4   71.39   40.80
  34   4  -4  109.99   32.00
  32  -4  -4  189.08   41.00
 -32   4   4  182.38   37.60
  32   4  -4  300.47   45.90
  30  -4  -4    2.30    9.30
 -30  -4   4   -0.60   10.30
  30   4  -4   -2.60   12.20
 -30   4   4   -1.60   10.00
 -28  -4   4  393.96   43.50
  28  -4  -4  330.27   44.40
 -28   4   4  324.07   40.60
  28   4  -4  385.36   50.59
  26  -4  -4  356.96   43.30
  26   4  -4  354.06   46.70
 -26   4   4  308.17   38.60
 -26   4   4  461.95   49.30
  24  -4  -4  195.48   30.80
 -24  -4   4  220.68   26.80
 -24   4   4  202.38   28.10
  24   4  -4  210.78   40.70
 -24   4   4  217.38   39.10
  22  -4  -4  822.72   69.79
  22  -4  -4  782.62   61.09
 -22  -4   4  761.22   59.29
 -22   4   4  746.03   62.79
  22   4  -4  766.02   72.29
 -22   4   4  807.62   70.29
 -20  -4   4   87.29   16.80
  20  -4  -4  112.89   16.40
  20  -4  -4  113.89   25.70
 -20  -4   4   79.49   18.40
 -20   4   4   60.89   19.00
  20   4  -4   62.69   21.00
 -20   4   4   84.19   18.60
 -18  -4   4   76.49   16.30
 -18  -4   4  100.79   18.20
  18  -4  -4   62.69   18.40
  18  -4  -4   86.59   16.70
 -18   4   4   71.99   19.60
  18   4  -4  115.29   26.50
 -18   4   4   75.79   16.50
 -16  -4   4  596.94   47.90
 -16  -4   4  682.43   49.70
  16  -4  -4  645.74   56.19
  16  -4  -4  640.74   48.90
 -16   4   4  664.73   57.39
 -16   4   4  654.43   51.09
  16   4  -4  627.64   57.89
  14  -4  -4  300.87   33.90
 -14  -4   4  334.57   29.10
  14  -4  -4  322.97   29.10
 -14  -4   4  332.67   29.70
 -14   4   4  317.57   35.00
 -14   4   4  359.86   31.30
  14   4  -4  345.17   36.90
 -12  -4   4 4404.26  260.77
  12  -4  -4 4346.06  267.67
 -12  -4   4 4281.97  258.97
  12  -4  -4 4514.95  260.57
 -12   4   4 4451.55  268.57
  12   4  -4 4390.56  269.27
 -12   4   4 4574.84  262.27
 -10  -4   4  422.66   34.80
  10  -4  -4  418.76   34.30
  10  -4  -4  434.86   39.20
 -10  -4   4  446.36   33.80
  10   4  -4  417.76   33.70
 -10   4   4  442.96   35.60
 -10   4   4  473.75   40.50
  10   4  -4  504.65   41.60
  -8  -4   4  846.42   58.49
   8  -4  -4  810.12   57.39
  -8  -4   4  848.42   56.69
   8  -4  -4  802.62   61.09
   8   4  -4  828.82   61.79
  -8   4   4  895.01   62.89
   8   4  -4  854.61   56.99
  -8   4   4  872.51   59.29
   6  -4  -4 1157.38   79.89
  -6  -4   4 1221.48   78.79
   6  -4  -4 1202.88   78.29
  -6   4   4 1220.18   78.99
   6   4  -4 1067.89   76.09
  -6   4   4 1248.08   80.99
   6   4  -4 1253.07   80.59
  -6   4   4 1258.27   78.09
   4  -4  -4  123.89   15.40
   4  -4  -4  125.39   15.20
  -4  -4   4  175.38   17.60
  -4   4   4  127.19   15.70
   4   4  -4  122.09   14.10
  -4   4   4  151.48   16.00
   4   4  -4   69.59   12.60
   2  -4  -4 1489.25   94.39
   2  -4  -4 1564.04   97.89
  -2  -4   4 1510.55   97.39
   2   4  -4 1493.45   94.19
  -2   4   4 1572.94   94.89
   2   4  -4 1513.75   96.69
  -2   4   4 1526.45   97.29
  -2   4   4 1487.15   97.49
   0  -4   4  364.56   30.00
   0  -4  -4  325.27   29.30
   0  -4  -4  311.37   24.50
   0   4  -4  279.87   24.10
   0   4   4  328.87   24.60
   0   4   4  322.87   29.10
   0   4  -4  343.87   29.40
  -2  -4  -4 1824.02  118.39
   2  -4   4 1818.32  117.19
  -2  -4  -4 1841.82  108.59
   2   4   4 1902.71  108.69
   2   4   4 1825.52  118.49
  -2   4  -4 1818.62  117.59
  -2   4  -4 1845.92  109.59
   4  -4   4 2909.71  185.78
  -4  -4  -4 3027.90  173.58
  -4  -4  -4 3074.99  188.08
  -4   4  -4 2979.10  187.38
   4   4   4 3174.08  188.88
  -4   4  -4 3146.09  177.08
   6  -4   4  505.45   41.70
  -6  -4  -4  530.45   44.10
  -6   4  -4  527.05   33.20
  -6   4  -4  384.06   40.30
   6   4   4  479.05   43.40
   8  -4   4 2748.43  164.68
   8  -4   4 2819.32  176.88
  -8  -4  -4 2980.50  181.08
   8   4   4 2781.02  179.78
  -8   4  -4 2943.71  180.78
  -8   4  -4 2826.42  165.28
  10  -4   4    1.50    5.40
  10  -4   4    3.80    3.30
 -10  -4  -4    3.20    7.70
  10   4   4    2.40    5.70
 -10   4  -4    4.20    7.00
 -12  -4  -4 1972.60  131.59
  12  -4   4 1844.12  125.29
  12   4   4 1769.52  128.39
 -12   4  -4 1967.80  132.29
 -14  -4  -4  181.98   29.10
  14  -4   4  168.28   23.90
  14   4   4  177.48   26.60
 -14   4  -4  175.58   27.40
 -16  -4  -4  163.58   33.20
  16  -4   4  129.59   26.20
 -16   4  -4  163.88   33.00
  16   4   4  127.09   28.20
  18  -4   4  428.26   44.80
 -18  -4  -4  496.35   52.99
 -18   4  -4  466.25   52.79
  18   4   4  446.96   49.00
 -20  -4  -4    5.00   13.10
  20  -4   4   35.80   13.90
 -20   4  -4    1.60   11.10
  20   4   4   19.60   12.00
 -22  -4  -4  316.97   45.20
  22  -4   4  352.06   40.70
 -22   4  -4  337.57   46.60
  22   4   4  316.97   42.90
 -24  -4  -4   77.79   26.90
  24  -4   4  127.89   28.70
 -24   4  -4   74.79   29.90
  24   4   4  106.19   30.00
  26  -4   4   21.20   12.90
 -26  -4  -4   43.20   20.20
 -26   4  -4   14.40   16.00
  26   4   4   30.40   18.50
 -28  -4  -4   75.99   30.40
  28   4   4  173.48   40.90
 -28   4  -4  110.39   31.60
 -30  -4  -4   13.90   22.20
  30   4   4   29.80   19.50
 -30   4  -4    3.20   16.80
  37  -5  -4    6.30   16.20
  37   5  -4    8.70   17.20
  35  -5  -4  210.18   43.70
  35   5  -4  129.59   36.90
  33  -5  -4  186.88   38.20
  33   5  -4  142.89   38.00
 -33   5   4  224.28   41.90
  31  -5  -4  132.59   32.30
 -31   5   4   87.79   27.30
  31   5  -4  167.98   39.50
 -29  -5   4  541.65   56.19
  29  -5  -4  621.54   62.39
  29   5  -4  448.46   59.09
 -29   5   4  563.94   57.29
  27  -5  -4    0.40   10.30
 -27  -5   4   -2.90    9.80
 -27   5   4    2.80    8.20
  27   5  -4   -5.60    9.80
 -25  -5   4 1552.64  112.19
  25  -5  -4 1510.65  118.29
 -25   5   4 1597.34  113.89
  25   5  -4 1541.65  123.29
  23  -5  -4   -6.70    8.00
 -23  -5   4   14.10    9.70
  23   5  -4   41.10   18.60
 -23   5   4   15.60   10.40
  21  -5  -4  689.83   63.89
 -21  -5   4  713.93   54.79
 -21   5   4  684.03   64.69
  21   5  -4  724.63   69.19
 -21   5   4  668.33   58.29
  19  -5  -4 1462.25   91.59
 -19  -5   4 1347.07   90.69
  19  -5  -4 1367.06  101.99
 -19   5   4 1289.97  101.59
 -19   5   4 1281.07   95.39
  19   5  -4 1315.47  105.19
  17  -5  -4    0.60    6.70
 -17  -5   4    0.20    4.80
 -17  -5   4   -2.10    4.50
  17  -5  -4    1.30    4.40
  17   5  -4    1.40    7.60
 -17   5   4    5.40    5.30
 -17   5   4    1.20    5.90
  15  -5  -4 1948.51  122.59
 -15  -5   4 1970.90  123.89
  15  -5  -4 1832.22  131.99
  15   5  -4 2082.59  138.49
 -15   5   4 2013.80  128.09
 -15   5   4 1904.91  133.59
  13  -5  -4  709.23   56.89
 -13  -5   4  682.83   49.10
  13  -5  -4  642.74   47.60
 -13   5   4  695.13   51.69
 -13   5   4  523.05   52.69
  13   5  -4  603.14   56.19
  11  -5  -4 1518.35   92.99
 -11  -5   4 1480.25   93.99
  11   5  -4 1443.76  102.29
 -11   5   4 1295.27   98.99
 -11   5   4 1447.66   96.29
  -9  -5   4 1043.30   67.29
   9  -5  -4  938.11   64.59
   9  -5  -4  938.11   70.39
   9   5  -4 1084.29   73.69
  -9   5   4  905.71   70.09
  -9   5   4  922.61   63.99
   9   5  -4  941.91   65.59
  -9   5   4  952.40   68.29
   7  -5  -4  130.29   18.00
   7  -5  -4  133.89   16.30
  -7  -5   4  153.58   17.90
  -7   5   4  151.38   18.30
  -7   5   4  119.19   17.30
   7   5  -4  105.69   17.20
   7   5  -4  137.19   16.50
   5  -5  -4 2258.17  141.49
   5  -5  -4 2459.65  143.09
  -5  -5   4 2244.08  141.19
  -5   5   4 2199.48  141.99
  -5   5   4 2342.87  139.99
  -5   5   4 2270.37  141.69
   5   5  -4 2173.78  140.49
   3  -5  -4   49.60   11.00
   3  -5  -4   68.99   14.60
  -3  -5   4   57.89   12.70
  -3   5   4   65.69   13.10
   3   5  -4   74.49   11.40
  -3   5   4   63.59   12.50
  -3   5   4   48.40   12.70
   3   5  -4   61.99   13.00
   1  -5  -4 1374.86   93.89
   1  -5  -4 1324.67   88.29
  -1  -5   4 1490.35   94.29
   1   5  -4 1449.46   89.09
  -1   5   4 1345.07   93.79
   1   5  -4 1437.06   93.79
  -1   5   4 1492.65   93.79
  -1  -5  -4  938.11   60.49
  -1  -5  -4  888.11   68.19
   1  -5   4  958.10   68.19
  -1   5  -4  985.20   68.99
   1   5   4 1021.20   69.29
  -1   5  -4  955.30   60.99
  -3  -5  -4  112.29   10.40
  -3  -5  -4   89.29   18.40
   3  -5   4  124.89   17.20
  -3   5  -4  117.69   17.50
   3   5   4   81.59   17.70
  -3   5  -4  106.59   10.70
  -5  -5  -4 1098.89   65.39
   5  -5   4 1237.08   81.39
  -5  -5  -4 1089.49   80.89
   5   5   4 1100.89   81.79
  -5   5  -4 1238.38   83.09
  -5   5  -4 1137.99   67.89
   7  -5   4  520.45   45.80
  -7  -5  -4  529.45   47.70
   7   5   4  523.15   47.90
  -7   5  -4  527.75   33.30
  -7   5  -4  569.54   48.70
   9  -5   4  215.08   26.80
  -9  -5  -4  239.28   28.90
   9   5   4  192.18   27.00
  -9   5  -4  230.58   29.10
  11  -5   4  607.54   53.59
 -11  -5  -4  697.33   58.49
 -11   5  -4  585.74   55.29
  11   5   4  599.34   55.69
  13  -5   4   17.30   10.50
 -13  -5  -4   11.30    9.90
 -13   5  -4   -2.70    5.80
  13   5   4    8.70    9.50
  15  -5   4  649.54   54.89
 -15  -5  -4  610.04   58.69
  15   5   4  577.04   56.59
 -15   5  -4  471.25   53.49
 -17  -5  -4  445.56   50.79
  17  -5   4  404.86   43.40
  17   5   4  338.67   44.00
 -17   5  -4  465.85   50.09
 -19  -5  -4   46.20   18.20
  19  -5   4   58.09   19.10
  19   5   4   34.20   17.10
 -19   5  -4   36.80   17.10
  21  -5   4  772.52   67.19
 -21  -5  -4  710.93   73.59
  21   5   4  752.52   71.79
 -21   5  -4  662.23   70.49
  23  -5   4   16.60   13.10
 -23  -5  -4    8.00   15.30
 -23   5  -4    8.50   14.60
  23   5   4   20.10   16.80
 -25  -5  -4  652.13   71.39
  25  -5   4  646.04   62.19
 -25   5  -4  570.14   66.49
  25   5   4  477.25   60.69
 -27  -5  -4  142.99   38.00
  27  -5   4  186.18   37.10
  27   5   4  118.19   33.60
 -27   5  -4  106.79   33.00
 -29  -5  -4  136.99   39.20
  29   5   4  131.39   35.40
 -29   5  -4   49.50   23.40
  36  -6  -4   16.50   19.40
  36   6  -4   49.99   21.70
  34  -6  -4   35.60   21.30
 -34   6   4   18.10   17.30
  34   6  -4   60.69   26.80
  32  -6  -4   88.39   26.70
 -32   6   4   84.09   26.70
  32   6  -4   53.79   25.60
  30  -6  -4   13.40   11.70
  30   6  -4    3.40   15.10
 -30   6   4   -6.10   11.00
  28  -6  -4   66.79   22.20
 -28  -6   4   65.59   22.50
 -28   6   4  119.59   29.10
  28   6  -4   88.29   28.80
 -26  -6   4   90.19   24.60
  26  -6  -4   65.49   22.00
  26   6  -4   99.39   29.40
 -26   6   4   44.90   18.30
 -24  -6   4   35.70   14.50
  24  -6  -4    6.80   12.10
  24   6  -4   22.40   13.50
 -24   6   4   18.70   12.50
 -22  -6   4  127.89   25.80
  22  -6  -4  154.38   33.20
  22   6  -4  144.79   33.40
 -22   6   4  132.69   27.20
 -20  -6   4   89.49   20.00
 -20  -6   4   69.49   15.90
  20  -6  -4   58.09   19.30
 -20   6   4   94.69   21.20
  20   6  -4   51.99   19.60
 -18  -6   4  152.08   22.70
 -18  -6   4  213.28   23.20
  18  -6  -4  193.98   29.00
  18   6  -4  215.18   39.80
 -18   6   4  181.48   25.30
 -16  -6   4  137.19   19.50
  16  -6  -4  131.89   19.00
 -16  -6   4  118.59   17.30
  16  -6  -4  113.69   28.10
  16   6  -4  200.68   36.80
 -16   6   4  145.09   21.70
 -14  -6   4  289.37   30.60
 -14  -6   4  371.56   31.80
  14  -6  -4  362.86   38.80
  14  -6  -4  326.67   29.60
 -14   6   4  310.87   32.90
  14   6  -4  372.66   41.40
 -12  -6   4  688.33   52.19
  12  -6  -4  663.33   48.60
 -12  -6   4  680.43   50.69
  12  -6  -4  675.03   57.69
 -12   6   4  690.13   54.79
  12   6  -4  602.74   57.79
 -10  -6   4    4.90    5.70
  10  -6  -4   -0.90    6.00
  10  -6  -4    4.50    4.70
 -10  -6   4   12.30    6.20
  10   6  -4    4.90    5.40
 -10   6   4   11.00    6.10
 -10   6   4   12.50    7.90
  10   6  -4   24.70   11.90
   8  -6  -4  408.66   39.60
  -8  -6   4  460.05   38.40
   8  -6  -4  449.95   36.20
  -8  -6   4  528.05   39.50
  -8   6   4  452.15   40.40
   8   6  -4  458.85   38.70
   8   6  -4  456.85   42.60
  -8   6   4  399.06   34.70
  -6  -6   4  409.56   35.90
   6  -6  -4  368.86   35.50
   6   6  -4  379.66   35.50
  -6   6   4  505.95   39.90
   4  -6  -4    5.00    5.70
   4  -6  -4    8.70    6.40
  -4  -6   4    2.00    4.10
   4   6  -4    8.50    6.30
   4   6  -4   13.30    6.80
  -4   6   4    8.30    5.30
  -4   6   4    8.70    6.80
   2  -6  -4  730.73   53.19
  -2  -6   4  688.93   56.19
   2  -6  -4  764.12   58.69
  -2   6   4  827.62   59.99
  -2   6   4  723.93   55.69
   2   6  -4  758.92   57.59
   2   6  -4  811.82   55.29
   0  -6  -4   71.69   15.90
   0  -6  -4   68.69   10.70
   0  -6   4   96.09   19.00
   0   6  -4   80.99   16.90
   0   6   4   95.79   15.20
   0   6  -4   70.49   11.40
   0   6   4  105.49   20.60
  -2  -6  -4 1509.85  102.19
   2  -6   4 1420.76   99.99
  -2  -6  -4 1492.35   90.19
   2   6   4 1459.35  100.49
  -2   6  -4 1428.16   90.19
  -2   6  -4 1562.84  101.89
  -4  -6  -4  344.67   23.90
  -4  -6  -4  345.87   35.40
   4  -6   4  292.27   32.40
   4   6   4  339.27   34.70
  -4   6  -4  344.77   35.80
  -6  -6  -4   89.59   20.40
   6  -6   4   99.79   20.60
   6   6   4   82.89   20.20
  -6   6  -4   69.29   18.20
   8  -6   4  261.07   31.10
  -8  -6  -4  341.57   35.40
   8   6   4  295.87   34.40
  -8   6  -4  249.97   31.90
 -10  -6  -4    6.00    7.90
  10  -6   4    7.00    8.30
 -10   6  -4    6.80    8.40
  10   6   4    3.40    6.90
  12  -6   4  276.17   33.50
 -12  -6  -4  255.47   33.60
  12   6   4  266.77   35.10
 -12   6  -4  214.68   31.40
 -14  -6  -4   37.00   16.80
  14  -6   4   65.39   20.50
 -14   6  -4   36.00   15.50
  14   6   4   34.90   15.60
  16  -6   4  144.29   29.50
 -16  -6  -4   95.79   25.90
  16   6   4  128.99   30.70
 -16   6  -4  183.08   29.30
  18  -6   4  178.88   33.60
 -18  -6  -4  210.18   40.60
  18   6   4  145.19   33.20
 -18   6  -4   84.99   26.10
  20  -6   4   25.30   14.70
 -20  -6  -4   27.30   17.70
 -20   6  -4   35.80   17.30
  20   6   4   61.69   22.60
 -22  -6  -4   14.10   17.70
  22  -6   4   34.60   17.10
 -22   6  -4   65.29   25.50
  22   6   4   17.70   16.80
 -24  -6  -4   33.60   21.90
  24  -6   4   45.20   19.50
  24   6   4   47.20   21.10
 -24   6  -4   34.90   20.60
  26  -6   4    2.60   14.20
 -26  -6  -4    7.10   14.50
  26   6   4   -3.30   14.20
 -26   6  -4   -1.90   14.30
 -28  -6  -4    9.00   18.90
  28  -6   4    8.90   15.10
 -28   6  -4    6.10   15.50
  28   6   4   63.09   26.10
  35  -7  -4    9.50   16.00
  35   7  -4   20.20   20.90
  33  -7  -4   17.30   15.80
 -33   7   4   -6.80   12.30
  33   7  -4   13.50   19.20
  31  -7  -4   -3.20   13.00
  31   7  -4  -12.80   11.40
 -31   7   4   -9.20   12.50
  29  -7  -4   -7.00   10.90
  29   7  -4    9.60   13.60
 -29   7   4   -1.90   11.60
 -27  -7   4   11.20   13.70
  27  -7  -4   -9.50   10.30
  27   7  -4   15.60   14.50
 -27   7   4   -3.10   10.70
 -25  -7   4   -0.30    9.10
  25  -7  -4   12.70   13.00
 -25   7   4    6.20   10.00
  25   7  -4    9.70   14.30
  23  -7  -4    8.20   10.70
 -23  -7   4   -0.50    8.50
 -23   7   4   -3.80    8.70
  23   7  -4   -7.80    6.80
  21  -7  -4   10.30    9.90
 -21  -7   4   -3.60    6.00
 -21   7   4   15.20   12.10
  21   7  -4    4.60   11.70
 -19  -7   4   32.80   13.10
  19  -7  -4   27.00   13.70
 -19   7   4    7.10    9.20
  19   7  -4    5.50   11.30
 -17  -7   4    5.10    7.00
  17  -7  -4    0.30    8.00
 -17  -7   4    3.10    7.40
  17   7  -4    9.80   10.50
 -17   7   4   -3.00    6.10
 -15  -7   4    2.30    5.20
  15  -7  -4   -3.80    5.00
 -15  -7   4    0.30    5.70
  15   7  -4    1.50    9.80
 -15   7   4   -0.20    6.90
 -13  -7   4   29.60    9.80
 -13  -7   4   53.79   14.50
  13  -7  -4   25.40   13.70
  13   7  -4   49.99   17.40
 -13   7   4   60.49   16.60
 -11  -7   4   -0.60    4.40
  11  -7  -4   19.00    7.30
 -11  -7   4   -4.40    5.10
  11  -7  -4    7.30    6.30
 -11   7   4    3.40    3.80
 -11   7   4    5.30    6.40
  11   7  -4    2.00    5.50
  11   7  -4   12.60   11.10
  -9  -7   4   38.00   12.60
   9  -7  -4   19.00    9.60
   9  -7  -4   32.30   10.10
  -9  -7   4   28.10    9.80
  -9   7   4   31.60    9.00
   9   7  -4   26.90   10.10
  -9   7   4   22.40    9.80
   9   7  -4    7.70    8.90
   7  -7  -4   25.40    9.70
  -7  -7   4   14.80    7.20
  -7   7   4   14.10    7.10
  -7   7   4   30.70   12.00
   7   7  -4   19.90    9.00
   7   7  -4   -2.80    6.30
   5  -7  -4    3.30    5.50
  -5  -7   4   -2.80    4.50
   5  -7  -4   -2.10    3.80
  -5   7   4    0.90    4.90
  -5   7   4   -6.30    3.50
   5   7  -4   -7.20    4.90
   5   7  -4    2.00    4.80
  -3  -7   4    4.00    5.50
   3  -7  -4    1.30    4.00
   3  -7  -4    0.30    5.20
  -3   7   4   -0.40    4.30
   3   7  -4    8.40    7.20
  -3   7   4   -4.00    4.00
   3   7  -4   -3.80    5.10
  -1  -7   4    9.20    7.80
   1  -7  -4   -3.10    3.50
   1  -7  -4   -1.70    4.80
   1   7  -4    2.50    5.20
   1   7  -4    1.50    4.50
  -1   7   4    0.00    3.90
  -1   7   4   -0.70    6.60
  -1  -7  -4   -0.80    3.40
   1  -7   4    5.70    5.90
  -1  -7  -4    2.60    5.80
  -1   7  -4   -2.30    4.90
   1   7   4    6.10    6.80
  -1   7  -4    2.10    3.80
  -3  -7  -4   28.10   12.00
   3  -7   4   22.30    9.70
   3   7   4   20.70    9.40
  -3   7  -4   37.10   12.70
  -5  -7  -4  316.87   35.70
   5  -7   4  300.67   33.90
  -5   7  -4  315.77   35.20
   5   7   4  361.26   37.00
  -7  -7  -4    9.10    8.30
   7  -7   4   12.50    9.20
  -7   7  -4    4.40    7.50
   7   7   4   -0.60    7.80
  -9  -7  -4   45.80   16.70
   9  -7   4   14.60   10.20
   9   7   4   31.20   14.00
  -9   7  -4   12.80    9.20
  11  -7   4   -0.90    5.90
 -11  -7  -4   -4.10    9.00
 -11   7  -4    1.00    6.60
  11   7   4   -0.50    6.40
 -13  -7  -4   27.50   13.70
  13  -7   4   38.10   15.40
 -13   7  -4   26.80   13.40
  13   7   4   30.50   15.80
  15  -7   4    8.60   10.70
 -15  -7  -4   16.80   13.10
  15   7   4   18.90   13.60
 -15   7  -4    4.60   10.50
  17  -7   4   -7.30    7.60
 -17  -7  -4    4.00   10.90
  17   7   4   -3.80   10.50
 -17   7  -4   -6.10    8.00
  19  -7   4  -13.30    7.70
 -19  -7  -4   -1.00   10.00
  19   7   4    4.60   10.20
 -19   7  -4    5.10   11.20
 -21  -7  -4    6.80   17.00
  21  -7   4   39.10   18.20
  21   7   4   29.90   17.00
 -21   7  -4   24.00   15.40
  23  -7   4   -3.50   10.90
 -23  -7  -4   -1.70   14.00
  23   7   4    4.30   13.30
 -23   7  -4   -2.00   12.60
 -25  -7  -4  -11.30   16.80
  25  -7   4   11.10   14.30
 -25   7  -4    2.50   13.10
  25   7   4   -1.30   11.00
 -27  -7  -4    8.80   22.00
  27  -7   4   12.00   13.10
 -27   7  -4   -2.10   14.80
  27   7   4    3.20   15.80
  32  -8  -4  163.58   40.10
 -32   8   4  158.28   38.30
  32   8  -4  141.49   40.40
  30  -8  -4   16.40   15.40
 -30   8   4   16.20   15.00
  30   8  -4    5.50   19.00
  28  -8  -4   60.09   25.40
  28   8  -4   52.89   24.00
 -28   8   4   39.40   17.30
 -26  -8   4    5.70   13.50
  26  -8  -4   26.70   17.30
 -26   8   4   37.50   18.60
  26   8  -4   39.60   20.90
 -24  -8   4  177.98   28.80
  24  -8  -4  138.89   35.20
  24   8  -4  112.79   34.50
 -24   8   4  197.38   37.30
  22  -8  -4  167.18   35.90
 -22  -8   4  165.48   27.10
  22   8  -4  242.88   46.70
 -22   8   4  180.38   34.70
  20  -8  -4   -2.60    7.70
 -20  -8   4    6.50    8.50
 -20   8   4   -6.60    7.70
  20   8  -4   16.20   14.40
  18  -8  -4    0.80    9.20
 -18  -8   4    8.30    9.50
  18   8  -4   11.80   10.60
 -18   8   4   22.40   12.60
 -16  -8   4   87.69   20.40
  16  -8  -4   53.59   19.10
 -16  -8   4   98.09   18.90
 -16   8   4   94.89   22.00
  16   8  -4  119.29   29.60
 -14  -8   4    7.00    7.60
 -14  -8   4    6.50    6.30
  14  -8  -4    7.90    9.50
  14   8  -4    7.70   10.20
 -14   8   4    6.20    7.20
 -12  -8   4  212.68   24.30
  12  -8  -4  179.48   26.90
 -12  -8   4  217.28   26.50
  12   8  -4  176.58   25.20
 -12   8   4  177.98   26.90
  12   8  -4  180.98   29.00
 -10  -8   4  154.98   22.20
  10  -8  -4  159.48   23.70
 -10  -8   4  116.39   18.00
  10   8  -4  114.69   26.50
 -10   8   4  122.49   16.20
  10   8  -4  109.29   22.10
 -10   8   4  133.69   26.40
   8  -8  -4  257.87   31.40
   8  -8  -4  315.27   28.90
  -8  -8   4  314.77   32.80
  -8  -8   4  284.27   30.20
  -8   8   4  307.17   28.00
   8   8  -4  251.87   30.80
  -8   8   4  250.57   31.90
   8   8  -4  285.67   33.60
   6  -8  -4  513.85   45.60
  -6  -8   4  509.55   45.20
  -6   8   4  561.04   49.80
  -6   8   4  578.94   43.90
   6   8  -4  514.05   47.20
   6   8  -4  461.25   45.40
   4  -8  -4  276.37   31.10
   4  -8  -4  190.18   23.80
  -4  -8   4  219.28   26.30
   4   8  -4  222.28   27.50
   4   8  -4  177.88   23.60
  -4   8   4  177.08   26.40
  -2  -8   4 1650.63  116.29
   2  -8  -4 1672.33  119.29
   2  -8  -4 1784.42  111.79
  -2   8   4 1692.33  114.19
  -2   8   4 1659.53  119.49
   2   8  -4 1861.01  120.79
   2   8  -4 1750.52  111.59
   0  -8   4   -0.40    5.40
   0  -8  -4   11.40    6.50
   0  -8  -4   12.00    8.00
   0   8   4    2.60    6.20
   0   8  -4    0.10    6.10
   0   8   4   16.00    9.80
   2  -8   4   82.89   19.90
  -2  -8  -4   94.59   22.10
   2   8   4   87.19   19.60
  -2   8  -4   63.59   18.10
  -4  -8  -4   50.89   16.90
   4  -8   4   92.29   21.30
   4   8   4  149.19   28.00
  -4   8  -4   86.69   21.20
   6  -8   4  343.47   38.60
  -6  -8  -4  355.96   41.00
  -6   8  -4  359.86   40.50
   6   8   4  415.66   42.70
   8  -8   4  391.06   42.20
  -8  -8  -4  445.16   45.60
  -8   8  -4  403.16   43.40
   8   8   4  336.47   41.90
  10  -8   4   -3.50    6.20
 -10  -8  -4   -4.10    6.80
  10   8   4   -1.40    8.10
 -10   8  -4    0.00    8.20
 -12  -8  -4  264.77   38.80
  12  -8   4  305.87   39.20
 -12   8  -4  337.97   42.00
  12   8   4  380.36   44.50
 -14  -8  -4  116.99   28.80
  14  -8   4  104.99   28.80
 -14   8  -4  144.69   32.20
  14   8   4  143.89   32.60
  16  -8   4   12.80   12.30
 -16  -8  -4   37.20   19.30
  16   8   4   12.60   12.10
 -16   8  -4   18.10   13.00
 -18  -8  -4  150.78   35.80
  18  -8   4  217.08   40.00
 -18   8  -4  107.99   30.10
  18   8   4  158.68   36.70
  20  -8   4   10.30   11.00
 -20  -8  -4    5.30   12.60
  20   8   4   -4.30   12.50
 -20   8  -4   -6.10   12.00
  22  -8   4  317.27   43.90
 -22  -8  -4  254.17   52.09
  22   8   4  210.28   46.30
 -22   8  -4  199.78   42.40
  24  -8   4    4.40   12.20
 -24  -8  -4    8.90   16.10
  24   8   4   -5.80   13.90
 -24   8  -4   -6.90   14.50
 -26  -8  -4   24.70   20.70
  26  -8   4   15.40   17.40
 -26   8  -4   12.80   17.10
  26   8   4    2.80   19.40
  31  -9  -4   57.79   27.20
 -31   9   4   38.50   21.30
  31   9  -4   57.69   25.00
  29  -9  -4  200.08   43.70
  29   9  -4  229.78   51.09
 -29   9   4  224.88   45.70
  27  -9  -4    8.10   17.10
 -27  -9   4    2.90   17.20
  27   9  -4    5.90   15.10
 -27   9   4   -1.00    9.90
 -25  -9   4  332.57   43.50
  25  -9  -4  361.66   48.40
 -25   9   4  344.87   44.50
  25   9  -4  332.67   48.50
 -23  -9   4  110.69   26.20
  23  -9  -4  123.69   32.00
  23   9  -4   96.59   30.00
 -23   9   4   89.09   26.20
 -21  -9   4  142.99   29.80
  21  -9  -4  233.08   44.50
 -21   9   4  267.67   36.20
  21   9  -4  220.28   43.70
 -19  -9   4  789.02   66.89
  19  -9  -4  817.62   74.19
  19   9  -4  744.53   74.39
 -19   9   4  717.83   68.09
  17  -9  -4   -5.40    7.90
 -17  -9   4   -5.90    8.30
  17   9  -4   -1.30    9.50
 -17   9   4    5.50    8.20
  15  -9  -4 1000.80   83.59
 -15  -9   4 1046.70   79.89
 -15   9   4  952.20   81.89
  15   9  -4  999.60   86.09
 -13  -9   4   90.69   19.10
  13  -9  -4  141.79   29.00
 -13  -9   4  135.59   26.80
  13   9  -4   99.29   25.90
 -13   9   4  133.49   28.60
 -11  -9   4  846.02   65.79
 -11  -9   4  903.51   70.69
  11  -9  -4  886.41   72.29
  11   9  -4  838.62   72.99
 -11   9   4  869.21   73.79
  11   9  -4  834.92   69.79
  -9  -9   4  194.78   25.60
  -9  -9   4  175.68   25.90
   9  -9  -4  218.28   29.10
  -9   9   4  219.98   30.70
   9   9  -4  198.38   27.60
   9   9  -4  232.78   30.30
   7  -9  -4  211.58   26.40
  -7  -9   4  169.68   24.20
  -7  -9   4  177.78   25.60
   7   9  -4  163.58   24.40
  -7   9   4  183.18   27.00
   7   9  -4  171.08   25.30
  -7   9   4  173.98   21.40
   5  -9  -4 1099.09   86.19
   5  -9  -4 1011.00   78.49
  -5  -9   4 1093.69   81.79
   5   9  -4 1157.98   85.79
   5   9  -4 1175.28   81.39
  -5   9   4 1029.00   85.19
  -5   9   4 1113.29   78.19
   3  -9  -4  146.09   24.60
   3  -9  -4  174.78   22.50
  -3  -9   4  147.69   23.70
   3   9  -4  204.58   28.40
  -3   9   4  219.08   29.30
   3   9  -4  164.58   21.60
   1  -9  -4  249.78   33.10
   1  -9  -4  279.77   28.40
  -1  -9   4  299.17   33.70
  -1   9   4  231.48   32.50
  -1   9   4  293.67   31.20
   1   9  -4  296.37   35.20
   1  -9   4  140.69   27.60
  -1  -9  -4  129.29   27.80
  -1   9  -4  148.89   24.20
   1   9   4  171.88   32.90
   1   9   4  140.69   22.50
   3  -9   4    0.00    6.90
  -3  -9  -4   -2.00    6.50
  -3   9  -4    0.60    7.90
   3   9   4   -4.20    5.70
  -5  -9  -4  408.06   46.70
   5  -9   4  427.86   45.40
  -5   9  -4  437.06   46.90
   5   9   4  539.25   49.70
  -7  -9  -4  112.29   27.80
   7  -9   4  155.18   30.50
  -7   9  -4  176.28   34.30
   7   9   4  173.98   27.50
   9  -9   4  488.35   49.20
  -9  -9  -4  389.36   47.00
  -9   9  -4  476.15   50.59
   9   9   4  425.06   49.00
  11  -9   4  418.26   46.20
 -11  -9  -4  460.85   50.19
 -11   9  -4  308.87   42.00
  11   9   4  378.46   46.50
 -13  -9  -4   17.90   15.40
  13  -9   4    3.10    8.30
  13   9   4   10.40   11.90
 -13   9  -4    4.70    9.70
 -15  -9  -4  355.16   46.00
  15  -9   4  312.47   43.10
  15   9   4  439.46   51.49
 -15   9  -4  291.17   44.10
  17  -9   4  155.88   36.00
 -17  -9  -4  179.48   39.20
  17   9   4  145.49   35.60
 -17   9  -4  132.39   33.70
  19  -9   4   63.79   23.80
 -19  -9  -4   61.59   24.00
  19   9   4   68.59   24.70
 -19   9  -4   51.79   23.00
  21  -9   4  260.97   49.60
 -21  -9  -4  392.06   52.19
 -21   9  -4  297.27   46.80
  21   9   4  324.97   49.40
  23  -9   4   19.30   16.70
 -23  -9  -4   24.70   21.40
  23   9   4   30.40   20.40
 -23   9  -4   14.30   17.00
  25  -9   4  120.09   34.70
 -25  -9  -4  188.08   45.70
  25   9   4   76.19   30.50
 -25   9  -4  116.19   35.90
  30 -10  -4  -15.00   14.10
 -30  10   4    4.00   13.90
  30  10  -4    1.10   17.10
  28 -10  -4  165.38   41.60
 -28  10   4  137.49   34.30
  28  10  -4  156.58   39.50
 -26 -10   4   55.99   23.40
  26 -10  -4  145.89   36.20
  26  10  -4  125.99   34.30
 -26  10   4  116.19   32.50
 -24 -10   4   63.49   22.40
  24 -10  -4  161.28   38.90
  24  10  -4  223.88   47.00
 -24  10   4  201.98   40.80
 -22 -10   4  172.68   33.50
  22 -10  -4  107.89   31.80
 -22  10   4  202.08   39.60
  22  10  -4  120.79   34.90
 -20 -10   4    8.80   10.80
  20 -10  -4   -9.30    9.80
  20  10  -4    2.40   11.60
 -20  10   4   -2.60   10.20
 -18 -10   4  185.48   29.50
  18 -10  -4  206.98   40.10
 -18  10   4  137.79   32.70
  18  10  -4  233.98   36.50
 -16 -10   4  140.59   27.10
  16 -10  -4   62.89   23.10
 -16  10   4   57.09   20.70
  16  10  -4   80.49   24.20
  14 -10  -4    2.80    9.60
 -14 -10   4    8.40    9.50
 -14  10   4   -2.60    8.00
  14  10  -4   -1.70    7.30
 -12 -10   4  418.36   44.50
  12 -10  -4  328.57   41.90
 -12 -10   4  378.26   39.20
  12  10  -4  433.96   46.90
 -12  10   4  451.95   49.00
  12  10  -4  471.05   46.60
 -10 -10   4   24.60   11.60
 -10 -10   4   10.10    9.20
  10 -10  -4   -2.60    7.00
  10  10  -4   18.70   11.00
  10  10  -4   10.00   10.80
 -10  10   4    3.90    7.80
  -8 -10   4  176.68   27.80
  -8 -10   4  223.28   28.30
   8 -10  -4  198.08   27.80
  -8  10   4  219.08   31.40
   8  10  -4  238.48   30.70
   8  10  -4  227.08   30.90
  -6 -10   4  645.04   59.99
   6 -10  -4  583.34   60.59
  -6 -10   4  704.13   59.09
   6 -10  -4  639.34   56.89
   6  10  -4  765.02   59.29
   6  10  -4  772.82   64.19
  -6  10   4  645.44   69.19
  -6  10   4  690.63   63.79
   4 -10  -4   36.90   15.70
  -4 -10   4   16.50   11.20
   4 -10  -4   41.30   13.40
   4  10  -4   59.39   20.30
  -4  10   4   16.70   12.40
  -4  10   4   34.00   12.40
   2 -10  -4 1072.99   86.19
  -2 -10   4 1010.90   80.79
   2  10  -4 1063.59   85.29
  -2  10   4 1002.20   84.69
   0 -10   4   17.10    9.80
   0 -10  -4   15.70   12.90
   0  10   4   21.70   10.40
   0  10   4   13.30   10.40
   0  10  -4    3.40    9.30
  -2 -10  -4  306.77   39.50
   2 -10   4  298.57   36.80
   2  10   4  300.07   36.10
  -2  10  -4  313.37   39.60
   4 -10   4  220.38   31.50
  -4 -10  -4  233.18   34.50
   4  10   4  221.38   31.70
  -4  10  -4  219.18   33.00
  -6 -10  -4   78.29   23.50
   6 -10   4   61.19   19.30
   6  10   4   85.49   22.10
  -6  10  -4   48.20   19.00
   8 -10   4  945.01   81.49
  -8 -10  -4 1005.70   85.89
   8  10   4  971.60   82.39
  -8  10  -4  921.81   82.09
 -10 -10  -4    3.10   11.20
  10 -10   4    8.50   10.30
  10  10   4   -0.60   10.60
 -10  10  -4    6.50   11.30
  12 -10   4  315.67   41.80
 -12 -10  -4  314.77   43.80
 -12  10  -4  279.87   41.20
  12  10   4  343.37   44.70
  14 -10   4   79.59   26.90
 -14 -10  -4  128.69   33.70
 -14  10  -4  129.49   33.10
  14  10   4  114.49   31.30
  16 -10   4    3.00   13.00
 -16 -10  -4   18.60   16.70
  16  10   4   29.30   18.10
 -16  10  -4   41.70   19.00
  18 -10   4  194.08   39.60
 -18 -10  -4  189.28   44.00
 -18  10  -4  226.18   46.60
  18  10   4  201.58   46.60
 -20 -10  -4   13.80   15.20
  20 -10   4   27.90   19.60
 -20  10  -4    6.50   18.30
  20  10   4   15.30   17.40
  22 -10   4   98.79   29.20
 -22 -10  -4  151.28   39.30
 -22  10  -4   84.69   30.50
  22  10   4  114.49   38.30
  27 -11  -4    4.60   14.90
  27  11  -4   -1.10   18.40
 -27  11   4    1.40   14.20
 -25 -11   4  129.29   31.80
  25 -11  -4  131.69   35.20
  25  11  -4   74.19   30.00
 -25  11   4  133.09   33.20
 -23 -11   4    5.90   11.50
  23 -11  -4   -4.80   13.50
 -23  11   4    4.70   12.80
  23  11  -4   18.20   14.70
  21 -11  -4   55.79   23.20
 -21 -11   4   15.50   15.00
  21  11  -4   59.09   24.90
 -21  11   4   77.89   24.70
 -19 -11   4   36.60   18.30
  19 -11  -4   35.80   20.10
 -19  11   4   39.50   19.50
  19  11  -4   45.20   21.70
 -17 -11   4   -6.60    9.30
  17 -11  -4   -6.50    9.00
  17  11  -4    4.10   11.80
 -17  11   4   -1.90    8.90
  15 -11  -4  172.28   36.40
 -15 -11   4  196.28   30.10
  15  11  -4  145.19   35.60
 -15  11   4  183.78   37.20
 -13 -11   4   26.10   14.70
  13 -11  -4   33.10   15.20
  13  11  -4   64.99   20.70
 -13  11   4   17.40   13.10
 -11 -11   4   40.30   17.30
  11 -11  -4  181.78   33.60
  11  11  -4  113.69   27.20
 -11  11   4   52.59   19.70
  11  11  -4  147.99   30.70
  -9 -11   4    9.10   10.30
  -9 -11   4   14.30   12.20
   9 -11  -4    3.90    8.90
   9  11  -4    5.30    9.80
   9  11  -4    9.70   10.70
  -9  11   4   44.00   16.70
  -7 -11   4   13.30   12.00
   7 -11  -4   -2.50    6.60
   7 -11  -4   14.50   11.50
  -7 -11   4   -0.90    9.60
  -7  11   4   14.10   12.50
   7  11  -4   -3.80    8.00
  -5 -11   4   38.50   15.10
   5 -11  -4   14.90   13.30
   5 -11  -4   26.40   13.70
   5  11  -4    7.00    9.20
  -5  11   4   19.20   13.20
   3 -11  -4   27.80   17.20
  -3 -11   4   16.50   11.90
  -3  11   4   24.50   15.90
   3  11  -4    1.60    8.50
   1 -11  -4  244.28   34.70
  -1 -11   4  180.98   33.90
   1  11  -4  205.98   32.60
  -1  11   4  145.49   34.50
   1 -11   4   25.30   14.10
  -1 -11  -4   77.99   22.80
   1  11   4   34.50   13.60
   1  11   4   39.90   19.90
  -1  11  -4   25.00   14.20
  -3 -11  -4    1.40   10.60
   3 -11   4   -2.30    8.00
  -3  11  -4   18.60   14.60
   3  11   4    9.80    9.60
  -5 -11  -4   75.39   24.20
   5 -11   4   55.39   20.20
  -5  11  -4   63.39   22.30
   5  11   4   67.69   22.40
  -7 -11  -4  157.18   36.10
   7 -11   4  244.38   34.30
   7  11   4  245.98   35.50
  -7  11  -4  191.68   38.60
   9 -11   4   75.19   23.60
  -9 -11  -4   29.10   16.70
  -9  11  -4   21.70   14.10
   9  11   4   34.30   17.80
  11 -11   4   64.49   23.50
 -11 -11  -4  102.89   28.80
 -11  11  -4   63.99   22.20
  11  11   4  104.69   29.80
  13 -11   4   23.50   13.70
 -13 -11  -4    2.30   10.90
  13  11   4    1.20   11.30
 -13  11  -4   -2.80   11.30
 -15 -11  -4    7.90   15.10
  15 -11   4    0.40   11.70
  15  11   4   -2.10   12.80
 -15  11  -4  -10.00   12.30
 -17 -11  -4   43.30   21.40
  17 -11   4   18.10   15.20
 -17  11  -4   19.40   16.50
  17  11   4    7.20   15.10
  19 -11   4    1.30   14.90
 -19 -11  -4    7.30   18.10
 -19  11  -4    8.10   15.70
  19  11   4   17.10   17.40
 -21 -11  -4   61.29   25.90
  21 -11   4   29.40   21.60
  21  11   4   94.99   33.10
 -21  11  -4   68.29   27.40
  24 -12  -4    8.60   16.90
 -24 -12   4  -13.80   15.00
  24  12  -4  -16.40   14.60
 -24  12   4    7.30   17.00
 -22 -12   4   25.60   17.10
  22 -12  -4   22.80   21.10
  22  12  -4   -4.50   18.00
 -22  12   4    3.00   13.90
  20 -12  -4   -2.20   12.70
 -20 -12   4    2.20   12.90
 -20  12   4    8.90   14.00
  20  12  -4   -8.90   16.70
  18 -12  -4    1.70   13.60
 -18 -12   4   -6.00   12.40
 -18  12   4  -12.40   12.00
  18  12  -4   -4.10   14.40
 -16 -12   4    9.50   12.40
  16 -12  -4   -4.30   12.30
 -16  12   4   10.20   13.50
  16  12  -4   -1.10   15.00
  14 -12  -4    9.20   13.30
 -14 -12   4   -1.80   12.70
  14  12  -4  -12.80    9.30
 -14  12   4    7.10   12.60
  12 -12  -4   15.60   15.60
 -12 -12   4    5.60   11.60
 -12  12   4   36.80   18.30
  12  12  -4   11.50   12.90
  12  12  -4   20.10   16.60
 -10 -12   4   65.99   20.60
  10 -12  -4   54.19   19.50
  10  12  -4   45.00   19.10
 -10  12   4   58.59   21.10
   8 -12  -4   -5.20    8.60
  -8 -12   4   10.00   11.10
   8 -12  -4    7.10   10.70
  -8 -12   4   16.90   11.40
   8  12  -4   12.10   11.20
  -8  12   4    6.90   12.60
  -6 -12   4  -10.20    9.50
   6 -12  -4   -9.30    8.50
  -6 -12   4   14.50   12.10
  -6  12   4   -1.20    9.00
   6  12  -4    1.60   10.00
  -4 -12   4    8.50   10.70
   4 -12  -4   -7.60    9.00
  -4  12   4    7.00   12.30
   4  12  -4    5.10   10.60
   2 -12  -4   29.70   15.80
  -2 -12   4    8.60    9.80
   2  12  -4    6.60   10.70
  -2  12   4   -1.30   12.00
   0 -12   4   -1.10    8.40
   0 -12  -4    4.60   10.00
   0  12  -4   -5.20    9.80
   0  12   4    2.10   10.20
   2 -12   4   82.59   23.40
  -2 -12  -4   88.69   26.50
  -2  12  -4   90.19   26.80
   2  12   4   67.19   19.90
  -4 -12  -4   62.49   22.90
   4 -12   4   65.69   20.40
   4  12   4   54.59   20.00
  -4  12  -4   56.19   22.30
  -6 -12  -4   65.59   25.10
   6 -12   4   48.50   19.80
   6  12   4   94.69   26.20
  -6  12  -4   81.69   27.00
   8 -12   4   35.20   16.90
  -8 -12  -4    1.90   12.50
  -8  12  -4    5.70   11.90
   8  12   4   27.70   15.40
  10 -12   4    5.50   11.10
 -10 -12  -4   -6.80   12.80
  10  12   4   -5.80    8.80
 -10  12  -4   -1.90   11.50
  12 -12   4   -3.50   10.60
 -12 -12  -4  -14.60   10.70
 -12  12  -4   -2.30   12.70
  12  12   4  -12.30   14.10
 -14 -12  -4   -4.70   13.20
  14 -12   4    3.70   12.00
  14  12   4    0.10   13.50
 -14  12  -4   11.10   11.90
  16 -12   4   53.09   23.00
 -16 -12  -4   77.59   28.50
  16  12   4   39.70   22.30
 -16  12  -4   16.50   17.50
  18 -12   4    5.10   12.90
 -18 -12  -4    1.20   16.30
 -18  12  -4   -8.60   13.50
  18  12   4    1.60   16.10
 -21 -13   4  190.08   38.70
  21 -13  -4  172.98   41.80
 -21  13   4  148.79   38.50
  21  13  -4  117.79   35.00
 -19 -13   4   99.39   29.30
  19 -13  -4  143.89   38.00
 -19  13   4  126.99   34.10
  19  13  -4   82.39   29.70
 -17 -13   4   37.70   21.30
  17 -13  -4   66.29   25.60
 -17  13   4   43.80   21.10
  17  13  -4   30.20   20.00
 -15 -13   4  172.48   37.40
  15 -13  -4  105.79   27.90
 -15  13   4  215.08   44.40
 -13 -13   4   10.00   13.50
  13 -13  -4    3.20   11.60
 -13  13   4    5.10   13.20
  11 -13  -4   40.30   18.50
 -11 -13   4   34.10   17.90
 -11  13   4   59.09   24.10
  11  13  -4   65.59   25.40
  -9 -13   4  115.19   30.60
   9 -13  -4  162.48   36.60
   9 -13  -4   82.49   24.70
  -9  13   4  173.98   38.40
   9  13  -4  140.89   33.20
  -7 -13   4   69.19   22.30
   7 -13  -4   13.20   15.30
  -7  13   4   52.59   21.80
   7  13  -4   95.89   28.20
  -5 -13   4  110.39   26.80
   5 -13  -4   43.00   19.00
  -5 -13   4   32.60   16.40
  -5  13   4   49.40   19.80
   5  13  -4   81.79   25.40
  -3 -13   4    4.00   10.20
   3 -13  -4   -0.50   12.30
   3  13  -4    6.00   12.80
  -3  13   4    5.40   12.40
   1 -13  -4   14.20   15.00
  -1 -13   4   41.00   17.90
   1  13  -4   45.10   20.20
  -1  13   4   17.00   15.70
  -1 -13  -4  122.89   34.70
   1 -13   4  153.28   32.90
  -1  13  -4  108.39   30.40
   3 -13   4   -4.40   10.00
  -3 -13  -4    3.40   13.40
  -3  13  -4    4.70   12.10
  -5 -13  -4  363.96   49.70
   5 -13   4  409.66   49.00
   5  13   4  319.57   43.60
  -5  13  -4  296.17   45.70
   7 -13   4   42.90   21.20
  -7 -13  -4    8.80   14.10
  -7  13  -4   38.00   19.40
   7  13   4   11.10   13.70
  -9 -13  -4   48.20   24.10
   9 -13   4   52.19   19.60
   9  13   4   34.50   20.60
  -9  13  -4   15.10   16.40
 -11 -13  -4   38.00   19.70
  11 -13   4  122.89   32.10
 -11  13  -4   62.89   25.30
  11  13   4   69.39   27.50
 -13 -13  -4    7.30   17.50
  13 -13   4   17.40   15.80
 -13  13  -4    2.80   16.40
  13  13   4   -4.60   15.20
  15 -13   4  125.89   34.00
 -15 -13  -4  140.99   38.00
  15  13   4   52.39   26.30
 -15  13  -4   92.19   33.20
  18 -14  -4   70.59   27.80
 -18  14   4   98.19   31.80
 -16 -14   4   15.50   16.00
  16 -14  -4    1.70   17.00
 -16  14   4   34.20   21.60
  14 -14  -4   16.70   16.30
 -14 -14   4   13.50   15.70
 -14  14   4   19.60   19.60
 -12 -14   4  237.18   46.00
  12 -14  -4  210.88   42.80
 -12  14   4  243.28   48.30
  10 -14  -4  123.49   33.20
 -10 -14   4   89.69   30.50
 -10  14   4   76.19   27.10
  10  14  -4   89.29   29.20
  -8 -14   4  205.48   42.40
   8 -14  -4  279.67   43.80
   8  14  -4  217.78   44.00
  -8  14   4  257.77   52.59
   6 -14  -4  225.28   45.30
  -6 -14   4  183.58   40.10
  -6  14   4  175.68   40.40
   6  14  -4  169.88   38.50
  -4 -14   4   86.09   28.20
   4 -14  -4   90.29   32.30
   4  14  -4   82.59   27.60
  -4  14   4  107.09   34.20
   2 -14  -4  390.76   53.79
  -2 -14   4  372.76   48.10
   2  14  -4  386.76   52.99
  -2  14   4  434.76   56.09
   0 -14  -4   96.79   28.90
   0 -14   4   18.20   13.60
   0  14  -4   44.90   22.20
   0  14   4   48.50   23.10
   2 -14   4  382.76   47.60
  -2 -14  -4  271.47   53.69
  -2  14  -4  306.37   47.70
   4 -14   4  258.57   47.20
  -4 -14  -4  287.47   55.49
  -4  14  -4  265.87   43.40
  -6 -14  -4   93.29   32.00
   6 -14   4  156.28   36.10
  -6  14  -4   89.49   30.90
   8 -14   4  260.27   48.80
  -8 -14  -4  222.78   49.20
   8  14   4  168.18   37.20
  -8  14  -4  276.27   52.59
  10 -14   4   10.50   13.90
 -10 -14  -4   17.40   17.50
 -10  14  -4   -4.40   15.90
  10  14   4    5.80   15.10
  11  15  -4  106.79   32.50
 -11  15   4  134.79   40.40
   9 -15  -4   81.59   29.30
  -9 -15   4  112.09   33.80
  -9  15   4  170.28   42.70
   9  15  -4  115.69   36.70
  -7 -15   4   37.20   22.70
   7 -15  -4    7.80   15.70
   7  15  -4   -3.20   16.30
  -7  15   4   38.60   22.30
  -5 -15   4  109.79   32.50
   5 -15  -4   67.39   26.80
   5  15  -4  208.78   45.30
  -5  15   4  106.89   35.10
  -3 -15   4    7.20   18.00
   3 -15  -4   -9.50   17.50
  -3  15   4   18.00   17.70
   3  15  -4   28.40   18.70
  -1 -15   4   24.70   16.90
   1 -15  -4   46.20   22.80
  -1 -15   4   28.80   18.10
   1  15  -4    8.60   15.20
  -1  15   4    9.30   17.30
  -1 -15  -4  101.49   35.30
   1 -15   4  167.08   38.10
  -1  15  -4  173.28   41.00
   3 -15   4    3.80   14.10
  -3 -15  -4    0.60   14.60
  -3  15  -4  -13.60   13.60
  36   0  -5    7.30   18.30
  34   0  -5    2.00   13.10
  34   0  -5   -5.80   10.30
  32   0  -5  -11.00    8.60
  32   0  -5   -3.80   12.40
 -32   0   5    3.40   12.80
 -30   0   5    6.00   11.40
  30   0  -5    3.50    7.60
  30   0  -5   -8.00   10.40
  28   0  -5   -1.80    8.50
 -28   0   5    6.80   10.20
  28   0  -5    2.50    9.40
 -28   0   5    1.30    7.90
  26   0  -5   -2.70    7.60
 -26   0   5    5.80    8.20
 -26   0   5    1.30    7.60
 -24   0   5   -3.50    5.60
  24   0  -5   -1.50    6.00
 -24   0   5    4.00    8.20
 -22   0   5   -1.20    7.00
 -22   0   5   -7.80    4.80
  22   0  -5   -3.40    4.90
 -20   0   5   -4.80    5.30
  20   0  -5    1.90    6.10
 -20   0   5   -3.10    3.90
 -18   0   5   -3.60    4.20
 -18   0   5    1.00    3.60
  18   0  -5    1.40    5.80
 -16   0   5   -1.90    4.50
 -16   0   5    0.40    3.90
  16   0  -5   -2.30    3.20
 -14   0   5   -5.80    3.90
 -14   0   5   -1.20    2.60
  14   0  -5   -3.60    2.80
 -12   0   5    5.60    5.50
 -12   0   5   -3.20    1.60
  12   0  -5    2.40    4.60
 -10   0   5    5.00    3.40
  10   0  -5    1.20    3.10
  -8   0   5    2.80    3.30
   8   0  -5   -0.60    2.90
   6   0  -5   -1.90    1.20
  -6   0   5    5.60    3.90
   6   0  -5   -1.90    2.30
  -4   0   5   -1.60    2.60
   4   0  -5   -3.70    2.60
  -4   0   5    0.10    3.00
   4   0  -5    0.90    2.40
   2   0  -5    0.60    3.40
  -2   0   5   -1.50    2.30
   2   0  -5   -4.00    2.00
  -2   0   5   -2.00    1.60
   0   0  -5   -1.40    2.20
   0   0   5   -2.10    2.50
   0   0   5    0.00    2.00
   2   0   5    3.00    3.00
   2   0   5   -1.20    2.90
  -2   0  -5    3.60    4.10
   4   0   5   -0.20    2.70
  -4   0  -5    4.20    4.60
   4   0   5    1.60    3.80
   6   0   5   -0.70    2.40
  -6   0  -5   -1.80    3.70
   6   0   5   -0.90    3.30
   8   0   5    0.70    3.20
  -8   0  -5   -0.80    5.10
   8   0   5   -1.40    3.30
  10   0   5   -0.30    3.10
  10   0   5    1.00    4.30
 -10   0  -5    3.60    6.70
 -12   0  -5   -1.70    6.60
  12   0   5    4.80    4.70
  12   0   5    0.40    4.90
  14   0   5   -3.20    4.60
 -14   0  -5  -11.30    4.00
  14   0   5    1.90    4.00
  16   0   5    2.20    5.30
  16   0   5   -2.50    6.00
 -16   0  -5    3.60    9.90
  18   0   5    0.90    8.20
 -18   0  -5    8.00   10.40
  20   0   5   -1.10    7.70
 -20   0  -5   -4.30    8.30
  22   0   5   -7.70    6.90
 -22   0  -5    5.30   10.90
 -24   0  -5   -2.40   13.10
 -26   0  -5    2.40   14.00
 -28   0  -5   -5.60   12.90
 -30   0  -5    5.40   19.50
  37   1  -5    6.30   15.50
  35  -1  -5  141.59   34.50
  35   1  -5  198.18   45.50
 -35   1   5  183.48   37.40
  33  -1  -5  258.57   38.40
  33  -1  -5  173.08   37.40
  33   1  -5  169.58   38.40
  33   1  -5  220.38   41.60
 -33   1   5  266.97   39.40
 -31  -1   5    1.50   11.20
  31  -1  -5   -1.40    7.50
  31  -1  -5  -17.60    9.50
  31   1  -5  -10.30   10.70
  31   1  -5   -1.70    9.40
 -31   1   5    0.10   11.00
 -29  -1   5  128.89   31.90
  29  -1  -5  145.79   31.60
 -29  -1   5   81.19   23.20
  29  -1  -5  190.18   38.00
 -29   1   5  168.38   32.80
 -29   1   5  204.58   27.90
  29   1  -5  146.09   34.80
  27  -1  -5   -5.70    6.50
 -27  -1   5   15.90   11.40
 -27  -1   5    1.40    8.50
  27  -1  -5    9.40   10.50
  27   1  -5    3.70    9.50
 -27   1   5   -3.20    8.10
 -27   1   5    1.10    8.30
 -25  -1   5  302.97   32.00
 -25  -1   5  228.88   32.00
  25  -1  -5  214.28   31.60
  25  -1  -5  228.28   31.70
  25   1  -5  292.77   38.00
 -25   1   5  260.17   34.40
 -25   1   5  265.87   30.10
 -23  -1   5   14.70   10.40
  23  -1  -5   40.20   13.40
 -23  -1   5   21.30    9.90
 -23   1   5   12.10    8.70
 -23   1   5   10.90    8.40
  23   1  -5   28.10   13.20
 -21  -1   5   35.40   11.40
 -21  -1   5   49.90   14.60
  21  -1  -5   67.59   17.90
  21   1  -5   71.49   20.00
 -21   1   5   88.89   20.10
 -21   1   5   74.49   16.20
  19  -1  -5  129.89   20.40
 -19  -1   5  106.59   20.70
 -19  -1   5  137.59   16.70
 -19   1   5   88.29   20.80
 -19   1   5  143.69   17.10
  19   1  -5  129.99   25.60
 -17  -1   5   -3.10    3.70
  17  -1  -5    0.80    3.70
 -17  -1   5    3.00    3.60
 -17   1   5    5.40    4.60
  17   1  -5    6.20    6.70
 -17   1   5   -2.10    4.90
 -15  -1   5    4.80    3.40
  15  -1  -5    1.40    4.50
 -15  -1   5    7.30    5.70
 -15   1   5   10.10    6.30
 -15   1   5   11.00    5.30
  15   1  -5    1.50    4.80
 -13  -1   5  187.28   20.20
 -13  -1   5  182.38   15.10
  13  -1  -5  134.69   18.90
 -13   1   5  205.28   16.20
  13   1  -5  172.38   21.70
 -13   1   5  183.08   21.50
 -11  -1   5   -1.10    3.10
 -11  -1   5    3.10    1.90
  11  -1  -5    0.90    3.10
 -11   1   5   -1.00    1.70
  11   1  -5   -3.00    3.00
 -11   1   5   -0.40    3.60
  -9  -1   5  158.28   17.80
   9  -1  -5  131.39   17.20
   9   1  -5  176.48   19.30
  -9   1   5  183.08   13.30
  -9   1   5  231.68   20.60
  -7  -1   5 2455.75  147.39
   7  -1  -5 2485.15  140.99
   7  -1  -5 2392.86  148.69
  -7   1   5 2495.75  147.69
   7   1  -5 2356.36  148.49
  -5  -1   5    2.20    3.40
   5  -1  -5    1.80    2.40
   5  -1  -5    2.80    3.60
  -5   1   5    3.30    3.40
  -5   1   5    2.10    3.00
   5   1  -5    5.80    4.40
   5   1  -5    4.60    2.30
   3  -1  -5  835.52   60.89
  -3  -1   5  940.91   60.19
   3  -1  -5  900.41   57.99
   3   1  -5  916.21   57.59
  -3   1   5  830.82   57.89
   3   1  -5  936.91   60.99
  -3   1   5  994.20   62.19
  -1  -1   5   11.60    5.10
  -1  -1   5    2.60    3.40
   1  -1  -5   10.80    5.10
   1   1  -5    9.90    5.00
   1   1  -5    7.30    4.20
  -1   1   5   15.30    6.20
  -1   1   5   10.40    4.20
   1  -1   5  858.41   58.59
  -1  -1  -5  899.41   61.89
   1  -1   5  887.01   59.09
   1   1   5  894.81   56.29
  -1   1  -5  864.51   61.19
  -1   1  -5  859.11   59.19
   1   1   5  966.30   61.79
   3  -1   5  455.65   34.80
  -3  -1  -5  471.55   38.90
   3  -1   5  486.95   35.10
  -3   1  -5  449.95   38.40
   3   1   5  432.56   31.70
   3   1   5  480.15   37.40
   5  -1   5  806.62   55.39
  -5  -1  -5  829.32   61.69
   5  -1   5  777.62   54.89
   5   1   5  779.62   57.99
  -5   1  -5  809.12   61.19
   5   1   5  815.62   51.79
  -7  -1  -5  103.09   20.80
   7  -1   5  102.69   14.30
   7   1   5   99.19   16.00
  -7   1  -5   80.49   19.00
   7   1   5  143.59   13.40
  -9  -1  -5  331.67   37.50
   9  -1   5  422.96   33.90
   9   1   5  348.47   28.10
  -9   1  -5  364.36   38.60
   9   1   5  432.66   37.10
  11  -1   5 1050.99   73.69
 -11  -1  -5 1059.59   83.89
  11  -1   5 1160.28   76.49
  11   1   5 1102.69   69.99
 -11   1  -5 1078.99   84.59
  11   1   5 1039.20   78.39
  13  -1   5  308.87   31.10
 -13  -1  -5  253.27   34.90
  13  -1   5  290.37   28.70
  13   1   5  310.17   34.00
  13   1   5  356.66   27.00
 -13   1  -5  240.98   34.30
  15  -1   5  144.49   19.80
 -15  -1  -5  151.38   32.60
  15  -1   5  124.09   20.20
  15   1   5  171.18   25.10
 -15   1  -5  199.38   36.80
  17  -1   5   48.00   15.00
 -17  -1  -5   52.09   19.60
  17  -1   5   49.20   13.90
 -17   1  -5   31.10   15.20
  17   1   5   83.99   21.80
  19  -1   5   -3.80    5.90
 -19  -1  -5   -3.70    9.70
  19  -1   5   -3.80    7.60
  19   1   5   -1.20    8.00
 -19   1  -5   -2.50    9.40
 -21  -1  -5  100.69   29.10
  21   1   5  117.59   28.00
 -21   1  -5  122.69   32.20
 -23  -1  -5   27.70   16.50
  23   1   5   24.60   13.90
 -23   1  -5   17.20   18.00
 -25  -1  -5   25.20   19.70
 -25   1  -5   27.50   17.80
  25   1   5   45.10   19.20
 -27  -1  -5   96.29   31.20
 -27   1  -5  107.59   36.60
 -29  -1  -5   -8.70   12.90
 -29   1  -5    8.30   18.50
  38  -2  -5   40.80   22.10
  38   2  -5   65.29   28.00
  36  -2  -5   79.99   28.00
  36   2  -5  139.19   36.50
  34  -2  -5   24.00   16.10
 -34   2   5   15.90   16.60
  34   2  -5   26.50   17.10
  32  -2  -5  187.08   38.10
  32   2  -5  243.38   48.20
 -32   2   5  301.37   41.70
  30  -2  -5  380.16   44.80
  30  -2  -5  308.67   42.50
 -30  -2   5  294.97   43.40
  30   2  -5  381.26   50.69
 -30   2   5  267.07   40.70
  28  -2  -5  345.97   41.40
 -28  -2   5  360.26   39.30
  28  -2  -5  269.37   38.60
 -28  -2   5  244.08   33.00
 -28   2   5  276.87   39.80
  28   2  -5  391.06   47.80
  26  -2  -5  658.93   66.89
  26  -2  -5  815.92   68.89
 -26  -2   5  801.62   64.99
 -26  -2   5  838.02   67.19
 -26   2   5  848.72   65.89
  26   2  -5  761.42   74.09
 -26   2   5  824.22   72.19
 -24  -2   5    5.60    8.00
  24  -2  -5    7.70    7.40
  24  -2  -5   -3.30    6.20
 -24  -2   5   25.10   11.90
 -24   2   5    4.70    7.80
 -24   2   5   22.90   14.70
  24   2  -5   16.60   11.70
 -22  -2   5  978.90   69.29
 -22  -2   5  961.30   71.49
  22  -2  -5 1079.19   75.69
  22  -2  -5  878.01   74.69
 -22   2   5  835.22   74.49
  22   2  -5  918.91   78.29
 -22   2   5  889.21   68.09
 -20  -2   5  727.63   54.39
 -20  -2   5  804.82   58.49
  20  -2  -5  660.53   57.69
 -20   2   5  766.12   62.99
 -20   2   5  708.03   54.09
  20   2  -5  675.93   62.19
 -18  -2   5  753.72   57.39
  18  -2  -5  842.92   60.49
 -18  -2   5  849.81   55.29
 -18   2   5  655.23   60.29
 -18   2   5  696.63   53.89
  18   2  -5  707.93   62.39
 -16  -2   5 1007.60   66.89
 -16  -2   5 1077.99   72.69
  16  -2  -5 1022.60   73.19
  16   2  -5  887.61   74.89
 -16   2   5 1012.50   76.09
 -16   2   5 1082.09   68.29
  14  -2  -5   34.30   10.20
 -14  -2   5   16.40    7.60
 -14  -2   5   33.00    7.30
 -14   2   5   36.10    8.60
 -14   2   5   30.10   10.70
  14   2  -5   15.40    8.20
 -12  -2   5 2359.26  142.19
 -12  -2   5 2406.46  149.49
  12  -2  -5 2622.04  151.68
 -12   2   5 2436.46  144.49
  12   2  -5 2463.25  153.78
 -12   2   5 2385.66  152.28
 -10  -2   5  168.08   17.70
 -10  -2   5  148.99   11.80
  10  -2  -5  155.48   17.60
 -10   2   5  124.89   16.90
  10   2  -5  156.58   19.10
 -10   2   5  115.29   12.80
  -8  -2   5  452.15   36.20
   8  -2  -5  416.16   36.50
   8   2  -5  520.65   39.20
  -8   2   5  460.75   37.40
  -8   2   5  467.85   32.60
   8   2  -5  504.25   30.70
   6  -2  -5  712.23   46.00
   6  -2  -5  628.34   49.30
  -6  -2   5  699.93   49.50
   6   2  -5  718.03   50.29
  -6   2   5  707.93   49.30
  -6   2   5  693.33   49.90
   6   2  -5  690.53   44.20
  -6   2   5  749.42   46.50
   4  -2  -5   33.30    9.20
   4  -2  -5   45.10    9.00
  -4  -2   5   32.50    8.80
   4   2  -5   24.60    6.20
  -4   2   5   44.90    9.60
   4   2  -5   59.39   11.50
  -4   2   5   33.40    9.00
  -2  -2   5 1747.73  108.89
   2  -2  -5 1736.33  107.89
   2   2  -5 1591.74  107.29
  -2   2   5 1836.82  110.49
  -2   2   5 1778.62  105.99
   2   2  -5 1838.92  107.59
   0  -2   5  566.04   41.00
   0  -2   5  527.15   38.60
   0  -2  -5  500.35   40.40
   0   2   5  591.24   42.80
   0   2  -5  508.65   40.30
   0   2   5  590.54   37.40
   2  -2   5 1047.90   68.79
  -2  -2  -5 1004.50   73.09
   2  -2   5 1072.19   71.29
  -2   2  -5 1092.99   69.69
   2   2   5 1080.29   65.89
  -2   2  -5 1087.79   73.59
   2   2   5 1159.68   74.29
  -4  -2  -5 3233.38  205.38
   4  -2   5 3498.35  202.18
   4  -2   5 3358.06  198.88
  -4   2  -5 3469.15  206.68
   4   2   5 3292.27  194.48
   4   2   5 3458.75  205.28
  -6  -2  -5  158.58   21.90
   6  -2   5  170.48   16.70
   6  -2   5  150.88   18.10
   6   2   5  132.39   12.20
   6   2   5  143.69   19.50
  -6   2  -5  131.29   20.10
  -8  -2  -5  444.76   43.40
   8  -2   5  490.45   39.10
   8  -2   5  422.86   35.60
   8   2   5  460.55   41.90
  -8   2  -5  559.94   46.90
   8   2   5  483.05   31.80
 -10  -2  -5  300.57   36.10
  10  -2   5  415.16   33.70
  10  -2   5  313.27   29.20
  10   2   5  346.47   25.00
  10   2   5  358.26   35.80
 -10   2  -5  334.07   37.60
  12  -2   5   18.00    7.70
 -12  -2  -5   15.90   11.00
  12  -2   5    6.30    6.80
 -12   2  -5   12.80    9.60
  12   2   5    6.50    4.30
  12   2   5   12.30    9.80
  14  -2   5 1349.36   90.09
 -14  -2  -5 1302.57  101.69
  14  -2   5 1383.36   92.59
  14   2   5 1194.08   95.69
 -14   2  -5 1376.16  103.29
  16  -2   5    6.50    7.10
  16  -2   5    5.60    6.80
 -16  -2  -5   -0.30    7.60
 -16   2  -5    7.00   10.10
  16   2   5   10.00   10.10
 -18  -2  -5  541.65   60.49
 -18   2  -5  655.63   64.59
  18   2   5  610.24   58.39
  20  -2   5  184.08   28.60
 -20  -2  -5  309.37   42.50
  20   2   5  324.27   39.80
 -20   2  -5  350.36   45.40
 -22  -2  -5   39.70   19.40
  22   2   5   36.30   17.10
 -22   2  -5   86.59   29.20
 -24  -2  -5  482.65   61.39
 -24   2  -5  567.84   65.29
  24   2   5  558.54   59.79
 -26  -2  -5    6.30   14.90
 -26   2  -5   -0.60   13.20
  26   2   5    4.20   11.20
 -28  -2  -5  262.17   53.59
 -28   2  -5  269.57   54.09
 -30  -2  -5   18.80   21.70
 -30   2  -5   57.19   26.50
  37  -3  -5    2.10   14.00
  37   3  -5    8.40   17.80
  35  -3  -5  252.47   48.70
  35   3  -5  306.77   47.20
  33  -3  -5  191.38   38.60
  33   3  -5  225.08   46.80
 -33   3   5  150.58   33.60
  31  -3  -5  248.48   37.80
 -31   3   5  269.07   39.00
  31   3  -5  282.97   52.99
 -31   3   5  211.08   33.70
  29  -3  -5  834.42   73.59
 -29   3   5  713.33   65.09
 -29   3   5  750.82   72.39
  29   3  -5  727.43   75.79
  27  -3  -5   27.70   12.80
 -27  -3   5   20.20   11.80
  27  -3  -5   24.50   16.20
 -27  -3   5   20.60   13.90
 -27   3   5    2.40    8.20
  27   3  -5   18.50   16.60
 -27   3   5   -3.10    9.60
  25  -3  -5  336.07   36.10
 -25  -3   5  359.96   35.90
  25  -3  -5  297.47   38.80
 -25  -3   5  219.38   30.00
  25   3  -5  276.77   40.10
 -25   3   5  270.07   37.40
  23  -3  -5   74.49   20.70
  23  -3  -5   60.39   16.70
 -23  -3   5   88.59   19.50
 -23  -3   5   91.69   19.80
 -23   3   5   76.39   22.70
  23   3  -5   69.39   23.40
 -23   3   5   63.99   16.10
  21  -3  -5    3.50    6.80
 -21  -3   5    2.60    7.00
  21  -3  -5    7.90    7.70
 -21  -3   5    4.40    5.90
  21   3  -5    7.50    8.50
 -21   3   5    9.40    7.20
 -21   3   5   18.10   12.70
  19  -3  -5  540.55   52.39
 -19  -3   5  644.04   46.60
 -19  -3   5  596.34   48.10
  19  -3  -5  542.15   47.70
  19   3  -5  591.34   55.19
 -19   3   5  561.94   45.90
 -19   3   5  556.74   53.19
 -17  -3   5   42.10   11.60
  17  -3  -5   84.89   17.20
 -17  -3   5   78.29   14.50
  17   3  -5   95.79   21.70
 -17   3   5   86.19   15.80
 -17   3   5   90.49   21.50
  15  -3  -5 1262.77   82.89
 -15  -3   5 1234.68   82.29
 -15  -3   5 1164.18   77.19
  15   3  -5 1147.29   87.79
 -15   3   5 1255.77   79.79
 -15   3   5 1170.28   87.19
 -13  -3   5 1814.52  117.29
  13  -3  -5 1946.71  118.89
 -13  -3   5 1771.42  111.79
  13   3  -5 1951.70  124.09
 -13   3   5 1862.41  114.49
 -13   3   5 1822.52  123.19
  11  -3  -5  811.02   59.99
 -11  -3   5  896.51   55.29
 -11  -3   5  846.92   60.19
  11   3  -5  842.02   64.09
 -11   3   5  921.61   65.09
 -11   3   5  832.12   57.29
  -9  -3   5 2959.00  174.68
   9  -3  -5 3079.49  181.58
  -9  -3   5 2939.71  180.38
   9   3  -5 2935.11  183.18
  -9   3   5 2978.20  177.78
   9   3  -5 2983.00  174.98
  -9   3   5 3158.88  184.28
   7  -3  -5   21.80    7.00
  -7  -3   5   19.90    7.50
   7  -3  -5   23.60    7.70
  -7   3   5   28.20    8.90
   7   3  -5   25.20    8.50
  -7   3   5   31.20    9.90
   7   3  -5   25.80    6.30
  -7   3   5   13.10    5.30
   5  -3  -5 1172.38   79.69
  -5  -3   5 1149.08   78.79
   5  -3  -5 1220.08   77.09
   5   3  -5 1166.78   78.59
  -5   3   5 1212.98   78.29
  -5   3   5 1192.78   79.19
   5   3  -5 1286.67   75.89
  -3  -3   5 1159.68   76.39
   3  -3  -5 1110.39   74.69
   3   3  -5 1183.48   74.19
  -3   3   5 1172.28   76.79
  -3   3   5 1139.89   73.59
   1  -3  -5  456.85   36.60
  -1  -3   5  471.15   37.50
   1   3  -5  477.45   36.40
   1   3  -5  415.06   33.80
  -1   3   5  462.85   37.70
  -1   3   5  502.35   33.70
   1  -3   5 3812.72  223.08
  -1  -3  -5 3744.93  224.08
  -1   3  -5 3932.11  223.78
   1   3   5 3852.51  224.88
  -1   3  -5 3538.85  218.18
   1   3   5 3628.94  215.58
   3  -3   5  736.23   49.40
  -3  -3  -5  673.33   54.89
   3  -3   5  766.42   54.69
   3   3   5  697.93   55.69
  -3   3  -5  745.93   49.90
   3   3   5  752.72   46.30
  -3   3  -5  834.02   57.69
  -5  -3  -5 3479.65  212.18
   5  -3   5 3474.15  201.78
   5  -3   5 3359.56  207.98
   5   3   5 3414.56  196.68
  -5   3  -5 3423.76  202.18
   5   3   5 3413.66  211.38
  -5   3  -5 3585.04  212.58
   7  -3   5 1160.78   75.29
  -7  -3  -5 1215.28   86.19
   7  -3   5 1251.77   82.39
  -7   3  -5 1185.08   86.39
   7   3   5 1195.78   69.19
   7   3   5 1121.09   84.19
   9  -3   5  338.37   32.10
   9  -3   5  325.87   27.20
  -9  -3  -5  360.06   37.90
  -9   3  -5  367.46   38.30
   9   3   5  323.07   21.00
   9   3   5  320.67   34.70
 -11  -3  -5 1144.79   86.39
  11  -3   5 1042.30   71.89
  11  -3   5 1108.59   78.99
 -11   3  -5 1114.89   86.29
  11   3   5 1116.59   83.59
  13  -3   5   40.30   13.70
 -13  -3  -5   40.10   16.00
  13   3   5   41.20   15.90
 -13   3  -5   52.49   18.60
 -15  -3  -5 1339.07  103.69
  15  -3   5 1332.67   94.39
  15   3   5 1354.26  100.39
 -15   3  -5 1203.08  101.19
  17  -3   5  297.57   34.30
 -17  -3  -5  225.08   36.00
  17   3   5  292.07   37.80
 -17   3  -5  311.97   40.90
 -19  -3  -5  467.35   52.79
  19  -3   5  391.46   40.70
 -19   3  -5  426.26   50.59
  19   3   5  292.17   41.50
 -21  -3  -5  450.85   55.69
  21  -3   5  515.75   49.30
 -21   3  -5  429.06   54.79
  21   3   5  496.85   54.49
 -23  -3  -5   64.49   25.00
 -23   3  -5   64.99   23.60
  23   3   5   35.20   18.00
 -25  -3  -5   42.20   22.70
 -25   3  -5   27.60   19.80
  25   3   5   30.70   18.20
 -27  -3  -5   91.49   31.10
 -27   3  -5  114.19   37.40
  27   3   5   70.49   26.70
 -29  -3  -5   49.30   23.40
 -29   3  -5    9.90   20.30
  29   3   5   17.30   17.80
  38  -4  -5   17.90   17.10
  38   4  -5   47.10   28.10
  36  -4  -5  -17.80   13.70
  36   4  -5   10.80   17.50
  34  -4  -5  -15.40   12.00
  34   4  -5    1.50   16.10
  32  -4  -5   85.89   28.40
  32   4  -5  149.49   37.60
  30  -4  -5   71.59   24.50
 -30   4   5   65.69   20.20
  30   4  -5   48.10   24.00
 -30   4   5   45.30   20.70
  28  -4  -5  168.38   36.50
 -28   4   5  191.88   29.10
  28   4  -5  159.68   37.50
 -28   4   5  204.08   38.00
  26  -4  -5  150.38   33.50
 -26  -4   5  121.79   24.70
 -26  -4   5  104.89   24.20
 -26   4   5   64.99   18.40
  26   4  -5  158.08   36.60
 -26   4   5   84.39   23.50
 -24  -4   5    0.60    8.50
  24  -4  -5    0.30    6.10
 -24  -4   5   10.00    7.40
  24  -4  -5    1.60    7.70
  24   4  -5   -2.40    9.40
 -24   4   5    2.80    6.60
 -24   4   5   -9.50    7.20
 -22  -4   5   80.39   17.70
 -22  -4   5   80.29   17.30
  22  -4  -5   76.29   17.80
  22  -4  -5   76.59   22.00
  22   4  -5   72.89   24.60
 -22   4   5   36.40   15.30
 -22   4   5   31.70   11.70
  20  -4  -5   83.09   23.10
 -20  -4   5  140.09   20.00
  20  -4  -5  199.58   23.10
 -20  -4   5  164.88   20.80
 -20   4   5  159.68   31.40
  20   4  -5  107.89   28.10
 -18  -4   5  705.93   52.79
 -18  -4   5  704.03   51.29
  18  -4  -5  669.33   52.69
  18  -4  -5  638.44   58.59
  18   4  -5  596.24   59.29
 -18   4   5  627.94   58.89
 -16  -4   5  386.76   33.40
  16  -4  -5  436.96   43.40
  16  -4  -5  406.36   36.00
 -16  -4   5  398.76   35.70
  16   4  -5  440.56   43.90
 -16   4   5  432.56   43.00
  14  -4  -5   13.00    8.70
 -14  -4   5   16.20    6.90
 -14  -4   5    9.40    5.30
  14  -4  -5   15.50    7.60
 -14   4   5    0.10    3.30
 -14   4   5   12.10    7.90
  14   4  -5   16.40    8.80
 -12  -4   5  234.08   21.40
  12  -4  -5  267.27   25.20
  12  -4  -5  208.78   26.70
 -12  -4   5  238.58   24.20
 -12   4   5  225.98   27.30
  12   4  -5  258.07   29.00
  10  -4  -5  191.68   23.30
 -10  -4   5  198.18   18.50
 -10  -4   5  195.08   20.80
  10  -4  -5  187.18   20.50
 -10   4   5  181.58   23.90
  10   4  -5  172.68   17.90
  10   4  -5  207.28   23.60
   8  -4  -5  477.65   39.50
  -8  -4   5  559.04   41.40
   8   4  -5  544.85   37.90
  -8   4   5  499.65   39.60
   8   4  -5  457.15   41.30
  -8   4   5  527.45   43.10
  -8   4   5  504.45   39.20
  -6  -4   5  419.96   35.20
   6  -4  -5  418.06   35.40
   6  -4  -5  423.06   34.30
  -6   4   5  431.26   35.20
  -6   4   5  402.76   34.10
   6   4  -5  416.16   32.90
  -6   4   5  461.95   36.90
   6   4  -5  436.86   35.70
  -4  -4   5   21.20    7.60
   4  -4  -5   14.40    6.20
  -4   4   5   14.10    6.40
  -4   4   5    9.20    5.70
   4   4  -5   14.20    6.60
  -4   4   5    8.50    5.40
   4   4  -5    2.00    4.20
   2  -4  -5 1287.57   84.39
  -2  -4   5 1226.08   83.99
  -2   4   5 1211.38   84.09
   2   4  -5 1261.17   83.19
   2   4  -5 1340.57   81.49
  -2   4   5 1240.68   80.49
   0  -4   5  293.47   27.50
   0  -4  -5  271.57   27.50
   0   4  -5  310.37   23.70
   0   4   5  261.27   27.10
   0   4  -5  223.88   25.10
   0   4   5  285.87   22.80
  -2  -4  -5  945.91   69.39
   2  -4   5  899.91   68.19
   2   4   5 1017.40   60.29
   2   4   5  975.20   70.39
  -2   4  -5  953.20   69.19
  -2   4  -5  976.90   62.39
   4  -4   5  686.63   56.79
  -4  -4  -5  778.02   59.99
  -4  -4  -5  757.92   46.60
  -4   4  -5  775.32   50.59
  -4   4  -5  753.12   59.09
   4   4   5  821.02   46.60
   4   4   5  749.42   59.89
  -6  -4  -5  376.66   37.30
   6  -4   5  333.97   33.30
   6  -4   5  335.97   26.60
  -6   4  -5  381.06   36.80
  -6   4  -5  368.06   27.50
   6   4   5  437.76   38.70
   8  -4   5  328.17   34.50
  -8  -4  -5  365.26   38.90
   8  -4   5  397.86   28.80
   8   4   5  417.96   40.30
  -8   4  -5  401.46   29.40
  -8   4  -5  353.86   38.40
  10  -4   5  100.39   20.90
 -10  -4  -5   73.29   20.00
  10   4   5  107.19   23.30
 -10   4  -5   78.69   20.10
 -12  -4  -5    9.60    9.30
  12  -4   5    1.00    5.70
  12   4   5    9.90    9.00
 -12   4  -5   16.10   10.80
  14  -4   5  190.78   27.00
 -14  -4  -5  240.18   33.70
 -14   4  -5  223.58   32.50
  14   4   5  206.88   30.60
 -16  -4  -5   24.80   13.60
  16  -4   5   26.50   12.80
 -16   4  -5   56.09   20.30
  16   4   5   13.20   11.10
  18  -4   5  366.26   40.40
 -18  -4  -5  325.17   44.50
  18   4   5  354.16   43.60
 -18   4  -5  338.87   44.60
 -20  -4  -5    6.60   11.80
  20  -4   5    6.90    9.20
  20   4   5   -3.40    9.60
 -20   4  -5    0.90   10.90
 -22  -4  -5    1.60   13.00
  22  -4   5   -2.00    9.20
 -22   4  -5   -3.20   11.60
  22   4   5    3.60   11.10
  24  -4   5  105.39   25.80
 -24  -4  -5  130.79   36.80
 -24   4  -5   93.09   30.80
  24   4   5   54.59   21.60
 -26  -4  -5   15.10   16.70
  26   4   5    2.10   12.70
 -26   4  -5    4.50   13.70
 -28  -4  -5   87.09   31.60
 -28   4  -5   74.09   29.70
  28   4   5   72.59   30.00
  37  -5  -5   -0.60   14.20
  37   5  -5   -3.10   14.60
  35  -5  -5   41.40   19.70
  35   5  -5   51.99   23.90
  33  -5  -5  -20.40   10.50
  33   5  -5   11.60   16.60
  31  -5  -5  -12.10   10.00
 -31   5   5    1.80   10.10
  31   5  -5   -2.90   13.60
  29  -5  -5   -0.50   10.60
  29   5  -5    2.50   11.90
 -29   5   5    9.40   10.10
  27  -5  -5   45.00   22.10
 -27   5   5   55.09   19.60
  27   5  -5   54.99   22.50
 -27   5   5   20.80   14.30
  25  -5  -5   17.80   12.70
 -25  -5   5   12.20    9.40
 -25   5   5   -1.50    8.00
  25   5  -5    0.30   10.70
 -25   5   5    3.00   10.60
  23  -5  -5  107.69   28.30
 -23  -5   5   90.19   20.00
 -23  -5   5   83.69   18.60
  23   5  -5   71.99   24.40
 -23   5   5   64.29   19.40
 -23   5   5   65.59   21.80
  21  -5  -5   47.30   13.90
  21  -5  -5   28.50   15.20
 -21  -5   5   23.30   10.10
 -21  -5   5   38.20   13.30
  21   5  -5   48.10   18.60
 -21   5   5   21.10   12.40
 -21   5   5   28.20   11.90
  19  -5  -5    2.00    6.00
 -19  -5   5   10.90    7.30
  19  -5  -5    7.70    8.90
 -19  -5   5   11.40    7.50
 -19   5   5    6.90    7.10
 -19   5   5   11.20   10.90
  19   5  -5   -4.10    6.80
  17  -5  -5  131.49   17.90
 -17  -5   5  132.39   18.00
 -17  -5   5  125.89   17.80
  17  -5  -5  193.98   34.40
 -17   5   5   98.99   20.10
 -17   5   5  124.69   26.40
  17   5  -5  156.68   31.80
  15  -5  -5   33.90   13.70
 -15  -5   5   48.00   12.20
 -15  -5   5   74.59   14.40
  15  -5  -5   38.50   11.90
 -15   5   5   59.69   14.80
 -15   5   5   11.20    8.90
  15   5  -5   46.40   15.90
  13  -5  -5   28.70    9.30
  13  -5  -5   32.80   13.50
 -13  -5   5   25.20    8.00
 -13  -5   5   27.60    9.20
  13   5  -5   23.40   11.40
 -13   5   5   19.30    8.20
 -13   5   5   33.00   12.40
 -11  -5   5  329.27   30.50
  11  -5  -5  310.27   29.30
 -11  -5   5  333.67   28.60
  11  -5  -5  335.87   34.40
  11   5  -5  341.17   29.20
  11   5  -5  353.66   35.50
 -11   5   5  326.47   34.30
 -11   5   5  292.37   29.90
   9  -5  -5   67.49   13.70
   9  -5  -5   48.90   14.10
  -9  -5   5   55.59   12.90
  -9  -5   5   40.30   10.00
  -9   5   5   57.39   14.70
  -9   5   5   52.79   12.50
   9   5  -5   55.59   15.10
   9   5  -5   67.09   10.60
  -9   5   5   17.00    7.40
   7  -5  -5   23.20    8.10
   7  -5  -5   50.49   11.80
  -7  -5   5   31.50   10.50
   7  -5  -5   34.30   11.00
   7   5  -5   51.69   11.70
  -7   5   5   27.90   10.20
  -7   5   5   45.50   11.40
   7   5  -5   45.90   12.60
  -7   5   5   22.50    7.90
   5  -5  -5   26.10    9.10
   5  -5  -5   28.20    9.60
  -5  -5   5   38.90   11.40
   5   5  -5   22.40    8.00
   5   5  -5   32.40    9.90
  -5   5   5   34.70   10.40
  -5   5   5   17.90    8.60
   3  -5  -5   24.70    9.00
  -3  -5   5   15.20    8.40
   3  -5  -5   10.80    6.30
   3   5  -5   19.30    7.10
  -3   5   5   17.60    7.10
  -3   5   5    5.10    4.30
  -3   5   5   22.00    8.30
   3   5  -5   27.60    8.30
   1  -5  -5   86.39   17.20
  -1  -5   5   77.59   16.20
   1  -5  -5   97.19   12.50
  -1   5   5  101.09   12.60
   1   5  -5   88.99   12.20
   1   5  -5   99.09   15.00
  -1   5   5   66.79   15.40
  -1  -5  -5  334.47   32.70
   1  -5   5  366.66   32.90
  -1  -5  -5  325.77   25.00
   1   5   5  274.27   30.30
  -1   5  -5  291.07   30.50
   1   5   5  316.57   24.90
  -1   5  -5  341.17   26.20
   3  -5   5   44.10   13.00
  -3  -5  -5   26.20   10.50
  -3  -5  -5   50.29    6.60
  -3   5  -5   46.20   13.10
  -3   5  -5   53.19    9.40
   3   5   5   42.40   13.50
   5  -5   5   -2.20    3.40
  -5  -5  -5    2.00    5.20
   5   5   5   -1.40    4.80
  -5   5  -5    0.30    5.30
  -5   5  -5   -0.30    2.80
   7  -5   5    4.10    4.60
  -7  -5  -5   -3.40    4.60
  -7   5  -5    3.70    6.40
   7   5   5    3.00    6.30
  -7   5  -5    0.50    2.90
   9  -5   5   78.69   19.10
  -9  -5  -5   63.49   17.70
  -9   5  -5   43.70   15.10
   9   5   5   39.70   15.30
  11  -5   5   72.79   19.30
 -11  -5  -5   51.19   17.00
 -11   5  -5   41.90   17.10
  11   5   5   39.00   15.90
 -13  -5  -5   38.00   16.00
  13  -5   5   19.10   10.60
  13   5   5   30.20   14.10
 -13   5  -5   16.00   12.00
  15  -5   5    1.30    6.40
 -15  -5  -5   15.30   11.40
 -15   5  -5    8.60    9.10
  15   5   5   17.00   13.30
 -17  -5  -5   10.10   11.80
  17  -5   5   31.00   15.30
  17   5   5   43.40   18.10
 -17   5  -5   33.20   15.60
  19  -5   5   -3.50    8.50
 -19  -5  -5    6.30   12.80
 -19   5  -5   -3.70   10.50
  19   5   5   -1.70    9.20
 -21  -5  -5  117.79   33.50
  21  -5   5   53.79   21.00
 -21   5  -5  150.48   36.00
  21   5   5  123.99   31.20
  23  -5   5   23.10   15.70
 -23  -5  -5    6.50   13.10
 -23   5  -5    1.20   11.30
  23   5   5   20.50   18.80
  25  -5   5   18.60   14.20
 -25  -5  -5   12.40   19.00
 -25   5  -5   19.30   18.20
  25   5   5   -1.00   14.50
 -27  -5  -5    8.70   16.70
  27   5   5    0.80   14.20
 -27   5  -5    5.40   14.10
  36  -6  -5  154.38   38.30
  36   6  -5  192.78   47.10
  34  -6  -5    3.40   12.60
  34   6  -5    5.60   15.10
  32  -6  -5  269.57   50.29
  32   6  -5  193.28   45.50
 -32   6   5  297.37   42.00
  30  -6  -5   20.20   17.40
  30   6  -5    3.50   12.80
 -30   6   5   35.30   16.80
  28  -6  -5   74.69   27.20
  28   6  -5  127.79   33.90
 -28   6   5  112.09   29.30
  26  -6  -5  493.35   55.09
 -26  -6   5  357.76   46.30
 -26   6   5  573.44   53.39
  26   6  -5  573.24   61.79
  24  -6  -5    6.30   11.50
 -24  -6   5   11.30    9.50
 -24   6   5   15.30   10.30
  24   6  -5    6.40   10.10
 -22  -6   5  570.44   50.89
  22  -6  -5  500.05   55.89
 -22  -6   5  527.65   47.50
  22   6  -5  778.12   70.29
 -22   6   5  586.24   59.59
 -22   6   5  534.65   51.59
 -20  -6   5   17.80    9.80
 -20  -6   5    1.80    7.20
  20  -6  -5   13.20   11.40
 -20   6   5   -2.80    7.30
  20   6  -5    1.80    9.50
 -20   6   5   11.20   10.20
  18  -6  -5   45.10   16.90
 -18  -6   5   70.39   16.30
 -18  -6   5   94.69   19.30
 -18   6   5   90.69   19.50
 -18   6   5   95.79   24.00
  18   6  -5   79.29   23.60
 -16  -6   5 1431.16   93.69
  16  -6  -5 1386.56   91.89
  16  -6  -5 1360.46  102.59
 -16  -6   5 1453.85   94.19
 -16   6   5 1271.67   94.89
  16   6  -5 1215.98  103.29
 -16   6   5 1492.15  104.99
 -14  -6   5    1.60    4.90
  14  -6  -5    0.30    5.40
 -14  -6   5    0.90    5.40
  14  -6  -5    0.80    4.20
  14   6  -5    3.10    8.10
 -14   6   5    7.10    8.50
 -14   6   5   -0.10    4.20
  12  -6  -5 1667.53  114.79
  12  -6  -5 1685.73  106.89
 -12  -6   5 1581.54  107.59
  12   6  -5 1576.64  106.89
  12   6  -5 1539.95  115.19
 -12   6   5 1677.93  115.49
 -12   6   5 1804.02  112.39
  10  -6  -5   16.70    8.50
 -10  -6   5    4.60    4.40
 -10  -6   5   13.10    6.60
  10  -6  -5   13.40    7.10
  10   6  -5   14.30    8.70
  10   6  -5   14.50    7.00
 -10   6   5    7.70    6.10
 -10   6   5    8.80    8.00
 -10   6   5   11.50    7.10
   8  -6  -5 1380.86   89.59
   8  -6  -5 1130.79   89.99
  -8  -6   5 1336.37   90.19
   8   6  -5 1372.36   89.49
  -8   6   5 1410.66   92.19
  -8   6   5 1317.47   92.39
   8   6  -5 1345.97   93.59
   6  -6  -5  551.04   47.80
   6  -6  -5  600.54   47.80
  -6  -6   5  613.84   48.30
   6   6  -5  529.75   46.90
  -6   6   5  595.64   46.50
   6   6  -5  591.94   47.30
  -6   6   5  582.04   47.50
  -6   6   5  666.43   50.59
   4  -6  -5   92.19   17.30
  -4  -6   5   98.29   18.90
   4  -6  -5  104.39   16.60
  -4   6   5  115.59   17.40
  -4   6   5   99.49   15.80
   4   6  -5  104.49   15.20
  -4   6   5   66.49   14.80
   4   6  -5   77.39   16.10
  -2  -6   5  533.65   45.90
   2  -6  -5  588.64   47.80
   2  -6  -5  585.64   42.50
  -2   6   5  509.85   44.80
   2   6  -5  496.55   41.60
  -2   6   5  594.44   48.40
   2   6  -5  581.64   46.50
   0  -6  -5   34.10    8.30
   0  -6   5   30.50   11.20
   0  -6  -5   28.00   10.70
   0   6  -5   26.50    7.80
   0   6   5   24.60    9.40
   0   6  -5   44.50   13.90
  -2  -6  -5  512.85   45.20
   2  -6   5  431.06   42.10
  -2  -6  -5  464.15   33.70
  -2   6  -5  528.95   45.20
  -2   6  -5  457.65   34.40
   2   6   5  561.24   46.10
   4  -6   5  381.16   39.30
  -4  -6  -5  426.56   41.60
   4   6   5  472.75   43.00
  -4   6  -5  417.46   40.80
   6  -6   5   -0.80    4.20
  -6  -6  -5    2.70    7.30
   6   6   5   -1.00    5.10
  -6   6  -5    2.20    6.10
   8  -6   5  454.85   44.10
  -8  -6  -5  480.65   47.20
  -8   6  -5  538.45   48.60
   8   6   5  384.56   43.90
  10  -6   5  292.67   33.80
 -10  -6  -5  273.57   35.10
  10   6   5  213.08   32.30
 -10   6  -5  391.16   40.60
  12  -6   5  247.18   31.40
 -12  -6  -5  226.28   32.70
  12   6   5  210.98   32.00
 -12   6  -5  206.38   31.40
 -14  -6  -5  151.98   31.50
  14  -6   5  177.08   27.00
 -14   6  -5  135.39   31.00
  14   6   5  162.98   34.10
 -16  -6  -5   35.00   18.40
  16  -6   5   31.10   15.60
 -16   6  -5   50.09   20.20
  16   6   5   41.60   18.80
 -18  -6  -5  219.08   44.00
  18  -6   5  252.37   34.80
  18   6   5  174.78   39.50
 -18   6  -5  234.08   36.80
  20  -6   5  380.26   44.00
 -20  -6  -5  352.76   48.10
 -20   6  -5  196.08   44.10
  20   6   5  292.47   44.70
  22  -6   5   98.49   26.10
 -22  -6  -5  107.49   34.00
 -22   6  -5   56.49   24.10
  22   6   5  134.59   34.70
  24  -6   5  185.88   39.30
 -24  -6  -5  186.48   47.10
  24   6   5  257.97   50.59
 -24   6  -5  160.48   40.70
  26  -6   5   13.60   14.60
 -26  -6  -5   -8.20   15.80
  26   6   5    5.30   15.10
 -26   6  -5   -0.80   15.60
  35  -7  -5  270.47   53.19
  35   7  -5  393.86   59.39
  33  -7  -5   60.59   26.10
  33   7  -5   88.69   29.40
  31  -7  -5   96.99   29.80
 -31   7   5  105.29   27.30
  31   7  -5   67.19   29.50
  29  -7  -5  160.08   38.60
 -29   7   5  158.18   33.70
  29   7  -5  222.28   47.00
  27  -7  -5   13.20   15.00
  27   7  -5   28.20   17.60
 -27   7   5   -1.80   10.80
  25  -7  -5  315.97   42.60
 -25   7   5  170.18   29.30
  25   7  -5  275.67   43.30
  23  -7  -5  216.58   40.10
 -23   7   5  183.78   28.30
  23   7  -5   99.29   30.70
  21  -7  -5  380.16   46.90
  21   7  -5  438.26   51.99
 -21   7   5  398.56   42.60
  19  -7  -5  247.88   35.40
 -19  -7   5  272.67   29.50
 -19   7   5  266.57   32.50
  19   7  -5  325.17   42.00
  17  -7  -5  207.78   30.60
 -17  -7   5  204.98   25.10
  17   7  -5  196.78   38.50
 -17   7   5  211.08   27.40
 -15  -7   5  586.14   47.90
 -15  -7   5  580.24   48.50
  15  -7  -5  476.35   52.39
  15   7  -5  542.55   56.89
 -15   7   5  695.03   54.89
  13  -7  -5  572.84   55.69
 -13  -7   5  683.33   52.39
 -13  -7   5  723.73   52.89
  13  -7  -5  686.63   50.09
  13   7  -5  595.84   58.79
 -13   7   5  647.34   55.29
  13   7  -5  539.15   50.39
  11  -7  -5  185.18   26.00
 -11  -7   5  222.68   25.10
 -11  -7   5  210.28   24.30
  11  -7  -5  219.08   23.30
  11   7  -5  234.18   26.00
 -11   7   5  153.58   20.30
  11   7  -5  247.28   31.20
 -11   7   5  216.48   27.40
  -9  -7   5  727.73   57.39
  -9  -7   5  748.33   57.59
   9  -7  -5  798.42   61.59
   9  -7  -5  832.82   57.49
  -9   7   5  762.02   55.39
   9   7  -5  710.33   61.99
   9   7  -5  699.03   56.89
  -9   7   5  655.83   58.49
  -7  -7   5  364.16   34.90
   7  -7  -5  347.27   34.50
   7  -7  -5  348.37   35.60
   7   7  -5  347.67   34.70
  -7   7   5  360.76   36.20
   5  -7  -5  720.73   58.79
  -5  -7   5  721.03   57.29
   5  -7  -5  767.52   56.19
  -5   7   5  722.23   55.59
   5   7  -5  675.53   56.09
   5   7  -5  760.02   58.29
  -5   7   5  661.83   57.49
   3  -7  -5 1701.13  113.59
  -3  -7   5 1690.63  112.09
   3  -7  -5 1644.94  106.59
  -3   7   5 1634.44  109.99
   3   7  -5 1665.63  111.89
   3   7  -5 1783.12  109.39
  -3   7   5 1436.96  110.89
   1  -7  -5   66.19   13.30
   1  -7  -5   88.69   19.90
  -1  -7   5   93.69   19.50
   1   7  -5   61.29   15.50
  -1   7   5   93.39   19.50
   1   7  -5   96.39   14.80
   1  -7   5 1738.23  123.09
  -1  -7  -5 1877.71  126.19
  -1  -7  -5 1720.23  112.79
  -1   7  -5 1991.90  115.19
   1   7   5 1907.91  124.59
  -1   7  -5 1829.22  124.69
   3  -7   5   29.30   12.50
  -3  -7  -5   27.80   12.50
   3   7   5   33.40   12.30
  -3   7  -5   30.20   13.00
  -5  -7  -5  757.52   60.79
   5  -7   5  532.45   53.59
   5   7   5  657.23   57.49
  -5   7  -5  669.23   58.29
   7  -7   5  894.91   71.79
  -7  -7  -5  978.50   75.59
   7   7   5  763.62   70.49
  -7   7  -5  900.31   73.19
  -9  -7  -5  302.17   38.00
   9  -7   5  258.77   34.50
  -9   7  -5  336.17   39.20
   9   7   5  372.46   41.30
  11  -7   5 1741.43  124.59
 -11  -7  -5 1864.91  129.39
 -11   7  -5 1667.13  126.49
  11   7   5 1742.03  128.49
  13  -7   5    4.50    9.20
 -13  -7  -5   13.40   12.20
  13   7   5    7.20   11.00
 -13   7  -5   -2.70    8.10
  15  -7   5  351.56   41.20
 -15  -7  -5  283.57   40.70
  15   7   5  312.47   42.80
 -15   7  -5  305.27   42.50
  17  -7   5  411.46   46.50
 -17  -7  -5  328.27   45.50
 -17   7  -5  374.96   48.90
  17   7   5  328.87   46.10
  19  -7   5    1.80   11.00
 -19  -7  -5   10.30   14.60
  19   7   5    7.40   13.60
 -19   7  -5    8.70   12.00
 -21  -7  -5  327.57   49.99
  21  -7   5  321.47   45.10
  21   7   5  360.96   50.39
 -21   7  -5  380.66   51.49
  23  -7   5    6.90   12.30
 -23  -7  -5    5.70   17.90
  23   7   5   -6.20   11.80
 -23   7  -5   10.40   18.70
  25  -7   5   67.79   25.70
 -25  -7  -5   32.60   25.60
 -25   7  -5  104.49   34.10
  25   7   5   58.39   25.70
  34  -8  -5   10.90   18.10
  34   8  -5    4.10   22.00
  32  -8  -5   62.79   26.90
  32   8  -5   77.09   31.80
 -32   8   5   76.39   26.60
  30  -8  -5   16.30   17.00
 -30   8   5   46.00   22.00
  30   8  -5   37.10   23.00
  28  -8  -5   28.20   18.80
  28   8  -5   30.60   18.60
 -28   8   5   11.30   13.50
  26  -8  -5  213.28   43.50
  26   8  -5  328.37   47.50
 -26   8   5  207.18   34.30
 -24  -8   5   20.60   13.60
  24  -8  -5   16.10   12.80
 -24   8   5   23.40   13.20
  24   8  -5   13.40   14.70
  22  -8  -5  776.52   71.39
 -22  -8   5  681.13   60.89
  22   8  -5  663.23   71.19
 -22   8   5  667.33   62.69
 -20  -8   5  109.29   24.10
  20  -8  -5  204.48   39.50
  20   8  -5  171.88   38.00
 -20   8   5  136.39   28.90
 -18  -8   5   88.99   19.00
 -18  -8   5   76.49   19.00
  18  -8  -5  113.29   27.50
  18   8  -5  109.89   28.80
 -18   8   5  132.89   27.30
 -16  -8   5  836.22   63.19
  16  -8  -5  754.42   67.89
 -16  -8   5  744.73   58.99
 -16   8   5  778.32   66.49
  16   8  -5  642.04   67.89
 -14  -8   5    3.80    6.10
 -14  -8   5    1.10    6.10
  14  -8  -5   11.60    9.40
  14   8  -5    6.60    9.50
 -14   8   5   -0.70    5.80
 -12  -8   5 1056.19   73.39
  12  -8  -5  916.71   75.09
 -12  -8   5  914.81   69.89
 -12   8   5  816.72   64.79
  12   8  -5  920.21   78.49
 -12   8   5  956.80   75.49
  12   8  -5 1051.59   73.89
 -10  -8   5    2.50    5.20
  10  -8  -5   10.10    7.80
 -10  -8   5   21.50    9.80
  10  -8  -5   27.10   10.50
  10   8  -5   23.40   14.10
 -10   8   5   13.80    9.70
  10   8  -5    9.90    8.30
 -10   8   5   14.40    7.40
  -8  -8   5  589.04   50.29
   8  -8  -5  576.94   47.70
   8  -8  -5  623.64   51.79
  -8   8   5  598.74   47.20
   8   8  -5  540.95   49.50
  -8   8   5  555.04   51.99
   6  -8  -5  525.15   45.70
   6  -8  -5  430.46   46.10
  -6  -8   5  549.85   47.90
   6   8  -5  513.05   47.50
   6   8  -5  565.94   49.10
  -6   8   5  565.94   50.69
  -4  -8   5   20.20   10.30
   4  -8  -5   40.70   12.60
   4  -8  -5   29.60   12.90
   4   8  -5   45.40   14.50
  -4   8   5   19.00    9.50
   4   8  -5   12.00    8.70
  -4   8   5    7.70    8.00
  -2  -8   5  730.03   60.39
   2  -8  -5  819.42   55.89
   2  -8  -5  678.13   61.09
  -2   8   5  636.24   59.99
   2   8  -5  736.33   55.49
  -2   8   5  769.82   59.69
   2   8  -5  708.43   60.79
   0  -8  -5  158.38   24.70
   0  -8   5  149.19   23.20
   0   8   5  158.08   22.90
   0   8  -5  178.98   25.30
   2  -8   5  162.28   24.80
  -2  -8  -5  211.88   28.40
  -2   8  -5  192.98   27.30
   2   8   5  157.18   24.60
  -4  -8  -5  128.39   27.60
   4  -8   5  200.18   26.90
   4   8   5  146.49   29.10
  -4   8  -5  156.38   29.70
   6  -8   5  140.39   27.40
  -6  -8  -5  109.09   27.10
  -6   8  -5   92.59   22.70
   6   8   5   35.90   15.40
   8  -8   5  306.67   38.90
  -8  -8  -5  411.56   45.10
   8   8   5  389.36   43.80
  -8   8  -5  402.46   44.40
 -10  -8  -5  329.27   40.90
  10  -8   5  353.46   40.30
  10   8   5  264.17   38.10
 -10   8  -5  345.27   42.00
  12  -8   5  210.78   37.50
 -12  -8  -5  215.48   40.30
  12   8   5  217.98   34.30
 -12   8  -5  135.39   31.40
  14  -8   5  424.06   48.60
 -14  -8  -5  453.85   52.09
  14   8   5  369.36   48.70
 -14   8  -5  434.76   51.39
  16  -8   5   25.60   16.50
 -16  -8  -5    4.10   12.80
  16   8   5   64.89   25.30
 -16   8  -5   29.90   16.70
  18  -8   5   72.59   23.70
 -18  -8  -5   84.69   27.10
  18   8   5  116.69   35.50
 -18   8  -5   85.39   26.00
  20  -8   5   45.60   20.20
 -20  -8  -5   69.39   26.20
  20   8   5   54.19   24.20
 -20   8  -5   82.79   30.10
 -22  -8  -5  103.89   33.50
  22  -8   5   32.70   20.20
  22   8   5   32.90   20.80
 -22   8  -5   71.59   28.00
 -24  -8  -5  236.18   50.69
  24  -8   5  138.39   34.50
 -24   8  -5  215.28   47.70
  24   8   5  193.88   43.70
  31  -9  -5    0.10   11.80
 -31   9   5  -23.00   11.60
  31   9  -5    1.60   15.70
  29  -9  -5    6.50   15.70
  29   9  -5   26.00   20.90
 -29   9   5   29.80   16.90
  27  -9  -5   -0.50   14.20
  27   9  -5   11.00   17.30
 -27   9   5   42.20   19.30
  25  -9  -5   66.29   27.00
  25   9  -5   65.79   28.60
 -25   9   5   63.29   22.60
  23  -9  -5   -2.90   10.60
 -23  -9   5   -2.80    9.60
 -23   9   5   12.00   12.20
  23   9  -5   43.30   19.80
 -21  -9   5    0.80    9.40
  21  -9  -5   26.10   17.60
 -21   9   5   20.70   12.80
  21   9  -5   12.80   12.90
  19  -9  -5   47.50   19.30
 -19  -9   5   25.70   13.80
  19   9  -5   52.29   21.00
 -19   9   5   61.79   18.90
  17  -9  -5   -0.90    8.30
 -17  -9   5   10.80   10.10
 -17   9   5    0.80    7.50
  17   9  -5   -0.10   10.40
 -15  -9   5   56.89   18.00
 -15  -9   5   55.39   14.90
  15  -9  -5   75.19   22.70
  15   9  -5   55.19   21.30
 -15   9   5   59.19   19.60
 -13  -9   5   73.09   19.00
 -13  -9   5   89.99   19.60
  13  -9  -5  111.29   26.60
  13   9  -5  118.39   24.10
 -13   9   5   63.69   19.70
  13   9  -5  106.29   28.60
 -11  -9   5   74.39   18.50
 -11  -9   5   52.19   15.40
  11  -9  -5  103.19   24.30
  11   9  -5   27.80   13.60
  11   9  -5   44.00   15.50
 -11   9   5  111.39   25.90
   9  -9  -5   71.19   19.10
  -9  -9   5  125.99   23.60
  -9  -9   5   71.79   18.20
  -9   9   5   93.69   18.10
  -9   9   5   79.39   21.60
   9   9  -5   76.79   20.60
  -7  -9   5   29.80   13.40
   7  -9  -5   33.90   14.10
   7  -9  -5   26.50   11.90
   7   9  -5   27.80   12.80
  -7   9   5   10.30   10.50
   7   9  -5   22.80   12.60
  -7   9   5   17.80    8.20
   5  -9  -5    2.00    6.80
  -5  -9   5    5.00    7.00
   5  -9  -5   -0.40    6.80
   5   9  -5    1.30    7.60
  -5   9   5   -4.60    4.40
   5   9  -5    2.40    8.20
  -5   9   5   -2.10    5.80
  -3  -9   5  198.08   29.10
   3  -9  -5  325.87   36.70
   3  -9  -5  296.87   29.20
  -3   9   5  329.87   37.70
  -3   9   5  228.68   29.00
   3   9  -5  263.37   33.40
  -1  -9   5   86.29   21.50
   1  -9  -5   69.39   19.30
  -1   9   5   63.69   20.00
   1   9  -5   48.30   15.90
  -1   9   5   48.80   15.10
   1  -9   5  396.26   43.70
  -1  -9  -5  434.56   46.70
   1   9   5  499.85   46.10
  -1   9  -5  440.66   46.00
  -3  -9  -5   10.70    9.50
   3  -9   5    5.30    7.50
  -3   9  -5    4.00    8.70
   3   9   5   -5.50    6.70
   5  -9   5    3.80    7.60
  -5  -9  -5   15.10   12.70
  -5   9  -5   14.50   11.30
   5   9   5    4.00    8.60
   7  -9   5   57.89   18.50
  -7  -9  -5   39.80   18.00
   7   9   5   85.59   24.10
  -7   9  -5   88.29   23.70
   9  -9   5   24.20   12.20
  -9  -9  -5   39.20   17.80
  -9   9  -5   31.10   15.20
   9   9   5   28.10   15.50
  11  -9   5   88.29   25.50
 -11  -9  -5   65.19   23.80
 -11   9  -5   94.29   26.60
  11   9   5   75.29   24.10
 -13  -9  -5   29.50   15.90
  13  -9   5   41.00   16.50
 -13   9  -5   12.00   14.70
  13   9   5   34.60   18.90
  15  -9   5   15.60   13.10
 -15  -9  -5   44.30   20.40
  15   9   5   39.90   20.20
 -15   9  -5   22.70   17.20
  17  -9   5   15.80   13.20
 -17  -9  -5   14.60   16.80
  17   9   5   18.50   17.60
 -17   9  -5    1.20   12.80
  19  -9   5    7.70   11.70
 -19  -9  -5    1.30   14.80
 -19   9  -5   19.80   16.70
  19   9   5    9.20   15.00
 -21  -9  -5   12.00   18.40
  21  -9   5   10.20   12.90
  21   9   5   -1.10   13.40
 -21   9  -5    8.70   13.00
 -23  -9  -5    3.40   19.50
  23  -9   5   10.40   16.00
 -23   9  -5    6.80   14.50
  23   9   5   -7.20   15.90
  30 -10  -5   12.00   18.10
 -30  10   5   19.10   19.60
  30  10  -5   11.70   19.10
  28 -10  -5    7.90   15.20
 -28  10   5  -10.30   11.90
  28  10  -5  -10.10   13.40
  26 -10  -5   14.10   15.90
 -26  10   5    4.40   16.80
  26  10  -5   10.00   12.80
  24 -10  -5   13.80   14.90
  24  10  -5    3.30   14.80
 -24  10   5   10.40   13.60
  22 -10  -5   89.99   27.00
 -22 -10   5   88.09   22.20
 -22  10   5   75.19   23.00
  22  10  -5   34.50   19.50
 -20 -10   5   -0.60    9.60
  20 -10  -5   25.20   15.70
  20  10  -5   11.20   14.20
 -20  10   5   37.70   20.10
  18 -10  -5  127.79   31.90
 -18 -10   5  110.69   26.10
  18  10  -5   86.19   27.20
 -18  10   5  112.99   29.10
 -16 -10   5  202.38   28.70
  16 -10  -5  170.38   34.40
  16  10  -5  122.69   30.00
 -16  10   5  152.88   32.50
 -14 -10   5   -1.90    7.10
  14 -10  -5    7.40    9.60
 -14 -10   5    1.70    8.30
  14  10  -5    2.20   11.00
 -14  10   5    5.30    9.50
 -12 -10   5   10.90    9.90
  12 -10  -5   -0.20    7.70
 -12 -10   5   15.40   10.10
  12  10  -5    6.20   10.50
  12  10  -5    2.50    9.30
 -12  10   5    9.30   10.00
  10 -10  -5    3.20    8.70
 -10 -10   5    1.00    7.60
 -10 -10   5    3.40    6.70
 -10  10   5    5.90    8.70
  10  10  -5   12.30   10.00
  10  10  -5    4.30    8.10
   8 -10  -5   87.99   23.00
  -8 -10   5   70.29   18.80
   8 -10  -5  109.19   23.30
  -8 -10   5   98.69   23.10
   8  10  -5   89.49   21.70
  -8  10   5  106.09   26.10
   8  10  -5   90.69   22.00
   6 -10  -5   72.69   21.60
  -6 -10   5   85.79   20.80
   6 -10  -5   59.89   17.30
  -6  10   5   53.49   15.30
  -6  10   5   90.49   23.90
   6  10  -5   83.29   22.70
  -4 -10   5   51.29   16.60
   4 -10  -5   76.89   21.70
   4 -10  -5   45.90   16.10
  -4  10   5   11.10    8.50
   4  10  -5   80.19   21.70
  -4  10   5   63.19   19.80
  -2 -10   5   -1.90    6.80
   2 -10  -5   -3.60    6.50
   2  10  -5    1.80    7.40
  -2  10   5    1.70    6.90
  -2  10   5    4.60    9.50
   0 -10   5   20.50   11.80
   0 -10  -5   29.60   15.60
   0  10  -5   49.90   18.20
   0  10   5   55.49   17.20
   2 -10   5   17.00   11.00
  -2 -10  -5   19.20   13.90
  -2  10  -5    0.00    8.10
   2  10   5   41.10   15.80
  -4 -10  -5    3.70    8.70
   4 -10   5    8.60   10.50
  -4  10  -5    6.40   10.60
   4  10   5    1.70    8.20
  -6 -10  -5   10.20   10.50
   6 -10   5    4.30    9.10
  -6  10  -5    4.30    9.00
   6  10   5   23.70   12.30
   8 -10   5   41.80   16.60
  -8 -10  -5   15.60   12.90
   8  10   5   95.69   26.90
  -8  10  -5   43.40   19.80
 -10 -10  -5   28.10   15.90
  10 -10   5   72.49   22.30
 -10  10  -5   43.10   18.70
  10  10   5   17.30   15.80
 -12 -10  -5    0.20   11.20
  12 -10   5    4.30   10.90
 -12  10  -5    5.80   11.40
  12  10   5    8.00   11.40
  14 -10   5   35.80   20.20
 -14 -10  -5   83.49   27.30
  14  10   5  103.79   30.60
 -14  10  -5   44.90   19.80
  16 -10   5    9.80   12.40
 -16 -10  -5    2.90   14.50
 -16  10  -5   39.80   19.60
  16  10   5   14.00   18.50
  18 -10   5   17.30   15.00
 -18 -10  -5   29.30   22.90
 -18  10  -5   54.69   25.30
  18  10   5   11.00   17.30
 -20 -10  -5   14.00   17.30
  20 -10   5   32.40   18.30
  20  10   5   13.00   21.50
 -20  10  -5   25.70   22.10
 -22 -10  -5   -9.40   17.20
  22 -10   5   -8.90   12.90
  22  10   5  -13.60   15.70
 -22  10  -5    6.10   17.30
  27 -11  -5    1.00   14.40
 -27  11   5   -1.90   15.50
  27  11  -5    9.80   18.80
  25 -11  -5  118.49   35.10
 -25  11   5  186.88   40.60
  25  11  -5  276.97   53.99
  23 -11  -5  146.09   39.20
  23  11  -5  116.19   34.40
 -23  11   5  131.39   34.20
 -21 -11   5   54.39   19.40
  21 -11  -5   12.50   15.20
  21  11  -5    0.00   15.70
 -21  11   5   29.20   18.80
  19 -11  -5  257.57   47.70
 -19 -11   5  213.08   33.40
 -19  11   5  185.48   38.50
  19  11  -5  168.28   40.00
 -17 -11   5    6.90    9.60
  17 -11  -5    2.10   12.10
 -17  11   5   -1.80   10.00
  17  11  -5   -2.10   10.50
  15 -11  -5  130.99   30.80
 -15 -11   5  102.09   25.10
  15  11  -5  172.98   36.50
 -15  11   5  123.09   30.70
 -13 -11   5  165.98   31.30
  13 -11  -5   80.79   24.70
  13  11  -5  127.09   28.30
  13  11  -5  207.68   38.20
 -13  11   5   72.19   23.30
  11 -11  -5   11.90   11.90
 -11 -11   5    4.40    8.80
 -11 -11   5    9.50    8.90
  11  11  -5   23.60   13.70
 -11  11   5   10.90   10.30
  11  11  -5   11.60   11.30
   9 -11  -5  529.85   54.99
  -9 -11   5  503.15   49.80
   9 -11  -5  430.26   47.40
  -9 -11   5  573.14   54.19
  -9  11   5  489.35   53.79
   9  11  -5  507.55   52.59
   7 -11  -5  128.69   27.30
   7 -11  -5  149.59   32.80
  -7 -11   5  199.48   28.30
  -7 -11   5  180.18   34.00
   7  11  -5  145.69   29.50
  -7  11   5  126.29   30.70
  -5 -11   5  326.77   38.50
   5 -11  -5  328.87   42.00
   5  11  -5  317.77   40.40
  -5  11   5  265.77   39.60
   3 -11  -5  309.27   41.30
  -3 -11   5  293.57   37.50
  -3  11   5  416.96   47.10
   3  11  -5  281.57   39.20
  -1 -11   5   55.29   19.50
   1 -11  -5   48.40   18.30
  -1  11   5  101.39   23.50
   1  11  -5   60.29   21.40
  -1  11   5   37.80   16.80
  -1 -11  -5  935.11   80.19
   1 -11   5  875.51   75.59
   1  11   5  816.72   71.39
  -1  11  -5  796.52   75.99
   3 -11   5   22.90   13.10
  -3 -11  -5   50.19   19.80
  -3  11  -5  130.19   29.30
   3  11   5   14.70   11.60
  -5 -11  -5  511.65   55.89
   5 -11   5  488.75   52.19
  -5  11  -5  337.07   46.20
   5  11   5  459.95   49.90
   7 -11   5  287.67   40.20
  -7 -11  -5  317.07   44.30
  -7  11  -5  298.97   41.50
   7  11   5  304.17   40.90
  -9 -11  -5   81.69   26.80
   9 -11   5  168.68   36.00
   9  11   5   87.19   27.20
  -9  11  -5   82.89   25.40
 -11 -11  -5  307.87   43.90
  11 -11   5  308.67   41.90
 -11  11  -5  266.87   41.10
  11  11   5  286.77   42.20
  13 -11   5   17.60   13.80
 -13 -11  -5    2.60   15.70
 -13  11  -5   19.20   18.30
  13  11   5   13.70   16.70
  15 -11   5   61.49   24.30
 -15 -11  -5   69.09   27.30
  15  11   5   69.59   26.60
 -15  11  -5   38.80   21.00
  17 -11   5  155.08   39.20
 -17 -11  -5  105.19   31.90
  17  11   5  117.59   33.10
 -17  11  -5  120.39   35.20
 -19 -11  -5   25.80   22.20
  19 -11   5   26.50   18.70
 -19  11  -5   33.90   21.10
  19  11   5   17.80   16.90
  24 -12  -5    0.20   13.50
 -24  12   5   -7.70   13.30
  24  12  -5   12.00   17.60
  22 -12  -5  695.73   71.69
 -22 -12   5  623.14   82.69
  22  12  -5  517.65   68.09
 -22  12   5  618.54   68.89
  20 -12  -5  173.18   38.20
 -20 -12   5  154.88   33.30
  20  12  -5  133.19   36.20
 -20  12   5  125.39   32.20
 -18 -12   5  265.87   38.80
  18 -12  -5  249.38   38.30
 -18  12   5  191.18   40.80
  18  12  -5  279.57   43.70
  16 -12  -5  397.06   47.80
 -16 -12   5  347.87   44.40
  16  12  -5  320.97   46.20
 -16  12   5  370.36   49.60
  14 -12  -5   43.60   19.90
 -14 -12   5   59.69   22.40
  14  12  -5   63.89   23.70
 -14  12   5   79.19   25.40
 -12 -12   5  632.84   65.49
  12 -12  -5  735.13   66.99
  12  12  -5  850.11   71.99
 -12  12   5  602.54   66.79
 -10 -12   5  189.58   38.80
  10 -12  -5  179.48   37.00
 -10 -12   5  193.38   37.50
  10 -12  -5  215.48   31.10
  10  12  -5  123.99   29.50
 -10  12   5  156.48   34.20
  -8 -12   5  336.67   39.70
   8 -12  -5  299.87   42.80
  -8 -12   5  371.26   44.90
  -8  12   5  333.97   45.60
   8  12  -5  286.37   40.30
  -6 -12   5  343.67   41.10
   6 -12  -5  327.67   44.40
  -6 -12   5  367.26   44.30
   6  12  -5  273.07   39.80
  -6  12   5  342.17   45.10
   4 -12  -5   64.09   23.00
  -4 -12   5   56.99   19.50
   4  12  -5   59.79   21.30
  -4  12   5   93.39   27.90
   2 -12  -5  637.74   67.29
  -2 -12   5  655.23   63.09
   2  12  -5  804.62   71.49
  -2  12   5  553.24   63.59
   0 -12   5  123.79   30.00
   0 -12  -5  156.28   34.70
   0  12  -5  231.18   35.10
   0  12   5   91.79   23.40
  -2 -12  -5  291.37   40.70
   2 -12   5  304.47   39.70
  -2  12  -5  188.18   38.80
   2  12   5  183.68   35.90
  -4 -12  -5  469.05   54.79
   4 -12   5  400.56   49.10
   4  12   5  454.65   49.50
  -4  12  -5  326.27   47.70
  -6 -12  -5    3.70   13.00
   6 -12   5    4.10   11.50
   6  12   5   -8.20    9.80
  -6  12  -5    7.40   11.10
   8 -12   5  298.27   43.20
  -8 -12  -5  402.76   51.39
   8  12   5  325.37   44.90
  -8  12  -5  298.67   44.70
  10 -12   5   55.49   22.30
 -10 -12  -5   45.60   21.60
  10  12   5   52.59   24.60
 -10  12  -5   59.79   23.20
  12 -12   5   54.89   21.50
 -12 -12  -5   67.19   26.00
 -12  12  -5   60.09   22.00
  12  12   5   42.50   22.90
 -14 -12  -5   69.19   27.30
  14 -12   5   86.29   26.80
  14  12   5  125.39   35.30
 -14  12  -5  133.79   34.60
  16 -12   5   13.50   14.60
 -16 -12  -5   14.80   15.50
  16  12   5    0.50   14.70
 -16  12  -5    6.70   16.80
  21 -13  -5   29.60   21.00
 -21  13   5   27.90   22.30
  21  13  -5   51.69   28.30
 -19 -13   5  173.58   38.60
  19 -13  -5  153.38   37.60
  19  13  -5  107.99   35.70
 -19  13   5  201.68   44.30
 -17 -13   5   20.20   16.80
  17 -13  -5   -1.90   13.10
  17  13  -5   17.60   22.30
 -17  13   5   19.50   18.10
 -15 -13   5  102.09   29.20
  15 -13  -5   74.19   24.20
 -15  13   5   74.29   27.30
 -13 -13   5   54.29   21.40
  13 -13  -5   52.09   20.80
  13  13  -5   96.59   27.50
 -13  13   5   66.49   24.30
  11 -13  -5    5.50   13.10
 -11 -13   5   20.50   16.20
  11 -13  -5   21.10   13.80
 -11  13   5   17.50   14.70
  11  13  -5    0.30   12.30
   9 -13  -5  192.98   40.50
  -9 -13   5  217.28   41.90
   9  13  -5  186.68   40.10
  -9  13   5  266.17   50.39
   7 -13  -5   43.10   18.70
  -7 -13   5   17.60   13.50
  -7 -13   5   19.70   15.60
   7  13  -5   49.30   20.20
  -7  13   5   21.20   16.50
  -5 -13   5  119.49   30.00
  -5 -13   5  186.98   38.40
   5 -13  -5  129.89   33.90
   5  13  -5  191.18   38.40
  -5  13   5  152.08   37.50
  -3 -13   5  256.47   36.90
   3 -13  -5  252.67   49.40
  -3  13   5  228.88   46.80
   3  13  -5  211.88   41.20
  -1 -13   5    1.20   10.90
   1 -13  -5   21.50   17.00
   1  13  -5   21.20   15.40
  -1  13   5   16.20   16.40
   1 -13   5  117.79   30.30
  -1 -13  -5  134.39   35.20
  -1  13  -5  173.78   39.40
   3 -13   5   -4.50   11.30
  -3 -13  -5   -2.20   10.30
   3  13   5    1.30   11.20
  -3  13  -5   -2.90   12.50
  -5 -13  -5   56.29   22.90
   5 -13   5   56.69   24.20
   5  13   5  115.49   29.80
  -5  13  -5   65.09   24.00
  -7 -13  -5  155.08   38.30
   7 -13   5  132.09   33.80
   7  13   5  132.09   33.70
  -7  13  -5   91.79   31.00
  -9 -13  -5   -2.40   14.40
   9 -13   5    8.40   16.10
  -9  13  -5   11.00   15.50
   9  13   5   11.10   16.20
 -11 -13  -5  177.18   43.40
  11 -13   5  219.18   45.00
 -11  13  -5  229.68   48.70
  11  13   5  183.28   40.40
 -13 -13  -5   -5.20   17.40
  13 -13   5    2.10   14.50
 -13  13  -5    3.80   16.30
  13  13   5    7.70   17.60
  18 -14  -5   11.90   16.00
 -18  14   5   -4.20   11.00
  16 -14  -5   -1.20   11.60
 -16 -14   5    3.20   15.20
 -16  14   5    9.80   15.60
 -14 -14   5   17.60   18.40
  14 -14  -5    2.20   12.10
  14 -14  -5   15.10   14.50
 -14  14   5    4.10   13.90
 -12 -14   5   15.50   15.70
  12 -14  -5   -0.20   13.40
  12  14  -5    9.70   16.60
 -12  14   5   -1.30   12.90
 -10 -14   5   -1.90   14.40
  10 -14  -5    4.10   14.80
  10  14  -5   -1.60   13.90
 -10  14   5   20.50   15.90
   8 -14  -5    1.30   12.50
  -8 -14   5    0.00   13.60
  -8  14   5    2.60   12.50
   8  14  -5    1.80   14.60
   6 -14  -5    6.50   13.10
  -6 -14   5    8.30   17.20
  -6  14   5    1.10   14.80
   6  14  -5   -0.20   10.90
  -4 -14   5   12.00   14.70
   4 -14  -5   -8.90   12.10
  -4 -14   5   12.80   15.10
  -4  14   5   10.30   15.40
   4  14  -5    8.70   12.40
   2 -14  -5   12.60   14.20
  -2 -14   5    6.90   15.00
  -2  14   5    4.80   14.60
   2  14  -5    4.80   14.80
   0 -14   5   24.40   15.80
   0 -14  -5    3.60   15.60
   0  14  -5    0.30   11.30
  -2 -14  -5    9.90   15.60
   2 -14   5   -9.10   13.30
  -2  14  -5    2.60   13.80
  -4 -14  -5   13.60   18.60
   4 -14   5   -4.70   13.40
  -4  14  -5   27.40   18.00
   6 -14   5   11.60   13.10
  -6 -14  -5   -6.30   15.00
  -6  14  -5    6.90   12.80
  -8 -14  -5    9.80   19.60
   8 -14   5   -9.00   11.90
  -8  14  -5  -11.70   15.90
   8  14   5    6.20   14.70
  -9 -15   5   94.99   30.20
   9 -15  -5   72.59   27.70
  -9  15   5   97.09   31.90
   9  15  -5   86.09   31.10
  -7 -15   5   11.90   16.80
   7 -15  -5    6.70   15.30
  -7  15   5    1.40   16.60
   7  15  -5    1.70   15.70
   5 -15  -5   52.49   29.10
  -5 -15   5   25.80   21.30
  -5  15   5   17.90   17.50
   5  15  -5   54.89   25.20
  -3 -15   5   23.80   28.10
   3 -15  -5   64.59   25.80
  -3 -15   5   36.50   20.10
  -3  15   5   -0.70   14.60
   3  15  -5   34.60   20.10
  -1 -15   5   21.20   16.90
   1 -15  -5   13.40   15.40
   1  15  -5   21.70   17.60
   1 -15   5  213.28   44.30
  -1  15  -5  104.29   32.20
  36   0  -6  198.78   43.70
  36   0  -6  211.98   40.10
  34   0  -6  147.19   34.60
  34   0  -6  203.38   43.10
 -34   0   6  168.48   35.70
  32   0  -6  257.07   40.70
 -32   0   6  189.28   37.50
  32   0  -6  278.27   38.90
  30   0  -6  929.91   80.49
 -30   0   6  991.50   83.09
  30   0  -6  867.91   82.89
  28   0  -6  393.76   47.50
 -28   0   6  414.76   45.30
  26   0  -6  478.35   49.90
 -26   0   6  376.36   38.60
 -26   0   6  426.46   45.30
 -24   0   6    6.90    9.10
  24   0  -6   11.30   10.30
 -24   0   6   -4.70    4.80
  22   0  -6  356.06   42.30
 -22   0   6  394.76   41.80
 -22   0   6  553.44   39.90
  20   0  -6  361.46   39.50
 -20   0   6  393.16   32.20
 -20   0   6  404.46   38.80
  18   0  -6   37.50   13.10
 -18   0   6   83.89   11.00
 -18   0   6   84.59   18.30
  16   0  -6 1380.46   94.69
 -16   0   6 1315.57   91.59
 -16   0   6 1331.27   81.39
  14   0  -6  102.59   21.00
 -14   0   6  147.59   19.60
 -14   0   6  170.48   12.50
 -12   0   6  692.83   50.89
  12   0  -6  640.74   51.39
  10   0  -6 2289.67  143.19
 -10   0   6 2267.37  140.79
  -8   0   6   10.90    5.70
   8   0  -6   10.80    2.80
   8   0  -6   13.90    6.60
  -6   0   6 5069.89  285.17
   6   0  -6 4652.63  278.67
   6   0  -6 4969.60  287.57
  -4   0   6 1170.08   73.49
  -4   0   6 1100.69   74.59
   4   0  -6 1128.79   70.89
   4   0  -6 1098.69   74.99
   2   0  -6  991.40   66.59
  -2   0   6  947.31   63.29
  -2   0   6  981.20   65.79
   2   0  -6  942.91   63.99
   0   0   6 1754.12  116.69
   0   0   6 2022.30  120.69
   0   0  -6 2020.20  121.69
   2   0   6   18.20    7.50
  -2   0  -6   29.10    9.90
   2   0   6   13.40    5.10
   4   0   6 3989.00  238.38
  -4   0  -6 4145.29  247.68
   4   0   6 4102.89  242.78
   6   0   6  113.19   16.20
  -6   0  -6  122.59   23.50
   6   0   6   95.49   12.90
   8   0   6 1216.48   78.39
   8   0   6 1154.18   82.59
  -8   0  -6 1239.38   90.19
  10   0   6 1752.52  113.29
 -10   0  -6 1869.31  128.29
  10   0   6 1839.62  119.79
  12   0   6   92.29   19.90
  12   0   6   54.19   12.30
 -12   0  -6   47.20   16.40
 -14   0  -6  916.41   81.59
  14   0   6  986.60   68.19
  14   0   6  972.00   74.59
  16   0   6  167.98   25.70
 -16   0  -6  201.28   32.20
  18   0   6  669.93   59.99
 -18   0  -6  669.13   68.09
  20   0   6  194.18   29.80
 -20   0  -6  191.58   40.90
 -22   0  -6    3.10   12.10
 -24   0  -6  127.09   37.30
 -26   0  -6   78.09   28.80
 -28   0  -6   85.79   31.80
  39   1  -6   50.79   26.30
  37  -1  -6    4.70   15.20
 -37   1   6   22.30   19.60
  37   1  -6   -1.30   12.10
  35  -1  -6   -9.90    8.50
  35   1  -6   -0.10   12.50
 -35   1   6   -9.10   11.30
 -33  -1   6  104.29   27.80
  33  -1  -6  107.59   30.80
  33  -1  -6   99.39   30.40
  33   1  -6   96.99   33.60
  33   1  -6   59.29   21.60
 -33   1   6   82.19   26.90
 -31  -1   6  117.29   30.20
  31  -1  -6  210.28   41.20
  31  -1  -6  186.68   36.10
  31   1  -6  171.18   38.30
 -31   1   6  156.78   34.60
  29  -1  -6  467.35   50.89
  29  -1  -6  394.36   46.70
 -29  -1   6  402.86   46.70
 -29   1   6  402.46   48.00
  29   1  -6  415.66   50.99
 -27  -1   6  293.57   36.10
  27  -1  -6  280.97   37.30
 -27   1   6  293.97   36.20
 -27   1   6  233.18   36.10
  27   1  -6  261.57   38.20
 -25  -1   6   42.80   13.20
  25  -1  -6   59.69   19.20
 -25  -1   6   43.70   16.80
 -25   1   6   90.99   23.20
 -25   1   6   45.70   13.50
  25   1  -6   87.79   23.20
 -23  -1   6 1207.28   87.89
 -23  -1   6 1290.77   82.89
  23  -1  -6 1170.78   90.09
  23   1  -6 1054.89   90.79
 -23   1   6 1159.18   81.49
 -23   1   6 1197.98   91.19
 -21  -1   6   30.40   12.90
  21  -1  -6   37.50   14.30
 -21  -1   6   22.00    8.30
  21   1  -6   29.10   13.40
 -21   1   6   35.40   10.70
 -21   1   6   22.70   11.40
 -19  -1   6 1373.86   88.59
 -19  -1   6 1307.47   95.39
  19  -1  -6 1423.16   99.19
  19   1  -6 1356.96  100.29
 -19   1   6 1372.66   98.29
 -19   1   6 1484.55   89.39
  17  -1  -6 1001.70   77.89
 -17  -1   6 1090.39   68.69
 -17  -1   6 1024.30   76.19
 -17   1   6 1128.09   79.59
 -17   1   6 1136.79   69.39
  17   1  -6 1054.09   80.09
 -15  -1   6 1274.77   81.99
 -15  -1   6 1143.59   70.49
  15  -1  -6 1264.67   83.59
 -15   1   6 1137.69   81.79
 -15   1   6 1118.09   71.59
  15   1  -6 1111.29   83.39
 -13  -1   6  344.87   31.00
 -13  -1   6  343.67   21.00
  13  -1  -6  385.16   33.20
 -13   1   6  296.77   22.50
  13   1  -6  360.96   33.50
 -13   1   6  271.57   29.80
 -11  -1   6  730.33   53.59
  11  -1  -6  748.23   55.39
 -11   1   6  719.43   53.99
 -11   1   6  738.83   44.80
  11   1  -6  715.23   55.29
   9  -1  -6  790.52   61.19
   9  -1  -6  863.51   52.79
  -9  -1   6  940.91   61.49
   9   1  -6  841.52   62.09
  -9   1   6  944.51   62.09
   7  -1  -6 1120.69   74.79
   7  -1  -6 1106.09   66.59
  -7  -1   6 1101.99   72.69
   7   1  -6 1087.09   74.09
   7   1  -6 1099.19   64.59
  -7   1   6 1016.50   71.59
  -5  -1   6  142.59   15.80
   5  -1  -6  127.49   16.40
   5  -1  -6  133.89   13.30
  -5   1   6  140.09   15.30
  -5   1   6  123.19   16.10
   5   1  -6  138.99   16.30
   5   1  -6  123.59   12.20
   3  -1  -6 1329.77   82.89
   3  -1  -6 1383.26   86.99
  -3  -1   6 1261.67   83.49
  -3   1   6 1247.88   85.09
  -3   1   6 1275.07   82.19
   3   1  -6 1310.77   81.89
   3   1  -6 1323.97   85.29
  -1  -1   6   60.99   12.50
  -1  -1   6   32.60    8.70
   1  -1  -6   69.69   11.00
  -1   1   6   44.60    9.10
   1   1  -6   28.60    8.40
   1   1  -6   24.90    8.00
  -1   1   6   62.39   13.00
  -1  -1  -6 1482.65   97.89
   1  -1   6 1397.16   93.89
   1  -1   6 1552.84   95.49
   1   1   6 1499.25   97.19
   1   1   6 1517.05   91.89
  -1   1  -6 1531.15   96.09
  -1   1  -6 1449.46   97.39
   3  -1   6  692.13   51.59
   3  -1   6  797.52   52.49
  -3  -1  -6  751.12   56.99
   3   1   6  651.33   48.00
  -3   1  -6  764.32   56.99
   3   1   6  762.82   54.89
   5  -1   6 1174.28   89.59
  -5  -1  -6 1565.64  100.99
   5  -1   6 1403.26   92.29
   5   1   6 1515.75   88.49
  -5   1  -6 1446.16   99.09
   5   1   6 1497.75   95.99
  -7  -1  -6  801.32   67.59
   7  -1   6  896.81   62.09
   7   1   6  838.82   56.79
   7   1   6  887.21   64.89
  -7   1  -6  908.81   69.69
   9  -1   6   54.39   13.90
  -9  -1  -6   65.59   18.60
   9  -1   6   69.19   14.20
   9   1   6   64.89   10.00
  -9   1  -6   53.79   16.60
   9   1   6   58.49   15.80
  11  -1   6    5.80    4.90
  11  -1   6    1.70    5.60
 -11  -1  -6    4.90    6.90
  11   1   6    5.20    6.00
 -11   1  -6    9.90   10.40
  11   1   6    1.80    4.30
  13  -1   6  266.67   29.90
 -13  -1  -6  251.07   34.80
  13  -1   6  317.27   29.70
  13   1   6  281.77   32.50
 -13   1  -6  244.88   35.50
  15  -1   6    3.70    5.60
  15  -1   6   -3.10    6.10
 -15  -1  -6    0.60    8.00
  15   1   6   -4.00    7.00
 -15   1  -6   -2.30    9.10
  17  -1   6  674.63   52.69
  17  -1   6  620.54   53.79
 -17  -1  -6  653.93   64.99
 -17   1  -6  492.15   60.29
  17   1   6  595.14   56.29
 -19  -1  -6    2.40   10.10
  19   1   6   21.70   13.00
 -19   1  -6   60.69   22.20
 -21  -1  -6  160.28   37.30
  21   1   6  120.49   28.50
 -21   1  -6  244.58   47.90
 -23  -1  -6  352.56   49.90
  23   1   6  254.37   37.50
 -23   1  -6  216.88   46.20
 -25  -1  -6  -12.00   11.70
 -25   1  -6    7.70   14.60
 -27  -1  -6  392.06   57.29
 -27   1  -6  428.46   61.59
 -29  -1  -6  -32.60   15.20
 -29   1  -6    8.10   21.10
  38  -2  -6   31.50   17.70
  38   2  -6    6.90   19.70
 -38   2   6    9.90   16.10
  36  -2  -6   -3.70   12.30
  36   2  -6   -1.40   15.20
 -36   2   6  -15.20   11.20
  34  -2  -6   12.00   15.20
  34   2  -6   19.10   15.70
 -34   2   6   21.80   15.90
  32  -2  -6   40.20   20.00
  32   2  -6   34.60   22.30
 -32   2   6   28.30   17.60
  30  -2  -6   70.29   23.40
  30  -2  -6  138.39   33.20
 -30  -2   6   76.29   22.70
 -30   2   6   26.60   17.10
  30   2  -6   54.39   22.70
  28  -2  -6   21.90   14.00
 -28  -2   6   54.99   18.30
  28  -2  -6   40.20   16.10
 -28   2   6   34.80   18.50
  28   2  -6   30.70   16.30
  26  -2  -6    7.00    8.80
 -26  -2   6    5.50    8.90
  26  -2  -6    4.00    8.70
  26   2  -6   -0.80    9.00
 -26   2   6    4.20    6.70
 -26   2   6   14.00   11.10
 -24  -2   6    5.80    9.10
 -24  -2   6    1.60    6.10
  24  -2  -6   -0.50    4.70
 -24   2   6    2.50    5.60
 -24   2   6   -4.30    6.70
  24   2  -6   10.80    9.40
 -22  -2   6   87.99   19.00
 -22  -2   6   94.89   15.30
  22  -2  -6   87.59   21.80
 -22   2   6   85.39   21.90
 -22   2   6   94.39   15.30
  22   2  -6   56.69   18.30
  20  -2  -6   -2.40    4.70
 -20  -2   6    3.50    5.30
 -20  -2   6    1.10    4.30
  20   2  -6    1.30    7.20
 -20   2   6    1.90    5.60
 -20   2   6    1.50    7.00
 -18  -2   6   23.30    7.40
 -18  -2   6   11.10    7.40
  18  -2  -6   20.40   10.40
 -18   2   6   42.20   10.00
  18   2  -6   16.50    9.60
 -18   2   6   43.80   14.80
 -16  -2   6  421.66   37.80
  16  -2  -6  499.85   41.00
 -16  -2   6  425.06   31.40
  16   2  -6  455.55   42.70
 -16   2   6  406.16   32.00
 -16   2   6  392.56   39.70
 -14  -2   6   91.29    9.80
 -14  -2   6   98.89   18.20
  14  -2  -6   76.19   16.80
 -14   2   6  110.39   11.60
  14   2  -6   78.99   17.90
 -14   2   6   73.29   16.80
 -12  -2   6  261.17   25.60
  12  -2  -6  235.78   25.70
 -12   2   6  246.78   26.60
 -12   2   6  273.07   20.80
  12   2  -6  231.18   26.80
 -10  -2   6  301.87   20.70
 -10  -2   6  335.27   29.20
  10  -2  -6  299.57   28.90
  10  -2  -6  309.27   23.40
 -10   2   6  304.37   29.10
  10   2  -6  315.47   30.50
 -10   2   6  320.87   23.70
  10   2  -6  324.67   21.00
   8  -2  -6  467.45   39.90
   8  -2  -6  508.25   34.60
  -8  -2   6  521.85   39.80
  -8   2   6  527.55   40.20
   8   2  -6  479.05   40.20
   8   2  -6  498.55   32.20
  -6  -2   6   53.49   11.80
   6  -2  -6   72.79    9.60
   6  -2  -6   64.79   13.50
  -6   2   6   69.39   13.10
   6   2  -6   76.89   15.40
  -6   2   6   62.49   13.40
   6   2  -6   74.39    8.70
   4  -2  -6  340.87   27.30
   4  -2  -6  324.27   30.50
  -4  -2   6  337.37   29.50
   4   2  -6  338.47   29.50
   4   2  -6  341.67   26.30
  -4   2   6  332.37   30.30
  -2  -2   6   24.20    8.10
   2  -2  -6    6.50    4.60
   2   2  -6    4.50    4.20
  -2   2   6   19.10    6.00
   2   2  -6    7.10    5.00
  -2   2   6   12.10    6.20
   0  -2   6   10.20    5.90
   0  -2   6    8.80    5.10
   0  -2  -6    8.90    5.70
   0   2   6   10.30    4.30
   0   2  -6    9.00    5.90
   0   2  -6   -1.50    2.70
   0   2   6   10.60    6.20
  -2  -2  -6   62.19   15.10
   2  -2   6   44.20   11.20
   2  -2   6   48.60   10.70
  -2   2  -6   61.09   12.10
  -2   2  -6   66.99   15.30
   2   2   6   53.19    9.40
   2   2   6   55.29   13.90
   4  -2   6  143.09   16.50
  -4  -2  -6  148.59   21.40
   4  -2   6  120.19   16.90
   4   2   6  161.68   14.20
   4   2   6  136.79   19.50
  -4   2  -6  177.68   22.60
   6  -2   6  155.08   19.80
  -6  -2  -6  200.28   25.90
   6  -2   6  221.98   20.80
   6   2   6  213.38   24.30
  -6   2  -6  201.38   25.50
   6   2   6  144.79   15.00
  -8  -2  -6   79.09   20.20
   8  -2   6   56.09   12.90
   8  -2   6   64.79   14.80
  -8   2  -6   63.99   17.90
   8   2   6   61.29    8.70
   8   2   6   65.59   16.50
 -10  -2  -6   87.19   23.60
  10  -2   6  112.09   15.20
  10  -2   6   75.79   16.80
 -10   2  -6   80.49   21.80
  10   2   6   87.29   10.80
  10   2   6   76.89   18.70
  12  -2   6   19.60    8.40
 -12  -2  -6   18.10   11.70
  12  -2   6   18.10    8.80
 -12   2  -6   19.00   11.40
  12   2   6   13.20    9.80
  14  -2   6  197.78   22.90
 -14  -2  -6  103.49   28.50
  14   2   6  163.58   30.70
 -14   2  -6  155.88   33.40
  16  -2   6    2.50    6.60
 -16  -2  -6   16.40   11.00
  16   2   6    9.30    9.20
 -16   2  -6   13.20   12.80
  18  -2   6  267.97   31.70
 -18  -2  -6  264.97   39.40
  18   2   6  240.78   34.50
 -18   2  -6  330.47   44.00
 -20  -2  -6   35.70   19.60
  20   2   6   21.50   14.50
 -20   2  -6   25.40   15.80
 -22  -2  -6  -14.10   10.10
  22   2   6  -13.40    8.70
 -22   2  -6    1.50   11.60
 -24  -2  -6   20.40   15.90
  24   2   6   -9.00   11.10
 -24   2  -6   16.60   15.80
 -26  -2  -6   29.60   21.60
  26   2   6   10.80   15.00
 -26   2  -6    1.70   18.70
 -28  -2  -6    1.70   19.10
 -28   2  -6   28.20   20.30
  39  -3  -6   18.90   17.00
  39   3  -6    3.50   19.20
  37  -3  -6  104.39   34.30
  37   3  -6  152.58   41.20
 -37   3   6  128.19   32.90
  35  -3  -6    2.60   14.50
  35   3  -6   -0.10   14.10
 -35   3   6   15.10   16.20
  33  -3  -6    3.70   11.80
  33   3  -6   52.69   22.90
 -33   3   6   26.00   17.50
  31  -3  -6   23.80   16.20
  31   3  -6   54.49   23.00
 -31   3   6   19.80   17.00
  29  -3  -6   70.99   22.30
  29  -3  -6   98.19   38.10
 -29  -3   6   61.29   19.40
  29   3  -6   58.89   24.50
 -29   3   6   57.29   21.50
  27  -3  -6   90.09   23.20
 -27  -3   6  113.89   25.30
  27  -3  -6  103.39   27.50
 -27   3   6  151.58   23.30
  27   3  -6  163.98   38.20
 -27   3   6  142.79   32.20
  25  -3  -6   -2.40    7.30
  25  -3  -6    6.60    8.50
 -25  -3   6   -0.70    8.00
 -25   3   6    3.40    9.50
 -25   3   6    2.20    7.90
  25   3  -6    3.30    8.40
 -23  -3   6   34.30   13.90
 -23  -3   6   46.30   13.00
  23  -3  -6   63.59   18.60
  23  -3  -6   53.39   17.30
 -23   3   6   14.70   11.60
 -23   3   6   38.90   12.40
  23   3  -6   31.80   14.90
  21  -3  -6   -4.30    5.80
 -21  -3   6    5.10    6.20
 -21  -3   6   -1.00    5.20
 -21   3   6    1.40    5.30
 -21   3   6    0.40    6.80
  21   3  -6    4.10    7.60
  19  -3  -6  110.69   22.00
 -19  -3   6  107.19   14.40
 -19  -3   6   89.09   18.50
  19   3  -6  114.19   26.30
 -19   3   6  110.29   23.90
 -19   3   6   91.89   14.60
 -17  -3   6  201.78   20.20
 -17  -3   6  286.97   28.10
  17  -3  -6  196.68   24.50
  17   3  -6  211.58   28.80
 -17   3   6  229.18   22.60
 -17   3   6  268.07   31.70
 -15  -3   6    5.30    5.20
 -15  -3   6   11.90    4.90
  15  -3  -6    1.20    3.70
 -15   3   6   -2.80    3.70
  15   3  -6   -3.50    4.90
 -15   3   6    5.00    4.60
  13  -3  -6 1322.47   88.49
 -13  -3   6 1344.87   80.09
 -13  -3   6 1224.28   86.89
  13   3  -6 1267.87   91.79
 -13   3   6 1314.67   83.29
 -13   3   6 1319.47   91.79
 -11  -3   6   41.80   11.00
 -11  -3   6   25.20    5.90
  11  -3  -6   37.70   10.20
  11   3  -6   37.90    7.10
 -11   3   6   25.10   10.50
  11   3  -6   27.50   10.50
 -11   3   6   27.20    7.70
   9  -3  -6  831.72   53.89
  -9  -3   6  770.52   57.09
   9  -3  -6  788.92   58.29
  -9   3   6  712.03   57.29
   9   3  -6  770.52   50.79
   9   3  -6  857.41   60.29
  -9   3   6  787.82   53.59
  -9   3   6  866.71   58.69
   7  -3  -6   43.80   11.30
  -7  -3   6   61.19   12.90
   7  -3  -6   64.69    9.70
   7   3  -6   48.40   12.20
  -7   3   6   57.49   12.80
  -7   3   6   58.59    9.30
   7   3  -6   68.79    8.70
  -7   3   6   57.69   12.60
   5  -3  -6  289.47   25.00
  -5  -3   6  258.47   26.10
   5  -3  -6  313.97   28.70
  -5   3   6  333.57   28.70
   5   3  -6  296.97   26.50
   5   3  -6  234.38   22.60
   3  -3  -6  409.36   33.10
  -3  -3   6  414.76   34.50
  -3   3   6  393.56   34.70
   3   3  -6  380.76   31.60
  -3   3   6  398.56   31.20
  -1  -3   6  240.68   25.70
   1  -3  -6  271.77   26.60
   1   3  -6  292.57   25.40
  -1   3   6  276.87   23.10
  -1   3   6  310.57   29.10
   1   3  -6  277.87   25.90
   1  -3   6  695.93   55.59
  -1  -3  -6  814.92   58.29
   1   3   6  825.92   50.69
  -1   3  -6  761.72   57.19
  -1   3  -6  754.42   53.49
   1   3   6  756.62   58.19
   3  -3   6   39.10   11.30
   3  -3   6   23.30    7.30
  -3  -3  -6   35.60   11.60
  -3   3  -6   15.40    7.90
  -3   3  -6   27.10    7.70
   3   3   6   27.70    5.90
   3   3   6   18.80    8.70
  -5  -3  -6   49.50   13.60
   5  -3   6   29.60   10.60
   5  -3   6   38.00    9.30
   5   3   6   25.90    5.40
  -5   3  -6   52.19   15.00
   5   3   6   30.80   12.70
  -5   3  -6   36.20    9.40
   7  -3   6  198.78   20.10
   7  -3   6  215.28   24.40
  -7  -3  -6  151.88   24.60
   7   3   6  202.08   25.80
   7   3   6  223.58   15.80
  -7   3  -6  198.78   26.90
  -9  -3  -6   53.09   17.70
   9  -3   6   36.10    9.60
   9  -3   6   70.49   16.80
  -9   3  -6   41.10   15.10
   9   3   6   42.30   13.70
  11  -3   6  113.39   15.70
 -11  -3  -6   93.69   25.00
  11  -3   6  151.08   20.70
  11   3   6  116.79   24.90
 -11   3  -6   85.09   23.80
 -13  -3  -6  137.59   32.00
  13  -3   6  179.68   24.10
 -13   3  -6  194.68   30.00
  13   3   6  103.39   24.80
  15  -3   6  128.99   24.40
 -15  -3  -6   90.49   25.80
 -15   3  -6   74.79   23.30
  15   3   6  110.19   26.40
 -17  -3  -6  172.78   38.50
  17  -3   6  167.28   24.60
  17   3   6  162.48   33.00
 -17   3  -6  178.28   37.70
 -19  -3  -6   28.40   16.90
  19  -3   6   11.30   10.10
  19   3   6   32.60   16.00
 -19   3  -6   66.09   23.30
  21  -3   6  100.69   27.70
 -21  -3  -6   41.90   21.90
 -21   3  -6   86.59   28.80
  21   3   6   86.19   26.30
 -23  -3  -6   19.90   19.40
 -23   3  -6    9.30   14.60
  23   3   6   20.70   17.40
 -25  -3  -6   58.89   24.80
  25   3   6   21.70   16.40
 -25   3  -6   33.20   17.10
 -27  -3  -6   10.30   19.00
  27   3   6  -22.80   12.50
 -27   3  -6   16.20   18.20
  38  -4  -6   24.20   18.80
  38   4  -6   29.70   23.80
  36  -4  -6  330.57   48.00
  36   4  -6  336.57   53.99
  34  -4  -6    3.70   13.80
 -34   4   6   17.70   15.00
  34   4  -6   20.00   18.10
  32  -4  -6  236.68   45.30
  32   4  -6  235.18   50.19
 -32   4   6  195.18   41.60
  30  -4  -6   66.09   24.60
 -30   4   6  141.59   32.70
  30   4  -6  102.69   33.60
  28  -4  -6   -3.60   10.10
 -28   4   6   32.20   14.00
  28   4  -6   -6.40   10.20
 -28   4   6    5.90   12.60
  26  -4  -6  134.89   31.40
 -26  -4   6  149.59   27.00
  26   4  -6   90.89   27.50
 -26   4   6   90.39   21.70
 -26   4   6   88.39   25.80
 -24  -4   6   20.00   12.30
  24  -4  -6   39.90   16.70
 -24  -4   6   40.30   14.10
  24  -4  -6   20.80   11.40
 -24   4   6   42.90   17.00
  24   4  -6   28.70   16.00
 -24   4   6   53.19   15.70
  22  -4  -6  239.88   31.10
  22  -4  -6  347.47   40.70
 -22  -4   6  378.96   36.10
 -22  -4   6  331.77   31.90
  22   4  -6  322.27   41.60
 -22   4   6  311.57   32.70
 -22   4   6  285.97   38.10
  20  -4  -6  277.07   32.30
 -20  -4   6  315.47   32.80
  20  -4  -6  346.77   40.00
 -20  -4   6  354.86   31.40
 -20   4   6  342.07   32.50
 -20   4   6  287.07   38.30
  20   4  -6  393.86   43.10
 -18  -4   6   93.39   18.50
 -18  -4   6   62.49   13.20
  18  -4  -6   64.09   16.10
  18  -4  -6   85.39   23.00
 -18   4   6   64.29   15.40
  18   4  -6   60.99   18.80
 -18   4   6   74.49   20.20
  16  -4  -6 1009.80   72.09
  16  -4  -6  954.60   77.29
 -16  -4   6 1030.80   72.09
 -16  -4   6  958.60   65.89
  16   4  -6  957.00   78.09
 -16   4   6  986.00   78.29
 -16   4   6 1033.90   69.29
 -14  -4   6   69.39   16.00
  14  -4  -6  119.59   16.90
 -14  -4   6  132.89   14.30
 -14   4   6  109.09   23.60
  14   4  -6   98.29   22.30
 -14   4   6   92.59   14.40
 -12  -4   6 1331.77   85.49
  12  -4  -6 1152.08   83.59
 -12  -4   6 1181.18   78.09
  12   4  -6 1280.87   79.19
 -12   4   6 1239.58   82.09
 -12   4   6 1227.08   88.89
  12   4  -6 1337.87   90.29
 -10  -4   6  725.23   49.70
  10  -4  -6  745.23   55.59
 -10  -4   6  683.93   54.29
  10   4  -6  735.13   49.99
 -10   4   6  699.43   51.99
 -10   4   6  772.92   55.29
  10   4  -6  773.22   58.39
 -10   4   6  816.82   59.69
   8  -4  -6    4.10    4.30
  -8  -4   6   12.60    6.90
   8  -4  -6   26.20    8.90
  -8   4   6   11.40    5.90
   8   4  -6   15.80    7.80
  -8   4   6   -1.90    2.50
   8   4  -6    3.90    4.00
  -8   4   6   14.10    7.40
   6  -4  -6  623.24   45.60
   6  -4  -6  509.95   40.70
  -6  -4   6  472.35   41.50
  -6   4   6  488.65   42.00
  -6   4   6  542.55   41.40
   6   4  -6  487.35   41.60
   6   4  -6  601.64   40.10
  -6   4   6  509.25   42.10
   4  -4  -6  799.62   56.89
  -4  -4   6  763.22   57.69
  -4   4   6  766.52   58.19
  -4   4   6  735.93   54.99
   4   4  -6  839.22   55.69
   2  -4  -6 1200.28   85.29
  -2  -4   6 1377.96   88.29
   2   4  -6 1309.07   82.89
  -2   4   6 1262.37   81.59
   2   4  -6 1184.18   83.79
  -2   4   6 1342.77   87.89
   0  -4  -6 2068.19  132.29
   0  -4   6 2099.99  132.29
   0   4   6 2063.69  133.39
   0   4  -6 2016.90  126.99
   0   4  -6 2149.98  132.09
   0   4   6 2047.80  124.69
   2  -4   6   81.69   17.00
  -2  -4  -6   59.99   14.90
   2   4   6   60.79    8.60
   2   4   6   87.49   18.20
  -2   4  -6   56.79   11.40
  -2   4  -6   56.59   14.00
  -4  -4  -6 1684.33  110.19
   4  -4   6 1643.94  106.89
  -4   4  -6 1639.24  108.89
   4   4   6 1388.26  106.79
  -4   4  -6 1682.43   99.89
   4   4   6 1544.65   93.89
   6  -4   6   78.69   10.80
   6  -4   6   70.99   17.40
  -6  -4  -6   68.79   17.90
  -6   4  -6   43.20   14.30
   6   4   6   57.19   15.80
  -6   4  -6   72.69   11.10
   8  -4   6  549.25   48.50
  -8  -4  -6  538.45   51.39
  -8   4  -6  595.24   42.10
   8   4   6  590.24   52.59
  -8   4  -6  538.15   51.79
  10  -4   6 1061.59   73.79
 -10  -4  -6  948.01   77.79
  10   4   6  864.81   73.89
 -10   4  -6  854.91   75.39
  12  -4   6   15.70   10.00
 -12  -4  -6   14.60   13.10
  12   4   6   19.70   12.30
 -12   4  -6    9.20    9.80
  14  -4   6 1242.38   88.89
 -14  -4  -6 1351.56   99.59
 -14   4  -6 1047.90   93.19
  14   4   6 1054.59   90.59
 -16  -4  -6   74.89   25.00
  16  -4   6   72.69   20.70
  16   4   6  133.89   30.30
 -16   4  -6   53.99   21.00
 -18  -4  -6  229.38   44.40
  18  -4   6  188.08   28.90
  18   4   6  196.38   38.60
 -18   4  -6  179.98   38.40
 -20  -4  -6  183.38   39.60
  20  -4   6  182.68   34.30
 -20   4  -6  192.18   40.50
  20   4   6  157.68   34.70
  22  -4   6   24.70   14.70
 -22  -4  -6   -3.60   12.80
  22   4   6    6.80   12.80
 -22   4  -6   40.90   23.10
 -24  -4  -6   98.19   33.10
 -24   4  -6  145.59   37.30
  24   4   6  161.98   38.60
 -26  -4  -6    3.40   17.10
 -26   4  -6   11.80   16.50
  26   4   6   45.40   24.60
 -28  -4  -6    8.70   19.40
 -28   4  -6   -2.80   17.80
  28   4   6   -2.00   16.80
  37  -5  -6  111.39   36.10
  37   5  -6  104.49   36.10
  35  -5  -6   49.40   23.90
  35   5  -6   15.30   18.10
  33  -5  -6  173.08   40.90
  33   5  -6  170.38   42.80
  31  -5  -6  -11.80   10.80
 -31   5   6   32.60   17.50
  31   5  -6   -8.60    9.00
  29  -5  -6  488.15   57.19
 -29   5   6  600.04   62.59
 -29   5   6  457.05   50.19
  29   5  -6  558.84   64.89
  27  -5  -6  331.97   43.50
  27   5  -6  248.58   51.39
 -27   5   6  255.27   34.90
 -27   5   6  337.17   44.30
 -25  -5   6   12.50    9.00
  25  -5  -6   21.30   14.20
  25   5  -6   32.50   17.80
 -25   5   6   17.70   12.60
 -25   5   6    3.50    7.80
 -23  -5   6  878.51   70.89
 -23  -5   6  921.01   70.19
  23  -5  -6  868.51   79.59
 -23   5   6 1066.99   85.29
  23   5  -6  922.51   84.89
  21  -5  -6    0.10    8.00
 -21  -5   6   -5.30    5.40
 -21  -5   6    2.90    6.50
  21  -5  -6   -0.30    4.70
 -21   5   6    1.50    6.20
  21   5  -6    0.00    8.20
 -21   5   6    4.50   10.30
  19  -5  -6  772.12   67.29
 -19  -5   6  695.53   57.69
  19  -5  -6  718.83   57.99
 -19  -5   6  760.02   55.49
 -19   5   6  790.92   68.39
  19   5  -6  722.03   68.09
  17  -5  -6  712.83   61.79
  17  -5  -6  682.13   52.79
 -17  -5   6  685.83   49.70
 -17  -5   6  605.84   51.59
 -17   5   6  580.84   57.89
  17   5  -6  629.94   59.99
 -15  -5   6  600.24   47.40
 -15  -5   6  609.54   51.09
  15  -5  -6  647.94   57.79
  15  -5  -6  759.72   53.49
  15   5  -6  688.53   59.29
 -15   5   6  643.64   58.49
 -13  -5   6 1659.23   98.39
 -13  -5   6 1669.63  103.19
  13  -5  -6 1427.56  106.79
  13  -5  -6 1641.94  102.19
 -13   5   6 1203.48   98.29
 -13   5   6 1611.64  109.49
  13   5  -6 1563.94  109.09
 -11  -5   6   67.99   16.20
  11  -5  -6   83.39   17.10
 -11  -5   6   89.09   12.50
  11  -5  -6   38.70   13.20
 -11   5   6   91.39   14.10
 -11   5   6   85.29   17.20
  11   5  -6   62.59   17.30
 -11   5   6   94.59   21.70
  11   5  -6   74.99   11.80
   9  -5  -6 1463.65   94.69
   9  -5  -6 1363.16   96.49
   9  -5  -6 1308.57   91.99
  -9  -5   6 1366.96   94.09
   9   5  -6 1473.05   97.39
  -9   5   6 1451.15   93.49
   9   5  -6 1351.76   89.99
  -9   5   6 1398.76   96.79
  -9   5   6 1436.16   93.49
  -7  -5   6  305.77   29.70
   7  -5  -6  311.27   29.10
   7  -5  -6  265.87   29.00
   7  -5  -6  308.07   30.80
  -7   5   6  288.37   29.80
   7   5  -6  328.37   30.80
  -7   5   6  274.37   28.20
   7   5  -6  309.87   27.70
  -7   5   6  277.17   28.50
   5  -5  -6   48.10   12.80
   5  -5  -6   67.39   15.00
  -5  -5   6   55.99   14.60
  -5   5   6   45.40   12.20
  -5   5   6   24.60    9.60
   5   5  -6   66.49   13.50
   5   5  -6   60.69   13.90
  -5   5   6   47.50   12.80
   3  -5  -6 1557.64  103.29
   3  -5  -6 1576.64   99.89
  -3  -5   6 1526.55  103.59
   3   5  -6 1621.34  102.39
  -3   5   6 1502.35   99.09
  -3   5   6 1527.25  103.59
   3   5  -6 1537.35   99.89
   1  -5  -6   55.29   11.10
  -1  -5   6   41.50   12.40
   1  -5  -6   34.80   12.10
   1   5  -6   49.90   13.10
  -1   5   6   38.30   10.00
   1   5  -6   56.39   11.70
  -1   5   6   31.80   11.60
  -1  -5  -6 1311.77   82.99
  -1  -5  -6 1366.66   93.59
   1  -5   6 1403.66   93.29
   1   5   6 1313.37   93.29
  -1   5  -6 1329.97   84.79
  -1   5  -6 1415.66   93.29
   1   5   6 1274.57   82.69
  -3  -5  -6 1092.89   82.29
   3  -5   6 1162.28   81.79
   3   5   6 1139.49   68.69
  -3   5  -6 1182.78   72.69
   3   5   6 1058.39   81.89
  -3   5  -6 1069.89   81.29
   5  -5   6   28.00   10.40
  -5  -5  -6   15.00    9.70
  -5   5  -6   23.80   10.80
  -5   5  -6   30.60    8.00
   5   5   6   30.30   11.50
  -7  -5  -6  160.68   25.40
   7  -5   6  173.48   24.00
  -7   5  -6  190.88   26.60
   7   5   6  167.48   25.40
   9  -5   6  147.99   22.40
  -9  -5  -6  107.29   26.30
   9   5   6  205.08   27.90
  -9   5  -6  151.78   29.10
 -11  -5  -6  509.65   54.39
  11  -5   6  632.94   54.19
  11   5   6  590.54   56.69
 -11   5  -6  587.34   56.89
  13  -5   6  680.33   58.19
 -13  -5  -6  569.14   60.49
 -13   5  -6  625.14   61.39
  13   5   6  633.94   61.29
  15  -5   6    1.50    7.50
 -15  -5  -6   15.80   13.30
  15   5   6   10.80   11.10
 -15   5  -6   20.10   13.90
  17  -5   6  679.43   60.09
 -17  -5  -6  673.63   67.89
 -17   5  -6  598.54   64.79
  17   5   6  566.64   62.29
  19  -5   6   92.49   25.20
 -19  -5  -6   61.69   24.50
 -19   5  -6   56.99   24.30
  19   5   6   88.59   28.10
  21  -5   6  274.37   37.50
 -21  -5  -6  257.17   51.29
 -21   5  -6  243.78   49.10
  21   5   6  252.77   49.00
 -23  -5  -6  164.88   40.30
  23  -5   6  122.59   29.50
  23   5   6  114.59   33.40
 -23   5  -6  212.98   44.50
 -25  -5  -6   28.90   19.50
 -25   5  -6   23.10   17.80
  25   5   6   14.30   16.30
 -27  -5  -6  239.68   51.79
 -27   5  -6  267.97   52.89
  27   5   6  195.28   44.30
  36  -6  -6  195.18   45.00
  36   6  -6  134.49   40.70
  34  -6  -6   -8.50   14.40
  34   6  -6   12.80   18.40
  32  -6  -6   11.70   16.30
  32   6  -6   46.20   24.00
  30  -6  -6  101.29   29.30
  30   6  -6  157.88   40.60
  28  -6  -6   68.19   25.00
 -28   6   6   57.99   18.40
  28   6  -6   62.09   24.90
  26  -6  -6  311.67   42.20
 -26   6   6  262.57   34.80
 -26   6   6  268.77   40.60
  26   6  -6  285.47   55.39
 -24  -6   6    9.20   11.40
  24  -6  -6   11.40   13.90
 -24   6   6   59.49   22.60
 -24   6   6   27.70   12.30
  24   6  -6   41.50   23.20
  22  -6  -6  166.48   35.10
 -22  -6   6  122.29   23.70
 -22  -6   6  184.98   24.00
  22   6  -6  159.28   36.50
 -22   6   6  132.99   26.50
 -22   6   6  142.99   32.00
 -20  -6   6  164.68   22.10
 -20  -6   6  157.38   22.30
  20  -6  -6  115.69   30.30
  20   6  -6  178.18   37.90
 -20   6   6  195.58   36.50
 -20   6   6  213.38   25.90
 -18  -6   6   33.10   11.30
  18  -6  -6   20.40    9.50
 -18  -6   6   30.10   10.20
  18  -6  -6   26.40   13.20
  18   6  -6    9.90    9.90
 -18   6   6   41.10   16.40
 -18   6   6   38.50   13.20
 -16  -6   6  348.77   32.70
 -16  -6   6  365.06   35.20
  16  -6  -6  410.66   35.70
  16  -6  -6  385.06   41.80
 -16   6   6  398.56   37.50
 -16   6   6  380.06   42.30
  16   6  -6  216.98   35.60
  14  -6  -6  234.98   25.00
 -14  -6   6  186.48   21.90
 -14  -6   6  221.68   24.80
  14  -6  -6  196.18   28.90
  14   6  -6  218.08   30.20
 -14   6   6  185.08   27.80
 -14   6   6  180.28   24.30
  12  -6  -6  355.86   32.30
  12  -6  -6  333.37   36.50
 -12  -6   6  272.37   28.10
 -12  -6   6  271.37   30.50
  12   6  -6  349.57   30.60
  12   6  -6  292.47   35.00
 -12   6   6  362.16   37.20
 -12   6   6  328.37   32.80
  10  -6  -6  706.93   52.99
 -10  -6   6  666.13   50.09
  10  -6  -6  585.74   54.09
 -10  -6   6  621.34   52.39
  10   6  -6  631.04   50.09
 -10   6   6  711.13   52.39
 -10   6   6  668.23   53.29
 -10   6   6  739.03   57.59
  10   6  -6  681.73   56.79
   8  -6  -6    2.80    6.20
   8  -6  -6   -4.10    4.20
   8  -6  -6   -1.90    5.20
  -8  -6   6    1.70    4.00
  -8   6   6   -1.10    3.80
  -8   6   6    0.30    5.50
  -8   6   6   -1.80    4.40
   8   6  -6    4.30    6.10
   8   6  -6    7.90    6.30
   6  -6  -6  681.23   52.39
  -6  -6   6  710.83   53.99
   6  -6  -6  646.34   52.59
   6   6  -6  624.44   51.49
  -6   6   6  608.54   51.09
  -6   6   6  687.13   53.19
   6   6  -6  611.94   50.29
   4  -6  -6  180.58   23.40
  -4  -6   6  169.18   22.70
   4  -6  -6  185.68   21.60
  -4   6   6  175.78   21.10
  -4   6   6  192.58   24.10
   4   6  -6  168.48   21.50
  -4   6   6  224.68   24.60
   4   6  -6  187.28   21.40
   2  -6  -6   37.30   10.20
   2  -6  -6   49.20   13.40
  -2  -6   6   33.20   12.10
   2   6  -6   44.20   13.40
  -2   6   6   48.60   14.00
   2   6  -6   38.10   11.00
  -2   6   6   44.30   10.80
   0  -6  -6  499.25   37.50
   0  -6   6  473.55   44.10
   0  -6  -6  485.55   45.10
   0   6   6  532.45   45.80
   0   6  -6  486.95   43.90
   0   6  -6  504.85   38.20
   2  -6   6   36.90   13.20
  -2  -6  -6   30.70   12.20
   2   6   6   14.10    8.60
  -2   6  -6   25.10   11.30
  -2   6  -6   30.70    8.40
   4  -6   6  398.86   41.30
  -4  -6  -6  419.56   43.00
  -4   6  -6  440.76   43.40
   4   6   6  483.45   44.70
   6  -6   6  102.39   22.80
  -6  -6  -6  132.09   26.80
  -6   6  -6  139.69   27.60
   6   6   6  129.19   26.60
  -8  -6  -6   42.50   15.00
   8  -6   6   72.89   19.10
  -8   6  -6   64.89   18.70
   8   6   6   41.60   15.30
  10  -6   6  525.75   51.29
 -10  -6  -6  490.85   53.59
  10   6   6  588.14   55.99
 -10   6  -6  612.04   56.99
  12  -6   6   -2.80    7.10
 -12  -6  -6    2.50    8.60
  12   6   6    1.50    9.20
 -12   6  -6   -6.20    7.00
 -14  -6  -6  241.88   37.70
  14  -6   6  291.57   36.70
 -14   6  -6  310.27   40.40
  14   6   6  311.37   40.90
  16  -6   6   85.79   22.90
 -16  -6  -6   75.29   26.50
 -16   6  -6  105.59   29.40
  16   6   6   56.39   22.30
  18  -6   6   20.40   13.10
 -18  -6  -6   -3.30   12.20
  18   6   6   21.00   16.60
 -18   6  -6   12.10   13.60
 -20  -6  -6   54.89   24.50
  20  -6   6    6.30   10.50
  20   6   6   13.00   14.90
 -20   6  -6   15.60   16.40
  22  -6   6   20.20   13.80
 -22  -6  -6    1.10   15.10
 -22   6  -6   -7.70   11.60
  22   6   6  -12.00   12.00
  24  -6   6   45.00   21.10
 -24  -6  -6   72.49   28.40
 -24   6  -6   35.80   21.20
  24   6   6   31.90   21.40
 -26  -6  -6   74.79   30.60
  26   6   6   64.49   26.50
 -26   6  -6   87.49   33.30
  35  -7  -6    1.90   14.30
  35   7  -6   22.60   19.40
  33  -7  -6   -6.30   13.90
  33   7  -6    1.80   18.70
  31  -7  -6   -8.70    8.70
  31   7  -6   -4.30   13.30
  29  -7  -6    3.40   12.40
  29   7  -6    4.20   15.00
 -29   7   6   13.00   12.60
  27  -7  -6   19.20   16.10
  27   7  -6    2.90   12.40
 -27   7   6    3.50   11.40
  25  -7  -6    3.20   10.80
  25   7  -6   26.90   18.70
 -25   7   6    5.90    8.90
  23  -7  -6   -6.70    9.70
  23   7  -6   11.90   17.50
 -23   7   6   24.90   12.00
 -21  -7   6    2.10    6.00
 -21  -7   6    2.90    7.40
  21  -7  -6   -1.60    9.10
 -21   7   6   -5.00    5.70
 -21   7   6    7.50   10.90
  21   7  -6   -8.70    7.60
 -19  -7   6   21.90   11.20
 -19  -7   6   13.90    8.60
  19  -7  -6    8.40    9.70
 -19   7   6   12.90   11.50
 -19   7   6   -7.20    5.80
  19   7  -6    2.30    8.60
  17  -7  -6   10.10    9.80
 -17  -7   6   22.30   10.10
 -17  -7   6   40.70   13.20
 -17   7   6   32.60   13.40
  17   7  -6   45.20   19.00
 -17   7   6   12.80   10.40
  15  -7  -6   -1.30    6.40
 -15  -7   6    1.30    5.10
 -15  -7   6   -3.70    5.20
  15  -7  -6    1.10    5.60
  15   7  -6   -3.90    7.70
 -15   7   6    0.50    6.50
 -15   7   6   -7.50    5.00
  13  -7  -6    1.40    4.90
 -13  -7   6    3.90    5.70
  13  -7  -6   11.40   10.30
 -13  -7   6   -6.20    3.90
 -13   7   6   -6.80    6.90
 -13   7   6    2.40    7.20
  13   7  -6    4.80    8.90
  13   7  -6    9.80    7.10
  11  -7  -6   44.40   14.50
 -11  -7   6   47.70   13.80
  11  -7  -6   52.49   14.00
  11   7  -6  113.59   21.30
 -11   7   6   58.09   14.10
 -11   7   6   67.59   17.10
  11   7  -6   51.29   16.80
 -11   7   6   58.99   17.60
   9  -7  -6   47.40   14.40
   9  -7  -6   39.60   13.00
  -9  -7   6   49.30   14.40
   9  -7  -6   50.39   13.50
   9   7  -6   36.80   13.20
   9   7  -6   39.10   12.60
  -9   7   6   21.10    9.00
  -9   7   6   33.30   13.10
  -9   7   6   68.19   16.30
  -7  -7   6    3.50    5.20
   7  -7  -6    1.20    6.30
   7  -7  -6    0.60    4.80
   7   7  -6   -1.40    5.30
   7   7  -6    5.50    6.00
  -7   7   6   -1.80    4.60
  -7   7   6    0.20    4.80
  -7   7   6    2.50    4.80
   5  -7  -6   -2.30    4.60
  -5  -7   6   -0.80    4.50
   5  -7  -6   -1.90    4.80
   5   7  -6   -1.70    5.90
  -5   7   6    5.60    6.80
   5   7  -6    0.50    5.10
  -5   7   6    5.30    6.10
   3  -7  -6   59.19   13.90
   3  -7  -6   45.70   14.10
  -3  -7   6   40.70   13.80
   3   7  -6   62.29   15.60
   3   7  -6   62.59   13.40
  -3   7   6   66.99   16.60
  -1  -7   6   68.99   18.60
   1  -7  -6   97.99   21.90
   1  -7  -6   67.99   12.80
  -1   7   6   54.29   15.50
   1   7  -6   71.79   14.10
   1   7  -6   50.89   15.30
   1  -7   6    1.40    6.60
  -1  -7  -6   -3.80    5.90
   1   7   6    5.90    7.30
  -1   7  -6    5.10    7.10
  -3  -7  -6   11.50   10.30
   3  -7   6   19.80   10.00
   3   7   6   11.50    8.70
  -3   7  -6   28.00   12.20
   5  -7   6   43.80   15.30
  -5  -7  -6   99.59   25.00
   5   7   6   86.89   21.60
  -5   7  -6   46.70   16.60
   7  -7   6   -2.20    5.60
  -7  -7  -6    9.90    9.70
   7   7   6   -2.70    7.70
  -7   7  -6   -0.80    6.50
  -9  -7  -6   52.89   18.40
   9  -7   6   72.89   20.50
  -9   7  -6   76.79   21.90
   9   7   6   32.20   15.70
  11  -7   6   11.70   10.30
 -11  -7  -6   13.90   11.30
 -11   7  -6    5.50   11.50
  11   7   6    6.10   10.80
 -13  -7  -6   17.60   14.70
  13  -7   6   17.30   10.70
  13   7   6   15.70   15.70
 -13   7  -6   -2.70   10.80
  15  -7   6   15.00   14.00
 -15  -7  -6   22.40   14.90
 -15   7  -6   20.20   15.00
  15   7   6   25.20   15.80
  17  -7   6    5.40   10.60
 -17  -7  -6    4.40   11.70
 -17   7  -6   -5.00   10.20
  17   7   6   -7.30    9.90
 -19  -7  -6   -8.70   13.20
  19  -7   6   -8.10    7.30
  19   7   6    2.20   13.60
 -19   7  -6   -6.30   13.30
  21  -7   6    6.60   11.40
 -21  -7  -6    0.60   12.40
 -21   7  -6   -6.10   10.50
  21   7   6    7.80   14.50
  23  -7   6   15.60   14.80
 -23  -7  -6  -16.80   16.80
  23   7   6    9.00   15.70
 -23   7  -6    4.50   16.70
 -25  -7  -6   -1.20   20.00
  25  -7   6   15.20   16.20
 -25   7  -6   -3.20   19.20
  25   7   6  -10.80   13.60
  34  -8  -6   14.60   17.10
  34   8  -6    9.10   18.10
  32  -8  -6  109.39   35.00
  32   8  -6   94.19   33.70
  30  -8  -6   13.90   13.70
  30   8  -6   13.10   14.20
 -30   8   6    9.90   15.60
  28  -8  -6   -2.70   12.30
  28   8  -6    7.90   18.00
 -28   8   6    3.20    8.40
  26  -8  -6   97.09   28.10
  26   8  -6  118.19   34.80
 -26   8   6  128.19   29.50
  24  -8  -6    7.20   13.20
  24   8  -6    4.10   13.20
 -24   8   6   20.30   13.90
  22  -8  -6  149.49   34.40
 -22  -8   6  106.99   25.60
 -22   8   6  160.28   31.00
  22   8  -6  102.89   31.60
 -20  -8   6  223.58   32.60
  20  -8  -6  245.98   36.30
  20   8  -6  281.37   40.80
 -20   8   6  181.58   29.10
 -18  -8   6   64.09   16.50
  18  -8  -6   61.99   20.70
 -18   8   6   40.90   16.30
  18   8  -6   16.10   14.80
 -16  -8   6    9.30    8.30
  16  -8  -6   67.89   21.10
 -16  -8   6   29.00   11.50
  16   8  -6   26.10   16.00
 -16   8   6   23.10   12.80
 -14  -8   6  128.49   19.20
 -14  -8   6   56.79   14.90
  14  -8  -6  107.79   25.30
  14   8  -6   65.09   17.20
  14   8  -6   55.79   20.60
 -14   8   6   35.60   14.30
  12  -8  -6  228.88   30.20
 -12  -8   6  231.98   27.30
 -12  -8   6  219.48   27.30
  12  -8  -6  212.48   25.10
 -12   8   6  241.78   25.60
  12   8  -6  193.58   25.70
  12   8  -6  211.08   32.00
 -12   8   6  136.79   28.20
  10  -8  -6  103.69   23.40
  10  -8  -6  145.49   21.40
[truncated: 412,661 more chars]
