# Supplementary material for: Two Beta-Phosphorylamide Compounds as Ligands for Sm3+, Eu3+, and Tb3+: X-ray Crystallography and Luminescence Properties
Source: Molecules. 2020 Jun 28;25(13):2971. doi: 10.3390/molecules25132971 (PMC7411983; doi:10.3390/molecules25132971)
Supplement: Supplementary file 1 [file molecules-25-02971-s001.zip › supp_files_rev2/cif_files/GVSUSB919A.cif]

data_gvsusb919a
_audit_creation_date               2020-03-02
_audit_creation_method
;
Olex2 1.2
(compiled May 18 2018 14:05:52 for OlexSys, GUI svn.r5506)
;
_shelx_SHELXL_version_number       '2018/3'
_audit_contact_author_address      ?
_audit_contact_author_email        ?
_audit_contact_author_name         ''
_audit_contact_author_phone        ?
_publ_contact_author_id_orcid      ?
_publ_section_references
;
Dolomanov, O.V., Bourhis, L.J., Gildea, R.J, Howard, J.A.K. & Puschmann, H.
 (2009), J. Appl. Cryst. 42, 339-341.

Sheldrick, G.M. (2015). Acta Cryst. A71, 3-8.

Sheldrick, G.M. (2015). Acta Cryst. C71, 3-8.
;
# end Validation Reply Form
_chemical_name_common              ?
_chemical_name_systematic          ?
_chemical_formula_moiety           'C60 H68 N6 O18 P4 Tb2, 4(N O3), 2(H2 O)'
_chemical_formula_sum              'C60 H72 N10 O32 P4 Tb2'
_chemical_formula_weight           1886.99
_chemical_melting_point            ?
loop_
  _atom_type_symbol
  _atom_type_description
  _atom_type_scat_dispersion_real
  _atom_type_scat_dispersion_imag
  _atom_type_scat_source
 'C' 'C' 0.0033 0.0016 'International Tables Vol C Tables 4.2.6.8 and 6.1.1.4'
 'H' 'H' 0.0000 0.0000 'International Tables Vol C Tables 4.2.6.8 and 6.1.1.4'
 'N' 'N' 0.0061 0.0033 'International Tables Vol C Tables 4.2.6.8 and 6.1.1.4'
 'O' 'O' 0.0106 0.0060 'International Tables Vol C Tables 4.2.6.8 and 6.1.1.4'
 'P' 'P' 0.1023 0.0942 'International Tables Vol C Tables 4.2.6.8 and 6.1.1.4'
 'Tb' 'Tb' -0.1723 4.1537
 'International Tables Vol C Tables 4.2.6.8 and 6.1.1.4'

_shelx_space_group_comment
;
The symmetry employed for this shelxl refinement is uniquely defined
by the following loop, which should always be used as a source of
symmetry information in preference to the above space-group names.
They are only intended as comments.
;
_space_group_crystal_system        'triclinic'
_space_group_IT_number             2
_space_group_name_H-M_alt          'P -1'
_space_group_name_Hall             '-P 1'
loop_
  _space_group_symop_operation_xyz
 'x, y, z'
 '-x, -y, -z'

_cell_length_a                     11.438(2)
_cell_length_b                     12.724(2)
_cell_length_c                     14.681(3)
_cell_angle_alpha                  91.784(2)
_cell_angle_beta                   106.593(2)
_cell_angle_gamma                  113.139(2)
_cell_volume                       1857.8(6)
_cell_formula_units_Z              1
_cell_measurement_reflns_used      7659
_cell_measurement_temperature      173(2)
_cell_measurement_theta_max        25.317
_cell_measurement_theta_min        2.307
_shelx_estimated_absorpt_T_max     0.926
_shelx_estimated_absorpt_T_min     0.698
_exptl_absorpt_coefficient_mu      2.068
_exptl_absorpt_correction_T_max    0.7452
_exptl_absorpt_correction_T_min    0.5290
_exptl_absorpt_correction_type     multi-scan
_exptl_absorpt_process_details
;
SADABS-2014/5 (Bruker,2014) was used for absorption correction.
wR2(int) was 0.0901 before and 0.0588 after correction.
The Ratio of minimum to maximum transmission is 0.7099.
The \l/2 correction factor is 0.00150.
;
_exptl_absorpt_special_details     ?
_exptl_crystal_colour              colourless
_exptl_crystal_colour_primary      colourless
_exptl_crystal_density_diffrn      1.687
_exptl_crystal_density_meas        ?
_exptl_crystal_density_method      ?
_exptl_crystal_description         'block'
_exptl_crystal_F_000               948
_exptl_crystal_size_max            0.187
_exptl_crystal_size_mid            0.11
_exptl_crystal_size_min            0.038
_exptl_transmission_factor_max     ?
_exptl_transmission_factor_min     ?
_diffrn_reflns_av_R_equivalents    0.0585
_diffrn_reflns_av_unetI/netI       0.0735
_diffrn_reflns_Laue_measured_fraction_full  0.997
_diffrn_reflns_Laue_measured_fraction_max  0.989
_diffrn_reflns_limit_h_max         13
_diffrn_reflns_limit_h_min         -13
_diffrn_reflns_limit_k_max         15
_diffrn_reflns_limit_k_min         -12
_diffrn_reflns_limit_l_max         16
_diffrn_reflns_limit_l_min         -17
_diffrn_reflns_number              18678
_diffrn_reflns_point_group_measured_fraction_full  0.997
_diffrn_reflns_point_group_measured_fraction_max  0.989
_diffrn_reflns_theta_full          25.242
_diffrn_reflns_theta_max           25.475
_diffrn_reflns_theta_min           1.764
_diffrn_ambient_temperature        173.15
_diffrn_detector_area_resol_mean   ?
_diffrn_measured_fraction_theta_full  0.997
_diffrn_measured_fraction_theta_max  0.989
_diffrn_measurement_device_type    'Bruker APEX-II CCD'
_diffrn_measurement_method         '\f and \w scans'
_diffrn_radiation_type             MoK\a
_diffrn_radiation_wavelength       0.71073
_diffrn_source                     ?
_diffrn_standards_number           0
_reflns_Friedel_coverage           0.000
_reflns_Friedel_fraction_full      .
_reflns_Friedel_fraction_max       .
_reflns_number_gt                  5493
_reflns_number_total               6825
_reflns_special_details
;
 Reflections were merged by SHELXL according to the crystal
 class for the calculation of statistics and refinement.
 
 _reflns_Friedel_fraction is defined as the number of unique
 Friedel pairs measured divided by the number that would be
 possible theoretically, ignoring centric projections and
 systematic absences.
;
_reflns_threshold_expression       'I > 2\s(I)'
_computing_cell_refinement         'SAINT v8.34A (Bruker, 2013)'
_computing_data_collection         ?
_computing_data_reduction          'SAINT v8.34A (Bruker, 2013)'
_computing_molecular_graphics      'Olex2 (Dolomanov et al., 2009)'
_computing_publication_material    'Olex2 (Dolomanov et al., 2009)'
_computing_structure_refinement    'ShelXL (Sheldrick, 2015)'
_computing_structure_solution      'ShelXT (Sheldrick, 2015)'
_refine_diff_density_max           3.518
_refine_diff_density_min           -1.596
_refine_diff_density_rms           0.212
_refine_ls_extinction_coef         .
_refine_ls_extinction_method       none
_refine_ls_goodness_of_fit_ref     1.024
_refine_ls_hydrogen_treatment      constr
_refine_ls_matrix_type             full
_refine_ls_number_parameters       492
_refine_ls_number_reflns           6825
_refine_ls_number_restraints       0
_refine_ls_R_factor_all            0.0791
_refine_ls_R_factor_gt             0.0626
_refine_ls_restrained_S_all        1.024
_refine_ls_shift/su_max            0.000
_refine_ls_shift/su_mean           0.000
_refine_ls_structure_factor_coef   Fsqd
_refine_ls_weighting_details      
 'w=1/[\s^2^(Fo^2^)+(0.1153P)^2^] where P=(Fo^2^+2Fc^2^)/3'
_refine_ls_weighting_scheme        calc
_refine_ls_wR_factor_gt            0.1578
_refine_ls_wR_factor_ref           0.1717
_refine_special_details            ?
_olex2_refinement_description
;
1. Fixed Uiso
 At 1.2 times of:
  All C(H) groups, All C(H,H) groups, All N(H) groups
 At 1.5 times of:
  All O(H,H) groups
2.a Free rotating group:
 O1S(H1SA,H1SB)
2.b Rotating group:
 O14(H14A,H14B), O15(H15A,H15B)
2.c Secondary CH2 refined with riding coordinates:
 C4(H4A,H4B), C5(H5A,H5B), C6(H6A,H6B), C2(H2A,H2B)
2.d Aromatic/amide H refined with riding coordinates:
 N1(H1), N2(H2), C12(H12), C18(H18), C24(H24), C23(H23), C9(H9), C8(H8),
 C17(H17), C29(H29), C11(H11), C10(H10), C30(H30), C26(H26), C16(H16), C20(H20),
  C22(H22), C28(H28), C14(H14), C27(H27), C21(H21), C15(H15)
;
_atom_sites_solution_hydrogens     mixed
_atom_sites_solution_primary       dual
_atom_sites_solution_secondary     ?
loop_
  _atom_site_label
  _atom_site_type_symbol
  _atom_site_fract_x
  _atom_site_fract_y
  _atom_site_fract_z
  _atom_site_U_iso_or_equiv
  _atom_site_adp_type
  _atom_site_occupancy
  _atom_site_site_symmetry_order
  _atom_site_calc_flag
  _atom_site_refinement_flags_posn
  _atom_site_refinement_flags_adp
  _atom_site_refinement_flags_occupancy
  _atom_site_disorder_assembly
  _atom_site_disorder_group
 Tb1 Tb 0.60616(3) 0.14841(3) 0.30593(3) 0.02632(16) Uani 1 1 d . . . . .
 P1 P 0.48857(19) 0.35814(16) 0.23505(14) 0.0258(4) Uani 1 1 d . . . . .
 P2 P 0.71213(18) 0.09427(16) 0.75051(14) 0.0247(4) Uani 1 1 d . . . . .
 O4 O 0.6159(5) -0.0199(4) 0.7663(3) 0.0267(11) Uani 1 1 d . . . . .
 O1 O 0.4765(5) 0.1973(5) 0.3897(4) 0.0305(12) Uani 1 1 d . . . . .
 O2 O 0.5786(5) 0.2976(4) 0.2353(4) 0.0325(12) Uani 1 1 d . . . . .
 O3 O 0.4135(5) -0.0065(5) 0.5934(4) 0.0306(12) Uani 1 1 d . . . . .
 O6 O 0.5911(5) 0.1047(5) 0.1380(4) 0.0346(12) Uani 1 1 d . . . . .
 N4 N 0.7303(6) 0.4569(5) 0.6193(5) 0.0260(13) Uani 1 1 d . . . . .
 O14 O 0.7569(5) 0.2715(5) 0.4513(4) 0.0424(14) Uani 1 1 d . . . . .
 H14A H 0.716598 0.305423 0.475997 0.064 Uiso 1 1 d GR . . . .
 H14B H 0.821812 0.328963 0.439614 0.064 Uiso 1 1 d GR . . . .
 O7 O 0.6482(7) -0.0242(6) 0.0867(5) 0.0523(17) Uani 1 1 d . . . . .
 O5 O 0.6335(6) -0.0118(5) 0.2307(4) 0.0398(14) Uani 1 1 d . . . . .
 N1 N 0.3219(6) 0.2474(6) 0.4216(4) 0.0297(14) Uani 1 1 d . . . . .
 H1 H 0.288725 0.299465 0.418149 0.036 Uiso 1 1 calc R . . . .
 N2 N 0.4568(6) 0.1827(5) 0.6013(4) 0.0276(13) Uani 1 1 d . . . . .
 H2 H 0.518399 0.254662 0.616614 0.033 Uiso 1 1 calc R . . . .
 N3 N 0.6251(6) 0.0213(6) 0.1483(5) 0.0319(15) Uani 1 1 d . . . . .
 O10 O 0.8039(7) 0.4075(6) 0.6156(5) 0.0563(17) Uani 1 1 d . . . . .
 O15 O 0.8290(6) 0.2357(7) 0.2930(5) 0.063(2) Uani 1 1 d . . . . .
 H15A H 0.830509 0.211397 0.234163 0.095 Uiso 1 1 d GR . . . .
 H15B H 0.886039 0.211068 0.334233 0.095 Uiso 1 1 d GR . . . .
 O11 O 0.0281(7) 0.3827(6) 0.5259(6) 0.069(2) Uani 1 1 d . . . . .
 O8 O 0.6158(8) 0.4187(6) 0.5896(5) 0.0629(19) Uani 1 1 d . . . . .
 O13 O 0.2227(6) 0.3845(6) 0.5490(6) 0.070(2) Uani 1 1 d . . . . .
 O12 O 0.0502(7) 0.2513(6) 0.4447(6) 0.069(2) Uani 1 1 d . . . . .
 C4 C 0.6439(7) 0.1295(6) 0.6340(5) 0.0261(16) Uani 1 1 d . . . . .
 H4A H 0.692191 0.213610 0.634955 0.031 Uiso 1 1 calc R . . . .
 H4B H 0.659663 0.087744 0.584089 0.031 Uiso 1 1 calc R . . . .
 C5 C 0.2586(7) 0.1443(6) 0.4610(5) 0.0285(16) Uani 1 1 d . . . . .
 H5A H 0.272064 0.079430 0.433557 0.034 Uiso 1 1 calc R . . . .
 H5B H 0.160758 0.122407 0.441522 0.034 Uiso 1 1 calc R . . . .
 C6 C 0.3154(8) 0.1626(7) 0.5702(5) 0.0322(17) Uani 1 1 d . . . . .
 H6A H 0.306526 0.229958 0.597942 0.039 Uiso 1 1 calc R . . . .
 H6B H 0.263357 0.093455 0.594293 0.039 Uiso 1 1 calc R . . . .
 N5 N 0.1028(7) 0.3396(7) 0.5073(6) 0.051(2) Uani 1 1 d . . . . .
 C1 C 0.4254(7) 0.2687(7) 0.3906(5) 0.0274(16) Uani 1 1 d . . . . .
 C13 C 0.5475(7) 0.4964(6) 0.1967(5) 0.0275(16) Uani 1 1 d . . . . .
 C25 C 0.7492(7) 0.2091(6) 0.8422(5) 0.0273(16) Uani 1 1 d . . . . .
 C19 C 0.8654(7) 0.0903(7) 0.7456(5) 0.0289(16) Uani 1 1 d . . . . .
 C7 C 0.3223(7) 0.2737(7) 0.1527(5) 0.0305(17) Uani 1 1 d . . . . .
 O9 O 0.7966(8) 0.5643(7) 0.6633(6) 0.073(2) Uani 1 1 d . . . . .
 C12 C 0.2162(8) 0.3024(8) 0.1520(6) 0.040(2) Uani 1 1 d . . . . .
 H12 H 0.229475 0.362443 0.199253 0.048 Uiso 1 1 calc R . . . .
 C2 C 0.4790(7) 0.3817(7) 0.3537(5) 0.0278(16) Uani 1 1 d . . . . .
 H2A H 0.569601 0.432456 0.398295 0.033 Uiso 1 1 calc R . . . .
 H2B H 0.419580 0.421441 0.351854 0.033 Uiso 1 1 calc R . . . .
 C18 C 0.5043(9) 0.5799(7) 0.2151(6) 0.0386(19) Uani 1 1 d . . . . .
 H18 H 0.449577 0.568105 0.255165 0.046 Uiso 1 1 calc R . . . .
 C24 C 0.8902(8) -0.0076(7) 0.7707(5) 0.0322(17) Uani 1 1 d . . . . .
 H24 H 0.828538 -0.067941 0.792172 0.039 Uiso 1 1 calc R . . . .
 C23 C 1.0047(8) -0.0138(8) 0.7635(6) 0.039(2) Uani 1 1 d . . . . .
 H23 H 1.021719 -0.079337 0.779695 0.047 Uiso 1 1 calc R . . . .
 C3 C 0.4964(7) 0.0986(7) 0.6076(5) 0.0272(16) Uani 1 1 d . . . . .
 C9 C 0.1778(9) 0.1291(7) 0.0129(6) 0.042(2) Uani 1 1 d . . . . .
 H9 H 0.165299 0.069652 -0.034485 0.050 Uiso 1 1 calc R . . . .
 C8 C 0.3023(8) 0.1886(7) 0.0831(5) 0.0340(18) Uani 1 1 d . . . . .
 H8 H 0.374842 0.169869 0.082712 0.041 Uiso 1 1 calc R . . . .
 C17 C 0.5403(9) 0.6796(7) 0.1758(6) 0.039(2) Uani 1 1 d . . . . .
 H17 H 0.511566 0.736999 0.190037 0.047 Uiso 1 1 calc R . . . .
 C29 C 0.7411(8) 0.2678(8) 0.9965(6) 0.040(2) Uani 1 1 d . . . . .
 H29 H 0.717549 0.248115 1.052652 0.047 Uiso 1 1 calc R . . . .
 C11 C 0.0916(8) 0.2435(8) 0.0826(7) 0.045(2) Uani 1 1 d . . . . .
 H11 H 0.018751 0.261930 0.082487 0.054 Uiso 1 1 calc R . . . .
 C10 C 0.0738(9) 0.1561(8) 0.0123(6) 0.048(2) Uani 1 1 d . . . . .
 H10 H -0.011284 0.115749 -0.035904 0.057 Uiso 1 1 calc R . . . .
 C30 C 0.7124(7) 0.1821(8) 0.9238(6) 0.0361(19) Uani 1 1 d . . . . .
 H30 H 0.666731 0.103331 0.929311 0.043 Uiso 1 1 calc R . . . .
 C26 C 0.8141(8) 0.3258(7) 0.8334(6) 0.040(2) Uani 1 1 d . . . . .
 H26 H 0.840980 0.345337 0.778401 0.049 Uiso 1 1 calc R . . . .
 C16 C 0.6159(9) 0.6972(7) 0.1173(7) 0.044(2) Uani 1 1 d . . . . .
 H16 H 0.639893 0.766613 0.090459 0.053 Uiso 1 1 calc R . . . .
 C20 C 0.9560(8) 0.1759(9) 0.7139(7) 0.049(2) Uani 1 1 d . . . . .
 H20 H 0.940008 0.241553 0.696605 0.059 Uiso 1 1 calc R . . . .
 C22 C 1.0949(9) 0.0739(9) 0.7331(7) 0.050(2) Uani 1 1 d . . . . .
 H22 H 1.174955 0.069871 0.730031 0.060 Uiso 1 1 calc R . . . .
 C28 C 0.8050(9) 0.3840(8) 0.9879(6) 0.047(2) Uani 1 1 d . . . . .
 H28 H 0.824782 0.442391 1.039070 0.056 Uiso 1 1 calc R . . . .
 C14 C 0.6249(11) 0.5135(9) 0.1369(8) 0.060(3) Uani 1 1 d . . . . .
 H14 H 0.655137 0.456868 0.123556 0.072 Uiso 1 1 calc R . . . .
 C27 C 0.8396(8) 0.4161(8) 0.9085(6) 0.046(2) Uani 1 1 d . . . . .
 H27 H 0.879521 0.495462 0.902477 0.056 Uiso 1 1 calc R . . . .
 C21 C 1.0686(9) 0.1670(10) 0.7072(8) 0.059(3) Uani 1 1 d . . . . .
 H21 H 1.129483 0.226197 0.684255 0.071 Uiso 1 1 calc R . . . .
 O1S O 0.0872(11) 0.5275(9) 0.7092(8) 0.112(4) Uani 1 1 d . . . . .
 H1SA H 0.110215 0.474680 0.691351 0.168 Uiso 1 1 d G . . . .
 H1SB H 0.002008 0.502092 0.676986 0.168 Uiso 1 1 d G . . . .
 C15 C 0.6584(13) 0.6144(10) 0.0963(10) 0.078(4) Uani 1 1 d . . . . .
 H15 H 0.710374 0.626252 0.054215 0.094 Uiso 1 1 calc R . . . .

loop_
  _atom_site_aniso_label
  _atom_site_aniso_U_11
  _atom_site_aniso_U_22
  _atom_site_aniso_U_33
  _atom_site_aniso_U_23
  _atom_site_aniso_U_13
  _atom_site_aniso_U_12
 Tb1 0.0286(2) 0.0231(2) 0.0345(2) 0.01424(15) 0.01503(15) 0.01407(16)
 P1 0.0319(9) 0.0218(10) 0.0302(10) 0.0149(8) 0.0132(8) 0.0149(8)
 P2 0.0254(9) 0.0243(10) 0.0297(10) 0.0132(8) 0.0119(7) 0.0130(8)
 O4 0.028(2) 0.025(3) 0.031(3) 0.015(2) 0.012(2) 0.012(2)
 O1 0.032(3) 0.032(3) 0.037(3) 0.019(2) 0.019(2) 0.016(2)
 O2 0.038(3) 0.026(3) 0.044(3) 0.018(2) 0.017(2) 0.020(2)
 O3 0.037(3) 0.028(3) 0.032(3) 0.014(2) 0.012(2) 0.017(2)
 O6 0.041(3) 0.031(3) 0.042(3) 0.019(2) 0.017(2) 0.022(2)
 N4 0.036(4) 0.024(3) 0.036(4) 0.017(3) 0.023(3) 0.021(3)
 O14 0.031(3) 0.047(4) 0.046(3) 0.008(3) 0.018(3) 0.009(3)
 O7 0.079(5) 0.053(4) 0.050(4) 0.011(3) 0.036(3) 0.042(4)
 O5 0.057(4) 0.039(3) 0.046(3) 0.026(3) 0.027(3) 0.033(3)
 N1 0.033(3) 0.033(4) 0.040(4) 0.020(3) 0.021(3) 0.023(3)
 N2 0.033(3) 0.024(3) 0.035(3) 0.012(3) 0.016(3) 0.017(3)
 N3 0.040(4) 0.031(4) 0.037(4) 0.014(3) 0.019(3) 0.023(3)
 O10 0.061(4) 0.050(4) 0.068(5) 0.013(3) 0.031(4) 0.026(3)
 O15 0.035(3) 0.089(6) 0.053(4) -0.011(4) 0.022(3) 0.010(3)
 O11 0.040(4) 0.060(5) 0.103(6) -0.012(4) 0.020(4) 0.021(3)
 O8 0.073(5) 0.044(4) 0.070(5) 0.021(4) 0.026(4) 0.021(4)
 O13 0.039(4) 0.055(5) 0.108(6) 0.019(4) 0.012(4) 0.020(3)
 O12 0.060(4) 0.041(4) 0.101(6) 0.000(4) 0.015(4) 0.027(4)
 C4 0.031(4) 0.022(4) 0.028(4) 0.014(3) 0.012(3) 0.012(3)
 C5 0.027(4) 0.022(4) 0.044(5) 0.016(3) 0.018(3) 0.013(3)
 C6 0.045(4) 0.037(5) 0.034(4) 0.020(4) 0.025(4) 0.028(4)
 N5 0.033(4) 0.045(5) 0.081(6) 0.030(4) 0.020(4) 0.018(4)
 C1 0.026(4) 0.032(4) 0.029(4) 0.012(3) 0.008(3) 0.017(3)
 C13 0.034(4) 0.022(4) 0.031(4) 0.015(3) 0.014(3) 0.013(3)
 C25 0.029(4) 0.021(4) 0.039(4) 0.013(3) 0.015(3) 0.015(3)
 C19 0.027(4) 0.037(5) 0.031(4) 0.013(3) 0.015(3) 0.018(3)
 C7 0.030(4) 0.030(4) 0.031(4) 0.019(3) 0.009(3) 0.011(3)
 O9 0.067(5) 0.050(5) 0.096(6) -0.008(4) 0.028(4) 0.019(4)
 C12 0.046(5) 0.035(5) 0.041(5) 0.012(4) 0.011(4) 0.021(4)
 C2 0.032(4) 0.032(4) 0.027(4) 0.009(3) 0.014(3) 0.018(3)
 C18 0.056(5) 0.023(4) 0.053(5) 0.017(4) 0.034(4) 0.022(4)
 C24 0.033(4) 0.036(5) 0.032(4) 0.010(3) 0.012(3) 0.017(3)
 C23 0.045(5) 0.056(6) 0.031(4) 0.014(4) 0.013(4) 0.034(4)
 C3 0.035(4) 0.028(4) 0.025(4) 0.011(3) 0.015(3) 0.016(3)
 C9 0.060(5) 0.030(5) 0.035(5) 0.019(4) 0.019(4) 0.014(4)
 C8 0.046(4) 0.028(4) 0.028(4) 0.016(3) 0.016(3) 0.011(4)
 C17 0.054(5) 0.023(4) 0.047(5) 0.011(4) 0.018(4) 0.019(4)
 C29 0.048(5) 0.048(6) 0.031(4) 0.007(4) 0.023(4) 0.021(4)
 C11 0.036(4) 0.044(5) 0.058(6) 0.022(5) 0.008(4) 0.024(4)
 C10 0.048(5) 0.037(5) 0.040(5) 0.012(4) 0.001(4) 0.008(4)
 C30 0.032(4) 0.039(5) 0.040(5) 0.016(4) 0.018(3) 0.013(4)
 C26 0.044(5) 0.030(5) 0.041(5) 0.012(4) 0.015(4) 0.007(4)
 C16 0.066(6) 0.023(4) 0.054(6) 0.026(4) 0.034(5) 0.017(4)
 C20 0.038(5) 0.053(6) 0.078(7) 0.045(5) 0.034(5) 0.027(4)
 C22 0.037(4) 0.080(7) 0.052(6) 0.027(5) 0.022(4) 0.035(5)
 C28 0.058(5) 0.038(5) 0.040(5) -0.004(4) 0.013(4) 0.018(4)
 C14 0.086(7) 0.037(5) 0.097(8) 0.039(6) 0.065(7) 0.039(5)
 C27 0.033(4) 0.045(5) 0.028(4) 0.015(4) 0.001(3) -0.011(4)
 C21 0.050(5) 0.070(7) 0.083(8) 0.056(6) 0.041(5) 0.034(5)
 O1S 0.096(7) 0.093(8) 0.099(8) 0.028(6) 0.024(6) -0.004(6)
 C15 0.108(9) 0.057(7) 0.126(11) 0.058(7) 0.095(9) 0.048(7)

_geom_special_details
;
 All esds (except the esd in the dihedral angle between two l.s. planes)
 are estimated using the full covariance matrix.  The cell esds are taken
 into account individually in the estimation of esds in distances, angles
 and torsion angles; correlations between esds in cell parameters are only
 used when they are defined by crystal symmetry.  An approximate (isotropic)
 treatment of cell esds is used for estimating esds involving l.s. planes.
;
loop_
  _geom_bond_atom_site_label_1
  _geom_bond_atom_site_label_2
  _geom_bond_distance
  _geom_bond_site_symmetry_2
  _geom_bond_publ_flag
 Tb1 O4 2.310(5) 2_656 ?
 Tb1 O1 2.412(5) . ?
 Tb1 O2 2.277(5) . ?
 Tb1 O3 2.352(5) 2_656 ?
 Tb1 O6 2.452(6) . ?
 Tb1 O14 2.356(5) . ?
 Tb1 O5 2.455(6) . ?
 Tb1 N3 2.889(7) . ?
 Tb1 O15 2.414(6) . ?
 P1 O2 1.509(5) . ?
 P1 C13 1.792(7) . ?
 P1 C7 1.798(7) . ?
 P1 C2 1.799(7) . ?
 P2 O4 1.511(5) . ?
 P2 C4 1.815(7) . ?
 P2 C25 1.786(8) . ?
 P2 C19 1.796(7) . ?
 O1 C1 1.261(8) . ?
 O3 C3 1.266(9) . ?
 O6 N3 1.265(8) . ?
 N4 O10 1.244(8) . ?
 N4 O8 1.141(9) . ?
 N4 O9 1.308(9) . ?
 O14 H14A 0.8785 . ?
 O14 H14B 0.8772 . ?
 O7 N3 1.202(8) . ?
 O5 N3 1.284(8) . ?
 N1 H1 0.8800 . ?
 N1 C5 1.456(9) . ?
 N1 C1 1.320(9) . ?
 N2 H2 0.8800 . ?
 N2 C6 1.462(9) . ?
 N2 C3 1.312(9) . ?
 O15 H15A 0.9159 . ?
 O15 H15B 0.9146 . ?
 O11 N5 1.264(10) . ?
 O13 N5 1.210(9) . ?
 O12 N5 1.247(11) . ?
 C4 H4A 0.9900 . ?
 C4 H4B 0.9900 . ?
 C4 C3 1.499(10) . ?
 C5 H5A 0.9900 . ?
 C5 H5B 0.9900 . ?
 C5 C6 1.521(11) . ?
 C6 H6A 0.9900 . ?
 C6 H6B 0.9900 . ?
 C1 C2 1.510(10) . ?
 C13 C18 1.384(11) . ?
 C13 C14 1.381(12) . ?
 C25 C30 1.389(11) . ?
 C25 C26 1.405(11) . ?
 C19 C24 1.418(11) . ?
 C19 C20 1.377(11) . ?
 C7 C12 1.396(11) . ?
 C7 C8 1.369(11) . ?
 C12 H12 0.9500 . ?
 C12 C11 1.384(11) . ?
 C2 H2A 0.9900 . ?
 C2 H2B 0.9900 . ?
 C18 H18 0.9500 . ?
 C18 C17 1.372(11) . ?
 C24 H24 0.9500 . ?
 C24 C23 1.376(11) . ?
 C23 H23 0.9500 . ?
 C23 C22 1.378(13) . ?
 C9 H9 0.9500 . ?
 C9 C8 1.388(11) . ?
 C9 C10 1.360(13) . ?
 C8 H8 0.9500 . ?
 C17 H17 0.9500 . ?
 C17 C16 1.350(12) . ?
 C29 H29 0.9500 . ?
 C29 C30 1.371(12) . ?
 C29 C28 1.397(13) . ?
 C11 H11 0.9500 . ?
 C11 C10 1.405(13) . ?
 C10 H10 0.9500 . ?
 C30 H30 0.9500 . ?
 C26 H26 0.9500 . ?
 C26 C27 1.447(13) . ?
 C16 H16 0.9500 . ?
 C16 C15 1.382(14) . ?
 C20 H20 0.9500 . ?
 C20 C21 1.367(12) . ?
 C22 H22 0.9500 . ?
 C22 C21 1.372(13) . ?
 C28 H28 0.9500 . ?
 C28 C27 1.360(12) . ?
 C14 H14 0.9500 . ?
 C14 C15 1.394(13) . ?
 C27 H27 0.9500 . ?
 C21 H21 0.9500 . ?
 O1S H1SA 0.8701 . ?
 O1S H1SB 0.8698 . ?
 C15 H15 0.9500 . ?

loop_
  _geom_angle_atom_site_label_1
  _geom_angle_atom_site_label_2
  _geom_angle_atom_site_label_3
  _geom_angle
  _geom_angle_site_symmetry_1
  _geom_angle_site_symmetry_3
  _geom_angle_publ_flag
 O4 Tb1 O1 72.89(18) 2_656 . ?
 O4 Tb1 O3 79.05(17) 2_656 2_656 ?
 O4 Tb1 O6 76.62(18) 2_656 . ?
 O4 Tb1 O14 142.21(19) 2_656 . ?
 O4 Tb1 O5 79.35(19) 2_656 . ?
 O4 Tb1 N3 78.85(18) 2_656 . ?
 O4 Tb1 O15 147.0(2) 2_656 . ?
 O1 Tb1 O6 136.89(16) . . ?
 O1 Tb1 O5 144.65(19) . . ?
 O1 Tb1 N3 151.38(18) . . ?
 O1 Tb1 O15 137.8(2) . . ?
 O2 Tb1 O4 93.84(17) . 2_656 ?
 O2 Tb1 O1 77.64(18) . . ?
 O2 Tb1 O3 159.75(19) . 2_656 ?
 O2 Tb1 O6 74.75(18) . . ?
 O2 Tb1 O14 92.6(2) . . ?
 O2 Tb1 O5 126.38(19) . . ?
 O2 Tb1 N3 100.16(19) . . ?
 O2 Tb1 O15 84.6(2) . . ?
 O3 Tb1 O1 82.14(17) 2_656 . ?
 O3 Tb1 O6 120.99(18) 2_656 . ?
 O3 Tb1 O14 82.15(19) 2_656 . ?
 O3 Tb1 O5 71.32(18) 2_656 . ?
 O3 Tb1 N3 97.04(18) 2_656 . ?
 O3 Tb1 O15 111.7(2) 2_656 . ?
 O6 Tb1 O5 51.82(17) . . ?
 O6 Tb1 N3 25.77(17) . . ?
 O14 Tb1 O1 72.27(18) . . ?
 O14 Tb1 O6 140.73(19) . . ?
 O14 Tb1 O5 124.5(2) . . ?
 O14 Tb1 N3 136.18(19) . . ?
 O14 Tb1 O15 70.7(2) . . ?
 O5 Tb1 N3 26.23(17) . . ?
 O15 Tb1 O6 71.2(2) . . ?
 O15 Tb1 O5 75.4(2) . . ?
 O15 Tb1 N3 69.1(2) . . ?
 O2 P1 C13 112.2(3) . . ?
 O2 P1 C7 110.5(3) . . ?
 O2 P1 C2 110.7(3) . . ?
 C13 P1 C7 106.5(3) . . ?
 C13 P1 C2 107.6(4) . . ?
 C7 P1 C2 109.2(4) . . ?
 O4 P2 C4 111.5(3) . . ?
 O4 P2 C25 110.8(3) . . ?
 O4 P2 C19 112.4(3) . . ?
 C25 P2 C4 108.7(3) . . ?
 C25 P2 C19 109.8(4) . . ?
 C19 P2 C4 103.4(3) . . ?
 P2 O4 Tb1 137.3(3) . 2_656 ?
 C1 O1 Tb1 139.1(5) . . ?
 P1 O2 Tb1 133.7(3) . . ?
 C3 O3 Tb1 131.3(4) . 2_656 ?
 N3 O6 Tb1 96.8(4) . . ?
 O10 N4 O9 113.6(7) . . ?
 O8 N4 O10 127.3(8) . . ?
 O8 N4 O9 119.2(7) . . ?
 Tb1 O14 H14A 109.9 . . ?
 Tb1 O14 H14B 109.8 . . ?
 H14A O14 H14B 104.1 . . ?
 N3 O5 Tb1 96.1(4) . . ?
 C5 N1 H1 117.5 . . ?
 C1 N1 H1 117.5 . . ?
 C1 N1 C5 124.9(6) . . ?
 C6 N2 H2 118.5 . . ?
 C3 N2 H2 118.5 . . ?
 C3 N2 C6 123.1(7) . . ?
 O6 N3 Tb1 57.4(4) . . ?
 O6 N3 O5 114.5(6) . . ?
 O7 N3 Tb1 172.7(6) . . ?
 O7 N3 O6 123.5(7) . . ?
 O7 N3 O5 122.0(6) . . ?
 O5 N3 Tb1 57.7(4) . . ?
 Tb1 O15 H15A 111.9 . . ?
 Tb1 O15 H15B 111.3 . . ?
 H15A O15 H15B 102.3 . . ?
 P2 C4 H4A 109.0 . . ?
 P2 C4 H4B 109.0 . . ?
 H4A C4 H4B 107.8 . . ?
 C3 C4 P2 112.8(5) . . ?
 C3 C4 H4A 109.0 . . ?
 C3 C4 H4B 109.0 . . ?
 N1 C5 H5A 109.2 . . ?
 N1 C5 H5B 109.2 . . ?
 N1 C5 C6 112.3(6) . . ?
 H5A C5 H5B 107.9 . . ?
 C6 C5 H5A 109.2 . . ?
 C6 C5 H5B 109.2 . . ?
 N2 C6 C5 110.7(6) . . ?
 N2 C6 H6A 109.5 . . ?
 N2 C6 H6B 109.5 . . ?
 C5 C6 H6A 109.5 . . ?
 C5 C6 H6B 109.5 . . ?
 H6A C6 H6B 108.1 . . ?
 O13 N5 O11 120.1(9) . . ?
 O13 N5 O12 121.4(8) . . ?
 O12 N5 O11 118.5(7) . . ?
 O1 C1 N1 121.9(7) . . ?
 O1 C1 C2 120.7(6) . . ?
 N1 C1 C2 117.4(6) . . ?
 C18 C13 P1 122.1(6) . . ?
 C14 C13 P1 118.1(6) . . ?
 C14 C13 C18 119.3(7) . . ?
 C30 C25 P2 119.2(6) . . ?
 C30 C25 C26 119.4(8) . . ?
 C26 C25 P2 121.5(6) . . ?
 C24 C19 P2 118.5(6) . . ?
 C20 C19 P2 122.2(6) . . ?
 C20 C19 C24 119.2(7) . . ?
 C12 C7 P1 120.6(6) . . ?
 C8 C7 P1 119.7(6) . . ?
 C8 C7 C12 119.3(7) . . ?
 C7 C12 H12 120.0 . . ?
 C11 C12 C7 120.0(8) . . ?
 C11 C12 H12 120.0 . . ?
 P1 C2 H2A 109.4 . . ?
 P1 C2 H2B 109.4 . . ?
 C1 C2 P1 111.3(5) . . ?
 C1 C2 H2A 109.4 . . ?
 C1 C2 H2B 109.4 . . ?
 H2A C2 H2B 108.0 . . ?
 C13 C18 H18 119.8 . . ?
 C17 C18 C13 120.3(8) . . ?
 C17 C18 H18 119.8 . . ?
 C19 C24 H24 120.5 . . ?
 C23 C24 C19 119.1(8) . . ?
 C23 C24 H24 120.5 . . ?
 C24 C23 H23 119.6 . . ?
 C24 C23 C22 120.7(8) . . ?
 C22 C23 H23 119.6 . . ?
 O3 C3 N2 121.6(7) . . ?
 O3 C3 C4 120.0(6) . . ?
 N2 C3 C4 118.3(7) . . ?
 C8 C9 H9 120.1 . . ?
 C10 C9 H9 120.1 . . ?
 C10 C9 C8 119.8(9) . . ?
 C7 C8 C9 121.1(8) . . ?
 C7 C8 H8 119.5 . . ?
 C9 C8 H8 119.5 . . ?
 C18 C17 H17 119.6 . . ?
 C16 C17 C18 120.9(8) . . ?
 C16 C17 H17 119.6 . . ?
 C30 C29 H29 120.0 . . ?
 C30 C29 C28 120.0(8) . . ?
 C28 C29 H29 120.0 . . ?
 C12 C11 H11 120.3 . . ?
 C12 C11 C10 119.4(8) . . ?
 C10 C11 H11 120.3 . . ?
 C9 C10 C11 120.3(8) . . ?
 C9 C10 H10 119.9 . . ?
 C11 C10 H10 119.9 . . ?
 C25 C30 H30 119.6 . . ?
 C29 C30 C25 120.9(8) . . ?
 C29 C30 H30 119.6 . . ?
 C25 C26 H26 120.2 . . ?
 C25 C26 C27 119.6(8) . . ?
 C27 C26 H26 120.2 . . ?
 C17 C16 H16 120.0 . . ?
 C17 C16 C15 120.1(8) . . ?
 C15 C16 H16 120.0 . . ?
 C19 C20 H20 119.8 . . ?
 C21 C20 C19 120.4(8) . . ?
 C21 C20 H20 119.8 . . ?
 C23 C22 H22 120.2 . . ?
 C21 C22 C23 119.7(8) . . ?
 C21 C22 H22 120.2 . . ?
 C29 C28 H28 119.0 . . ?
 C27 C28 C29 121.9(8) . . ?
 C27 C28 H28 119.0 . . ?
 C13 C14 H14 120.2 . . ?
 C13 C14 C15 119.5(9) . . ?
 C15 C14 H14 120.2 . . ?
 C26 C27 H27 120.9 . . ?
 C28 C27 C26 118.1(8) . . ?
 C28 C27 H27 120.9 . . ?
 C20 C21 C22 120.9(9) . . ?
 C20 C21 H21 119.5 . . ?
 C22 C21 H21 119.5 . . ?
 H1SA O1S H1SB 104.5 . . ?
 C16 C15 C14 119.9(9) . . ?
 C16 C15 H15 120.0 . . ?
 C14 C15 H15 120.0 . . ?

loop_
  _geom_hbond_atom_site_label_D
  _geom_hbond_atom_site_label_H
  _geom_hbond_atom_site_label_A
  _geom_hbond_distance_DH
  _geom_hbond_distance_HA
  _geom_hbond_distance_DA
  _geom_hbond_angle_DHA
  _geom_hbond_site_symmetry_A
  _geom_hbond_publ_flag
 O14 H14A O1 0.88 2.44 2.811(7) 105.6 . yes
 O14 H14A O10 0.88 2.13 2.714(9) 123.5 . yes
 O14 H14B O11 0.88 2.15 2.709(9) 121.3 1_655 yes
 N1 H1 O13 0.88 2.60 3.225(10) 128.5 . yes
 N1 H1 O12 0.88 2.70 3.240(9) 121.0 . yes
 N1 H1 O9 0.88 2.48 3.301(10) 154.6 2_666 yes
 N2 H2 O8 0.88 2.06 2.876(10) 154.4 . yes
 O15 H15B O12 0.91 1.97 2.785(10) 147.9 1_655 yes
 O1S H1SA O11 0.87 2.41 2.960(14) 121.6 . yes
 O1S H1SB O10 0.87 2.00 2.856(13) 165.8 1_455 yes

_shelx_res_file
;
TITL gvsusb919a_a.res in P-1
    gvsusb919a.res
    created by SHELXL-2018/3 at 12:55:23 on 02-Mar-2020
REM Old TITL GVSUSB919A in P-1
REM SHELXT solution in P-1
REM R1 0.123, Rweak 0.007, Alpha 0.047, Orientation as input
REM Formula found by SHELXT: C34 N5 O12 P2 Tb
CELL 0.71073 11.4381 12.7236 14.6812 91.784 106.593 113.139
ZERR 1 0.0022 0.0024 0.0028 0.002 0.002 0.002
LATT 1
SFAC C H N O P Tb
UNIT 60 72 10 32 4 2
EQIV $1 1-X,1-Y,1-Z
EQIV $2 1+X,+Y,+Z
EQIV $3 -1+X,+Y,+Z

L.S. 10
PLAN  20
SIZE 0.038 0.11 0.187
TEMP -100
HTAB O14 O10
HTAB N2 O8
HTAB O14 O11_$2
HTAB O14 O1
HTAB N1 O13
HTAB N1 O12
HTAB N1 O9_$1
HTAB O15 O12_$2
HTAB O1S O10_$3
HTAB O1S O11
BOND $H
LIST 6
fmap 2
acta
REM <olex2.extras>
REM <HklSrc "%./GVSUSB919A.hkl">
REM </olex2.extras>

WGHT    0.115300
FVAR       0.29428
TB1   6    0.606163    0.148409    0.305926    11.00000    0.02862    0.02310 =
         0.03448    0.01424    0.01503    0.01407
P1    5    0.488571    0.358140    0.235049    11.00000    0.03190    0.02175 =
         0.03024    0.01489    0.01318    0.01494
P2    5    0.712127    0.094268    0.750511    11.00000    0.02543    0.02433 =
         0.02974    0.01322    0.01192    0.01302
O4    4    0.615852   -0.019856    0.766270    11.00000    0.02784    0.02484 =
         0.03150    0.01526    0.01246    0.01231
O1    4    0.476502    0.197282    0.389656    11.00000    0.03160    0.03174 =
         0.03699    0.01873    0.01915    0.01570
O2    4    0.578634    0.297599    0.235304    11.00000    0.03781    0.02621 =
         0.04366    0.01846    0.01685    0.02017
O3    4    0.413545   -0.006461    0.593405    11.00000    0.03678    0.02759 =
         0.03211    0.01369    0.01154    0.01730
O6    4    0.591076    0.104662    0.138004    11.00000    0.04097    0.03079 =
         0.04192    0.01876    0.01704    0.02160
N4    3    0.730306    0.456939    0.619310    11.00000    0.03573    0.02377 =
         0.03593    0.01653    0.02305    0.02103
O14   4    0.756873    0.271511    0.451303    11.00000    0.03056    0.04669 =
         0.04631    0.00763    0.01781    0.00888
AFIX   7
H14A  2    0.716598    0.305423    0.475997    11.00000   -1.50000
H14B  2    0.821812    0.328963    0.439614    11.00000   -1.50000
AFIX   0
O7    4    0.648155   -0.024155    0.086693    11.00000    0.07886    0.05349 =
         0.05014    0.01116    0.03627    0.04249
O5    4    0.633453   -0.011784    0.230743    11.00000    0.05679    0.03850 =
         0.04568    0.02609    0.02737    0.03275
N1    3    0.321930    0.247406    0.421573    11.00000    0.03260    0.03312 =
         0.04007    0.01968    0.02102    0.02323
AFIX  43
H1    2    0.288725    0.299465    0.418149    11.00000   -1.20000
AFIX   0
N2    3    0.456845    0.182721    0.601346    11.00000    0.03335    0.02363 =
         0.03453    0.01208    0.01575    0.01697
AFIX  43
H2    2    0.518399    0.254662    0.616614    11.00000   -1.20000
AFIX   0
N3    3    0.625054    0.021274    0.148289    11.00000    0.03987    0.03104 =
         0.03742    0.01362    0.01871    0.02259

O10   4    0.803891    0.407481    0.615593    11.00000    0.06086    0.04971 =
         0.06850    0.01254    0.03139    0.02601
O15   4    0.828989    0.235667    0.293033    11.00000    0.03526    0.08938 =
         0.05272   -0.01058    0.02203    0.00970
AFIX   7
H15A  2    0.830509    0.211397    0.234163    11.00000   -1.50000
H15B  2    0.886039    0.211068    0.334233    11.00000   -1.50000
AFIX   0

O11   4    0.028089    0.382735    0.525904    11.00000    0.03960    0.05972 =
         0.10262   -0.01209    0.02017    0.02098
O8    4    0.615802    0.418662    0.589560    11.00000    0.07312    0.04435 =
         0.07020    0.02088    0.02573    0.02109
O13   4    0.222659    0.384473    0.549039    11.00000    0.03852    0.05545 =
         0.10838    0.01896    0.01244    0.02013
O12   4    0.050219    0.251348    0.444694    11.00000    0.05973    0.04120 =
         0.10148   -0.00001    0.01480    0.02659
C4    1    0.643863    0.129539    0.634036    11.00000    0.03127    0.02220 =
         0.02795    0.01379    0.01151    0.01235
AFIX  23
H4A   2    0.692191    0.213610    0.634955    11.00000   -1.20000
H4B   2    0.659663    0.087744    0.584089    11.00000   -1.20000
AFIX   0
C5    1    0.258639    0.144258    0.460970    11.00000    0.02705    0.02242 =
         0.04376    0.01628    0.01768    0.01312
AFIX  23
H5A   2    0.272064    0.079430    0.433557    11.00000   -1.20000
H5B   2    0.160758    0.122407    0.441522    11.00000   -1.20000
AFIX   0
C6    1    0.315351    0.162585    0.570247    11.00000    0.04523    0.03722 =
         0.03382    0.01987    0.02489    0.02772
AFIX  23
H6A   2    0.306526    0.229958    0.597942    11.00000   -1.20000
H6B   2    0.263357    0.093455    0.594293    11.00000   -1.20000
AFIX   0

N5    3    0.102786    0.339576    0.507299    11.00000    0.03264    0.04476 =
         0.08054    0.02974    0.02025    0.01762
C1    1    0.425359    0.268696    0.390609    11.00000    0.02587    0.03182 =
         0.02926    0.01166    0.00847    0.01663
C13   1    0.547466    0.496393    0.196715    11.00000    0.03413    0.02201 =
         0.03125    0.01498    0.01437    0.01333
C25   1    0.749173    0.209077    0.842219    11.00000    0.02932    0.02091 =
         0.03947    0.01305    0.01461    0.01537
C19   1    0.865445    0.090262    0.745650    11.00000    0.02707    0.03730 =
         0.03122    0.01317    0.01526    0.01794
C7    1    0.322266    0.273718    0.152722    11.00000    0.03005    0.02971 =
         0.03053    0.01901    0.00894    0.01090
O9    4    0.796553    0.564346    0.663276    11.00000    0.06686    0.04968 =
         0.09614   -0.00792    0.02787    0.01857
C12   1    0.216170    0.302415    0.152034    11.00000    0.04550    0.03464 =
         0.04139    0.01184    0.01094    0.02070
AFIX  43
H12   2    0.229475    0.362443    0.199253    11.00000   -1.20000
AFIX   0
C2    1    0.479013    0.381650    0.353681    11.00000    0.03241    0.03182 =
         0.02698    0.00950    0.01387    0.01790
AFIX  23
H2A   2    0.569601    0.432456    0.398295    11.00000   -1.20000
H2B   2    0.419580    0.421441    0.351854    11.00000   -1.20000
AFIX   0
C18   1    0.504343    0.579892    0.215121    11.00000    0.05622    0.02347 =
         0.05288    0.01724    0.03377    0.02151
AFIX  43
H18   2    0.449577    0.568105    0.255165    11.00000   -1.20000
AFIX   0
C24   1    0.890162   -0.007570    0.770712    11.00000    0.03260    0.03630 =
         0.03172    0.00988    0.01192    0.01708
AFIX  43
H24   2    0.828538   -0.067941    0.792172    11.00000   -1.20000
AFIX   0
C23   1    1.004679   -0.013838    0.763511    11.00000    0.04474    0.05569 =
         0.03083    0.01403    0.01347    0.03427
AFIX  43
H23   2    1.021719   -0.079337    0.779695    11.00000   -1.20000
AFIX   0
C3    1    0.496355    0.098570    0.607559    11.00000    0.03507    0.02823 =
         0.02529    0.01066    0.01484    0.01631
C9    1    0.177793    0.129089    0.012937    11.00000    0.06005    0.02994 =
         0.03466    0.01936    0.01873    0.01394
AFIX  43
H9    2    0.165299    0.069652   -0.034485    11.00000   -1.20000
AFIX   0
C8    1    0.302303    0.188563    0.083063    11.00000    0.04606    0.02786 =
         0.02780    0.01635    0.01614    0.01142
AFIX  43
H8    2    0.374842    0.169869    0.082712    11.00000   -1.20000
AFIX   0
C17   1    0.540275    0.679613    0.175834    11.00000    0.05353    0.02347 =
         0.04656    0.01145    0.01849    0.01928
AFIX  43
H17   2    0.511566    0.736999    0.190037    11.00000   -1.20000
AFIX   0
C29   1    0.741107    0.267818    0.996470    11.00000    0.04756    0.04777 =
         0.03146    0.00676    0.02301    0.02109
AFIX  43
H29   2    0.717549    0.248115    1.052652    11.00000   -1.20000
AFIX   0
C11   1    0.091598    0.243469    0.082600    11.00000    0.03559    0.04446 =
         0.05827    0.02247    0.00829    0.02428
AFIX  43
H11   2    0.018751    0.261930    0.082487    11.00000   -1.20000
AFIX   0
C10   1    0.073776    0.156115    0.012292    11.00000    0.04766    0.03690 =
         0.03974    0.01204    0.00097    0.00769
AFIX  43
H10   2   -0.011284    0.115749   -0.035904    11.00000   -1.20000
AFIX   0
C30   1    0.712388    0.182141    0.923787    11.00000    0.03204    0.03914 =
         0.03977    0.01626    0.01774    0.01271
AFIX  43
H30   2    0.666731    0.103331    0.929311    11.00000   -1.20000
AFIX   0
C26   1    0.814058    0.325799    0.833383    11.00000    0.04382    0.02992 =
         0.04061    0.01211    0.01489    0.00707
AFIX  43
H26   2    0.840980    0.345337    0.778401    11.00000   -1.20000
AFIX   0
C16   1    0.615883    0.697231    0.117269    11.00000    0.06573    0.02323 =
         0.05356    0.02597    0.03411    0.01725
AFIX  43
H16   2    0.639893    0.766613    0.090459    11.00000   -1.20000
AFIX   0
C20   1    0.955957    0.175888    0.713924    11.00000    0.03767    0.05270 =
         0.07831    0.04519    0.03362    0.02667
AFIX  43
H20   2    0.940008    0.241553    0.696605    11.00000   -1.20000
AFIX   0
C22   1    1.094923    0.073882    0.733072    11.00000    0.03653    0.07967 =
         0.05168    0.02682    0.02186    0.03543
AFIX  43
H22   2    1.174955    0.069871    0.730031    11.00000   -1.20000
AFIX   0
C28   1    0.804977    0.384031    0.987921    11.00000    0.05821    0.03753 =
         0.04023   -0.00367    0.01334    0.01780
AFIX  43
H28   2    0.824782    0.442391    1.039070    11.00000   -1.20000
AFIX   0
C14   1    0.624911    0.513484    0.136907    11.00000    0.08614    0.03736 =
         0.09691    0.03857    0.06536    0.03904
AFIX  43
H14   2    0.655137    0.456868    0.123556    11.00000   -1.20000
AFIX   0
C27   1    0.839646    0.416074    0.908476    11.00000    0.03298    0.04531 =
         0.02844    0.01549    0.00141   -0.01089
AFIX  43
H27   2    0.879521    0.495462    0.902477    11.00000   -1.20000
AFIX   0
C21   1    1.068591    0.167044    0.707180    11.00000    0.04992    0.06974 =
         0.08257    0.05575    0.04101    0.03413
AFIX  43
H21   2    1.129483    0.226197    0.684255    11.00000   -1.20000
AFIX   6

O1S   4    0.087158    0.527477    0.709177    11.00000    0.09624    0.09326 =
         0.09901    0.02819    0.02445   -0.00352
H1SA  2    0.110215    0.474680    0.691351    11.00000   -1.50000
H1SB  2    0.002008    0.502092    0.676986    11.00000   -1.50000
AFIX   0

C15   1    0.658399    0.614415    0.096276    11.00000    0.10770    0.05658 =
         0.12642    0.05807    0.09507    0.04849
AFIX  43
H15   2    0.710374    0.626252    0.054215    11.00000   -1.20000
AFIX   0
HKLF 4


REM  gvsusb919a_a.res in P-1
REM wR2 = 0.1717, GooF = S = 1.024, Restrained GooF = 1.024 for all data
REM R1 = 0.0626 for 5493 Fo > 4sig(Fo) and 0.0791 for all 6825 data
REM 492 parameters refined using 0 restraints

END

WGHT      0.1154      0.0000

REM Highest difference peak  3.518,  deepest hole -1.596,  1-sigma level  0.212
Q1    1   0.7052  0.1746  0.3388  11.00000  0.05    3.52
Q2    1   0.5152  0.1204  0.2704  11.00000  0.05    3.23
Q3    1   0.6144  0.1875  0.3686  11.00000  0.05    2.95
Q4    1   0.5537  0.1053  0.2372  11.00000  0.05    2.84
Q5    1   0.5402  0.1576  0.3281  11.00000  0.05    2.64
Q6    1   0.6152  0.1131  0.2493  11.00000  0.05    2.18
Q7    1   0.0433  0.6312  0.7735  11.00000  0.05    1.62
Q8    1   0.4000  0.3231  0.1938  11.00000  0.05    1.35
Q9    1   0.8193  0.1201  0.7827  11.00000  0.05    1.01
Q10   1   0.4643  0.1620  0.3346  11.00000  0.05    0.95
Q11   1   0.5875  0.3715  0.2650  11.00000  0.05    0.93
Q12   1   0.5152  0.3982  0.3091  11.00000  0.05    0.88
Q13   1   0.6822  0.3970  0.5644  11.00000  0.05    0.88
Q14   1   0.3071  0.3366  0.1580  11.00000  0.05    0.81
Q15   1   0.8278  0.2592  0.3620  11.00000  0.05    0.79
Q16   1   0.6279  0.3187  0.2888  11.00000  0.05    0.79
Q17   1   0.7691  0.1351  0.8194  11.00000  0.05    0.76
Q18   1   0.5889  0.0757  0.3231  11.00000  0.05    0.76
Q19   1   0.2455  0.2625  0.1438  11.00000  0.05    0.76
Q20   1   0.7978  0.1671  0.3213  11.00000  0.05    0.75
;
_shelx_res_checksum                36638
_shelx_hkl_file
;
  -1   0   0 3378.16  160.58
   1   0   0 3325.27  160.38
   1   0   0 3363.56  160.68
  -2   0   0   36.60    5.30
  -2   0   0   25.70    4.40
   2   0   0   30.00    4.90
   2   0   0   32.70    5.30
  -3   0   0  142.39   11.10
  -3   0   0  141.39   11.40
   3   0   0  155.08   11.60
   3   0   0  147.09   12.10
  -4   0   0  457.55   25.30
  -4   0   0  418.76   25.30
   4   0   0  450.05   25.80
   4   0   0  371.66   25.40
  -5   0   0  467.95   28.50
  -5   0   0  478.85   28.20
   5   0   0  440.76   29.00
   5   0   0  468.75   28.70
  -6   0   0  218.08   17.00
  -6   0   0  220.48   17.10
   6   0   0  192.78   17.70
   6   0   0  197.58   18.10
  -7   0   0   19.00    6.50
  -7   0   0    9.80    6.10
   7   0   0    8.60    6.50
   7   0   0    3.40    6.20
  -8   0   0  146.39   16.20
  -8   0   0  148.69   15.50
   8   0   0  139.89   17.60
   8   0   0  139.79   17.20
  -9   0   0  414.26   31.10
  -9   0   0  448.36   30.50
   9   0   0  391.96   32.00
   9   0   0  417.36   33.40
 -10   0   0  264.17   24.70
 -10   0   0  264.27   26.30
  10   0   0  332.57   28.90
  10   0   0  316.07   28.90
 -11   0   0   34.80   12.10
 -11   0   0   13.70    8.50
  11   0   0    9.80   11.90
  11   0   0   31.50   14.30
 -12   0   0   -4.10    8.00
  12   0   0   -7.70   11.60
  12   0   0   18.40   13.20
  12  -1   0   -5.40   10.30
  12  -1   0   -1.80   12.80
 -12   1   0    2.70    8.60
 -12   1   0    0.60    9.00
  11  -1   0   49.90   15.10
  11  -1   0   52.29   15.00
 -11   1   0   52.99   13.10
 -11   1   0   35.70   12.20
  10  -1   0  159.08   20.20
  10  -1   0  107.39   19.20
 -10   1   0  172.58   18.90
 -10   1   0  158.08   19.00
   9  -1   0   39.90   11.50
   9  -1   0   57.49   12.50
  -9   1   0   59.09   12.50
  -9   1   0   34.70   10.00
   8  -1   0  235.28   21.80
   8  -1   0  282.47   23.60
  -8   1   0  260.97   21.60
  -8   1   0  275.97   21.60
   7  -1   0  999.60   58.49
   7  -1   0 1031.10   57.89
  -7   1   0 1107.39   57.69
  -7   1   0  999.80   57.49
   6  -1   0  927.21   51.79
   6  -1   0  891.21   52.59
  -6   1   0  998.60   52.49
  -6   1   0  959.90   51.69
   5  -1   0  494.95   30.80
   5  -1   0  524.05   29.70
  -5   1   0  500.05   30.00
  -5   1   0  498.25   29.40
   4  -1   0  153.28   12.20
   4  -1   0  148.39   12.70
  -4   1   0  137.09   11.40
  -4   1   0  149.29   12.10
   3  -1   0 1060.39   56.39
   3  -1   0 1175.48   55.69
  -3   1   0 1105.39   55.99
  -3   1   0 1077.79   55.99
   2  -1   0  756.72   33.50
   2  -1   0  649.14   34.10
  -2   1   0  614.64   33.60
  -2   1   0  630.14   33.70
   1  -1   0 1478.45   72.09
   1  -1   0 1466.15   71.79
  -1   1   0 1520.45   72.29
  -1   1   0 1505.95   72.09
   0   1   0  850.91   45.50
   0   1   0 1031.20   45.80
   1   1   0    9.80    3.50
   1   1   0    9.80    2.90
  -2  -1   0  302.27   18.40
   2   1   0  332.77   19.30
   2   1   0  346.27   19.50
   2   1   0  320.07   18.70
  -3  -1   0 1313.57   65.09
  -3  -1   0 1326.37   65.69
   3   1   0 1294.37   65.69
   3   1   0 1185.78   64.89
   3   1   0 1305.57   65.69
  -4  -1   0 2342.77  117.79
  -4  -1   0 2503.65  118.99
   4   1   0 2240.58  117.79
   4   1   0 2455.15  118.89
   4   1   0 2342.17  118.79
  -5  -1   0   -1.40    3.70
  -5  -1   0    7.80    4.90
   5   1   0    3.90    5.40
   5   1   0   16.20    6.50
  -6  -1   0   22.00    6.90
  -6  -1   0   18.90    6.80
   6   1   0   23.80    8.10
   6   1   0   32.60    8.90
  -7  -1   0  174.18   17.30
  -7  -1   0  162.88   16.20
   7   1   0  182.78   18.90
   7   1   0  214.88   19.20
  -8  -1   0  733.63   44.60
  -8  -1   0  785.72   46.30
   8   1   0  739.33   46.50
   8   1   0  677.83   46.40
  -9  -1   0  201.48   20.40
  -9  -1   0  154.28   17.60
   9   1   0  186.78   21.80
   9   1   0  167.58   21.10
 -10  -1   0    1.00    7.20
 -10  -1   0   -2.30    7.10
  10   1   0    7.90   10.40
  10   1   0    3.60   10.80
 -11  -1   0    8.50    9.50
 -11  -1   0   -5.50    8.20
  11   1   0    8.60   11.60
  11   1   0   24.70   13.70
  12  -2   0   46.90   15.00
  12  -2   0   62.79   16.00
 -12   2   0   61.99   15.50
 -12   2   0   76.99   15.80
  11  -2   0  116.69   20.30
  11  -2   0  100.69   19.30
 -11   2   0   97.49   16.20
 -11   2   0   86.99   15.40
  10  -2   0   -9.90    7.90
  10  -2   0   13.40    9.90
 -10   2   0   14.00    8.10
 -10   2   0   -0.70    5.80
   9  -2   0   26.80    9.20
   9  -2   0   19.90    9.80
  -9   2   0   20.10    8.20
  -9   2   0    2.60    6.50
   8  -2   0  103.39   13.50
   8  -2   0   81.19   13.80
  -8   2   0   91.59   12.40
  -8   2   0  112.89   13.60
   7  -2   0  391.66   26.50
   7  -2   0  343.57   24.20
  -7   2   0  348.07   24.80
  -7   2   0  359.96   24.70
   6  -2   0   70.59   10.60
   6  -2   0   72.09    9.70
  -6   2   0   68.69    9.70
  -6   2   0   83.19   10.00
   5  -2   0   14.60    5.80
   5  -2   0   19.10    5.50
  -5   2   0   21.90    5.90
  -5   2   0   27.00    6.10
   4  -2   0   44.80    7.20
   4  -2   0   49.99    6.80
  -4   2   0   47.50    7.10
  -4   2   0   42.10    7.00
   3  -2   0  566.84   32.40
   3  -2   0  644.24   31.40
  -3   2   0  613.84   32.40
  -3   2   0  591.84   32.00
   2  -2   0 2612.04  127.89
  -2   2   0 2646.34  127.69
  -2   2   0 2684.63  128.29
   1  -2   0  487.55   22.40
  -1   2   0  435.26   22.80
  -1   2   0  409.86   23.50
   0   2   0  263.07   17.00
   0   2   0  319.07   16.00
   0   2   0  361.66   18.30
   0   2   0  334.07   17.60
   1   2   0  609.94   32.20
   1   2   0  566.04   30.40
   1   2   0  618.94   31.30
   2   2   0 1586.04   80.59
   2   2   0 1659.03   81.59
  -3  -2   0  654.23   36.80
   3   2   0  737.53   38.40
   3   2   0  658.13   36.90
  -4  -2   0  212.08   15.90
  -4  -2   0  218.88   16.70
   4   2   0  226.38   16.50
   4   2   0  225.18   17.60
   4   2   0  198.48   16.30
  -5  -2   0    1.20    4.50
  -5  -2   0   -2.00    3.80
   5   2   0   -4.50    4.60
   5   2   0   -1.60    4.20
   5   2   0   -5.80    4.00
  -6  -2   0  215.68   17.80
  -6  -2   0  233.58   19.10
   6   2   0  227.48   19.50
   6   2   0  199.88   19.70
  -7  -2   0  258.57   21.90
  -7  -2   0  252.97   20.70
   7   2   0  272.27   23.80
   7   2   0  257.27   22.50
  -8  -2   0  205.78   19.50
  -8  -2   0  230.28   21.70
   8   2   0  176.68   21.90
   8   2   0  239.48   22.30
  -9  -2   0    0.50    7.30
  -9  -2   0    1.60    6.40
   9   2   0  -10.30    9.10
   9   2   0    9.50    9.50
 -10  -2   0   17.40   10.60
 -10  -2   0    8.00    7.70
  10   2   0   28.30   13.20
  10   2   0    1.50   10.20
 -11  -2   0  209.88   23.20
 -11  -2   0  214.58   26.50
  11   2   0  167.78   25.30
  11   2   0  292.57   31.90
  12  -3   0   67.99   17.60
  12  -3   0   76.49   17.50
 -12   3   0   52.59   13.10
 -12   3   0   34.40   13.30
  11  -3   0    8.20   11.20
  11  -3   0    2.00    8.80
 -11   3   0   13.70    8.90
 -11   3   0    0.60    7.50
  10  -3   0   42.50   12.50
  10  -3   0   34.10   11.90
 -10   3   0   44.00   11.50
 -10   3   0   30.40   10.10
   9  -3   0  672.43   43.90
   9  -3   0  634.64   41.40
  -9   3   0  675.73   42.00
  -9   3   0  682.63   42.40
   8  -3   0  170.58   16.40
   8  -3   0  153.08   17.30
  -8   3   0  180.98   16.70
  -8   3   0  165.78   16.30
   7  -3   0    7.90    6.00
   7  -3   0   10.70    5.40
  -7   3   0   -1.80    4.70
  -7   3   0    6.00    5.60
   6  -3   0  335.67   20.70
   6  -3   0  321.77   22.40
  -6   3   0  309.97   21.40
  -6   3   0  288.17   21.10
   5  -3   0    6.00    4.60
   5  -3   0    5.50    3.80
  -5   3   0    5.10    4.10
  -5   3   0    4.00    4.10
   4  -3   0  128.49    9.90
   4  -3   0  131.89   11.50
  -4   3   0  136.29   10.80
  -4   3   0  126.09   11.30
   3  -3   0 1475.75   72.99
  -3   3   0 1532.75   73.59
  -3   3   0 1526.35   72.69
  -3   3   0 1327.17   73.19
   2  -3   0  763.72   35.00
  -2   3   0  622.24   34.90
  -2   3   0  667.73   36.20
   1  -3   0    2.70    1.90
  -1   3   0    6.90    3.70
  -1   3   0    3.30    2.80
   0   3   0  504.65   24.40
   0   3   0  417.66   26.20
   0   3   0  443.06   26.10
   0   3   0  586.84   27.90
   1   3   0  782.02   43.00
   1   3   0  836.32   41.70
   1   3   0  860.71   44.10
   2   3   0  359.26   22.10
   2   3   0  391.96   23.00
   2   3   0  423.66   24.70
   3   3   0   10.70    5.90
   3   3   0    9.60    4.60
  -4  -3   0  320.87   20.20
   4   3   0  257.87   19.50
   4   3   0  272.97   21.20
  -5  -3   0  204.18   17.20
  -5  -3   0  192.18   16.00
   5   3   0  176.78   18.30
   5   3   0  183.18   16.30
   5   3   0  195.88   17.00
  -6  -3   0  193.68   17.60
  -6  -3   0  156.28   15.60
   6   3   0  173.38   16.70
   6   3   0  183.38   17.50
   6   3   0  173.98   18.60
  -7  -3   0   48.50   10.60
  -7  -3   0   62.19   12.10
   7   3   0   86.49   15.80
   7   3   0   56.39   12.00
  -8  -3   0   16.70    8.10
  -8  -3   0   22.30    8.80
   8   3   0   38.70   13.30
   8   3   0   27.30   10.20
  -9  -3   0   63.09   14.30
  -9  -3   0   30.50   10.10
   9   3   0   43.10   12.40
   9   3   0   25.90   13.60
 -10  -3   0   38.30   13.20
 -10  -3   0   45.30   12.50
  10   3   0   63.79   15.80
  10   3   0   35.10   15.40
  13  -4   0   13.70   11.80
 -13   4   0    6.20    9.00
 -13   4   0    3.40   10.10
  12  -4   0   13.20   11.80
 -12   4   0   14.70    8.90
 -12   4   0    0.20    8.50
  11  -4   0  198.58   22.20
  11  -4   0  199.58   23.90
 -11   4   0  214.58   21.40
 -11   4   0  195.38   21.80
  10  -4   0  431.96   31.90
  10  -4   0  404.66   34.10
 -10   4   0  470.55   33.20
 -10   4   0  465.35   32.60
   9  -4   0  374.86   30.10
  -9   4   0  410.26   29.10
  -9   4   0  387.16   28.50
   8  -4   0    4.40    5.20
   8  -4   0   19.70    7.90
  -8   4   0    5.30    5.80
  -8   4   0    0.10    4.50
   7  -4   0  170.28   14.20
   7  -4   0  155.38   16.20
  -7   4   0  175.18   15.90
  -7   4   0  183.68   16.00
   6  -4   0  333.37   21.50
   6  -4   0  321.07   23.40
  -6   4   0  349.17   23.50
  -6   4   0  388.96   23.30
   5  -4   0  471.45   28.30
   5  -4   0  551.04   31.00
  -5   4   0  536.75   30.80
  -5   4   0  528.45   29.80
   4  -4   0   12.30    4.60
  -4   4   0    7.70    3.90
  -4   4   0   14.90    4.70
  -4   4   0    5.70    3.30
   3  -4   0  908.31   43.70
  -3   4   0  823.02   43.70
  -3   4   0  846.42   44.20
  -3   4   0  810.92   45.00
   2  -4   0  442.66   21.60
  -2   4   0  386.16   22.50
  -2   4   0  381.76   23.90
   1  -4   0 1077.29   52.99
  -1   4   0 1039.20   53.19
  -1   4   0 1054.39   55.89
  -1   4   0  983.50   59.19
  -1   4   0 1273.07   55.49
   0   4   0  640.14   36.20
   0   4   0  605.24   35.80
   0   4   0  672.73   33.40
   0   4   0  784.72   37.80
   1   4   0   42.40    7.10
   1   4   0   51.79    5.90
   1   4   0   33.90    7.40
   2   4   0   24.10    7.10
   2   4   0   33.80    5.90
   2   4   0   34.90    6.80
   3   4   0  110.59   11.50
   3   4   0  122.39   11.20
   3   4   0  113.79   13.40
   4   4   0   96.49   11.40
   4   4   0  105.09   12.60
   4   4   0  120.19   14.20
  -5  -4   0   20.60    6.10
  -5  -4   0   22.70    7.30
   5   4   0   15.90    7.80
   5   4   0   18.50    7.00
  -6  -4   0   46.60   11.10
  -6  -4   0   69.69   11.60
   6   4   0   51.99   11.00
   6   4   0   52.39   10.50
   6   4   0   53.49   12.80
  -7  -4   0  118.59   16.70
  -7  -4   0  149.19   16.40
   7   4   0  132.69   19.00
   7   4   0  104.69   15.60
   7   4   0  148.19   17.20
  -8  -4   0  133.29   17.80
  -8  -4   0   87.39   14.80
   8   4   0   80.79   17.00
   8   4   0  104.09   17.20
  -9  -4   0  216.48   20.90
  -9  -4   0  153.08   21.80
   9   4   0  120.09   22.10
   9   4   0  142.09   20.90
 -10  -4   0   35.50   12.60
 -10  -4   0   36.60   13.60
  10   4   0   56.99   18.90
  13  -5   0   28.70   13.90
 -13   5   0   35.70   13.20
 -13   5   0   28.80   11.30
  12  -5   0  129.09   21.30
 -12   5   0   63.69   15.20
 -12   5   0   90.69   17.20
  11  -5   0  123.29   19.60
 -11   5   0  106.09   18.20
 -11   5   0  135.89   18.60
 -11   5   0  100.89   17.20
  10  -5   0   12.90    8.30
 -10   5   0    0.70    6.40
 -10   5   0   16.90    7.80
  -9   5   0  113.69   14.80
   8  -5   0  369.36   27.10
   8  -5   0  388.96   24.90
  -8   5   0  323.77   25.50
  -8   5   0  354.16   25.60
   7  -5   0  906.91   51.59
   7  -5   0  917.31   48.80
  -7   5   0  861.61   49.99
  -7   5   0  933.71   51.49
   6  -5   0 1578.44   80.99
  -6   5   0 1582.54   79.99
  -6   5   0 1504.75   80.99
  -6   5   0 1548.84   79.59
   5  -5   0  181.78   13.90
  -5   5   0  184.88   14.60
  -5   5   0  165.58   13.10
  -5   5   0  151.38   12.70
   4  -5   0   27.50    5.70
  -4   5   0   30.10    5.80
  -4   5   0   26.80    6.20
  -4   5   0   30.60    6.00
   3  -5   0 1456.15   66.99
  -3   5   0 1305.77   67.69
  -3   5   0 1321.47   68.69
  -3   5   0 1289.47   69.49
   2  -5   0  813.42   38.80
  -2   5   0  733.73   40.30
  -2   5   0  754.42   42.10
  -1   5   0  121.39   11.40
  -1   5   0  104.99    7.80
  -1   5   0  128.09   10.50
  -1   5   0  122.19   12.20
   0   5   0  100.49    7.00
   0   5   0  123.89   12.80
   0   5   0   93.39   10.20
   0   5   0   86.39   10.50
   1   5   0  100.29    8.20
   1   5   0   83.29   10.40
   1   5   0  106.09   12.30
   2   5   0 1009.60   56.39
   2   5   0 1067.19   54.49
   2   5   0 1111.69   58.39
   3   5   0  543.75   32.90
   3   5   0  526.65   34.60
   3   5   0  574.64   31.80
   4   5   0   53.59    9.00
   4   5   0   51.69   10.60
   4   5   0   56.09   10.00
  -5  -5   0   91.99   12.40
  -5  -5   0  126.09   15.50
   5   5   0   99.89   15.80
   5   5   0   87.99   12.90
   5   5   0   99.39   13.50
  -6  -5   0  107.69   14.30
  -6  -5   0   95.49   15.50
   6   5   0   81.69   15.50
   6   5   0  103.49   15.00
  -7  -5   0   50.29   11.80
  -7  -5   0   39.60   11.60
   7   5   0   52.29   12.20
   7   5   0   47.20   14.20
  -8  -5   0   64.79   13.40
  -8  -5   0   55.39   14.40
   8   5   0   45.20   15.30
   8   5   0   74.19   14.70
  -9  -5   0   14.90    9.80
  -9  -5   0   36.20   12.20
   9   5   0   12.00   12.80
  13  -6   0  170.18   25.20
 -13   6   0  180.28   22.80
 -13   6   0  149.39   22.40
  12  -6   0  126.69   20.90
 -12   6   0  127.79   19.70
 -12   6   0  156.58   20.10
  11  -6   0   85.69   16.40
 -11   6   0   48.90   12.00
 -11   6   0   68.49   14.10
  10  -6   0   20.30    9.10
 -10   6   0   10.00    7.20
 -10   6   0   -7.10    5.30
   9  -6   0   73.99   13.40
   9  -6   0  106.99   13.30
  -9   6   0   80.29   12.40
  -9   6   0   73.99   13.30
   8  -6   0  359.96   26.40
  -8   6   0  357.96   25.00
  -8   6   0  321.27   25.60
  -8   6   0  390.36   25.40
   7  -6   0  249.88   20.40
  -7   6   0  309.37   21.70
  -7   6   0  268.17   19.40
  -7   6   0  265.87   19.70
   6  -6   0   88.99   10.60
  -6   6   0  114.69   12.10
  -6   6   0   56.89    8.90
  -6   6   0   97.79   10.30
   5  -6   0  649.64   34.10
  -5   6   0  601.84   33.60
  -5   6   0  542.85   35.20
  -5   6   0  589.04   34.10
   4  -6   0  933.71   46.20
  -4   6   0  860.61   49.00
  -4   6   0  906.21   48.10
  -4   6   0  843.82   46.80
   3  -6   0 1649.63   80.89
  -3   6   0 1584.24   84.49
  -3   6   0 1685.93   82.49
   2  -6   0   64.29    5.80
  -2   6   0   58.59    8.40
  -2   6   0   62.89    9.60
  -1   6   0   36.30    7.40
  -1   6   0   66.29   10.00
  -1   6   0   45.60    7.70
   0   6   0  483.75   30.30
   0   6   0  480.25   26.30
   0   6   0  610.44   32.90
   0   6   0  547.55   31.70
   1   6   0 1509.65   75.59
   1   6   0 1473.15   74.39
   1   6   0 1317.87   70.19
   2   6   0 1339.97   68.49
   2   6   0 1143.59   65.79
   2   6   0 1259.97   63.39
   3   6   0   50.09   11.20
   3   6   0   75.09    9.50
   3   6   0   57.29   10.10
   4   6   0  122.99   15.90
   4   6   0  124.79   13.50
   4   6   0  128.69   14.50
   5   6   0  112.19   14.90
   5   6   0   85.59   15.40
  -6  -6   0  100.49   15.00
  -6  -6   0  141.09   18.30
   6   6   0  113.09   16.30
   6   6   0  102.49   18.40
  -7  -6   0   26.70   12.20
  -7  -6   0   17.00    9.70
   7   6   0   29.90   12.40
   7   6   0   29.10   10.10
  -8  -6   0    5.70    9.70
  -8  -6   0   -1.90    8.50
   8   6   0    8.60   11.00
   8   6   0   -0.20    9.70
  13  -7   0   18.70   13.00
 -13   7   0    2.40    8.30
 -13   7   0   12.80    9.60
  12  -7   0    2.40   10.70
 -12   7   0   10.10    8.30
 -12   7   0    3.00    8.40
  11  -7   0   34.30   12.40
 -11   7   0   63.09   12.70
 -11   7   0   24.50   10.00
  10  -7   0   53.29   13.00
 -10   7   0   70.49   13.50
 -10   7   0   79.49   13.30
   9  -7   0  159.78   17.80
  -9   7   0  162.58   16.30
  -9   7   0  165.88   16.20
  -9   7   0  152.88   17.10
   8  -7   0    7.50    6.30
  -8   7   0   13.00    5.30
  -8   7   0   23.70    7.30
  -8   7   0   24.40    8.00
   7  -7   0   19.90    6.70
  -7   7   0   13.10    6.70
  -7   7   0    7.20    4.80
  -7   7   0    9.50    4.90
   6  -7   0  819.52   44.40
  -6   7   0  811.92   44.80
  -6   7   0  795.42   46.60
  -6   7   0  766.42   44.00
   5  -7   0 1427.56   71.89
  -5   7   0 1343.57   75.09
  -5   7   0 1416.86   72.79
  -5   7   0 1449.26   73.99
   4  -7   0 1590.74   76.79
  -4   7   0 1486.65   80.69
  -4   7   0 1590.44   78.29
  -4   7   0 1457.75   79.29
   3  -7   0  288.67   17.00
  -3   7   0  297.17   21.80
  -3   7   0  300.97   19.30
   2  -7   0    5.20    2.40
  -2   7   0    9.30    5.50
  -2   7   0    1.60    5.30
  -2   7   0    1.70    2.70
  -2   7   0   10.30    4.80
  -1   7   0  307.17   21.60
  -1   7   0  270.17   20.00
  -1   7   0  294.97   21.60
   0   7   0 1183.48   58.69
   0   7   0  914.71   56.49
   1   7   0  453.85   30.30
   1   7   0  457.05   29.60
   2   7   0    5.20    6.50
   2   7   0   -1.60    4.90
   3   7   0  267.67   21.40
   3   7   0  265.87   23.60
   4   7   0  375.36   29.70
   4   7   0  360.96   27.20
   5   7   0  446.46   35.30
   5   7   0  493.35   33.30
  -6  -7   0   50.39   12.10
  -6  -7   0   41.90   13.10
   6   7   0   58.79   15.40
   6   7   0   57.69   13.80
  -7  -7   0    1.00   10.40
  -7  -7   0   -6.70    7.60
   7   7   0   16.10   12.50
   7   7   0   -3.10    7.90
  -8  -7   0   22.60   11.80
  -8  -7   0   32.40   14.50
   8   7   0   31.50   14.30
   8   7   0   33.00   12.50
  13  -8   0   69.39   17.70
 -13   8   0   59.09   15.40
  12  -8   0  199.28   25.20
 -12   8   0  174.58   22.80
 -12   8   0  197.68   22.10
  11  -8   0  215.18   24.60
 -11   8   0  228.08   22.20
 -11   8   0  269.57   25.00
  10  -8   0  113.89   16.80
 -10   8   0  128.29   16.00
 -10   8   0  128.19   17.70
   9  -8   0   15.60    8.00
  -9   8   0   14.10    6.70
  -9   8   0   26.50    8.90
   8  -8   0    2.90    5.10
  -8   8   0    4.70    4.60
  -8   8   0    4.40    5.40
  -8   8   0    2.90    5.30
   7  -8   0  168.98   15.50
  -7   8   0  173.48   15.50
  -7   8   0  179.28   16.00
  -7   8   0  174.38   17.30
   6  -8   0  304.97   20.50
  -6   8   0  302.47   20.80
  -6   8   0  311.37   22.10
  -6   8   0  292.77   23.30
   5  -8   0  220.08   15.60
  -5   8   0  221.98   16.50
  -5   8   0  229.48   18.10
  -5   8   0  230.98   19.40
   4  -8   0   47.40    6.70
  -4   8   0   37.10    7.20
  -4   8   0   55.69   10.20
  -4   8   0   53.29    9.90
  -3   8   0  157.18   14.30
  -3   8   0  185.88   16.70
  -2   8   0  522.45   31.80
  -2   8   0  510.75   33.50
  -2   8   0  557.54   34.00
  -1   8   0  150.58   14.40
  -1   8   0  120.39   14.60
  -1   8   0   96.09   13.40
   0   8   0  334.67   24.60
   0   8   0  267.17   22.30
   1   8   0   16.10    7.40
   1   8   0   14.90    7.70
   2   8   0   92.69   15.70
   2   8   0   68.09   12.50
   3   8   0  389.56   30.60
   3   8   0  368.66   27.70
   4   8   0  218.08   23.00
   4   8   0  246.08   22.30
   5   8   0    2.50    7.20
   5   8   0  -16.70    7.60
  -6  -8   0   32.00   12.60
  -6  -8   0   51.19   13.10
   6   8   0   48.50   12.70
   6   8   0   55.69   17.30
  -7  -8   0   80.89   19.00
  -7  -8   0  121.89   19.20
   7   8   0   92.09   17.80
   7   8   0   68.09   18.70
  13  -9   0  144.29   23.30
  12  -9   0  104.39   18.30
 -12   9   0   69.29   15.70
  11  -9   0   16.00    9.50
 -11   9   0    6.10    8.30
 -11   9   0    0.50    7.60
  10  -9   0   -1.20    6.20
 -10   9   0    6.10    6.80
 -10   9   0    0.10    7.00
   9  -9   0   47.60   10.60
  -9   9   0   31.70   10.10
  -9   9   0   39.50    9.30
   8  -9   0   49.80    9.60
  -8   9   0   64.39   13.50
  -8   9   0   52.99    9.70
   7  -9   0  289.27   21.90
  -7   9   0  319.67   25.80
  -7   9   0  348.27   23.40
  -7   9   0  338.37   24.50
   6  -9   0   33.50    7.00
  -6   9   0   27.80    6.80
  -6   9   0   40.60    9.60
  -6   9   0   58.49   10.70
  -5   9   0   58.39   11.10
  -5   9   0   65.79    9.60
  -5   9   0   66.99   11.40
  -4   9   0  280.97   23.50
  -4   9   0  305.37   21.00
  -3   9   0  412.56   28.90
  -3   9   0  381.66   25.90
  -2   9   0  145.59   16.60
  -2   9   0  125.99   14.20
  -2   9   0  156.98   16.70
  -1   9   0    9.50    6.00
  -1   9   0    9.70    6.90
  -1   9   0   -4.80    6.30
   0   9   0   30.90   10.00
   0   9   0   72.39   12.50
   1   9   0   60.89   12.00
   1   9   0   51.79   12.60
   2   9   0  158.68   18.90
   2   9   0  157.28   17.90
   3   9   0   29.90    9.70
   3   9   0   12.30   10.10
   4   9   0   15.00    9.20
   4   9   0   -5.20    9.40
   5   9   0   28.90   13.10
   5   9   0   42.50   12.40
  -6  -9   0  135.49   20.70
  -6  -9   0  133.69   22.20
   6   9   0  109.19   21.60
   6   9   0  133.99   21.40
  12 -10   0  -10.60    7.60
 -12  10   0   -5.10    7.90
  11 -10   0   34.20   11.10
 -11  10   0   48.80   13.80
  10 -10   0   94.39   14.80
 -10  10   0  114.19   18.60
   9 -10   0  216.58   19.10
  -9  10   0  156.58   22.00
  -9  10   0  217.48   22.50
   8 -10   0   70.99   11.70
  -8  10   0   77.19   11.90
  -8  10   0   51.39   12.40
  -7  10   0   12.40    5.90
  -7  10   0    2.80    6.10
  -6  10   0   54.69   12.30
  -6  10   0   73.19   12.50
  -6  10   0   54.99    9.80
  -5  10   0   77.49   11.20
  -5  10   0  101.99   15.20
  -5  10   0   69.09   13.20
  -4  10   0  303.77   24.90
  -4  10   0  298.57   21.90
  -3  10   0  136.79   15.80
  -3  10   0  163.18   18.20
  -3  10   0  150.08   17.70
  -2  10   0   12.80    7.10
  -2  10   0  -11.20    6.10
  -2  10   0   -6.80    5.70
  -1  10   0   35.20   10.90
  -1  10   0   38.50   11.00
   0  10   0   42.90   11.80
   0  10   0   68.59   13.40
   1  10   0   56.59   12.20
   1  10   0   35.30   11.70
   2  10   0   65.29   13.80
   2  10   0   44.40   12.60
   3  10   0    2.90    9.80
   3  10   0    5.70    8.10
   4  10   0   36.00   12.30
   4  10   0   67.49   17.00
   5  10   0   59.49   16.20
   5  10   0   48.90   12.90
  12 -11   0   38.70   13.20
 -12  11   0   51.69   13.80
 -11  11   0  128.29   21.00
 -10  11   0  107.79   19.00
  -9  11   0   46.10   12.00
  -8  11   0   17.10    8.90
  -7  11   0   28.00   10.30
  -6  11   0  334.37   25.20
  -6  11   0  400.56   30.40
  -5  11   0  852.61   50.59
  -5  11   0  913.51   54.09
  -5  11   0  893.21   54.89
  -3  11   0   70.89   13.80
  -3  11   0   66.49   12.00
  -3  11   0   47.60   12.70
  -2  11   0  235.68   21.60
  -2  11   0  231.38   22.60
  -2  11   0  245.08   23.00
  -1  11   0   99.79   16.80
  -1  11   0   81.09   15.20
   0  11   0    9.90    9.20
   0  11   0    0.10    7.70
   1  11   0   -3.20    7.90
   1  11   0  -13.70    7.30
   2  11   0   57.99   14.80
   2  11   0   45.00   12.60
   3  11   0   27.30   12.90
   3  11   0   66.89   14.50
   4  11   0  162.28   22.20
   4  11   0  161.18   24.00
 -11  12   0  102.09   19.90
 -10  12   0   -0.10    7.80
  -9  12   0   43.80   11.70
  -8  12   0    9.30    8.60
  -7  12   0   62.49   14.40
  -6  12   0   57.59   14.40
  -5  12   0   60.99   14.40
  -4  12   0  276.97   26.80
  -4  12   0  256.07   23.50
  -3  12   0  433.76   33.10
  -3  12   0  332.87   29.60
  -3  12   0  407.76   30.00
  -2  12   0  144.79   20.30
  -2  12   0  123.69   19.00
  -1  12   0    7.90    9.80
  -1  12   0   18.90   10.40
   0  12   0   31.30   11.80
   0  12   0   39.80   12.20
   1  12   0   30.90   11.60
   1  12   0   47.00   14.00
   2  12   0   75.29   17.50
   2  12   0   99.49   17.40
   3  12   0   67.69   15.30
   3  12   0   74.89   18.10
 -11  13   0   21.80   12.00
 -10  13   0  106.29   20.20
  -9  13   0   92.39   18.20
  -8  13   0   44.90   14.20
  -7  13   0   60.19   15.30
  -6  13   0   14.40    9.90
  -5  13   0  151.28   22.20
  -4  13   0  156.78   22.10
  -3  13   0  242.58   26.50
  -3  13   0  250.97   25.60
  -2  13   0   59.29   15.50
  -2  13   0   45.00   13.20
  -1  13   0   -0.30   10.40
  -1  13   0   19.80   11.30
   0  13   0   61.39   15.30
   0  13   0   75.99   16.40
   1  13   0   20.00   11.10
   1  13   0    8.90   11.60
  -9  14   0   27.40   12.60
  -8  14   0   33.00   13.00
  -7  14   0   36.30   13.00
  -6  14   0   37.50   14.30
  -5  14   0  108.59   20.40
  -4  14   0   48.70   15.60
  -3  14   0    4.10   10.90
  -2  14   0   77.69   17.10
  -2  14   0  106.19   20.80
  -1  14   0  168.38   24.40
  -1  14   0  184.78   24.00
  -7  15   0  108.29   22.60
  -6  15   0  111.39   21.80
  -5  15   0   23.80   13.90
  -4  15   0    8.60   13.70
  -3  15   0   72.19   18.60
  -3  15  -1   25.90   15.30
  -4  15  -1   45.50   15.60
  -5  15  -1   76.19   18.20
  -6  15  -1  -20.80    9.60
  -7  15  -1  -10.90    9.40
   0  14  -1    6.60   10.70
  -1  14  -1   28.10   14.50
  -1  14  -1    9.00   11.10
  -2  14  -1   21.50   13.30
  -2  14  -1   40.10   14.70
  -3  14  -1  118.69   20.80
  -3  14  -1  132.19   21.70
  -4  14  -1   40.50   14.50
  -5  14  -1   25.40   12.90
  -6  14  -1   63.79   17.60
  -7  14  -1  286.97   30.10
  -8  14  -1  267.67   29.70
  -9  14  -1   27.70   12.50
   1  13  -1   10.20   10.50
   1  13  -1    9.50   11.80
   0  13  -1  180.88   24.70
   0  13  -1  183.38   23.90
  -1  13  -1  320.57   30.50
  -2  13  -1  132.89   21.70
  -2  13  -1  128.59   21.20
  -3  13  -1   39.20   14.50
  -3  13  -1   74.59   16.10
  -4  13  -1   23.70   11.30
  -4  13  -1    6.00   10.80
  -5  13  -1   38.40   13.30
  -6  13  -1  135.49   20.10
  -7  13  -1  193.88   24.50
  -8  13  -1   -8.50    7.50
  -9  13  -1  101.79   19.00
 -10  13  -1  183.28   24.90
   3  12  -1    7.10   10.00
   3  12  -1    0.80   12.00
   2  12  -1    3.00    8.20
   2  12  -1   -9.40    9.90
   1  12  -1   51.09   13.40
   1  12  -1   52.49   14.80
   0  12  -1  102.09   17.90
   0  12  -1  118.99   20.40
  -1  12  -1   30.00   11.20
  -1  12  -1   27.80   12.30
  -2  12  -1    2.00    9.10
  -2  12  -1   18.90    9.00
  -3  12  -1  205.28   23.30
  -3  12  -1  236.18   24.50
  -4  12  -1  344.97   29.00
  -4  12  -1  286.67   28.20
  -5  12  -1  178.28   21.50
  -6  12  -1   94.99   17.60
  -7  12  -1    5.60    7.60
  -8  12  -1   68.99   15.60
  -9  12  -1  308.47   29.40
 -10  12  -1   77.89   16.20
 -11  12  -1    2.90    9.70
   4  11  -1    3.00    8.80
   4  11  -1  -11.80   10.10
   3  11  -1   58.29   14.10
   3  11  -1   84.99   19.00
   2  11  -1  133.29   18.50
   2  11  -1  132.29   21.40
   1  11  -1  176.38   22.20
   1  11  -1  153.38   19.80
   0  11  -1   79.59   14.90
   0  11  -1   76.29   14.80
  -1  11  -1   -6.30    7.10
  -1  11  -1   12.50    9.80
  -2  11  -1  190.28   21.00
  -2  11  -1  218.78   22.70
  -2  11  -1  212.68   19.70
  -3  11  -1  215.08   20.30
  -3  11  -1  242.38   23.40
  -3  11  -1  267.97   24.70
  -4  11  -1  191.98   20.60
  -4  11  -1  162.68   20.40
  -5  11  -1  150.68   18.70
  -6  11  -1    2.00    6.00
  -7  11  -1  187.08   20.70
  -8  11  -1  293.07   26.70
  -9  11  -1   57.99   14.60
 -10  11  -1   31.40   11.30
  10 -11   1   48.80   14.50
 -11  11  -1  178.48   23.20
  11 -11   1  106.79   18.30
 -12  11  -1  138.39   22.10
  12 -11   1  125.49   20.70
   5  10  -1   12.10    9.90
   5  10  -1  -13.10   10.00
  -5 -10   1   -2.00    8.70
   4  10  -1   29.80   13.40
   4  10  -1   41.60   12.60
   3  10  -1  123.39   20.70
   3  10  -1  133.49   17.50
   2  10  -1  116.39   16.50
   2  10  -1  123.79   20.10
   1  10  -1   45.20   12.00
   1  10  -1   68.89   13.60
   0  10  -1  107.49   17.90
   0  10  -1   99.39   15.40
  -1  10  -1  129.89   16.60
  -1  10  -1  124.19   17.50
  -2  10  -1   11.70    7.60
  -2  10  -1    1.00    5.60
  -2  10  -1   -3.60    7.90
  -3  10  -1   83.79   14.70
  -3  10  -1   36.70    9.10
  -3  10  -1   49.20   10.90
  -4  10  -1  193.18   19.50
  -4  10  -1  208.28   21.60
  -4  10  -1  144.79   15.40
  -5  10  -1  271.57   24.10
  -5  10  -1  298.37   20.80
  -6  10  -1  427.16   29.50
  -6  10  -1  303.37   28.20
  -7  10  -1  623.14   42.10
  -7  10  -1  623.54   40.60
   7 -10   1  679.43   43.40
  -8  10  -1  152.18   18.10
   8 -10   1  127.99   15.00
  -9  10  -1   -5.00    6.30
   9 -10   1    2.80    6.40
 -10  10  -1  151.78   20.00
  10 -10   1   85.89   14.90
 -11  10  -1  189.48   22.80
  11 -10   1  109.29   18.40
 -12  10  -1   27.10   12.70
  12 -10   1   33.40   13.10
   6   9  -1    5.10   12.10
   6   9  -1    4.60    9.10
  -6  -9   1   14.00   10.80
  -6  -9   1   34.50   11.60
   5   9  -1   83.19   17.20
   5   9  -1   51.99   12.90
  -5  -9   1  102.39   17.70
   4   9  -1   34.70   12.70
   4   9  -1   37.70   11.30
   3   9  -1    2.60    9.20
   3   9  -1    2.80    7.10
   2   9  -1   25.50    8.60
   2   9  -1    9.10    8.90
   1   9  -1  118.19   16.30
   1   9  -1   88.59   14.40
   0   9  -1 1295.97   73.99
   0   9  -1 1365.26   73.29
  -1   9  -1  633.84   43.50
  -1   9  -1  843.92   46.20
  -2   9  -1  193.98   19.90
  -2   9  -1  163.08   17.60
  -2   9  -1  202.68   16.60
  -3   9  -1   21.10    6.40
  -3   9  -1   15.60    8.50
  -3   9  -1   20.80    7.60
  -4   9  -1  191.48   18.60
  -4   9  -1  216.78   16.30
  -5   9  -1  186.78   18.50
  -5   9  -1  214.38   16.00
   5  -9   1  206.08   15.30
  -6   9  -1  102.19   14.40
  -6   9  -1  124.09   12.10
   6  -9   1  137.99   12.70
  -7   9  -1   15.00    5.60
  -7   9  -1   21.00    7.90
  -7   9  -1   20.20    7.90
   7  -9   1   20.60    6.90
  -8   9  -1   76.49   11.50
  -8   9  -1   67.99   13.30
  -8   9  -1   89.19   13.50
   8  -9   1   87.59   13.40
  -9   9  -1  298.77   26.10
   9  -9   1  264.17   23.30
 -10   9  -1  226.08   23.60
  10  -9   1  192.68   20.80
 -11   9  -1  113.99   18.80
  11  -9   1  127.99   18.60
 -12   9  -1    2.50    8.60
  12  -9   1   -7.00    7.90
   7   8  -1   83.89   16.10
   7   8  -1  129.19   22.60
  -7  -8   1  107.29   17.30
  -7  -8   1   98.39   20.10
   6   8  -1  225.68   26.90
   6   8  -1  253.87   25.10
  -6  -8   1  259.17   24.70
  -6  -8   1  323.47   28.90
   5   8  -1  115.39   19.30
   5   8  -1   97.99   15.60
  -5  -8   1  117.99   17.90
   4   8  -1   12.10   10.60
   4   8  -1   24.20    8.40
   3   8  -1    4.00    7.70
   3   8  -1    0.70    5.70
   2   8  -1   56.69   11.90
   2   8  -1   75.29   12.10
   1   8  -1  743.23   43.20
   1   8  -1  705.03   44.50
   0   8  -1  372.46   27.80
   0   8  -1  388.66   26.90
  -1   8  -1    9.50    5.10
  -1   8  -1   -3.50    6.80
  -1   8  -1    1.60    4.90
  -1   8  -1    4.30    7.10
  -2   8  -1  459.25   26.70
  -2   8  -1  525.05   29.30
  -2   8  -1  475.15   32.30
  -2   8  -1  461.25   31.00
  -3   8  -1  597.24   36.20
  -3   8  -1  523.25   35.20
  -3   8  -1  611.14   32.90
   3  -8   1  540.85   30.70
  -4   8  -1  790.72   49.20
  -4   8  -1  897.31   46.40
   4  -8   1  882.61   45.60
  -5   8  -1   46.70    7.80
  -5   8  -1   44.10    9.70
   5  -8   1   55.69    8.20
  -6   8  -1   17.10    5.30
  -6   8  -1   20.80    6.80
   6  -8   1   16.10    5.70
  -7   8  -1   28.70    8.50
  -7   8  -1   33.30    6.90
   7  -8   1   19.00    7.30
  -8   8  -1  384.46   28.00
  -8   8  -1  339.07   24.20
   8  -8   1  342.27   25.20
  -9   8  -1  244.98   22.50
  -9   8  -1  229.58   19.20
   9  -8   1  192.48   19.90
 -10   8  -1   81.79   12.90
 -10   8  -1   64.19   14.20
  10  -8   1   75.09   14.60
 -11   8  -1   66.69   14.30
  11  -8   1   73.29   15.60
 -12   8  -1  134.79   21.00
  12  -8   1  166.38   23.40
   8   7  -1   78.79   19.60
   8   7  -1   89.49   18.00
  -8  -7   1   38.50   13.30
  -8  -7   1   87.09   18.10
   7   7  -1   93.19   16.10
   7   7  -1   86.09   19.50
  -7  -7   1   96.79   16.40
  -7  -7   1  130.39   20.30
   6   7  -1    6.20    7.90
   6   7  -1   22.10   12.40
  -6  -7   1   41.50   11.80
  -6  -7   1   13.00    8.70
   5   7  -1   25.00   11.50
   5   7  -1   29.00    8.80
  -5  -7   1   28.20   10.20
   4   7  -1   37.90   11.70
   4   7  -1   34.90    9.00
   3   7  -1  279.47   24.50
   3   7  -1  319.87   22.50
   2   7  -1  674.33   37.50
   2   7  -1  683.43   40.30
   2   7  -1  683.23   42.00
   1   7  -1  105.89    9.60
   1   7  -1  136.69   15.60
   1   7  -1  110.89   13.30
   0   7  -1    4.80    6.60
   0   7  -1    6.80    3.60
   0   7  -1   15.80    6.30
  -1   7  -1  757.42   41.70
  -1   7  -1  733.63   39.20
  -1   7  -1  862.31   45.40
  -1   7  -1  686.43   42.80
  -2   7  -1 1477.75   69.59
  -2   7  -1 1405.96   72.59
  -2   7  -1 1387.16   71.99
  -2   7  -1 1267.77   67.89
   2  -7   1 1259.67   67.19
  -3   7  -1  397.46   27.30
  -3   7  -1  462.55   25.00
  -3   7  -1  432.76   27.80
   3  -7   1  400.36   23.70
  -4   7  -1   38.40    8.50
  -4   7  -1   42.90    7.20
   4  -7   1   48.10    7.30
  -5   7  -1   18.90    5.10
  -5   7  -1   16.70    6.60
   5  -7   1    7.20    4.40
  -6   7  -1  505.15   34.20
  -6   7  -1  546.15   31.80
   6  -7   1  587.24   33.20
  -7   7  -1  375.66   26.70
  -7   7  -1  389.46   24.50
   7  -7   1  346.17   25.00
  -8   7  -1  484.35   33.30
  -8   7  -1  480.65   30.70
   8  -7   1  509.25   33.20
  -9   7  -1   -1.70    4.40
  -9   7  -1    1.40    6.10
   9  -7   1    2.40    5.90
 -10   7  -1    2.60    5.90
 -10   7  -1    7.70    7.50
  10  -7   1   -2.50    6.80
 -11   7  -1  175.18   21.40
 -11   7  -1  196.28   20.50
  11  -7   1  200.08   23.70
 -12   7  -1  337.67   31.30
 -12   7  -1  376.26   31.40
  12  -7   1  340.57   32.90
  13  -7   1   44.10   16.60
   9   6  -1   25.90   14.90
  -9  -6   1   30.60   12.20
  -9  -6   1   43.50   13.20
   8   6  -1  104.29   18.10
   8   6  -1   93.89   19.40
  -8  -6   1  113.49   19.40
  -8  -6   1   83.59   15.20
   7   6  -1    5.20   10.10
   7   6  -1    4.70    7.30
  -7  -6   1    9.80    8.00
  -7  -6   1    1.30    7.70
   6   6  -1  127.29   19.00
   6   6  -1  128.49   16.10
  -6  -6   1  140.99   15.90
  -6  -6   1  122.09   17.10
   5   6  -1  187.38   17.30
   5   6  -1  188.68   17.60
   5   6  -1  168.38   20.10
  -5  -6   1  190.78   19.20
   4   6  -1  364.36   24.50
   4   6  -1  300.57   25.70
   4   6  -1  340.47   23.50
   3   6  -1  386.96   23.80
   3   6  -1  392.06   27.60
   3   6  -1  325.27   23.90
   2   6  -1  384.26   22.80
   2   6  -1  374.56   26.80
   2   6  -1  379.56   25.10
   1   6  -1   -0.80    4.50
   1   6  -1    9.20    7.20
   1   6  -1   10.60    4.10
   0   6  -1  197.88   15.70
   0   6  -1  235.88   18.60
   0   6  -1  181.38   12.60
  -1   6  -1  769.62   39.20
  -1   6  -1  738.33   41.90
  -1   6  -1  711.43   40.40
  -1   6  -1  664.73   37.30
  -2   6  -1  936.61   53.39
  -2   6  -1 1083.19   51.69
  -2   6  -1  860.81   53.29
   2  -6   1 1062.19   50.39
  -3   6  -1   84.99   10.90
  -3   6  -1  103.39    8.90
   3  -6   1  100.79    8.70
  -4   6  -1  802.52   41.40
  -4   6  -1  733.73   43.70
   4  -6   1  797.02   41.70
  -5   6  -1 1073.29   60.29
  -5   6  -1 1108.39   57.69
   5  -6   1 1159.68   58.59
  -6   6  -1  908.41   50.89
  -6   6  -1  898.61   48.40
   6  -6   1  890.21   49.70
  -7   6  -1  348.87   22.60
  -7   6  -1  301.47   23.70
   7  -6   1  333.97   24.20
  -8   6  -1   76.89   12.50
  -8   6  -1   92.19   12.00
   8  -6   1  110.59   14.60
  -9   6  -1    8.80    5.70
  -9   6  -1    4.60    5.30
  -9   6  -1    1.20    5.60
   9  -6   1   21.50    7.90
 -10   6  -1  135.79   16.60
 -10   6  -1  104.79   15.40
 -10   6  -1  112.49   16.90
  10  -6   1  131.59   19.30
  10  -6   1  134.19   16.30
 -11   6  -1  112.69   17.30
 -11   6  -1   95.39   16.00
 -11   6  -1   65.29   14.10
  11  -6   1   84.19   17.50
 -12   6  -1   11.20    9.60
 -12   6  -1   23.80   12.20
  12  -6   1   38.70   14.70
  13  -6   1   31.80   15.20
   9   5  -1   72.79   18.40
  -9  -5   1   97.79   18.30
  -9  -5   1  113.69   18.00
   8   5  -1   36.20   12.30
   8   5  -1   34.50   13.00
   8   5  -1   54.39   12.70
  -8  -5   1   30.10   10.70
  -8  -5   1   36.40   11.40
   7   5  -1    5.20    9.80
   7   5  -1   18.00    8.30
  -7  -5   1   17.10    9.40
  -7  -5   1   22.80    8.70
   6   5  -1  181.68   18.40
   6   5  -1  162.58   20.20
  -6  -5   1  187.78   19.90
  -6  -5   1  206.78   18.30
   5   5  -1  226.88   17.80
   5   5  -1  180.68   19.30
  -5  -5   1  203.68   19.50
  -5  -5   1  186.58   17.00
   4   5  -1   -3.50    4.30
   4   5  -1    4.60    6.20
   4   5  -1   -0.40    3.90
   3   5  -1  326.77   21.10
   3   5  -1  304.27   21.20
   3   5  -1  323.57   24.30
   2   5  -1  710.43   40.70
   2   5  -1  641.84   38.10
   2   5  -1  705.13   37.00
   1   5  -1 1392.06   72.89
   1   5  -1 1524.45   75.39
   1   5  -1 1513.95   77.19
   0   5  -1 1256.77   64.79
   0   5  -1 1194.58   60.79
  -1   5  -1 1952.20  101.09
  -1   5  -1 2006.30  102.09
  -1   5  -1 2136.19   99.89
  -1   5  -1 2065.79   99.09
   1  -5   1 1951.30   98.39
  -2   5  -1   63.79    9.00
  -2   5  -1   86.69    7.70
  -2   5  -1   81.49   10.10
   2  -5   1   91.59    7.60
  -3   5  -1  562.14   34.10
  -3   5  -1  577.04   32.00
   3  -5   1  670.83   32.70
  -4   5  -1  722.53   42.60
  -4   5  -1  786.42   40.70
   4  -5   1  806.12   41.50
  -5   5  -1  814.72   46.20
  -5   5  -1  832.12   44.20
   5  -5   1  843.42   45.50
  -6   5  -1   16.20    6.10
  -6   5  -1    8.40    5.20
  -6   5  -1    5.90    4.10
   6  -5   1   12.00    6.00
  -7   5  -1   57.19    9.60
  -7   5  -1   43.50    8.70
  -7   5  -1   49.00    9.70
   7  -5   1   57.29   10.60
   7  -5   1   51.69    8.60
  -8   5  -1  315.67   25.10
  -8   5  -1  367.66   25.50
  -8   5  -1  323.47   24.50
   8  -5   1  342.37   24.30
   8  -5   1  340.17   26.00
  -9   5  -1  409.66   29.40
  -9   5  -1  368.86   29.50
  -9   5  -1  424.56   30.20
   9  -5   1  411.26   28.90
   9  -5   1  391.96   30.70
 -10   5  -1  169.88   20.00
 -10   5  -1  184.48   20.70
 -10   5  -1  217.58   20.70
  10  -5   1  173.48   21.50
  10  -5   1  200.48   20.30
 -11   5  -1   49.90   12.90
 -11   5  -1   25.40   10.60
 -11   5  -1   33.60   12.80
  11  -5   1   11.10   10.90
  11  -5   1   26.30   11.10
 -12   5  -1   80.69   17.00
 -12   5  -1   84.59   18.30
 -12   5  -1   75.59   16.30
  12  -5   1  104.39   20.30
  10   4  -1    2.90   12.30
  10   4  -1   18.80   11.90
 -10  -4   1   23.40   11.90
 -10  -4   1   -1.30    8.20
   9   4  -1    6.80    9.80
   9   4  -1   11.50   11.50
  -9  -4   1    7.10    7.00
  -9  -4   1   15.50    9.60
   8   4  -1  168.58   22.30
   8   4  -1  153.28   20.40
  -8  -4   1  260.17   22.90
  -8  -4   1  217.28   20.40
   7   4  -1  561.04   36.40
   7   4  -1  613.74   38.10
   7   4  -1  509.45   38.70
  -7  -4   1  543.45   35.60
  -7  -4   1  557.94   38.20
   6   4  -1  274.07   22.70
   6   4  -1  254.97   23.60
   6   4  -1  284.37   22.00
  -6  -4   1  294.77   23.60
  -6  -4   1  279.07   21.50
   5   4  -1   49.60    9.10
   5   4  -1   38.80    9.90
  -5  -4   1   51.29   10.00
  -5  -4   1   49.60    9.00
   4   4  -1   19.10    5.90
   4   4  -1   31.00    8.50
  -4  -4   1   13.20    6.30
   3   4  -1  999.60   52.29
   3   4  -1  991.10   52.29
   3   4  -1  966.00   54.39
   2   4  -1  339.27   21.00
   2   4  -1  372.56   21.90
   2   4  -1  353.06   23.90
   1   4  -1   18.70    4.10
   1   4  -1   14.70    6.40
   1   4  -1   15.90    4.80
   0   4  -1   32.00    7.10
   0   4  -1   27.70    5.60
   0   4  -1   22.20    4.40
  -1   4  -1   52.29    9.10
  -1   4  -1   62.29    8.10
  -1   4  -1   70.59    6.70
   1  -4   1   62.89    6.00
  -2   4  -1  690.93   40.60
  -2   4  -1  834.22   39.00
  -2   4  -1  702.43   40.90
   2  -4   1  806.52   39.20
  -3   4  -1  549.54   32.40
  -3   4  -1  599.54   30.70
   3  -4   1  584.84   31.30
  -4   4  -1  107.09   10.60
  -4   4  -1  103.19    9.10
  -4   4  -1  128.59   13.40
   4  -4   1  105.19   10.50
  -5   4  -1    8.20    4.10
  -5   4  -1    8.70    4.10
  -5   4  -1   11.70    5.10
   5  -4   1    1.40    4.30
   5  -4   1   12.10    4.50
  -6   4  -1  473.35   27.50
  -6   4  -1  426.56   27.20
  -6   4  -1  420.36   28.00
   6  -4   1  429.66   27.90
   6  -4   1  414.66   26.30
  -7   4  -1  511.85   31.00
  -7   4  -1  469.05   31.30
  -7   4  -1  518.75   31.40
   7  -4   1  451.75   29.80
   7  -4   1  482.25   31.90
  -8   4  -1  133.39   14.40
  -8   4  -1  114.49   14.30
  -8   4  -1  120.69   14.60
   8  -4   1  128.09   13.70
   8  -4   1   88.39   13.70
  -9   4  -1  272.77   23.50
  -9   4  -1  269.57   23.30
  -9   4  -1  285.47   23.30
   9  -4   1  267.37   22.80
   9  -4   1  254.67   23.80
 -10   4  -1   19.40    8.70
 -10   4  -1    7.40    7.80
  10  -4   1   19.80   10.30
  10  -4   1   10.60    9.30
 -11   4  -1   86.49   16.30
 -11   4  -1   78.39   15.10
 -11   4  -1   44.00   11.80
  11  -4   1   63.09   15.20
  11  -4   1   25.60   11.30
 -12   4  -1   94.19   19.00
 -12   4  -1  117.89   18.80
 -12   4  -1  122.39   19.30
  12  -4   1   75.59   17.90
  12  -4   1  134.69   22.70
  10   3  -1   -8.00   11.00
  10   3  -1   -3.00    9.40
 -10  -3   1   -1.30    7.70
 -10  -3   1   10.50    9.40
   9   3  -1   80.89   16.80
   9   3  -1   98.59   17.10
  -9  -3   1   60.69   14.10
  -9  -3   1  100.19   14.60
   8   3  -1  184.18   21.50
   8   3  -1  190.98   20.30
  -8  -3   1  144.69   17.00
  -8  -3   1  166.78   19.30
   7   3  -1  263.77   25.00
   7   3  -1  339.57   25.40
  -7  -3   1  313.77   22.70
  -7  -3   1  253.17   23.30
   6   3  -1   27.80    9.40
   6   3  -1   33.00    7.90
   6   3  -1   31.30    9.20
  -6  -3   1   19.60    6.60
  -6  -3   1   21.70    7.40
   5   3  -1  205.98   17.70
   5   3  -1  230.48   17.20
   5   3  -1  237.98   19.50
  -5  -3   1  210.78   16.60
  -5  -3   1  200.28   17.60
   4   3  -1  733.63   42.90
   4   3  -1  847.82   46.00
   4   3  -1  797.92   45.10
  -4  -3   1  815.12   44.80
  -4  -3   1  794.92   43.30
   3   3  -1  645.04   36.90
   3   3  -1  625.14   34.80
   2   3  -1  220.28   16.10
   2   3  -1  176.58   13.50
   2   3  -1  194.08   13.40
   1   3  -1  315.97   20.50
   1   3  -1  334.17   18.90
   1   3  -1  298.87   18.10
   0   3  -1    6.70    3.60
   0   3  -1    3.50    3.20
   0   3  -1    9.00    5.30
  -1   3  -1 2293.37  124.09
  -1   3  -1 2510.15  123.79
  -1   3  -1 2648.14  122.39
   1  -3   1 2689.73  122.69
  -2   3  -1  195.68   13.30
  -2   3  -1  181.28   13.20
  -2   3  -1  192.78   11.50
   2  -3   1  203.88   12.40
  -3   3  -1  273.27   17.10
  -3   3  -1  274.17   17.40
  -3   3  -1  275.97   16.10
   3  -3   1  268.07   17.00
  -4   3  -1   75.19    8.80
  -4   3  -1   76.59    8.60
  -4   3  -1   82.29    8.30
   4  -3   1   76.99    8.10
   4  -3   1   81.39    9.70
  -5   3  -1  557.74   33.60
  -5   3  -1  619.64   33.60
  -5   3  -1  625.04   34.70
   5  -3   1  567.44   33.00
   5  -3   1  596.04   34.70
  -6   3  -1  300.47   21.20
  -6   3  -1  318.77   22.20
   6  -3   1  289.97   22.40
   6  -3   1  331.67   21.20
  -7   3  -1   48.60    9.80
  -7   3  -1   67.49   10.30
   7  -3   1   61.49   10.20
   7  -3   1   55.19   10.30
  -8   3  -1   31.80    9.00
  -8   3  -1   21.30    7.80
   8  -3   1   41.30    9.50
   8  -3   1   22.50    8.20
  -9   3  -1   18.70    8.40
  -9   3  -1   14.90    8.00
   9  -3   1   14.90    8.40
   9  -3   1   20.70    9.00
 -10   3  -1   66.39   13.40
 -10   3  -1   80.49   14.80
  10  -3   1   84.39   15.40
  10  -3   1   74.09   15.30
 -11   3  -1  185.48   21.80
 -11   3  -1  221.08   23.20
  11  -3   1  214.88   25.10
  11  -3   1  209.28   25.50
 -12   3  -1   76.79   16.00
 -12   3  -1   72.99   16.70
  12  -3   1  116.69   21.10
  12  -3   1   63.29   18.20
  11   2  -1   24.70   13.70
  11   2  -1   11.00   13.80
 -11  -2   1    4.00    7.70
 -11  -2   1    9.60   10.40
  10   2  -1   25.00   11.10
  10   2  -1   22.20   14.10
 -10  -2   1   16.30    9.30
 -10  -2   1   26.90    9.20
   9   2  -1   54.79   15.20
   9   2  -1   86.39   15.10
  -9  -2   1   71.59   12.60
  -9  -2   1   90.09   15.50
   8   2  -1  139.39   18.30
   8   2  -1  131.99   18.90
  -8  -2   1  156.48   16.20
  -8  -2   1  154.28   17.80
   7   2  -1   -2.20    6.00
   7   2  -1    2.80    6.50
  -7  -2   1    8.30    5.90
  -7  -2   1   16.80    6.20
   6   2  -1  276.27   22.20
   6   2  -1  254.77   22.40
  -6  -2   1  311.47   20.90
  -6  -2   1  297.17   21.80
   5   2  -1 1300.07   69.99
   5   2  -1 1355.26   69.79
   5   2  -1 1262.67   67.99
  -5  -2   1 1313.87   69.39
  -5  -2   1 1300.17   67.89
   4   2  -1 1616.54   82.49
   4   2  -1 1620.44   83.69
   4   2  -1 1669.83   83.99
  -4  -2   1 1690.53   83.89
  -4  -2   1 1556.84   82.09
   3   2  -1    6.70    4.30
   3   2  -1    3.20    4.70
   3   2  -1    5.40    3.50
  -3  -2   1    6.50    4.50
   2   2  -1    6.30    3.30
   2   2  -1   -5.00    4.00
   1   2  -1 1476.35   76.69
   1   2  -1 1599.34   75.39
   0   2  -1  795.42   40.80
   0   2  -1  816.72   41.90
   0   2  -1  833.42   40.80
  -1   2  -1  953.80   44.20
  -1   2  -1  917.21   46.00
  -1   2  -1  876.91   45.50
   1  -2   1  887.61   45.00
  -2   2  -1  576.54   28.10
  -2   2  -1  482.75   26.80
  -2   2  -1  472.45   27.90
   2  -2   1  589.94   27.70
   2  -2   1  506.85   27.70
  -3   2  -1  737.13   38.40
  -3   2  -1  720.73   37.80
  -3   2  -1  696.13   38.50
   3  -2   1  689.33   38.50
   3  -2   1  795.92   38.10
  -4   2  -1  977.80   53.39
  -4   2  -1 1036.50   53.09
   4  -2   1 1056.59   52.79
   4  -2   1 1002.80   53.79
  -5   2  -1 1613.74   81.59
  -5   2  -1 1569.54   81.89
   5  -2   1 1573.44   81.09
   5  -2   1 1629.64   82.79
  -6   2  -1    2.60    4.60
  -6   2  -1    6.00    5.00
   6  -2   1   -1.60    4.20
   6  -2   1    2.40    5.70
  -7   2  -1   11.70    6.10
  -7   2  -1   15.50    6.50
   7  -2   1    8.60    6.70
   7  -2   1   13.40    6.80
  -8   2  -1   17.50    7.10
  -8   2  -1   23.30    8.30
   8  -2   1   29.00   10.00
   8  -2   1   22.20    8.30
  -9   2  -1   95.19   14.80
  -9   2  -1  130.59   16.00
   9  -2   1  135.59   18.10
   9  -2   1  119.99   17.80
 -10   2  -1  121.09   16.70
 -10   2  -1   69.79   13.50
  10  -2   1   87.09   16.60
  10  -2   1  107.79   18.60
 -11   2  -1   27.50   10.30
 -11   2  -1   23.60   10.90
  11  -2   1   33.60   13.60
  11  -2   1   12.70   11.10
 -12   2  -1   -4.30    8.40
 -12   2  -1   -4.70    8.20
  12  -2   1    6.40   13.70
  12  -2   1   -9.20   10.80
  11   1  -1  123.69   21.40
  11   1  -1  126.39   23.10
 -11  -1   1  136.69   21.30
 -11  -1   1  151.58   19.30
  10   1  -1  244.98   26.10
  10   1  -1  193.18   22.80
 -10  -1   1  217.68   23.20
 -10  -1   1  188.38   19.80
   9   1  -1  -14.80    7.40
   9   1  -1    4.90    8.70
  -9  -1   1   -2.40    5.20
  -9  -1   1    3.70    6.80
   8   1  -1    1.20    6.90
   8   1  -1    0.50    7.50
  -8  -1   1    5.30    5.90
  -8  -1   1    1.50    5.40
   7   1  -1  208.88   18.90
   7   1  -1  154.08   18.30
  -7  -1   1  173.78   17.10
  -7  -1   1  205.58   16.60
   6   1  -1 1099.69   63.19
   6   1  -1 1212.28   64.39
  -6  -1   1 1169.68   61.89
  -6  -1   1 1175.68   63.29
   5   1  -1 1099.29   59.89
   5   1  -1 1099.89   60.09
  -5  -1   1 1139.09   59.69
  -5  -1   1 1111.19   58.39
   4   1  -1   50.49    7.60
   4   1  -1   54.99    9.00
   4   1  -1   42.20    8.10
  -4  -1   1   50.89    7.10
  -4  -1   1   58.89    8.30
   3   1  -1  289.67   17.90
   3   1  -1  313.27   19.50
   3   1  -1  309.27   19.40
  -3  -1   1  305.57   19.00
   2   1  -1 1633.44   75.19
   2   1  -1 1528.65   76.19
   2   1  -1 1524.05   76.19
  -2  -1   1 1451.35   75.79
   1   1  -1 1010.40   45.70
   1   1  -1  846.32   46.70
   0   1  -1 1523.05   70.49
   0   1  -1 1410.36   71.19
   0  -1   1 1448.76   70.59
  -1   1  -1   -2.00    2.20
  -1   1  -1   -1.30    2.00
  -1   1  -1   -1.00    1.20
   1  -1   1   -3.20    1.80
   1  -1   1    0.10    2.00
  -2   1  -1  463.15   25.50
  -2   1  -1  480.45   26.30
   2  -1   1  568.84   26.20
   2  -1   1  449.86   26.00
  -3   1  -1  885.81   46.80
  -3   1  -1  879.81   46.40
   3  -1   1  957.00   46.50
   3  -1   1  879.21   47.10
  -4   1  -1 1150.48   61.19
  -4   1  -1 1159.18   60.99
   4  -1   1 1225.08   61.09
   4  -1   1 1207.98   62.09
  -5   1  -1   41.40    7.60
  -5   1  -1   40.30    7.60
   5  -1   1   37.10    8.10
   5  -1   1   25.80    6.90
  -6   1  -1  222.28   18.60
  -6   1  -1  283.67   19.80
   6  -1   1  278.67   20.90
   6  -1   1  261.47   19.50
  -7   1  -1  462.55   29.60
  -7   1  -1  410.96   28.60
   7  -1   1  462.35   31.20
   7  -1   1  426.46   29.40
  -8   1  -1  210.78   19.30
  -8   1  -1  220.18   19.20
   8  -1   1  191.08   19.90
   8  -1   1  185.18   20.50
  -9   1  -1  122.99   16.20
  -9   1  -1   88.39   14.60
   9  -1   1  117.79   17.70
   9  -1   1  113.59   18.20
 -10   1  -1   10.40    8.70
 -10   1  -1   -1.20    7.10
  10  -1   1   14.50   10.90
  10  -1   1    4.50    9.40
 -11   1  -1    1.50    7.70
 -11   1  -1    7.20    8.50
  11  -1   1    1.60   10.50
  11  -1   1    3.80   11.10
 -12   1  -1   48.30   13.70
 -12   1  -1   60.49   14.50
  12  -1   1   25.00   14.40
  12  -1   1   75.79   19.20
  12   0  -1   70.19   19.40
  12   0  -1   32.90   15.40
 -12   0   1   62.39   15.40
 -12   0   1   62.09   14.30
  11   0  -1    8.20   11.40
  11   0  -1   -5.00    9.60
 -11   0   1   -2.10    6.80
 -11   0   1   13.40    9.60
  10   0  -1    0.00    9.30
  10   0  -1   -4.80    8.00
 -10   0   1    1.60    6.60
 -10   0   1    3.80    7.20
   9   0  -1   77.19   14.90
   9   0  -1   65.89   13.70
  -9   0   1   57.69   11.00
  -9   0   1   58.99   12.70
   8   0  -1  229.98   21.10
   8   0  -1  240.48   22.10
  -8   0   1  224.28   18.60
  -8   0   1  212.48   19.80
   7   0  -1  529.25   33.80
   7   0  -1  542.15   34.60
  -7   0   1  493.25   31.40
  -7   0   1  503.85   33.00
   6   0  -1  182.68   16.60
   6   0  -1  204.68   17.70
  -6   0   1  190.28   15.20
  -6   0   1  185.68   16.00
   5   0  -1   -0.10    4.60
   5   0  -1   -1.70    4.20
  -5   0   1   11.60    4.10
  -5   0   1    2.70    4.10
   4   0  -1  193.58   13.90
   4   0  -1  176.78   14.20
  -4   0   1  167.58   12.40
  -4   0   1  157.38   13.40
   3   0  -1 2993.60  147.29
   3   0  -1 3131.69  146.29
  -3   0   1 2907.41  146.59
   2   0  -1  746.43   39.00
   2   0  -1  760.62   38.40
  -2   0   1  773.42   38.70
   1   0  -1   20.90    3.40
   1   0  -1   22.00    2.70
  -1   0   1   20.20    2.90
  -1   0  -1  199.98   11.90
   1   0   1  214.18   11.90
   1   0   1  202.78   11.70
   1   0   1  199.58   11.90
  -2   0  -1 2693.13  135.69
   2   0   1 2771.52  135.59
   2   0   1 2914.81  135.59
  -3   0  -1 2371.86  121.59
  -3   0  -1 2531.15  121.69
   3   0   1 2485.75  121.89
   3   0   1 2508.65  121.59
  -4   0  -1  517.85   31.00
  -4   0  -1  534.35   31.20
   4   0   1  560.94   31.80
   4   0   1  558.74   31.50
  -5   0  -1  159.58   13.80
  -5   0  -1  144.39   13.60
   5   0   1  162.78   15.00
   5   0   1  154.38   14.40
  -6   0  -1  922.51   49.99
  -6   0  -1  916.91   50.19
   6   0   1  767.72   49.60
   6   0   1  950.30   51.49
  -7   0  -1  385.86   27.30
  -7   0  -1  433.26   27.80
   7   0   1  373.86   28.60
   7   0   1  365.16   28.30
  -8   0  -1   44.90   10.30
  -8   0  -1   61.99   11.00
   8   0   1   50.79   11.80
   8   0   1   48.30   12.30
  -9   0  -1   -3.30    6.30
  -9   0  -1    1.00    6.00
   9   0   1    0.70    7.90
   9   0   1    1.30    8.30
 -10   0  -1   19.00    9.50
 -10   0  -1   10.50    8.30
  10   0   1   33.40   12.40
  10   0   1   37.80   13.20
 -11   0  -1   49.70   14.50
 -11   0  -1   43.20   13.10
  11   0   1   82.99   18.80
  11   0   1   62.19   16.80
  12  -1  -1    4.00   11.50
  12  -1  -1   -6.70   10.50
 -12   1   1   -1.70    8.80
 -12   1   1    3.60    7.40
  11  -1  -1   34.10   13.70
  11  -1  -1   66.09   16.40
 -11   1   1   28.70   10.80
 -11   1   1   31.20   10.00
  10  -1  -1  138.69   20.10
  10  -1  -1  130.09   18.30
 -10   1   1  155.38   16.90
 -10   1   1  134.19   17.50
   9  -1  -1  236.78   22.90
   9  -1  -1  211.58   21.40
  -9   1   1  209.68   20.40
  -9   1   1  222.18   19.50
   8  -1  -1  122.09   15.40
   8  -1  -1   97.09   15.20
  -8   1   1  136.69   14.10
  -8   1   1  139.39   14.80
   7  -1  -1    1.70    5.00
   7  -1  -1   -6.30    4.80
  -7   1   1   -9.40    3.50
  -7   1   1    4.30    4.50
   6  -1  -1    3.80    4.60
   6  -1  -1   11.50    6.10
  -6   1   1    2.50    3.80
  -6   1   1    3.20    4.30
   5  -1  -1 1105.09   59.99
   5  -1  -1 1173.88   58.39
  -5   1   1 1118.79   58.29
  -5   1   1 1069.09   58.79
   4  -1  -1 1558.64   79.99
   4  -1  -1 1609.74   78.39
  -4   1   1 1543.15   79.19
  -4   1   1 1574.64   78.59
   3  -1  -1   21.20    5.60
   3  -1  -1   22.20    4.30
  -3   1   1   12.40    4.50
   2  -1  -1  100.69    6.50
   2  -1  -1   95.79    8.20
  -2   1   1  101.69    7.60
   1  -1  -1 1289.47   61.59
  -1   1   1 1252.47   61.79
   0   1   1  724.83   35.10
   0   1   1  727.53   36.00
   0   1   1  718.93   36.00
   1   1   1 3430.36  158.88
   1   1   1 3158.98  158.78
  -2  -1  -1  858.71   46.90
   2   1   1  962.50   47.40
   2   1   1  927.91   47.30
  -3  -1  -1   73.79    9.00
   3   1   1   85.39    9.40
   3   1   1   75.19    9.90
   3   1   1   78.59    9.00
  -4  -1  -1   41.70    7.60
  -4  -1  -1   64.39    8.70
   4   1   1   57.59    8.90
   4   1   1   59.59    9.70
   4   1   1   67.69    9.60
  -5  -1  -1  272.17   19.30
  -5  -1  -1  250.27   19.20
   5   1   1  238.98   20.00
   5   1   1  279.17   19.90
  -6  -1  -1  251.07   19.10
  -6  -1  -1  229.38   19.10
   6   1   1  230.78   20.10
   6   1   1  216.18   19.50
  -7  -1  -1    1.20    5.00
  -7  -1  -1    9.80    6.20
   7   1   1    9.70    7.50
   7   1   1    5.30    7.50
  -8  -1  -1   33.50    9.70
  -8  -1  -1   11.00    7.50
   8   1   1   22.10   10.50
   8   1   1   33.30   10.30
  -9  -1  -1  124.29   17.30
  -9  -1  -1   84.79   14.70
   9   1   1   94.69   16.80
   9   1   1  138.39   20.60
 -10  -1  -1  112.59   18.70
 -10  -1  -1  121.59   17.40
  10   1   1  109.49   20.20
  10   1   1  124.39   20.20
 -11  -1  -1   76.69   15.40
 -11  -1  -1   80.69   17.10
  11   1   1  102.89   21.10
  11   1   1   72.69   17.10
  12  -2  -1   34.20   14.10
  12  -2  -1   19.70   13.60
 -12   2   1   17.40   11.00
 -12   2   1    7.30    8.30
  11  -2  -1   70.19   16.20
  11  -2  -1  149.29   20.40
 -11   2   1  103.79   17.20
 -11   2   1  152.08   17.90
  10  -2  -1  222.08   22.60
  10  -2  -1  231.48   24.10
 -10   2   1  263.07   23.10
 -10   2   1  213.08   20.80
   9  -2  -1   35.90   11.00
   9  -2  -1   44.50   10.90
  -9   2   1   53.29   11.30
  -9   2   1   47.60   10.30
   8  -2  -1   30.50    8.10
   8  -2  -1   31.90    8.80
  -8   2   1   14.80    6.80
  -8   2   1   25.90    7.40
   7  -2  -1  274.77   20.10
   7  -2  -1  291.17   22.60
  -7   2   1  278.07   21.10
  -7   2   1  293.67   20.80
   6  -2  -1 1129.89   61.89
   6  -2  -1 1183.88   59.59
  -6   2   1 1120.99   60.79
  -6   2   1 1118.99   60.19
   5  -2  -1 2496.75  125.99
   5  -2  -1 2554.04  123.49
  -5   2   1 2523.75  125.09
  -5   2   1 2491.75  124.49
   4  -2  -1   55.09    8.50
   4  -2  -1   50.89    6.20
  -4   2   1   42.30    6.90
  -4   2   1   39.40    6.50
   3  -2  -1   17.40    4.90
   3  -2  -1   29.10    4.50
  -3   2   1   46.30    6.20
  -3   2   1   28.50    5.20
   2  -2  -1  428.86   22.20
  -2   2   1  422.56   22.40
  -2   2   1  405.66   22.30
  -2   2   1  399.46   20.90
   1  -2  -1  782.62   35.90
  -1   2   1  691.93   37.00
  -1   2   1  762.62   37.40
  -1   2   1  697.63   36.30
   0   2   1   31.80    2.90
   0   2   1   37.80    5.20
   0   2   1   37.60    5.70
   1   2   1   50.69    7.70
   1   2   1   46.20    6.30
   1   2   1   38.70    5.20
   2   2   1    6.10    4.70
   2   2   1    0.50    4.10
  -3  -2  -1  340.87   22.00
   3   2   1  371.36   22.70
   3   2   1  361.06   23.30
  -4  -2  -1 1270.37   64.89
   4   2   1 1135.69   64.59
   4   2   1 1207.88   65.49
   4   2   1 1298.57   64.79
  -5  -2  -1  508.15   30.10
  -5  -2  -1  454.05   30.20
   5   2   1  450.65   30.00
   5   2   1  455.95   31.00
   5   2   1  491.35   30.20
  -6  -2  -1   15.90    6.40
  -6  -2  -1    4.70    5.50
   6   2   1   18.70    7.10
   6   2   1   11.10    7.30
  -7  -2  -1   49.70   10.10
  -7  -2  -1   32.30    9.40
   7   2   1   44.20   10.80
   7   2   1   33.30   11.00
  -8  -2  -1  264.47   23.50
  -8  -2  -1  229.38   21.50
   8   2   1  246.88   25.00
   8   2   1  256.77   24.10
  -9  -2  -1  154.58   18.60
  -9  -2  -1  143.09   19.20
   9   2   1  120.79   19.90
   9   2   1  198.08   23.70
 -10  -2  -1   23.30   11.20
 -10  -2  -1   30.00   11.10
  10   2   1   13.20   12.00
  10   2   1   22.90   13.90
  13  -3  -1   50.49   16.90
 -13   3   1   32.90   13.30
 -13   3   1   33.00   12.30
  12  -3  -1  189.78   26.30
 -12   3   1  265.37   24.90
 -12   3   1  239.58   25.60
  11  -3  -1  213.08   25.50
  11  -3  -1  230.98   23.90
 -11   3   1  237.68   22.30
 -11   3   1  188.68   22.60
  10  -3  -1   98.99   15.70
  10  -3  -1   82.29   15.70
 -10   3   1   87.09   15.70
 -10   3   1  124.99   15.50
   9  -3  -1   48.60   11.80
   9  -3  -1   69.39   12.20
  -9   3   1   47.80   11.00
  -9   3   1   56.69   11.10
   8  -3  -1   85.39   12.90
   8  -3  -1   83.59   11.40
  -8   3   1   73.19   11.70
  -8   3   1   64.59   10.90
   7  -3  -1  269.97   19.30
   7  -3  -1  269.97   21.40
  -7   3   1  293.97   20.60
  -7   3   1  280.57   20.70
   6  -3  -1  575.04   32.70
   6  -3  -1  626.44   36.00
  -6   3   1  576.54   34.10
  -6   3   1  587.14   34.60
   5  -3  -1  339.17   19.70
   5  -3  -1  304.47   22.00
  -5   3   1  353.56   21.60
  -5   3   1  355.46   21.70
   4  -3  -1  258.37   15.90
   4  -3  -1  294.37   18.30
  -4   3   1  288.27   16.40
  -4   3   1  280.77   17.80
  -4   3   1  279.97   17.70
   3  -3  -1 1801.62   87.19
  -3   3   1 1763.52   87.29
  -3   3   1 1786.12   87.59
  -3   3   1 1710.83   85.89
   2  -3  -1 2644.84  119.59
  -2   3   1 2459.15  120.99
  -2   3   1 2358.86  120.49
  -2   3   1 2436.06  119.59
  -1   3   1   35.30    5.90
  -1   3   1   30.10    6.30
  -1   3   1   21.90    4.50
   0   3   1  837.62   46.50
   0   3   1  994.40   46.70
   0   3   1  873.81   46.60
   1   3   1  493.65   29.00
   1   3   1  499.65   27.00
   1   3   1  596.34   30.30
   2   3   1  151.58   12.80
   2   3   1  163.88   14.10
   2   3   1  155.58   11.50
   3   3   1  760.02   42.60
   3   3   1  771.52   41.40
   3   3   1  718.53   41.40
  -4  -3  -1   92.79   11.20
   4   3   1  111.19   13.00
   4   3   1  102.09   11.90
  -5  -3  -1   -1.70    4.00
  -5  -3  -1    3.30    4.70
   5   3   1    9.30    5.80
   5   3   1   -3.90    6.00
   5   3   1    1.80    4.90
  -6  -3  -1   20.10    7.70
  -6  -3  -1   20.10    7.10
   6   3   1   19.10    8.80
   6   3   1   25.10    8.20
   6   3   1   15.70    7.30
  -7  -3  -1  153.58   18.40
  -7  -3  -1  174.28   17.90
   7   3   1  206.18   19.70
   7   3   1  190.98   22.00
  -8  -3  -1   66.39   12.70
  -8  -3  -1   98.49   16.40
   8   3   1   43.50   13.00
   8   3   1   94.49   17.80
  -9  -3  -1   -2.40    7.10
  -9  -3  -1    7.40    8.20
   9   3   1    3.30   10.90
   9   3   1    5.00    9.70
 -10  -3  -1   36.30   13.70
 -10  -3  -1   22.80   10.60
  10   3   1   34.20   15.40
  10   3   1   41.80   14.40
  13  -4  -1  216.18   26.60
 -13   4   1  151.68   23.00
 -13   4   1  187.08   22.90
  12  -4  -1  248.98   28.00
 -12   4   1  224.88   23.70
 -12   4   1  297.97   27.40
  11  -4  -1   24.30   11.80
 -11   4   1   13.50    8.90
 -11   4   1   30.00   11.10
  10  -4  -1  294.27   23.20
  10  -4  -1  248.48   25.40
 -10   4   1  254.07   23.10
 -10   4   1  227.48   21.90
   9  -4  -1  200.98   17.40
   9  -4  -1  139.79   18.10
  -9   4   1  183.28   17.80
  -9   4   1  199.68   18.80
   8  -4  -1  399.96   28.90
   8  -4  -1  410.16   26.40
  -8   4   1  422.26   28.30
  -8   4   1  409.76   28.40
   7  -4  -1  235.28   16.20
   7  -4  -1  228.48   18.90
  -7   4   1  202.68   17.60
  -7   4   1  205.98   17.50
   6  -4  -1    4.80    3.50
   6  -4  -1    3.70    4.70
  -6   4   1    4.90    3.60
  -6   4   1    1.30    3.80
  -6   4   1    4.00    4.40
   5  -4  -1  313.57   19.00
   5  -4  -1  240.48   15.50
  -5   4   1  289.37   18.20
  -5   4   1  251.57   17.40
  -5   4   1  231.58   15.70
   4  -4  -1  902.81   45.20
  -4   4   1  826.62   45.60
  -4   4   1  846.12   43.80
  -4   4   1  843.72   45.10
   3  -4  -1  478.15   23.70
  -3   4   1  410.46   25.20
  -3   4   1  382.66   24.00
  -3   4   1  431.26   23.60
   2  -4  -1  343.47   16.30
  -2   4   1  273.97   18.10
  -2   4   1  286.67   18.10
  -2   4   1  293.27   19.30
  -1   4   1  120.29   10.40
  -1   4   1  117.89   10.80
   0   4   1  407.96   25.80
   0   4   1  413.36   25.70
   0   4   1  507.75   26.30
   1   4   1  343.37   21.70
   1   4   1  374.16   22.40
   1   4   1  314.27   18.40
   2   4   1  170.08   11.90
   2   4   1  140.59   13.20
   2   4   1  160.88   14.90
   3   4   1   -0.40    4.30
   3   4   1   -0.30    4.10
   3   4   1    0.30    5.60
   4   4   1  120.89   12.40
   4   4   1   95.19   12.10
   4   4   1   94.29   13.70
  -5  -4  -1   70.29   11.10
   5   4   1   57.09   11.90
   5   4   1   75.99   12.10
  -6  -4  -1  174.08   18.10
  -6  -4  -1  189.68   19.70
   6   4   1  190.58   19.00
   6   4   1  195.58   21.70
  -7  -4  -1   67.29   13.70
  -7  -4  -1   79.89   13.60
   7   4   1   64.79   13.30
   7   4   1   53.29   12.70
   7   4   1   58.29   15.60
  -8  -4  -1   10.20    8.50
  -8  -4  -1   17.80    9.10
   8   4   1    3.00    9.90
   8   4   1    5.10    9.30
  -9  -4  -1   17.00    9.60
  -9  -4  -1   33.40   11.50
   9   4   1   24.90   15.50
   9   4   1   23.90   14.30
  13  -5  -1   64.49   17.40
 -13   5   1   69.29   16.40
 -13   5   1   60.59   14.90
  12  -5  -1   -0.90   10.10
 -12   5   1   10.20    8.80
 -12   5   1   14.30   10.70
  11  -5  -1   69.29   15.70
 -11   5   1   58.99   12.90
 -11   5   1   67.59   14.30
  10  -5  -1  229.48   24.70
 -10   5   1  293.47   23.80
 -10   5   1  279.57   24.20
   9  -5  -1  353.36   24.70
   9  -5  -1  404.96   29.00
  -9   5   1  346.47   26.50
  -9   5   1  333.77   26.10
  -9   5   1  354.26   26.00
   8  -5  -1  185.78   17.90
   8  -5  -1  173.48   14.90
  -8   5   1  165.48   15.30
  -8   5   1  154.18   16.00
  -8   5   1  180.18   16.60
   7  -5  -1   12.10    4.50
   7  -5  -1    2.20    4.90
  -7   5   1    4.20    3.70
  -7   5   1   11.20    5.20
  -7   5   1    7.70    4.40
   6  -5  -1  361.76   23.90
  -6   5   1  335.07   21.50
  -6   5   1  372.26   23.40
  -6   5   1  377.86   24.20
   5  -5  -1  268.87   17.90
  -5   5   1  240.18   17.60
  -5   5   1  281.77   19.10
  -5   5   1  254.97   16.60
   4  -5  -1  656.53   34.60
  -4   5   1  617.54   35.30
  -4   5   1  634.94   36.40
  -4   5   1  652.63   34.60
   3  -5  -1  211.78   11.70
  -3   5   1  173.68   14.50
  -3   5   1  166.78   13.30
  -3   5   1  153.38   12.50
   2  -5  -1   86.49    6.10
  -2   5   1   91.99   10.30
  -2   5   1   91.69   10.00
  -2   5   1   97.19    9.30
  -1   5   1  795.62   42.70
  -1   5   1  793.12   43.50
   0   5   1  238.98   16.90
   0   5   1  209.48   16.10
   0   5   1  197.88   16.20
   1   5   1  394.86   25.20
   1   5   1  418.26   25.60
   1   5   1  373.96   20.90
   2   5   1   28.10    8.00
   2   5   1   19.20    5.90
   2   5   1   23.70    5.10
   3   5   1   49.70    7.90
   3   5   1   34.00    9.20
   3   5   1   47.10    9.10
   4   5   1   44.70   10.70
   4   5   1   65.59   10.90
   4   5   1   65.19   10.20
  -5  -5  -1    8.20    6.80
   5   5   1   -7.50    6.40
   5   5   1    6.30    7.20
   5   5   1  -10.10    4.90
  -6  -5  -1    0.40    7.20
  -6  -5  -1   12.00    8.70
   6   5   1   14.60   10.10
   6   5   1   15.40    8.60
   6   5   1    0.00   11.50
  -7  -5  -1    0.20    8.00
  -7  -5  -1   -2.70    6.70
   7   5   1   -7.20    6.90
   7   5   1    6.80   10.50
  -8  -5  -1  265.07   27.90
  -8  -5  -1  240.58   24.20
   8   5   1  245.58   28.60
  -9  -5  -1  181.38   22.80
  -9  -5  -1  160.18   23.90
   9   5   1  185.58   28.20
  13  -6  -1    5.30   11.40
 -13   6   1  -16.10    7.30
 -13   6   1   -5.90    8.40
  12  -6  -1  111.49   19.60
 -12   6   1  115.19   19.30
 -12   6   1   95.09   16.50
  11  -6  -1  309.57   29.30
 -11   6   1  340.87   28.30
 -11   6   1  346.07   28.00
 -10   6   1   84.59   13.50
   9  -6  -1   21.30    7.60
  -9   6   1    7.10    5.20
  -9   6   1    1.60    4.70
  -9   6   1    3.10    5.50
   8  -6  -1  359.76   26.00
  -8   6   1  314.07   22.60
  -8   6   1  373.46   25.40
  -8   6   1  343.17   24.60
   7  -6  -1  176.68   16.60
  -7   6   1  189.28   16.70
  -7   6   1  191.68   15.90
  -7   6   1  185.68   14.40
   6  -6  -1  786.52   44.00
  -6   6   1  752.22   42.40
  -6   6   1  836.22   44.30
  -6   6   1  784.62   45.10
   5  -6  -1  468.15   26.70
  -5   6   1  451.75   28.60
  -5   6   1  431.66   27.10
  -5   6   1  442.26   26.20
   4  -6  -1   -4.20    2.50
  -4   6   1    1.30    3.50
  -4   6   1    4.80    3.80
  -4   6   1   -0.50    4.30
   3  -6  -1  193.68   11.40
  -3   6   1  180.28   14.00
  -3   6   1  167.48   14.20
  -3   6   1  182.78   15.70
  -2   6   1  498.65   29.70
  -2   6   1  518.85   30.90
  -1   6   1  986.70   53.49
  -1   6   1  907.81   52.29
  -1   6   1 1062.49   53.09
   0   6   1  149.59   14.40
   0   6   1  151.08   14.60
   0   6   1  186.68   15.60
   1   6   1  574.54   30.90
   1   6   1  627.34   36.20
   1   6   1  637.84   36.70
   2   6   1  780.52   45.30
   2   6   1  764.52   40.10
   2   6   1  746.63   43.60
   3   6   1  492.55   33.30
   3   6   1  540.55   29.80
   3   6   1  463.95   31.90
   4   6   1  145.39   18.30
   4   6   1  157.68   16.40
  -5  -6  -1  131.39   15.30
   5   6   1   85.89   16.40
   5   6   1   76.99   13.50
  -6  -6  -1   -7.20    7.00
  -6  -6  -1    5.30    7.80
   6   6   1    2.80    9.40
   6   6   1    2.30    7.80
  -7  -6  -1   81.39   16.10
  -7  -6  -1  109.69   19.60
   7   6   1   76.89   18.50
   7   6   1   66.79   14.90
  -8  -6  -1   25.90   11.70
  -8  -6  -1   27.80   12.70
   8   6   1   39.30   13.20
   8   6   1   15.50   14.50
  13  -7  -1   96.59   20.50
 -13   7   1  108.89   18.60
 -13   7   1  124.79   20.90
  12  -7  -1  203.48   25.20
 -12   7   1  210.48   22.80
 -12   7   1  184.08   21.50
  11  -7  -1   63.89   14.70
 -11   7   1   71.29   13.70
 -11   7   1   54.69   12.60
  10  -7  -1    6.20    7.10
 -10   7   1   -3.80    5.80
 -10   7   1    3.40    5.70
   9  -7  -1  127.99   16.40
  -9   7   1  138.79   15.20
  -9   7   1  140.39   16.30
   8  -7  -1  318.57   25.00
  -8   7   1  344.57   24.70
  -8   7   1  376.96   26.70
  -8   7   1  373.66   24.00
   7  -7  -1  129.69   13.30
  -7   7   1  121.49   14.00
  -7   7   1  119.29   12.00
  -7   7   1  134.49   13.00
   6  -7  -1   56.09    8.80
  -6   7   1   77.29    9.20
  -6   7   1   47.00    9.30
  -6   7   1   69.29    9.80
   5  -7  -1  149.59   11.90
  -5   7   1  144.19   12.50
  -5   7   1  130.79   12.90
  -5   7   1  150.98   14.60
   4  -7  -1  468.55   25.50
  -4   7   1  495.55   30.10
  -4   7   1  417.56   27.50
  -4   7   1  489.15   28.20
   3  -7  -1  545.45   30.80
  -3   7   1  722.63   37.50
  -3   7   1  598.94   34.50
  -3   7   1  628.04   35.30
  -2   7   1  924.21   50.39
  -2   7   1  927.81   51.79
  -1   7   1   37.00    8.40
  -1   7   1   31.20    7.70
  -1   7   1   37.70    8.50
   0   7   1  232.18   19.00
   0   7   1  204.28   18.20
   0   7   1  263.17   19.40
   1   7   1  421.66   27.90
   1   7   1  392.06   27.60
   2   7   1  184.88   17.00
   2   7   1  168.88   17.70
   3   7   1   16.50    7.60
   3   7   1   22.90    9.20
   4   7   1    2.40    6.80
   4   7   1    1.50    7.30
   5   7   1   87.89   17.10
   5   7   1   75.29   13.80
  -6  -7  -1   75.49   14.60
  -6  -7  -1   87.99   17.40
   6   7   1  102.19   19.10
   6   7   1   94.39   16.80
  -7  -7  -1  138.79   22.70
  -7  -7  -1  115.49   19.40
   7   7   1  132.89   23.10
   7   7   1  146.39   20.70
  13  -8  -1   18.50   12.70
 -13   8   1   16.10   10.50
 -13   8   1   18.90   10.50
  12  -8  -1    9.80   10.60
 -12   8   1   11.40    9.60
 -12   8   1    5.90    8.20
  11  -8  -1   75.89   15.60
 -11   8   1   88.29   15.00
 -11   8   1   92.39   16.30
  10  -8  -1  221.38   21.70
 -10   8   1  216.88   20.40
 -10   8   1  205.08   21.70
   9  -8  -1  220.38   20.70
  -9   8   1  264.67   22.90
  -9   8   1  265.27   21.50
   8  -8  -1  255.87   21.20
  -8   8   1  303.17   22.20
  -8   8   1  307.07   24.00
   7  -8  -1  151.28   14.60
  -7   8   1  167.78   15.20
  -7   8   1  174.18   14.80
  -7   8   1  160.28   16.40
   6  -8  -1  268.47   18.80
  -6   8   1  312.07   20.50
  -6   8   1  282.07   22.30
  -6   8   1  263.27   20.30
   5  -8  -1  521.35   28.90
  -5   8   1  534.35   31.30
  -5   8   1  517.45   33.50
  -5   8   1  490.75   31.00
   4  -8  -1  365.86   20.40
  -4   8   1  354.96   23.20
  -4   8   1  345.67   25.30
  -4   8   1  327.77   23.50
  -3   8   1  112.59   12.30
  -3   8   1  106.49   13.20
  -3   8   1  120.19   13.60
  -2   8   1   13.30    5.90
  -2   8   1   11.00    6.00
  -1   8   1  116.69   14.80
  -1   8   1  178.98   16.40
  -1   8   1  133.39   15.00
   0   8   1  651.53   38.10
   0   8   1  558.74   37.40
   1   8   1  222.48   20.00
   1   8   1  230.58   20.50
   2   8   1    7.00    7.90
   2   8   1   -0.50    6.10
   3   8   1  281.57   22.90
   3   8   1  220.48   23.00
   4   8   1   83.29   15.50
   4   8   1   89.19   16.50
   5   8   1   81.29   17.00
   5   8   1  113.29   17.20
  -6  -8  -1   98.39   19.20
  -6  -8  -1   87.69   16.40
   6   8   1   91.99   18.80
   6   8   1  108.69   18.50
  -7  -8  -1   24.70   13.70
  -7  -8  -1   26.90   11.80
   7   8   1   11.70   12.00
   7   8   1   20.50   11.90
  13  -9  -1   -6.00   10.30
 -13   9   1   -4.40    9.20
 -13   9   1   12.10   11.90
  12  -9  -1   19.00   11.60
 -12   9   1   33.80   11.30
 -12   9   1   63.39   15.70
  11  -9  -1  112.39   18.40
 -11   9   1  125.79   17.20
 -11   9   1  142.79   19.00
  10  -9  -1  527.15   36.80
 -10   9   1  596.34   39.60
 -10   9   1  514.05   35.90
   9  -9  -1  181.58   18.30
  -9   9   1  197.58   20.60
  -9   9   1  203.58   18.90
   8  -9  -1    2.70    4.70
  -8   9   1   13.90    7.20
  -8   9   1    1.10    4.40
   7  -9  -1  215.08   17.10
  -7   9   1  232.68   20.70
  -7   9   1  234.18   18.90
  -6   9   1   76.49   12.80
  -6   9   1   97.59   11.70
  -6   9   1   62.19   10.30
  -5   9   1   11.80    5.30
  -5   9   1    6.30    6.40
  -5   9   1    5.20    6.00
  -4   9   1   15.30    7.40
  -4   9   1    5.70    4.70
  -4   9   1    3.80    5.40
  -3   9   1   92.29   12.40
  -3   9   1   92.69   13.30
  -2   9   1  351.66   26.40
  -2   9   1  339.47   25.20
  -2   9   1  364.96   25.30
  -1   9   1  632.24   39.30
  -1   9   1  627.24   40.40
  -1   9   1  648.24   40.00
   0   9   1  508.55   33.90
   0   9   1  496.95   33.80
   1   9   1   -2.10    6.20
   1   9   1   -4.80    6.10
   2   9   1   17.70    8.90
   2   9   1    8.70    8.60
   3   9   1  105.89   17.70
   3   9   1  109.69   16.10
   4   9   1   89.29   16.80
   4   9   1   79.59   16.30
   5   9   1   -8.70   10.00
   5   9   1   -4.40    8.00
  -6  -9  -1   -1.10    9.90
  -6  -9  -1    2.20   10.50
   6   9   1   -3.70    9.70
   6   9   1    3.00   12.50
  12 -10  -1   43.50   13.40
 -12  10   1   34.20   12.00
  11 -10  -1   97.59   16.90
 -11  10   1   99.59   16.10
 -11  10   1  108.19   18.30
  10 -10  -1   22.50    8.70
 -10  10   1   41.90   10.20
 -10  10   1   41.30   11.90
   9 -10  -1   67.09   11.80
  -9  10   1   75.79   14.20
  -9  10   1   76.39   12.90
  -8  10   1  246.28   20.70
  -8  10   1  266.47   24.10
  -7  10   1  247.48   22.50
  -7  10   1  241.28   19.60
  -6  10   1   79.59   12.10
  -6  10   1   96.99   15.00
  -5  10   1   10.50    7.50
  -5  10   1    2.10    6.70
  -5  10   1    9.90    5.50
  -4  10   1   68.19   11.30
  -4  10   1   67.59   13.10
  -4  10   1   87.59   14.00
  -3  10   1  171.78   17.10
  -3  10   1  192.68   19.50
  -2  10   1  206.18   19.80
  -2  10   1  190.78   19.70
  -2  10   1  172.28   18.50
  -1  10   1   40.70   11.20
  -1  10   1   21.20    8.60
   0  10   1   40.60   11.50
   0  10   1   47.50   11.30
   1  10   1  260.87   24.90
   1  10   1  268.37   24.60
   2  10   1   67.79   15.10
   2  10   1   83.99   14.90
   3  10   1   28.90   11.00
   3  10   1   58.19   14.70
   4  10   1   -6.10    8.00
   4  10   1   -3.00    9.80
   5  10   1   -1.80   11.80
   5  10   1   19.80   11.10
 -12  11   1   29.50   12.90
 -11  11   1    6.40    8.70
 -10  11   1   74.69   15.00
  -9  11   1  201.48   22.00
  -9  11   1  183.18   19.10
  -8  11   1  255.87   24.00
  -8  11   1  202.68   19.20
  -7  11   1   16.10    8.40
  -7  11   1   12.30    6.80
  -6  11   1   77.49   12.40
  -6  11   1   98.29   16.70
  -5  11   1  126.09   15.00
  -5  11   1  138.89   18.20
  -4  11   1  125.79   17.50
  -4  11   1   97.39   16.20
  -4  11   1  119.89   14.50
  -3  11   1  202.58   19.40
  -3  11   1  193.58   21.60
  -2  11   1  141.89   17.60
  -2  11   1  176.28   18.50
  -2  11   1  113.49   18.50
  -1  11   1   -0.80    7.50
  -1  11   1   -9.60    6.60
   0  11   1   79.49   15.10
   0  11   1   93.29   16.60
   1  11   1  214.78   21.90
   1  11   1  186.48   23.20
   2  11   1    2.70    9.90
   2  11   1   15.90    9.30
   3  11   1   11.10   11.10
   3  11   1    6.10   10.00
   4  11   1   32.50   14.80
   4  11   1   44.60   13.50
 -11  12   1   18.60   10.60
 -10  12   1  159.98   22.00
  -9  12   1  163.08   21.70
  -8  12   1   23.00   10.10
  -7  12   1  145.49   19.00
  -7  12   1   92.79   15.60
  -6  12   1  306.07   24.70
  -6  12   1  307.27   28.20
  -4  12   1   -4.80    6.30
  -4  12   1   15.00    9.30
  -3  12   1   13.40    8.50
  -3  12   1   37.40   11.70
  -2  12   1   74.59   14.70
  -2  12   1  102.89   17.00
  -2  12   1  108.89   18.50
  -1  12   1   66.29   14.90
  -1  12   1   45.60   12.90
   0  12   1   62.49   15.40
   0  12   1   33.50   12.50
   1  12   1    3.00   10.40
   1  12   1   -6.10    8.10
   2  12   1   22.50   12.40
   2  12   1   19.70   10.70
 -11  13   1  115.59   21.00
 -10  13   1   41.00   14.20
  -9  13   1    3.60    9.20
  -8  13   1  116.99   19.90
  -7  13   1   45.80   13.70
  -6  13   1   66.99   16.10
  -5  13   1   29.20   11.90
  -4  13   1   59.09   14.00
  -4  13   1   22.40   12.40
  -3  13   1  307.57   30.50
  -3  13   1  325.57   28.60
  -2  13   1  230.08   24.30
  -2  13   1  261.77   27.60
  -1  13   1  129.59   20.90
  -1  13   1  120.99   20.10
   0  13   1    7.40   11.40
   0  13   1   17.30   12.50
   1  13   1   24.80   12.90
   1  13   1   21.00   11.60
 -10  14   1   81.09   17.70
  -9  14   1  157.78   23.50
  -8  14   1  298.67   30.40
  -7  14   1   61.59   17.00
  -6  14   1   -1.60   10.30
  -5  14   1  159.78   24.00
  -4  14   1  180.28   24.50
  -3  14   1   60.29   15.90
  -2  14   1   27.00   14.10
  -1  14   1    5.60   11.70
  -1  14   1   -0.40   12.10
  -7  15   1    6.90   11.00
  -6  15   1  190.68   27.10
  -5  15   1  165.08   25.50
  -4  15   1   53.99   17.20
  -3  15  -2  -12.60   10.60
  -3  15  -2   -3.20   14.60
  -4  15  -2   72.19   18.70
  -5  15  -2  119.59   23.00
  -6  15  -2  107.39   21.80
  -7  15  -2   52.89   15.90
   0  14  -2  172.08   24.90
   0  14  -2  111.89   20.40
  -1  14  -2  200.88   25.10
  -1  14  -2  111.59   21.60
  -2  14  -2   -2.40   11.40
  -2  14  -2   18.80   12.40
  -3  14  -2   81.29   19.20
  -3  14  -2   68.99   16.50
  -4  14  -2  222.98   26.60
  -4  14  -2  225.88   28.00
  -5  14  -2   93.19   19.00
  -6  14  -2    1.70    9.50
  -7  14  -2   21.90   12.70
  -8  14  -2   28.60   14.40
  -9  14  -2   79.99   18.80
   2  13  -2   81.29   17.60
   1  13  -2   41.40   15.70
   1  13  -2   59.89   15.60
   0  13  -2   10.50   11.80
   0  13  -2    8.70   10.20
  -1  13  -2    3.60    9.70
  -1  13  -2    4.90   11.50
  -2  13  -2  195.38   25.30
  -2  13  -2  270.27   26.20
  -3  13  -2  626.64   44.50
  -3  13  -2  556.24   42.50
  -4  13  -2  552.94   42.10
  -4  13  -2  585.64   43.70
  -5  13  -2    8.60    8.60
  -5  13  -2   10.00   11.90
  -6  13  -2  147.59   20.80
  -7  13  -2  199.48   24.50
  -8  13  -2  100.79   19.80
  -9  13  -2   73.39   16.80
 -10  13  -2    8.50   10.10
   3  12  -2  167.38   25.70
   3  12  -2  177.58   22.10
   2  12  -2   13.70   13.20
   2  12  -2   40.20   12.50
   1  12  -2    1.30   11.00
   1  12  -2   -2.30    8.20
   0  12  -2   53.59   16.10
  -1  12  -2  521.65   38.00
  -1  12  -2  405.26   34.60
  -2  12  -2  526.25   38.40
  -2  12  -2  513.25   38.50
  -3  12  -2  136.19   20.70
  -3  12  -2  118.39   19.90
  -4  12  -2    3.60    8.20
  -4  12  -2    0.10    9.40
  -5  12  -2  136.19   21.00
  -5  12  -2  121.99   19.50
  -6  12  -2  255.27   26.00
  -7  12  -2  196.08   23.30
  -8  12  -2   16.10    9.70
  -9  12  -2   27.00   10.80
 -10  12  -2  162.38   23.10
 -11  12  -2  223.28   27.60
   4  11  -2   57.09   16.90
   4  11  -2   46.50   13.70
  -4 -11   2   79.39   17.50
   3  11  -2   41.70   12.20
   3  11  -2   53.59   15.80
   2  11  -2   -2.00    9.80
   2  11  -2   -6.80    6.90
   1  11  -2   53.09   13.20
   1  11  -2   41.80   14.10
   0  11  -2  136.89   18.70
   0  11  -2  165.78   22.20
  -1  11  -2  291.07   26.30
  -1  11  -2  327.57   28.40
  -2  11  -2   43.30   12.00
  -2  11  -2   81.99   16.60
  -3  11  -2   17.70    9.60
  -3  11  -2    3.00    6.90
  -4  11  -2  413.46   33.20
  -5  11  -2  851.61   53.99
  -5  11  -2  892.01   54.89
  -6  11  -2  256.97   24.50
  -7  11  -2   21.80    9.70
  -8  11  -2   27.90   10.30
  -9  11  -2   58.29   13.90
   9 -11   2   80.09   18.10
 -10  11  -2   73.59   16.80
  10 -11   2   95.59   15.80
 -11  11  -2   91.99   19.20
  11 -11   2   90.99   16.50
   5  10  -2   84.39   16.60
   5  10  -2   69.49   17.20
  -5 -10   2  141.59   20.30
   4  10  -2  -17.20    9.10
   4  10  -2   -3.00    7.40
   3  10  -2   58.19   16.00
   3  10  -2   48.50   11.70
   2  10  -2  226.88   25.30
   2  10  -2  246.48   22.80
   1  10  -2  331.27   26.70
   1  10  -2  354.66   29.80
   0  10  -2   11.70    9.50
   0  10  -2   18.80    8.50
  -1  10  -2   68.89   15.40
  -1  10  -2   33.20   10.20
  -2  10  -2    7.50    7.00
  -2  10  -2    0.60    6.60
  -2  10  -2   17.00   10.60
  -3  10  -2  336.87   27.90
  -3  10  -2  298.17   25.00
  -3  10  -2  301.77   26.10
  -4  10  -2  572.74   38.30
  -4  10  -2  569.94   39.20
  -5  10  -2  133.09   17.00
  -5  10  -2  103.09   15.20
  -6  10  -2   12.60    7.40
  -7  10  -2  295.67   26.90
   7 -10   2  361.06   24.40
  -8  10  -2  213.28   21.40
   8 -10   2  187.48   18.60
  -9  10  -2  240.68   24.20
   9 -10   2  200.88   20.20
 -10  10  -2    6.20    7.80
  10 -10   2    6.60    7.70
 -11  10  -2    8.40   10.10
  11 -10   2    3.60    8.10
 -12  10  -2   39.10   13.90
  12 -10   2   33.90   12.80
   6   9  -2   71.59   18.00
  -6  -9   2   67.49   14.50
  -6  -9   2   54.09   13.90
   5   9  -2   -8.90    6.60
   5   9  -2  -10.70    9.80
  -5  -9   2   -1.30    8.30
   4   9  -2   11.80    7.60
   4   9  -2   15.90   11.50
   3   9  -2  192.48   19.10
   3   9  -2  243.28   23.90
   2   9  -2  240.88   25.10
   2   9  -2  305.47   23.60
   1   9  -2   93.69   13.60
   1   9  -2   65.69   14.30
   0   9  -2  211.68   21.30
   0   9  -2  208.48   19.30
  -1   9  -2  382.86   27.30
  -1   9  -2  373.96   29.70
  -2   9  -2  103.19   11.70
  -2   9  -2  104.79   13.40
  -2   9  -2  103.69   15.90
  -3   9  -2  135.09   12.30
  -3   9  -2  123.09   16.80
  -3   9  -2  143.49   12.80
  -3   9  -2  132.39   15.60
  -4   9  -2   10.70    7.40
  -4   9  -2    5.90    6.20
  -4   9  -2   14.70    5.10
   4  -9   2    6.00    4.20
  -5   9  -2  115.29   14.70
  -5   9  -2  148.19   13.30
  -5   9  -2  130.79   16.00
   5  -9   2  151.28   13.20
  -6   9  -2  474.25   35.40
  -6   9  -2  440.76   31.50
   6  -9   2  425.06   27.90
  -7   9  -2  235.48   22.60
   7  -9   2  273.47   20.50
  -8   9  -2   82.99   14.80
   8  -9   2   84.69   14.00
  -9   9  -2    6.70    8.00
   9  -9   2   26.00    9.40
 -10   9  -2   31.50   10.70
  10  -9   2   45.70   12.10
 -11   9  -2   92.19   18.10
  11  -9   2   84.09   16.30
 -12   9  -2   61.39   15.80
  12  -9   2   38.90   13.40
   7   8  -2   -7.50   10.40
  -7  -8   2    2.70    8.70
  -7  -8   2    4.60    9.30
   6   8  -2    2.20   10.50
   6   8  -2    6.50    7.20
  -6  -8   2   -0.90    6.90
  -6  -8   2    0.20    8.00
   5   8  -2   38.50   13.20
   5   8  -2   41.30   10.30
  -5  -8   2   36.80   11.20
   4   8  -2  216.98   19.90
   4   8  -2  209.48   22.70
   3   8  -2  140.39   18.40
   3   8  -2  136.49   15.10
   2   8  -2   12.50    7.00
   2   8  -2   18.90    8.80
   1   8  -2  504.55   33.30
   1   8  -2  566.44   36.70
   0   8  -2  388.76   28.50
   0   8  -2  380.46   25.60
   0   8  -2  334.07   21.70
  -1   8  -2 1072.49   58.59
  -1   8  -2 1006.30   54.59
  -1   8  -2 1090.49   60.89
  -2   8  -2  969.90   55.89
  -2   8  -2  969.20   57.39
  -2   8  -2 1050.69   53.29
  -2   8  -2  992.80   52.89
   2  -8   2 1008.00   51.99
  -3   8  -2   13.30    6.30
  -3   8  -2   30.50    9.20
  -3   8  -2   31.50    6.20
   3  -8   2   28.90    5.70
  -4   8  -2  274.87   16.80
  -4   8  -2  178.38   18.60
  -4   8  -2  270.97   21.50
   4  -8   2  262.07   17.40
  -5   8  -2  172.18   17.70
  -5   8  -2  217.58   15.10
  -5   8  -2  219.28   18.90
   5  -8   2  209.98   16.10
  -6   8  -2  336.57   25.40
  -6   8  -2  334.27   21.70
  -6   8  -2  343.77   25.10
   6  -8   2  347.07   23.10
  -7   8  -2   25.80    8.30
  -7   8  -2   31.90    7.00
  -7   8  -2   14.90    7.00
   7  -8   2   24.00    7.40
  -8   8  -2  233.28   21.20
  -8   8  -2  197.38   19.80
   8  -8   2  195.48   18.90
  -9   8  -2  274.07   24.00
  -9   8  -2  257.37   22.40
   9  -8   2  230.48   22.80
 -10   8  -2  191.08   20.90
 -10   8  -2  160.98   18.90
  10  -8   2  177.48   21.00
 -11   8  -2   46.50   13.00
  11  -8   2   40.60   13.30
 -12   8  -2   21.10   11.00
  12  -8   2   14.40   11.10
   8   7  -2    5.50   12.40
  -8  -7   2    2.70    9.10
   7   7  -2  -10.00    9.40
   7   7  -2   18.40    9.80
  -7  -7   2   12.00    8.90
  -7  -7   2   -3.70    7.00
   6   7  -2   95.09   17.90
   6   7  -2   99.59   15.40
  -6  -7   2  125.19   17.30
  -6  -7   2   95.99   15.40
   5   7  -2  372.26   27.30
   5   7  -2  346.27   31.10
  -5  -7   2  437.16   31.10
   4   7  -2  332.27   24.20
   4   7  -2  316.27   27.30
   3   7  -2   -2.20    7.20
   3   7  -2    1.70    4.90
   3   7  -2   -0.80    5.10
   2   7  -2  354.86   24.70
   2   7  -2  359.16   22.80
   2   7  -2  374.56   28.00
   1   7  -2  656.03   37.90
   1   7  -2  748.83   41.30
   1   7  -2  740.43   43.80
   0   7  -2  379.96   22.90
   0   7  -2  368.16   25.10
   0   7  -2  410.66   28.40
  -1   7  -2  134.09   12.10
  -1   7  -2  165.18   16.60
  -1   7  -2  153.58   12.30
  -1   7  -2  177.18   15.00
  -2   7  -2    3.30    3.70
  -2   7  -2   11.50    5.80
  -2   7  -2    5.80    6.30
  -2   7  -2    7.30    3.70
   2  -7   2    9.10    3.70
  -3   7  -2  663.93   33.70
  -3   7  -2  541.15   37.00
  -3   7  -2  621.94   37.10
   3  -7   2  631.24   34.30
  -4   7  -2 1249.07   59.29
  -4   7  -2 1056.19   62.79
  -4   7  -2 1062.99   62.69
   4  -7   2 1229.38   60.59
  -5   7  -2 1011.80   56.09
  -5   7  -2  997.70   52.59
  -5   7  -2  924.51   55.79
   5  -7   2 1100.89   54.49
  -6   7  -2  124.09   13.40
  -6   7  -2   92.59   12.60
  -6   7  -2  102.99   10.20
   6  -7   2  119.49   12.70
  -7   7  -2   69.69    9.50
  -7   7  -2   75.99   11.60
  -7   7  -2   77.89   11.40
   7  -7   2   74.19   11.70
  -8   7  -2  458.25   30.00
  -8   7  -2  398.66   30.10
  -8   7  -2  433.16   27.70
   8  -7   2  390.06   29.50
  -9   7  -2  155.48   17.80
  -9   7  -2  174.68   16.40
  -9   7  -2  120.59   16.30
   9  -7   2  142.19   17.50
 -10   7  -2  178.28   20.30
 -10   7  -2  148.79   18.80
 -10   7  -2  150.48   19.00
  10  -7   2  178.18   20.30
 -11   7  -2   -4.40    8.40
 -11   7  -2   14.50    9.60
  11  -7   2   -0.60    8.20
 -12   7  -2   74.59   16.80
  12  -7   2   91.39   17.80
   9   6  -2   27.70   13.70
  -9  -6   2   34.40   12.20
   8   6  -2   25.90   14.10
  -8  -6   2   40.40   11.30
  -8  -6   2   63.69   14.50
   7   6  -2   42.80   13.40
   7   6  -2   62.09   13.10
  -7  -6   2   49.30   12.00
  -7  -6   2   59.69   11.90
   6   6  -2   44.40   12.50
   6   6  -2   50.09   10.40
  -6  -6   2   60.89   11.80
  -6  -6   2   71.69   13.20
   5   6  -2   58.59   10.20
   5   6  -2   45.90   10.20
   5   6  -2   42.80   12.40
  -5  -6   2   64.89   12.60
   4   6  -2   87.09   12.30
   4   6  -2  111.89   12.50
   4   6  -2   88.29   14.50
  -4  -6   2   86.69   12.60
   3   6  -2  526.25   34.70
   3   6  -2  492.25   31.00
   3   6  -2  564.44   32.00
   2   6  -2 1449.95   75.59
   2   6  -2 1580.04   77.49
   2   6  -2 1434.46   79.59
   1   6  -2 1639.24   82.89
   1   6  -2 1571.34   80.19
   1   6  -2 1481.55   78.19
   0   6  -2  377.06   22.40
   0   6  -2  415.66   27.10
   0   6  -2  342.67   23.70
  -1   6  -2  242.78   15.60
  -1   6  -2  227.98   15.70
  -1   6  -2  250.87   17.80
  -1   6  -2  232.78   19.10
   1  -6   2  234.98   15.10
  -2   6  -2  712.83   42.90
  -2   6  -2  803.62   42.40
  -2   6  -2  754.32   39.00
   2  -6   2  724.13   39.30
  -3   6  -2 1678.73   92.99
  -3   6  -2 1722.03   92.69
  -3   6  -2 1928.71   89.49
   3  -6   2 1884.21   90.59
  -4   6  -2  425.76   27.60
  -4   6  -2  380.86   27.30
  -4   6  -2  447.56   24.60
   4  -6   2  492.35   26.50
  -5   6  -2   32.30    6.10
  -5   6  -2   39.50    8.00
  -5   6  -2   26.80    7.30
   5  -6   2   36.60    7.60
  -6   6  -2  203.18   16.80
  -6   6  -2  183.38   14.40
  -6   6  -2  211.38   17.50
   6  -6   2  174.68   16.30
  -7   6  -2  655.03   40.20
  -7   6  -2  666.83   38.40
  -7   6  -2  678.43   41.40
   7  -6   2  675.83   40.30
  -8   6  -2  665.13   39.80
  -8   6  -2  686.53   42.50
  -8   6  -2  648.84   41.10
   8  -6   2  665.43   41.80
  -9   6  -2  224.98   20.10
  -9   6  -2  219.78   20.60
  -9   6  -2  258.87   22.90
   9  -6   2  219.08   22.30
   9  -6   2  227.78   20.20
 -10   6  -2   53.49   13.20
 -10   6  -2   50.39   12.30
 -10   6  -2   54.89   11.70
  10  -6   2   43.10   12.30
  10  -6   2   61.69   13.50
 -11   6  -2  108.49   17.40
 -11   6  -2   91.29   17.20
 -11   6  -2  120.79   18.60
  11  -6   2  109.19   18.20
  11  -6   2  114.59   18.50
 -12   6  -2   75.19   16.50
 -12   6  -2   83.79   18.20
  12  -6   2   80.49   18.00
   9   5  -2   88.89   19.10
  -9  -5   2  126.89   19.90
  -9  -5   2  103.19   16.80
   8   5  -2  168.28   20.10
   8   5  -2   84.59   18.00
   8   5  -2  178.48   19.20
  -8  -5   2  160.58   17.90
  -8  -5   2  159.28   20.00
   7   5  -2   83.09   16.30
   7   5  -2   81.49   13.20
   7   5  -2   56.99   12.60
  -7  -5   2   68.69   11.90
  -7  -5   2   63.29   12.90
   6   5  -2   -5.40    4.80
   6   5  -2    1.30    7.10
  -6  -5   2    3.90    5.40
  -6  -5   2  -11.90    4.50
   5   5  -2   61.19   10.10
   5   5  -2   81.49   13.80
  -5  -5   2  104.09   13.40
   4   5  -2  388.76   25.90
   4   5  -2  436.06   28.30
   4   5  -2  405.36   28.90
  -4  -5   2  404.66   27.50
   3   5  -2  760.32   42.20
   3   5  -2  688.33   38.50
   3   5  -2  633.44   37.80
   2   5  -2  751.82   41.80
   2   5  -2  788.72   45.50
   2   5  -2  806.62   42.60
   1   5  -2   25.10    6.20
   1   5  -2   21.60    5.50
   1   5  -2   41.00    9.20
   0   5  -2  689.83   38.40
   0   5  -2  719.73   41.00
   0   5  -2  704.43   37.70
  -1   5  -2 2860.01  141.19
  -1   5  -2 2891.01  138.69
  -1   5  -2 2830.92  137.49
  -1   5  -2 2898.71  139.79
   1  -5   2 2696.93  137.79
  -2   5  -2  731.73   41.50
  -2   5  -2  705.93   40.20
  -2   5  -2  727.03   37.30
   2  -5   2  758.42   38.70
  -3   5  -2  298.97   20.20
  -3   5  -2  279.17   16.60
  -3   5  -2  296.07   19.70
   3  -5   2  287.27   18.20
  -4   5  -2   13.60    5.50
  -4   5  -2   10.10    4.70
  -4   5  -2   13.50    3.70
   4  -5   2   13.00    4.90
  -5   5  -2  111.19   11.90
  -5   5  -2   95.09   11.00
  -5   5  -2   88.79    8.90
   5  -5   2   96.59   11.10
  -6   5  -2  640.64   39.00
  -6   5  -2  717.93   37.40
  -6   5  -2  638.64   38.30
   6  -5   2  604.14   38.20
  -7   5  -2 1339.87   70.99
  -7   5  -2 1261.87   69.39
  -7   5  -2 1332.97   68.69
   7  -5   2 1208.68   69.99
   7  -5   2 1291.77   68.59
  -8   5  -2  300.37   24.40
  -8   5  -2  293.07   22.50
  -8   5  -2  291.57   23.50
   8  -5   2  288.97   24.20
 -10   5  -2  156.38   20.60
 -10   5  -2  146.19   18.30
 -10   5  -2  152.38   19.00
  10  -5   2  161.68   20.70
  10  -5   2  167.78   20.10
 -11   5  -2   27.80   12.30
 -11   5  -2   32.10   11.50
 -11   5  -2   54.99   13.60
  11  -5   2   43.70   13.90
  11  -5   2   45.60   14.00
 -12   5  -2   -7.50    9.80
 -12   5  -2   -1.90    8.80
 -12   5  -2    2.10    8.70
  12  -5   2  -13.30   10.70
  12  -5   2    6.90   11.10
  10   4  -2   85.59   17.60
  10   4  -2   85.59   18.20
 -10  -4   2  141.89   21.40
   9   4  -2  151.48   22.90
   9   4  -2  133.99   19.80
  -9  -4   2  178.38   21.80
  -9  -4   2  143.69   17.40
   8   4  -2   20.00   11.60
   8   4  -2   36.60   11.40
  -8  -4   2   30.40   10.50
  -8  -4   2   36.00    9.40
   7   4  -2    4.20    7.80
   7   4  -2    7.60    6.00
   7   4  -2    5.00    7.90
  -7  -4   2   -1.20    4.90
  -7  -4   2    2.40    6.00
   6   4  -2   65.89   13.60
   6   4  -2   98.39   14.30
   6   4  -2   72.49   10.80
  -6  -4   2   96.99   11.80
  -6  -4   2   64.29   11.80
   5   4  -2  139.69   13.00
   5   4  -2  112.69   15.20
   5   4  -2  116.29   13.90
  -5  -4   2  127.99   12.50
  -5  -4   2  108.39   13.30
   4   4  -2   55.29    8.10
   4   4  -2   65.19   11.20
  -4  -4   2   56.39    9.50
   3   4  -2   -4.30    5.20
   3   4  -2    2.00    3.70
  -3  -4   2    1.80    4.20
   2   4  -2  308.67   19.40
   2   4  -2  321.27   22.30
   2   4  -2  297.77   19.30
   1   4  -2 1588.64   78.89
   1   4  -2 1557.14   81.39
   1   4  -2 1579.74   78.89
   0   4  -2  611.04   32.80
   0   4  -2  598.84   32.70
   0   4  -2  598.74   34.90
  -1   4  -2 1712.53   85.89
  -1   4  -2 1721.93   87.39
  -1   4  -2 1717.43   83.69
   1  -4   2 1727.63   84.79
  -2   4  -2   26.60    6.70
  -2   4  -2   23.70    3.60
  -2   4  -2   13.80    4.60
   2  -4   2   24.00    4.90
  -3   4  -2   15.70    5.30
  -3   4  -2   15.60    5.40
  -3   4  -2   15.30    3.40
   3  -4   2   18.00    5.50
  -4   4  -2   67.99    7.40
  -4   4  -2   91.69    9.80
  -4   4  -2   77.69    9.30
   4  -4   2   54.59    9.10
  -5   4  -2   10.50    4.40
  -5   4  -2   19.80    6.20
  -5   4  -2   16.30    5.50
   5  -4   2   14.60    5.80
   5  -4   2   14.90    5.20
  -6   4  -2  170.18   15.10
  -6   4  -2  148.19   13.70
  -6   4  -2  149.59   15.00
   6  -4   2  155.78   14.30
   6  -4   2  164.18   15.40
  -7   4  -2    1.60    4.90
  -7   4  -2    4.80    5.50
  -7   4  -2   -5.10    4.80
   7  -4   2    0.70    5.20
   7  -4   2   -1.20    4.20
  -8   4  -2  453.65   30.30
  -8   4  -2  434.66   31.10
  -8   4  -2  460.65   31.80
   8  -4   2  461.95   30.70
   8  -4   2  429.96   31.80
  -9   4  -2  511.85   36.50
  -9   4  -2  544.75   37.40
  -9   4  -2  598.44   36.90
   9  -4   2  520.85   38.10
   9  -4   2  519.75   36.30
 -10   4  -2  189.48   22.50
 -10   4  -2  225.48   22.40
 -10   4  -2  245.68   23.40
  10  -4   2  203.88   23.80
  10  -4   2  216.98   22.40
 -11   4  -2   39.50   12.10
 -11   4  -2   51.19   12.80
 -11   4  -2   44.20   13.60
  11  -4   2   48.10   14.10
  11  -4   2   53.49   15.30
 -12   4  -2   -6.90    9.20
 -12   4  -2    4.30    8.90
 -12   4  -2   -1.00    8.00
  12  -4   2   -2.10   10.10
  12  -4   2   -7.10   11.10
  11   3  -2   75.19   20.10
  11   3  -2   66.19   17.00
 -11  -3   2  128.79   20.30
  10   3  -2   40.10   14.50
  10   3  -2   55.89   14.80
 -10  -3   2   55.29   12.20
 -10  -3   2   32.40   11.70
   9   3  -2    9.30    9.90
   9   3  -2   15.70   10.40
  -9  -3   2    4.60    8.00
  -9  -3   2    6.90    7.50
   8   3  -2   76.99   15.20
   8   3  -2   82.69   15.40
  -8  -3   2   69.99   13.60
  -8  -3   2   96.19   12.80
   7   3  -2  340.27   26.50
   7   3  -2  295.27   26.00
  -7  -3   2  318.67   23.30
  -7  -3   2  348.37   26.10
   6   3  -2  385.16   27.00
   6   3  -2  331.67   26.90
   6   3  -2  383.36   25.20
  -6  -3   2  377.06   24.60
  -6  -3   2  402.26   27.00
   5   3  -2  311.57   23.70
   5   3  -2  329.77   24.60
   5   3  -2  354.36   22.60
  -5  -3   2  345.97   22.70
  -5  -3   2  358.56   24.10
   4   3  -2  139.39   11.80
   4   3  -2  170.88   14.80
   4   3  -2  155.28   15.30
  -4  -3   2  160.18   13.90
   3   3  -2    5.60    5.90
   3   3  -2   10.00    4.10
   3   3  -2    7.30    4.70
  -3  -3   2    3.40    4.00
   2   3  -2  970.80   53.89
   2   3  -2 1047.00   51.39
   1   3  -2 1001.10   50.49
   0   3  -2  638.34   35.10
   0   3  -2  628.24   33.10
  -1   3  -2  557.34   30.60
  -1   3  -2  608.64   32.30
  -1   3  -2  564.54   28.50
   1  -3   2  576.14   30.40
  -2   3  -2 1559.44   74.29
  -2   3  -2 1539.55   76.49
  -2   3  -2 1582.04   77.19
   2  -3   2 1446.26   75.89
  -3   3  -2  485.25   27.60
  -3   3  -2  464.15   25.40
  -3   3  -2  482.85   27.40
   3  -3   2  475.95   27.00
  -4   3  -2   27.80    5.20
  -4   3  -2   18.40    5.60
  -4   3  -2   28.80    6.50
   4  -3   2   25.40    5.90
   4  -3   2   22.40    6.10
  -5   3  -2  269.07   19.50
  -5   3  -2  269.47   19.70
  -5   3  -2  284.17   18.70
   5  -3   2  277.77   20.40
   5  -3   2  287.17   19.00
  -6   3  -2   93.59   12.50
  -6   3  -2  112.59   11.70
   6  -3   2   96.79   11.50
   6  -3   2  116.39   13.20
  -7   3  -2  247.78   21.30
  -7   3  -2  284.47   20.90
   7  -3   2  286.67   21.10
   7  -3   2  257.27   22.30
  -8   3  -2  331.77   26.30
  -8   3  -2  401.26   26.80
   8  -3   2  337.67   27.30
   8  -3   2  324.77   25.60
  -9   3  -2   79.89   13.40
  -9   3  -2   75.59   14.20
   9  -3   2   66.69   14.00
   9  -3   2   88.29   16.20
 -10   3  -2    1.90    8.10
 -10   3  -2    5.40    7.40
  10  -3   2   13.80   10.80
  10  -3   2   -2.70    7.90
 -11   3  -2   28.40   11.20
 -11   3  -2   16.80    9.30
  11  -3   2   41.90   14.00
  11  -3   2   25.00   13.00
 -12   3  -2  120.09   19.70
 -12   3  -2   51.99   14.30
  12  -3   2   69.39   18.30
  12  -3   2   56.89   16.90
  11   2  -2  114.09   21.20
  11   2  -2   93.89   18.60
 -11  -2   2   61.59   16.10
  10   2  -2   13.90   10.30
  10   2  -2   -3.70    9.40
 -10  -2   2    7.50    8.20
 -10  -2   2    8.90    7.20
   9   2  -2   18.30   10.00
   9   2  -2   19.10   11.20
  -9  -2   2   21.00    7.80
  -9  -2   2   21.00    9.30
   8   2  -2  460.05   33.60
   8   2  -2  392.66   32.80
  -8  -2   2  491.25   33.40
  -8  -2   2  496.55   30.90
   7   2  -2  134.39   16.50
   7   2  -2  137.39   17.40
  -7  -2   2  145.49   15.40
  -7  -2   2  148.89   14.00
   6   2  -2    5.80    6.30
   6   2  -2    3.00    5.90
  -6  -2   2    6.00    5.00
  -6  -2   2    0.50    3.50
   5   2  -2    0.70    5.40
   5   2  -2    5.90    4.10
   5   2  -2    5.70    5.70
  -5  -2   2    0.60    4.00
   4   2  -2  256.97   19.30
   4   2  -2  252.27   16.90
   4   2  -2  280.27   19.60
  -4  -2   2  273.57   18.50
   3   2  -2  319.67   22.10
   3   2  -2  342.17   22.80
   3   2  -2  405.06   20.80
  -3  -2   2  367.76   22.00
   2   2  -2 2125.29  109.99
   2   2  -2 2229.88  109.29
   2   2  -2 2448.06  107.79
  -2  -2   2 2069.19  108.69
   1   2  -2 5171.08  241.38
   1   2  -2 4912.71  243.58
   0   2  -2  953.20   50.39
   0   2  -2  991.10   51.09
   0   2  -2 1026.80   49.50
   0  -2   2 1000.40   49.90
  -1   2  -2 3933.41  184.08
  -1   2  -2 4006.90  185.08
   1  -2   2 3538.15  184.08
  -2   2  -2  740.73   39.10
  -2   2  -2  846.32   41.30
  -2   2  -2  738.63   40.60
   2  -2   2  881.51   40.70
   2  -2   2  723.13   40.40
  -3   2  -2  238.38   15.90
  -3   2  -2  212.68   15.10
  -3   2  -2  206.78   13.90
   3  -2   2  218.78   15.40
   3  -2   2  246.78   15.10
  -4   2  -2   79.49    9.50
  -4   2  -2   79.39    8.70
   4  -2   2   81.69    9.10
   4  -2   2   89.99   10.20
  -5   2  -2  107.69   10.60
  -5   2  -2  103.89   11.90
   5  -2   2  106.09   11.10
   5  -2   2   86.39   11.70
  -6   2  -2  554.14   32.60
  -6   2  -2  502.65   33.00
   6  -2   2  503.55   32.30
   6  -2   2  560.44   33.80
  -7   2  -2  207.48   18.30
  -7   2  -2  228.08   19.60
   7  -2   2  219.58   19.10
   7  -2   2  247.58   20.90
  -8   2  -2    5.90    6.40
  -8   2  -2   10.20    6.20
   8  -2   2    9.10    7.90
   8  -2   2    6.70    7.00
  -9   2  -2   12.80    7.80
  -9   2  -2   14.60    8.30
   9  -2   2    2.80    8.20
   9  -2   2    5.70    9.10
 -10   2  -2  305.37   26.90
 -10   2  -2  300.97   26.10
  10  -2   2  300.27   29.60
  10  -2   2  291.27   29.20
 -11   2  -2  124.29   19.60
 -11   2  -2  103.69   17.90
  11  -2   2  130.69   22.10
  11  -2   2  126.39   22.00
 -12   2  -2   43.70   13.20
 -12   2  -2   37.30   13.60
  12  -2   2   53.89   18.10
  12  -2   2   78.19   18.90
  12   1  -2    4.90   11.50
  12   1  -2   40.80   16.70
 -12  -1   2   21.40   11.60
  11   1  -2   12.60   12.00
  11   1  -2   -6.10    9.50
 -11  -1   2   -8.00    6.20
 -11  -1   2    4.60    8.90
  10   1  -2  114.19   19.10
  10   1  -2  136.69   21.80
 -10  -1   2  147.39   19.60
 -10  -1   2  113.19   15.60
   9   1  -2  319.57   28.00
   9   1  -2  318.47   28.50
  -9  -1   2  333.17   24.20
  -9  -1   2  319.57   27.00
   8   1  -2  398.26   30.40
   8   1  -2  436.36   31.60
  -8  -1   2  402.16   27.50
  -8  -1   2  418.36   29.80
   7   1  -2   12.80    7.20
   7   1  -2   27.90    8.90
  -7  -1   2   21.10    7.70
  -7  -1   2   25.00    6.50
   6   1  -2   83.49   12.40
   6   1  -2   73.79   12.00
  -6  -1   2   75.09    9.80
  -6  -1   2   94.09   11.10
   5   1  -2  590.94   33.80
   5   1  -2  534.05   34.30
  -5  -1   2  580.24   33.80
   4   1  -2  495.95   30.50
   4   1  -2  532.85   30.60
  -4  -1   2  525.25   30.20
   3   1  -2 1447.96   69.59
   3   1  -2 1479.65   71.99
   3   1  -2 1320.57   70.99
  -3  -1   2 1405.46   69.49
  -3  -1   2 1397.96   70.99
   2   1  -2   -6.00    3.80
   2   1  -2    0.20    2.20
   2   1  -2   -2.90    3.70
  -2  -1   2   -1.00    3.20
   1   1  -2    5.40    3.50
   1   1  -2    8.00    1.70
   1   1  -2    6.10    3.70
   0   1  -2 3367.36  156.48
   0   1  -2 3460.75  155.08
   0   1  -2 3095.89  156.28
   0  -1   2 3031.80  155.88
  -1   1  -2  827.92   39.70
  -1   1  -2  740.23   39.00
   1  -1   2  819.62   39.30
   1  -1   2  711.53   39.20
  -2   1  -2   86.49    7.10
  -2   1  -2   70.89    7.90
   2  -1   2   91.59    8.20
   2  -1   2   75.59    8.20
  -3   1  -2   11.50    4.60
  -3   1  -2   12.50    4.10
   3  -1   2   13.80    4.80
   3  -1   2   11.00    4.70
  -4   1  -2 1235.88   65.49
  -4   1  -2 1287.07   64.79
   4  -1   2 1217.78   65.39
   4  -1   2 1296.37   65.39
  -5   1  -2 1242.28   64.59
  -5   1  -2 1168.88   65.09
   5  -1   2 1234.78   65.09
   5  -1   2 1277.27   66.09
  -6   1  -2  488.55   31.00
  -6   1  -2  511.85   31.60
   6  -1   2  454.85   31.10
   6  -1   2  551.04   33.00
  -7   1  -2   75.99   11.20
  -7   1  -2   75.29   11.60
   7  -1   2   50.59   10.70
   7  -1   2   75.39   12.50
  -8   1  -2   22.10    7.50
  -8   1  -2   23.00    8.40
   8  -1   2   30.30   10.10
   8  -1   2   29.60    9.50
  -9   1  -2  164.68   19.00
  -9   1  -2  164.98   19.20
   9  -1   2  196.78   22.60
   9  -1   2  182.78   21.20
 -10   1  -2   92.19   16.00
 -10   1  -2   82.19   15.40
  10  -1   2   86.59   17.10
  10  -1   2   76.19   17.80
 -11   1  -2   18.20   10.50
 -11   1  -2    6.40   10.10
  11  -1   2    6.50   12.80
  11  -1   2   11.90   12.20
  12   0  -2   30.40   13.90
  12   0  -2   32.40   14.20
 -12   0   2   20.30   11.60
 -12   0   2   21.60   15.80
  11   0  -2   57.19   15.60
  11   0  -2   80.39   16.20
 -11   0   2   90.59   17.10
 -11   0   2   83.09   14.20
  10   0  -2  240.98   25.20
  10   0  -2  221.68   24.10
 -10   0   2  222.08   22.70
 -10   0   2  220.18   20.70
   9   0  -2   87.99   15.80
   9   0  -2   98.49   15.90
  -9   0   2   74.09   11.60
  -9   0   2   73.69   13.20
   8   0  -2   -0.50    6.30
   8   0  -2   -0.40    6.30
  -8   0   2    1.50    5.40
  -8   0   2    6.00    4.80
   7   0  -2  243.08   19.60
   7   0  -2  212.18   19.80
  -7   0   2  224.98   18.90
  -7   0   2  222.38   16.90
   6   0  -2  104.19   13.30
   6   0  -2  146.29   13.50
  -6   0   2  133.19   13.00
  -6   0   2  113.39   11.60
   5   0  -2  260.17   16.90
   5   0  -2  194.08   17.00
  -5   0   2  178.98   15.80
   4   0  -2  371.06   24.50
   4   0  -2  389.16   23.20
  -4   0   2  428.06   24.40
   3   0  -2   25.60    5.60
   3   0  -2   31.10    6.50
  -3   0   2   23.30    5.30
  -3   0   2   29.80    5.00
   2   0  -2  307.97   17.20
   2   0  -2  300.97   18.10
  -2   0   2  301.47   17.20
  -2   0   2  304.27   15.70
   1   0  -2 2370.76  124.59
   1   0  -2 2776.32  124.19
   0   0  -2 2105.29  112.89
   0   0  -2 2276.87  112.69
   0   0   2 2663.73  113.29
  -1   0  -2  476.85   25.40
   1   0   2  446.26   25.00
   1   0   2  511.65   25.40
   1   0   2  475.15   25.50
  -2   0  -2 1231.28   67.29
   2   0   2 1332.27   67.09
   2   0   2 1462.05   67.49
  -3   0  -2   15.90    5.70
   3   0   2   26.20    5.80
   3   0   2   21.60    5.90
  -4   0  -2  742.13   41.20
  -4   0  -2  749.42   41.60
   4   0   2  752.42   41.60
   4   0   2  748.93   41.80
  -5   0  -2  136.39   13.20
  -5   0  -2  127.09   12.70
   5   0   2  132.79   13.40
   5   0   2  128.39   13.70
  -6   0  -2   -3.10    4.20
  -6   0  -2   -5.70    3.50
   6   0   2   -1.80    5.10
   6   0   2   -4.90    4.70
  -7   0  -2   94.79   12.70
  -7   0  -2   88.49   13.10
   7   0   2  112.49   14.80
   7   0   2  100.09   14.20
  -8   0  -2  324.47   26.00
  -8   0  -2  342.37   26.20
   8   0   2  313.87   27.30
   8   0   2  356.86   28.00
  -9   0  -2  366.06   29.00
  -9   0  -2  317.27   27.60
   9   0   2  365.66   30.90
   9   0   2  390.36   31.80
 -10   0  -2  109.59   18.00
 -10   0  -2  107.29   17.60
  10   0   2  105.09   19.60
  10   0   2   90.19   18.20
 -11   0  -2   -2.00    8.50
 -11   0  -2   13.60    9.80
  11   0   2   -3.00   12.10
  11   0   2    7.50   11.10
  12  -1  -2   16.00   11.90
  12  -1  -2    0.60   11.50
 -12   1   2   16.40   11.30
 -12   1   2    1.90    7.50
  11  -1  -2   88.79   17.20
  11  -1  -2   84.69   16.90
 -11   1   2   80.39   15.10
 -11   1   2   74.09   13.50
  10  -1  -2   40.50   12.10
  10  -1  -2   63.99   14.70
 -10   1   2   56.29   11.10
 -10   1   2   72.29   13.80
   9  -1  -2  166.68   20.00
   9  -1  -2  170.58   18.30
  -9   1   2  168.68   18.20
  -9   1   2  162.48   15.90
   8  -1  -2  447.66   31.20
   8  -1  -2  453.95   33.20
  -8   1   2  493.15   32.20
  -8   1   2  505.15   30.50
   7  -1  -2  350.76   23.90
   7  -1  -2  316.27   25.30
  -7   1   2  328.67   22.40
  -7   1   2  361.46   24.30
   6  -1  -2  364.76   22.60
   6  -1  -2  335.87   24.10
  -6   1   2  363.66   23.30
  -6   1   2  306.37   21.10
   5  -1  -2   13.10    4.80
   5  -1  -2    4.40    5.60
  -5   1   2    7.60    4.60
   4  -1  -2    6.10    5.20
   4  -1  -2    8.20    3.80
  -4   1   2    5.80    4.00
   3  -1  -2  227.78   14.00
   3  -1  -2  246.08   16.20
  -3   1   2  241.08   15.60
  -3   1   2  248.68   14.20
   2  -1  -2  616.44   32.70
   2  -1  -2  696.13   34.80
  -2   1   2  678.63   34.50
  -2   1   2  700.33   33.50
   1  -1  -2  370.56   19.10
   1  -1  -2  426.06   20.70
  -1   1   2  368.46   19.10
  -1   1   2  388.16   20.60
   0   1   2   29.50    4.50
   0   1   2   38.80    4.80
   1   1   2 3909.71  182.68
   1   1   2 3662.13  182.68
  -2  -1  -2 1437.46   72.59
   2   1   2 1550.24   72.79
   2   1   2 1375.36   72.69
   2   1   2 1385.66   73.19
  -3  -1  -2 2580.44  126.29
   3   1   2 2486.55  126.19
   3   1   2 2568.04  125.59
   3   1   2 2545.65  126.39
  -4  -1  -2  282.37   21.00
   4   1   2  329.07   22.10
   4   1   2  334.87   22.20
   4   1   2  308.07   21.10
  -5  -1  -2    1.00    4.60
  -5  -1  -2    3.70    5.00
   5   1   2    9.30    5.80
   5   1   2   -3.40    5.00
  -6  -1  -2   70.89   11.10
  -6  -1  -2   56.09   10.30
   6   1   2   89.79   14.10
   6   1   2   80.89   12.70
  -7  -1  -2  131.29   15.90
  -7  -1  -2  178.88   17.20
   7   1   2  158.88   19.30
   7   1   2  158.28   17.60
  -8  -1  -2  260.67   23.60
  -8  -1  -2  269.57   24.00
   8   1   2  272.67   25.40
   8   1   2  321.87   27.20
  -9  -1  -2   30.80   10.30
  -9  -1  -2   22.40    9.60
   9   1   2   26.90   12.00
   9   1   2   31.20   13.40
 -10  -1  -2   -5.20    7.70
 -10  -1  -2   -0.80    7.70
  10   1   2    2.40   10.10
  10   1   2    1.90   11.60
 -11  -1  -2   97.09   19.30
 -11  -1  -2   75.19   16.80
  11   1   2  145.99   22.90
  11   1   2  113.89   22.80
  13  -2  -2   47.00   16.40
 -13   2   2   56.79   15.40
  12  -2  -2   38.60   13.60
 -12   2   2   92.99   17.40
 -12   2   2   71.19   14.30
  11  -2  -2   -1.90    7.50
  11  -2  -2    1.40    8.60
 -11   2   2   -3.50    5.50
 -11   2   2   12.40    9.00
  10  -2  -2   25.30    9.20
  10  -2  -2   11.00    8.80
 -10   2   2   34.30   10.30
 -10   2   2   19.90    7.30
   9  -2  -2  247.18   21.60
   9  -2  -2  247.68   23.50
  -9   2   2  304.07   21.60
  -9   2   2  247.08   22.10
   8  -2  -2  410.46   30.00
   8  -2  -2  403.26   27.70
  -8   2   2  455.25   27.80
  -8   2   2  394.66   28.50
   7  -2  -2   12.90    5.10
   7  -2  -2   15.70    7.10
  -7   2   2   18.50    5.50
  -7   2   2   -0.90    4.20
   6  -2  -2  231.78   15.70
   6  -2  -2  220.38   18.50
  -6   2   2  214.18   15.60
  -6   2   2  195.48   16.50
   5  -2  -2 1346.67   74.49
   5  -2  -2 1517.65   71.69
  -5   2   2 1415.26   73.79
  -5   2   2 1435.06   72.59
   4  -2  -2  809.82   42.90
   4  -2  -2  801.42   39.80
  -4   2   2  749.13   41.90
   3  -2  -2  297.57   18.50
   3  -2  -2  293.77   15.50
  -3   2   2  319.57   18.30
   2  -2  -2  480.45   25.60
  -2   2   2  474.65   25.90
   1  -2  -2  109.39    7.50
  -1   2   2  105.29    8.50
  -1   2   2  103.99    7.00
  -1   2   2   96.09    8.40
   0   2   2  144.19   11.20
   0   2   2  155.08    9.10
   0   2   2  147.09   11.30
   1   2   2  505.95   26.60
   1   2   2  439.36   24.60
   1   2   2  482.45   26.70
   2   2   2  211.58   15.50
   2   2   2  204.38   15.30
  -3  -2  -2  131.49   12.40
   3   2   2  141.29   13.50
   3   2   2  124.89   12.40
  -4  -2  -2   16.50    6.10
   4   2   2   11.80    6.30
   4   2   2   11.90    5.40
   4   2   2    7.50    5.70
  -5  -2  -2  485.75   31.20
  -5  -2  -2  500.65   31.10
   5   2   2  502.15   31.30
   5   2   2  493.55   31.60
   5   2   2  429.26   31.50
  -6  -2  -2   82.29   12.10
  -6  -2  -2   65.19   11.50
   6   2   2   55.09   12.10
   6   2   2   63.39   11.70
  -7  -2  -2   29.10    8.70
  -7  -2  -2   25.40    9.30
   7   2   2   19.70    9.90
   7   2   2   27.30    9.40
  -8  -2  -2   10.70    7.60
  -8  -2  -2   18.40    8.80
   8   2   2   12.80    9.90
   8   2   2   11.50   11.20
  -9  -2  -2   53.49   13.60
  -9  -2  -2   64.49   13.70
   9   2   2   57.29   16.20
   9   2   2   33.90   12.70
 -10  -2  -2  103.49   17.90
 -10  -2  -2  171.88   22.00
  10   2   2  115.19   22.30
  10   2   2   91.99   19.40
  13  -3  -2    2.70   12.70
 -13   3   2    8.20    9.60
 -13   3   2   -1.60    7.10
  12  -3  -2    6.00   10.90
 -12   3   2   11.20    9.60
 -12   3   2    2.10    7.20
  11  -3  -2   43.20   13.30
 -11   3   2   65.39   12.70
 -11   3   2   44.10   12.10
  10  -3  -2  207.58   22.50
  10  -3  -2  219.88   21.30
 -10   3   2  210.48   19.70
 -10   3   2  254.77   22.90
   9  -3  -2   45.20    9.50
   9  -3  -2   27.70    9.30
  -9   3   2    6.60    5.80
  -9   3   2   39.60    9.80
   8  -3  -2   11.50    5.50
   8  -3  -2    8.10    6.50
  -8   3   2   -0.20    5.10
  -8   3   2   13.80    5.60
   7  -3  -2   30.90    8.80
   7  -3  -2   15.00    5.10
  -7   3   2   28.50    6.50
  -7   3   2   21.70    6.80
   6  -3  -2  724.33   39.00
   6  -3  -2  711.73   42.50
  -6   3   2  775.82   42.00
  -6   3   2  736.83   40.70
   5  -3  -2  903.91   47.80
   5  -3  -2  965.50   51.39
  -5   3   2  959.60   49.90
  -5   3   2  984.50   50.89
   4  -3  -2  535.25   30.80
   4  -3  -2  534.55   27.60
  -4   3   2  566.44   30.60
  -4   3   2  565.84   30.20
  -4   3   2  521.85   27.80
   3  -3  -2  347.17   20.20
  -3   3   2  356.36   20.80
  -3   3   2  354.96   20.60
  -3   3   2  335.57   17.90
   2  -3  -2  244.08   14.60
  -2   3   2  246.48   14.10
  -2   3   2  275.97   16.60
  -2   3   2  282.37   16.40
   1  -3  -2   12.90    2.40
  -1   3   2   12.70    4.50
  -1   3   2    4.70    3.70
  -1   3   2   12.30    3.90
   0   3   2   16.60    4.70
   0   3   2    7.00    4.20
   0   3   2    9.50    2.50
   0   3   2   16.00    5.20
   1   3   2    3.10    2.30
   1   3   2    1.70    4.40
   1   3   2   -2.50    3.60
   2   3   2   97.39   10.70
   2   3   2  108.69   11.60
   2   3   2   80.89    8.30
   3   3   2  883.71   47.10
   3   3   2  904.71   49.40
   3   3   2  864.41   48.60
  -4  -3  -2  601.94   34.80
   4   3   2  566.94   35.20
   4   3   2  538.25   35.40
  -5  -3  -2   61.49   10.90
   5   3   2   73.29   12.00
   5   3   2   81.89   13.20
   5   3   2   75.39   11.50
  -6  -3  -2   38.10    9.70
  -6  -3  -2   40.70    9.90
   6   3   2   37.00   10.00
   6   3   2   51.79   11.00
   6   3   2   23.20    9.50
  -7  -3  -2    0.00    6.60
  -7  -3  -2    2.10    7.10
   7   3   2   -5.70    8.70
   7   3   2   -7.90    6.50
  -8  -3  -2   17.00    8.90
  -8  -3  -2   17.60    9.30
   8   3   2    6.80    9.40
   8   3   2    8.60   11.40
  -9  -3  -2   45.50   12.90
  -9  -3  -2   60.39   14.10
   9   3   2   28.50   12.40
   9   3   2   62.89   17.10
 -10  -3  -2   11.50   10.10
 -10  -3  -2   22.10   11.50
  10   3   2    7.30   12.20
  10   3   2    2.80   12.50
  13  -4  -2   42.80   15.90
 -13   4   2   32.20   11.80
 -13   4   2   61.09   15.40
  12  -4  -2  160.18   24.30
 -12   4   2  146.39   19.30
 -12   4   2  176.78   21.40
  11  -4  -2  217.58   24.70
 -11   4   2  243.58   22.30
 -11   4   2  250.07   24.50
  10  -4  -2   82.99   15.90
 -10   4   2  103.79   15.60
 -10   4   2  114.39   15.10
   9  -4  -2   96.29   14.70
   9  -4  -2  103.29   13.10
  -9   4   2  102.59   13.50
  -9   4   2  104.79   13.80
   8  -4  -2  118.09   12.00
   8  -4  -2  124.39   15.20
  -8   4   2  133.69   13.70
  -8   4   2  106.79   13.30
   7  -4  -2  333.47   20.20
   7  -4  -2  342.47   24.30
  -7   4   2  305.27   21.90
  -7   4   2  314.27   22.70
   6  -4  -2  820.32   43.60
   6  -4  -2  854.51   47.50
  -6   4   2  875.61   46.30
  -6   4   2  911.11   47.10
  -6   4   2  795.42   44.00
   5  -4  -2   54.49    5.50
   5  -4  -2   50.49    8.30
  -5   4   2   51.79    8.00
  -5   4   2   41.70    7.20
  -5   4   2   48.30    5.60
   4  -4  -2   49.00    7.60
  -4   4   2   57.49    8.00
  -4   4   2   63.19    8.20
  -4   4   2   57.49    5.80
   3  -4  -2  276.97   15.70
  -3   4   2  253.47   14.90
  -3   4   2  252.07   17.10
  -3   4   2  267.47   17.60
   2  -4  -2 1173.38   54.19
  -2   4   2 1134.99   57.29
  -2   4   2 1049.79   56.59
  -2   4   2 1057.59   55.09
  -1   4   2 1099.19   57.99
  -1   4   2 1112.99   58.19
  -1   4   2 1163.78   58.49
   0   4   2   -2.00    3.90
   0   4   2    1.10    4.10
   0   4   2    1.30    3.80
   1   4   2    2.00    2.30
   1   4   2    0.10    4.60
   1   4   2   -2.10    3.90
   2   4   2  417.76   24.40
   2   4   2  431.96   27.30
   2   4   2  477.15   28.30
   3   4   2  652.03   38.70
   3   4   2  612.44   35.10
   3   4   2  640.54   37.60
  -4  -4  -2   30.90    8.00
   4   4   2   17.60    6.50
   4   4   2   31.90    9.70
   4   4   2   23.30    6.80
  -5  -4  -2    7.80    6.00
   5   4   2    7.60    7.40
   5   4   2    5.20    7.20
  -6  -4  -2   98.59   14.80
  -6  -4  -2   84.49   13.80
   6   4   2   80.19   16.10
   6   4   2   64.19   12.80
  -7  -4  -2   46.70   11.50
  -7  -4  -2   55.69   13.10
   7   4   2   62.79   16.70
   7   4   2   55.29   13.00
   7   4   2   56.79   13.80
  -8  -4  -2   40.50   13.20
  -8  -4  -2   33.40   11.60
   8   4   2   40.00   13.20
   8   4   2   50.49   15.80
  -9  -4  -2    8.10    9.60
  -9  -4  -2   38.00   13.50
   9   4   2   13.60   13.50
  13  -5  -2  151.68   23.90
 -13   5   2  129.79   19.70
 -13   5   2  160.18   22.30
  12  -5  -2   37.00   14.70
 -12   5   2   54.69   13.00
 -12   5   2   55.39   14.70
  11  -5  -2  125.69   20.10
 -11   5   2  114.59   16.90
 -11   5   2  102.59   15.40
  10  -5  -2   26.60   10.20
 -10   5   2   17.90    7.50
 -10   5   2   25.80    9.20
   9  -5  -2  268.87   24.00
  -9   5   2  303.77   23.40
  -9   5   2  311.87   21.90
  -9   5   2  258.77   21.90
   8  -5  -2  632.74   42.30
   8  -5  -2  731.13   39.20
  -8   5   2  714.43   39.80
  -8   5   2  671.03   41.30
  -8   5   2  745.93   42.40
   7  -5  -2  541.05   31.40
   7  -5  -2  582.74   35.60
  -7   5   2  621.04   35.30
  -7   5   2  550.94   31.90
  -7   5   2  616.14   35.10
   6  -5  -2  266.07   19.40
  -6   5   2  238.78   18.40
  -6   5   2  293.07   19.60
  -6   5   2  262.77   16.50
   5  -5  -2   11.90    4.70
  -5   5   2   17.40    5.40
  -5   5   2    9.70    3.40
  -5   5   2    8.20    4.40
   4  -5  -2  388.86   22.10
  -4   5   2  368.26   23.40
  -4   5   2  363.46   21.10
  -4   5   2  407.36   24.30
   3  -5  -2  200.78   11.80
  -3   5   2  174.38   12.70
  -3   5   2  181.48   14.60
  -3   5   2  178.68   14.00
  -2   5   2   44.80    7.80
  -2   5   2   44.60    7.30
  -2   5   2   48.30    7.60
  -1   5   2   50.89    8.30
  -1   5   2   55.49    8.60
   0   5   2   -2.70    4.70
   0   5   2    0.00    4.80
   0   5   2    0.80    4.40
   1   5   2  520.35   29.20
   1   5   2  683.23   34.90
   1   5   2  572.74   33.70
   2   5   2  282.77   20.20
   2   5   2  268.67   16.60
   2   5   2  260.67   20.80
   3   5   2   20.30    5.70
   3   5   2   37.80    9.80
   3   5   2   27.10    7.50
   4   5   2   23.90    7.60
   4   5   2   24.30    6.70
   4   5   2   25.40    9.20
  -5  -5  -2  200.68   18.70
   5   5   2  197.18   17.60
   5   5   2  191.98   20.80
   5   5   2  141.39   17.80
  -6  -5  -2  321.57   27.40
  -6  -5  -2  301.87   25.90
   6   5   2  278.77   25.90
   6   5   2  323.97   28.80
  -7  -5  -2   80.89   16.30
  -7  -5  -2   71.19   14.30
   7   5   2   78.59   17.80
   7   5   2   49.90   13.60
  -8  -5  -2   14.30   10.90
  -8  -5  -2    9.40    9.70
   8   5   2   -2.90   12.80
  13  -6  -2   93.59   20.60
 -13   6   2   86.09   17.30
 -13   6   2   93.29   17.20
  12  -6  -2    4.40   10.00
 -12   6   2   -0.40    7.70
 -12   6   2    8.10    7.10
  11  -6  -2   60.39   15.00
 -11   6   2   65.39   13.60
 -11   6   2   77.49   14.40
  10  -6  -2   33.20   10.30
 -10   6   2   39.00   10.10
 -10   6   2   27.70    8.50
   9  -6  -2  101.39   15.20
  -9   6   2  139.49   15.30
  -9   6   2  144.69   15.10
   8  -6  -2  199.28   17.90
  -8   6   2  193.78   16.40
  -8   6   2  163.98   13.70
  -8   6   2  151.58   16.00
   7  -6  -2  109.29   12.80
  -7   6   2  110.69   12.10
  -7   6   2  106.69   10.10
  -7   6   2   98.59   11.90
   6  -6  -2  500.75   31.40
  -6   6   2  539.15   32.10
  -6   6   2  563.44   33.00
  -6   6   2  527.55   29.60
   5  -6  -2 1359.06   66.39
  -5   6   2 1286.27   65.29
  -5   6   2 1240.88   67.59
  -5   6   2 1285.77   68.49
   4  -6  -2  629.34   32.60
  -4   6   2  639.84   36.20
  -4   6   2  603.74   33.10
  -4   6   2  581.24   34.80
   3  -6  -2  228.28   13.40
  -3   6   2  255.77   18.60
  -3   6   2  247.68   16.30
  -3   6   2  241.98   17.10
  -2   6   2  265.87   18.70
  -2   6   2  239.48   17.10
  -2   6   2  251.77   19.10
  -1   6   2  389.96   24.80
  -1   6   2  361.86   24.60
   0   6   2  676.73   39.90
   0   6   2  711.73   39.70
   0   6   2  677.63   40.30
   1   6   2   86.29   11.80
   1   6   2  115.29   13.80
   1   6   2  107.29    7.40
   2   6   2  118.69   13.60
   2   6   2  125.89   14.70
   2   6   2  127.79   10.50
   3   6   2    6.80    7.40
   3   6   2    0.60    5.30
   4   6   2  164.08   17.50
   4   6   2  163.58   19.00
  -5  -6  -2  407.16   30.40
   5   6   2  414.46   32.70
   5   6   2  387.86   30.60
  -6  -6  -2   23.00   11.20
  -6  -6  -2   38.50   11.30
   6   6   2   12.60    9.30
   6   6   2   27.50   11.90
  -7  -6  -2  -17.70    8.70
  -7  -6  -2    2.80    8.90
   7   6   2    6.40    9.90
   7   6   2    2.30   11.60
  -8  -6  -2   48.70   15.90
  -8  -6  -2   28.30   12.90
   8   6   2   42.50   13.80
   8   6   2   32.00   16.10
  13  -7  -2   -2.80   11.10
 -13   7   2   13.10    9.90
 -13   7   2    0.60    8.40
  12  -7  -2   67.59   16.30
 -12   7   2   69.19   14.80
 -12   7   2   69.49   14.50
  11  -7  -2  159.18   20.90
 -11   7   2  122.69   17.70
 -11   7   2  152.58   17.90
  10  -7  -2   49.00   13.00
 -10   7   2   59.39   11.90
 -10   7   2   56.79   12.30
   9  -7  -2    4.80    6.70
  -9   7   2    3.60    5.40
  -9   7   2    2.90    5.40
   8  -7  -2   34.20    8.70
  -8   7   2   22.40    7.20
  -8   7   2   31.10    7.90
   7  -7  -2  289.67   21.20
  -7   7   2  273.37   21.90
  -7   7   2  293.87   19.20
  -7   7   2  287.67   21.10
   6  -7  -2  319.87   20.70
  -6   7   2  324.97   19.90
  -6   7   2  299.27   22.60
  -6   7   2  284.07   21.40
   5  -7  -2  326.17   19.30
  -5   7   2  292.47   22.30
  -5   7   2  290.17   21.10
  -5   7   2  305.87   19.30
   4  -7  -2   22.30    4.40
  -4   7   2   12.90    5.10
  -4   7   2   27.50    7.30
  -4   7   2   31.30    6.70
   3  -7  -2   22.80    3.50
  -3   7   2   15.60    5.70
  -3   7   2   28.40    7.70
  -3   7   2   24.40    5.90
  -2   7   2  516.95   32.20
  -2   7   2  514.05   31.50
  -2   7   2  512.55   32.40
  -1   7   2   93.99   12.40
  -1   7   2   87.09   12.00
  -1   7   2  103.99   11.40
   0   7   2   12.90    6.60
   0   7   2   24.20    7.60
   0   7   2   22.80    6.80
   1   7   2    0.30    4.60
   1   7   2   -4.20    5.60
   2   7   2   74.89   12.90
   2   7   2   86.19   12.30
   3   7   2  429.26   30.60
   3   7   2  428.36   31.40
   4   7   2  316.77   25.40
   4   7   2  270.77   26.30
  -5  -7  -2   55.29   12.50
   5   7   2   49.50   12.30
   5   7   2   56.49   15.00
  -6  -7  -2    0.80    9.80
  -6  -7  -2   -5.90    7.90
   6   7   2   -3.40    9.90
   6   7   2   -6.60    7.80
  -7  -7  -2   26.30   12.00
  -7  -7  -2   35.10   14.10
   7   7   2   17.20   13.70
   7   7   2   22.30   12.20
  13  -8  -2  126.29   21.80
 -13   8   2   92.49   17.70
 -13   8   2   77.39   16.10
  12  -8  -2  121.59   20.50
 -12   8   2  107.29   18.00
 -12   8   2  156.88   19.40
  11  -8  -2   27.70   11.00
 -11   8   2   18.60    8.90
 -11   8   2   26.10    9.50
  10  -8  -2    4.80    7.70
 -10   8   2   15.50    7.40
 -10   8   2    9.30    7.30
   9  -8  -2   61.09   12.10
  -9   8   2   67.39   12.70
  -9   8   2   90.99   12.90
   8  -8  -2  148.89   15.50
  -8   8   2  165.58   15.80
  -8   8   2  147.29   16.60
   7  -8  -2  175.88   15.80
  -7   8   2  231.08   19.20
  -7   8   2  187.68   16.90
   6  -8  -2   43.00    7.60
  -6   8   2   22.30    7.30
  -6   8   2   61.49   10.00
  -6   8   2   51.99    8.40
   5  -8  -2   68.19    7.70
  -5   8   2   78.49   10.00
  -5   8   2   68.59   11.30
  -5   8   2   65.89   10.30
  -4   8   2  269.07   21.70
  -4   8   2  265.27   19.30
  -4   8   2  285.27   20.40
  -3   8   2  524.65   34.30
  -3   8   2  538.45   31.80
  -3   8   2  528.85   33.00
  -2   8   2  217.58   19.60
  -2   8   2  256.97   19.30
  -1   8   2   -1.00    5.60
  -1   8   2   -3.70    5.20
  -1   8   2   -7.30    4.70
   0   8   2   65.59   12.00
   0   8   2   54.59   10.70
   1   8   2   11.80    6.90
   1   8   2    6.70    7.00
   2   8   2  129.49   16.80
   2   8   2  122.79   15.40
   3   8   2  166.58   19.20
   3   8   2  203.38   21.90
   4   8   2   35.90   11.40
   4   8   2   24.40   11.30
  -5  -8  -2   35.20   11.50
   5   8   2    9.00   11.50
   5   8   2   31.50   11.30
  -6  -8  -2  184.18   26.20
  -6  -8  -2  162.48   22.50
   6   8   2  218.68   25.10
   6   8   2  166.88   26.00
  13  -9  -2  140.49   22.90
 -13   9   2   88.99   17.80
 -13   9   2  139.39   20.80
  12  -9  -2   -4.60    8.50
 -12   9   2   -2.60    7.10
 -12   9   2   -1.10    7.50
  11  -9  -2  105.79   16.80
 -11   9   2  115.39   17.90
 -11   9   2   98.29   16.60
  10  -9  -2  133.79   17.80
 -10   9   2  166.98   18.10
 -10   9   2  155.18   18.70
   9  -9  -2  176.88   18.40
  -9   9   2  230.58   21.60
  -9   9   2  220.38   19.90
   8  -9  -2   13.60    6.70
  -8   9   2   16.30    8.20
  -8   9   2   20.30    7.30
   7  -9  -2   20.60    7.00
  -7   9   2   44.10    9.30
  -7   9   2   39.50    9.40
  -6   9   2   12.70    6.10
  -6   9   2   14.70    6.90
  -5   9   2  283.27   21.00
  -5   9   2  270.67   23.40
  -5   9   2  283.87   20.90
  -4   9   2  664.23   38.10
  -4   9   2  627.24   40.80
  -4   9   2  655.43   39.30
  -3   9   2  276.87   22.30
  -3   9   2  286.47   23.50
  -3   9   2  294.27   21.70
  -2   9   2  104.99   14.10
  -2   9   2  111.49   14.20
  -1   9   2  172.18   17.30
  -1   9   2  143.89   17.30
  -1   9   2  173.08   18.50
   0   9   2   62.89   11.90
   0   9   2   56.79   11.80
   1   9   2  112.69   15.90
   1   9   2   98.19   14.60
   2   9   2   24.80    9.30
   2   9   2   22.90   11.00
   3   9   2  -11.90    6.70
   3   9   2   -1.90    8.60
   4   9   2   63.39   14.50
   4   9   2   53.69   15.60
   5   9   2  113.09   19.70
   5   9   2   99.79   19.60
  13 -10  -2   17.70   11.90
 -13  10   2   25.70   11.10
  12 -10  -2   96.89   17.80
 -12  10   2  122.29   19.20
 -12  10   2  104.19   18.80
  11 -10  -2  322.27   28.20
 -11  10   2  352.86   28.60
 -11  10   2  339.47   30.10
  10 -10  -2  152.58   18.30
 -10  10   2  177.18   19.20
 -10  10   2  218.68   22.20
  -9  10   2   85.09   13.20
  -9  10   2   85.89   15.70
  -8  10   2    7.20    5.80
  -8  10   2   11.90    6.80
  -7  10   2   25.50    8.50
  -7  10   2    6.00    5.90
  -6  10   2  135.09   16.60
  -6  10   2   85.39   12.70
  -5  10   2  279.17   22.50
  -5  10   2  325.27   25.90
  -4  10   2   -2.60    6.00
  -4  10   2    3.70    6.80
  -4  10   2    8.70    6.50
  -3  10   2  298.47   24.70
  -3  10   2  360.46   27.80
  -3  10   2  350.16   26.00
  -2  10   2  318.67   26.90
  -2  10   2  334.37   26.40
  -1  10   2  206.78   21.20
  -1  10   2  221.58   20.20
  -1  10   2  230.78   22.10
   0  10   2   66.99   13.10
   0  10   2   93.19   15.80
   1  10   2   19.10    9.20
   1  10   2   37.50   11.30
   2  10   2   18.20   10.70
   2  10   2   13.70    9.10
   3  10   2   53.39   14.90
   3  10   2   79.29   16.70
   4  10   2   55.99   14.80
   4  10   2   54.49   15.70
 -12  11   2  206.48   24.80
 -11  11   2   64.39   15.40
 -11  11   2   76.29   14.80
 -10  11   2   -8.80    6.60
 -10  11   2    9.20    7.50
  -9  11   2   82.69   14.20
  -9  11   2  108.09   17.10
  -8  11   2  189.08   19.30
  -8  11   2  224.48   22.90
  -7  11   2  310.57   27.30
  -7  11   2  290.17   23.50
  -6  11   2  252.67   21.30
  -6  11   2  245.58   24.30
  -5  11   2   45.90   12.80
  -5  11   2  101.89   14.20
  -4  11   2   10.90    8.90
  -4  11   2   15.40    8.40
  -3  11   2  172.78   18.70
  -3  11   2  137.99   19.30
  -2  11   2  104.59   17.20
  -2  11   2   99.29   15.20
  -2  11   2  138.89   17.90
  -1  11   2   53.79   13.80
  -1  11   2   84.09   14.40
   0  11   2   31.20   11.90
   0  11   2   19.00   10.20
   1  11   2    9.70   10.10
   1  11   2   18.20   10.70
   2  11   2   24.30   11.30
   2  11   2   29.50   12.40
   3  11   2   68.09   15.80
   3  11   2   73.89   16.80
 -12  12   2  163.08   23.30
 -11  12   2    2.10    8.60
 -10  12   2   63.69   16.00
  -9  12   2  217.28   23.50
  -9  12   2  175.68   20.00
  -8  12   2  152.38   17.80
  -8  12   2  141.09   20.80
  -7  12   2   37.60   12.40
  -7  12   2   59.49   12.20
  -6  12   2   69.09   13.00
  -6  12   2   61.79   15.50
  -5  12   2   98.89   17.30
  -5  12   2   95.69   15.20
  -4  12   2  208.28   22.00
  -4  12   2  270.17   25.90
  -3  12   2  199.18   23.00
  -3  12   2  142.69   19.80
  -2  12   2   23.60   11.90
  -2  12   2   20.80   10.30
  -2  12   2   12.90    9.10
  -1  12   2   -7.10    8.50
  -1  12   2   19.20   11.20
   0  12   2  115.89   19.20
   0  12   2  133.39   20.00
   1  12   2  111.59   19.40
   1  12   2  130.99   20.30
   2  12   2   36.20   13.70
   2  12   2   44.40   14.00
 -11  13   2   72.99   17.30
 -10  13   2  143.89   21.60
  -9  13   2   42.50   14.30
  -8  13   2   20.70   11.50
  -7  13   2    1.60   11.10
  -7  13   2    3.30    7.50
  -6  13   2  229.18   24.90
  -6  13   2  183.98   21.40
  -5  13   2  159.88   21.90
  -5  13   2  180.38   21.00
  -4  13   2  142.59   19.60
  -4  13   2  138.99   21.10
  -3  13   2   -5.80    8.10
  -3  13   2   -2.10    9.00
  -2  13   2  -18.20    8.60
  -1  13   2  129.09   20.60
  -1  13   2  123.19   21.00
   0  13   2   90.79   17.50
   0  13   2   83.09   17.70
   1  13   2   23.30   12.70
 -10  14   2   48.40   15.60
  -9  14   2   10.90   11.20
  -8  14   2   52.59   15.10
  -7  14   2   43.70   15.00
  -6  14   2   40.80   14.80
  -5  14   2   11.80   11.40
  -4  14   2  -13.70    8.60
  -4  14   2   13.40   11.70
  -3  14   2  113.99   21.30
  -3  14   2  105.19   18.50
  -2  14   2  242.58   28.10
  -1  14   2   91.79   19.10
  -7  15   2   70.49   18.40
  -6  15   2   11.20   11.60
  -5  15   2   -5.70   10.70
  -4  15   2   44.30   16.20
  -3  15  -3  110.19   20.10
  -4  15  -3   72.69   27.40
  -4  15  -3   45.50   14.90
  -5  15  -3    0.30   11.10
  -6  15  -3   15.70   13.00
   0  14  -3   26.70   15.20
   0  14  -3   22.20   11.50
  -1  14  -3   98.79   18.90
  -1  14  -3   98.29   21.40
  -2  14  -3  119.59   23.90
  -2  14  -3   92.29   19.00
  -3  14  -3   22.90   14.90
  -3  14  -3   13.00   11.80
  -4  14  -3   -1.30   13.10
  -4  14  -3    3.80   10.00
  -5  14  -3  169.78   27.20
  -5  14  -3   99.89   20.10
  -6  14  -3  211.48   26.40
  -7  14  -3  223.78   27.00
  -8  14  -3   78.69   17.60
   2  13  -3    8.00   10.70
   2  13  -3    9.70   13.70
   1  13  -3  137.59   23.80
   1  13  -3  131.99   20.20
   0  13  -3  317.17   29.50
   0  13  -3  353.06   33.20
  -1  13  -3  199.08   25.90
  -1  13  -3  150.88   22.30
  -2  13  -3    5.60   11.80
  -2  13  -3    2.60    9.20
  -3  13  -3   63.19   15.60
  -3  13  -3   47.90   16.10
  -4  13  -3  103.59   21.60
  -4  13  -3  155.08   21.20
  -5  13  -3   28.20   14.40
  -5  13  -3    7.10    9.60
  -6  13  -3  129.19   20.70
  -6  13  -3  130.59   22.70
  -7  13  -3   13.40   10.40
  -8  13  -3   70.29   15.70
  -9  13  -3  283.67   29.90
 -10  13  -3  246.08   28.50
   3  12  -3    2.70   13.00
   2  12  -3   36.00   14.90
   2  12  -3   51.79   12.60
   1  12  -3  169.18   24.80
   1  12  -3  234.48   23.50
   0  12  -3  130.59   22.60
   0  12  -3   96.89   17.40
  -1  12  -3   23.40   10.30
  -1  12  -3   10.50   11.50
  -2  12  -3  404.16   33.00
  -2  12  -3  445.36   36.70
  -3  12  -3  593.64   42.60
  -3  12  -3  639.34   45.70
  -4  12  -3  538.75   40.80
  -4  12  -3  481.05   36.80
  -5  12  -3  294.07   29.50
  -5  12  -3  291.87   26.90
  -6  12  -3   38.20   14.30
  -6  12  -3   18.30   10.20
  -7  12  -3   45.00   13.60
  -7  12  -3   89.79   17.10
  -8  12  -3  138.89   20.00
  -9  12  -3  147.39   21.90
 -10  12  -3    6.40    9.90
   4  11  -3  144.99   23.30
  -4 -11   3   87.59   17.10
   3  11  -3  240.58   23.10
   3  11  -3  223.08   27.40
   2  11  -3  141.09   22.20
   2  11  -3  175.78   20.40
   1  11  -3  138.99   18.00
   1  11  -3  185.88   23.40
   0  11  -3   41.10   14.10
   0  11  -3   24.40    9.90
  -1  11  -3  223.28   25.80
  -1  11  -3  265.57   23.90
  -2  11  -3  474.85   37.80
  -2  11  -3  476.65   34.60
  -3  11  -3  111.79   16.70
  -3  11  -3  140.99   21.10
  -4  11  -3   12.70   10.20
  -4  11  -3    7.80    8.50
  -5  11  -3   11.00    8.20
  -5  11  -3   19.80   10.40
  -6  11  -3   18.30    9.20
  -6  11  -3   57.39   13.60
  -7  11  -3  113.59   17.40
  -7  11  -3  126.39   18.20
  -8  11  -3  104.19   18.50
  -8  11  -3  116.79   18.30
  -9  11  -3   -2.80    7.70
   9 -11   3   -2.60    6.70
 -10  11  -3   73.49   16.40
  10 -11   3   98.79   16.80
 -11  11  -3  191.38   24.10
  11 -11   3  147.99   21.80
   6  10  -3   26.20   13.90
  -6 -10   3   -1.50    8.90
   5  10  -3  146.59   24.30
  -5 -10   3  121.59   19.40
   4  10  -3  146.09   17.80
   4  10  -3  125.89   21.90
  -4 -10   3  163.58   19.80
   3  10  -3   98.19   18.30
   3  10  -3   99.09   14.90
   2  10  -3   25.20    9.70
   2  10  -3   31.40   12.90
   1  10  -3   -0.20    6.50
   1  10  -3   16.70   10.50
   0  10  -3  553.44   39.90
   0  10  -3  561.74   37.20
  -1  10  -3  778.42   49.80
  -1  10  -3  718.03   45.70
  -2  10  -3   51.19   13.10
  -2  10  -3   37.00   10.20
  -3  10  -3  197.18   22.40
  -4  10  -3  636.94   41.10
  -4  10  -3  633.04   42.40
  -5  10  -3  681.43   44.60
  -5  10  -3  683.23   43.60
  -6  10  -3  548.35   37.90
  -6  10  -3  560.94   38.40
   6 -10   3  553.74   34.30
  -7  10  -3  195.48   20.70
  -7  10  -3  170.48   19.60
   7 -10   3  196.38   17.70
  -8  10  -3   17.20   10.00
  -8  10  -3   21.00    9.20
   8 -10   3   17.80    8.00
  -9  10  -3   21.60    9.80
  -9  10  -3   42.70   12.50
   9 -10   3   34.80   10.70
 -10  10  -3  111.79   19.70
  10 -10   3   94.19   16.20
 -11  10  -3   36.70   13.10
  11 -10   3   38.00   12.70
   6   9  -3   91.99   19.80
  -6  -9   3   87.69   16.90
   5   9  -3    3.90   11.40
  -5  -9   3   28.90   10.90
   4   9  -3   15.00    8.60
   4   9  -3   27.30   12.20
  -4  -9   3   32.50   10.30
   3   9  -3   10.50    7.10
   3   9  -3   -5.80    8.70
   2   9  -3  205.48   23.80
   2   9  -3  254.37   21.00
   1   9  -3  562.34   40.80
   1   9  -3  628.04   38.40
   0   9  -3  774.72   50.59
   0   9  -3  838.92   47.90
  -1   9  -3  106.39   13.80
  -1   9  -3   91.29   16.30
  -2   9  -3    8.80    5.70
  -2   9  -3   -3.50    6.80
  -2   9  -3    1.80    4.30
  -2   9  -3   -3.90    4.80
  -3   9  -3  105.09   11.70
  -3   9  -3   83.79   14.20
  -3   9  -3   87.79   12.80
   3  -9   3  114.89   11.10
  -4   9  -3  177.58   18.70
  -4   9  -3  158.38   16.70
   4  -9   3  163.88   14.30
  -5   9  -3   15.70    7.00
  -5   9  -3   32.70    9.80
   5  -9   3   27.10    6.90
  -6   9  -3    0.60    6.10
  -6   9  -3    8.10    6.10
   6  -9   3    0.90    5.00
  -7   9  -3   61.99   12.70
  -7   9  -3   71.09   13.30
   7  -9   3   81.59   12.80
  -8   9  -3  255.27   23.80
  -8   9  -3  222.78   21.90
   8  -9   3  239.08   21.20
  -9   9  -3  124.49   18.40
  -9   9  -3  139.59   17.70
   9  -9   3  133.09   17.80
 -10   9  -3  153.98   20.90
 -10   9  -3  167.18   19.80
  10  -9   3  130.19   18.60
 -11   9  -3   -0.10    8.70
  11  -9   3   13.10   10.00
 -12   9  -3   37.40   13.10
  12  -9   3   51.19   15.00
   7   8  -3  153.38   23.20
  -7  -8   3  137.69   20.30
   6   8  -3  193.68   25.60
  -6  -8   3  202.68   22.30
   5   8  -3   44.60   13.30
   5   8  -3   36.90    9.90
  -5  -8   3   33.80   10.60
   4   8  -3    6.90    9.20
   4   8  -3   -8.80    4.90
  -4  -8   3    5.50    6.20
   3   8  -3   22.50   10.60
   3   8  -3    5.60    6.20
   2   8  -3  214.88   19.00
   2   8  -3  242.78   23.00
   1   8  -3  162.08   18.90
   1   8  -3  205.48   17.00
   1   8  -3  160.68   14.40
   0   8  -3  113.99   13.10
   0   8  -3   93.69   15.80
   0   8  -3  119.29   12.20
  -1   8  -3  182.88   15.40
  -1   8  -3  205.88   17.50
  -1   8  -3  189.98   20.50
  -2   8  -3  829.22   48.70
  -2   8  -3  855.41   45.10
  -2   8  -3  772.92   50.19
  -2   8  -3  883.21   47.00
   2  -8   3  863.81   45.70
  -3   8  -3 1055.19   54.29
  -3   8  -3 1070.59   58.89
  -3   8  -3 1078.09   60.59
   3  -8   3 1020.20   55.39
  -4   8  -3  342.47   21.30
  -4   8  -3  349.96   25.40
  -4   8  -3  369.46   26.60
   4  -8   3  359.06   23.00
  -5   8  -3   15.70    6.50
  -5   8  -3    2.50    5.50
   5  -8   3    6.80    4.80
  -6   8  -3  203.48   19.20
  -6   8  -3  209.28   19.20
   6  -8   3  241.58   18.40
  -7   8  -3   33.80    9.40
  -7   8  -3   37.50   10.30
   7  -8   3   45.20    9.80
  -8   8  -3  149.79   16.90
  -8   8  -3  164.48   18.30
   8  -8   3  129.59   16.30
  -9   8  -3    6.00    7.50
  -9   8  -3   16.70    8.30
   9  -8   3    5.40    6.90
 -10   8  -3   -1.80    6.20
 -10   8  -3    7.80    8.10
  10  -8   3   -5.10    7.20
 -11   8  -3   43.90   12.90
 -11   8  -3   51.79   13.60
  11  -8   3   64.99   15.00
 -12   8  -3  171.68   23.50
  12  -8   3  168.18   23.90
   8   7  -3   89.09   19.50
  -8  -7   3  167.08   21.60
   7   7  -3  162.28   23.40
  -7  -7   3  154.68   20.40
  -7  -7   3  141.19   19.70
   6   7  -3  -10.10    5.10
   6   7  -3    1.90    9.70
  -6  -7   3   -3.10    5.40
  -6  -7   3    6.10    7.60
   5   7  -3  167.88   17.30
   5   7  -3  199.18   22.10
  -5  -7   3  198.38   19.70
   4   7  -3  267.27   21.60
   4   7  -3  296.77   21.20
   4   7  -3  224.68   23.80
  -4  -7   3  300.47   22.80
   3   7  -3  141.99   14.30
   3   7  -3  157.78   14.80
   3   7  -3  150.48   18.20
   2   7  -3  161.88   14.60
   2   7  -3  193.78   16.00
   2   7  -3  173.78   19.10
   1   7  -3   16.30    6.40
   1   7  -3   19.70    8.70
   1   7  -3   13.70    5.40
   0   7  -3  169.58   14.90
   0   7  -3  171.38   18.00
   0   7  -3  164.48   14.10
  -1   7  -3  673.93   42.20
  -1   7  -3  713.63   40.00
  -1   7  -3  666.43   38.20
  -2   7  -3 1219.48   62.99
  -2   7  -3 1280.17   65.59
  -2   7  -3 1243.18   68.69
  -2   7  -3 1254.17   66.69
   2  -7   3 1247.18   64.39
  -3   7  -3  405.36   22.60
  -3   7  -3  418.86   28.20
  -3   7  -3  378.96   26.40
   3  -7   3  404.36   24.60
  -4   7  -3    4.10    5.60
  -4   7  -3    9.30    5.50
  -4   7  -3   15.60    3.90
   4  -7   3    2.50    4.10
  -5   7  -3  690.93   36.40
  -5   7  -3  632.94   40.60
  -5   7  -3  625.84   40.30
   5  -7   3  751.52   39.60
  -6   7  -3  164.48   16.40
  -6   7  -3  169.48   16.50
  -6   7  -3  163.78   13.10
   6  -7   3  184.28   15.70
  -7   7  -3   33.50    7.20
  -7   7  -3   59.09   11.10
  -7   7  -3   58.89   10.90
   7  -7   3   47.50   10.30
  -8   7  -3   42.50   10.00
  -8   7  -3   31.10    9.30
   8  -7   3   28.50    9.40
  -9   7  -3   68.19   13.60
  -9   7  -3   72.09   14.10
   9  -7   3   98.69   16.20
 -10   7  -3  134.79   18.70
 -10   7  -3  102.99   17.50
  10  -7   3  140.09   20.20
 -11   7  -3  186.58   23.20
 -11   7  -3  181.48   22.50
  11  -7   3  218.18   24.40
 -12   7  -3   34.60   13.10
 -12   7  -3   69.29   16.50
  12  -7   3   76.69   18.30
   9   6  -3   88.59   19.60
  -9  -6   3  143.39   20.30
   8   6  -3   58.39   15.60
  -8  -6   3   34.70   11.30
   7   6  -3   15.70   10.70
  -7  -6   3   22.20    8.10
  -7  -6   3   24.50    9.20
   6   6  -3  254.17   25.30
   6   6  -3  272.57   21.50
  -6  -6   3  270.87   23.40
  -6  -6   3  245.48   21.00
   5   6  -3  299.77   25.40
   5   6  -3  263.67   20.70
  -5  -6   3  282.37   23.50
   4   6  -3  272.67   25.50
   4   6  -3  325.27   23.50
   4   6  -3  358.46   22.80
  -4  -6   3  340.97   24.70
   3   6  -3    6.90    5.50
   3   6  -3   13.90    5.70
   3   6  -3    4.40    7.70
  -3  -6   3   13.30    5.90
   2   6  -3  596.64   39.10
   2   6  -3  605.24   35.50
   2   6  -3  662.03   35.90
   1   6  -3  560.64   33.50
   1   6  -3  559.34   37.30
   1   6  -3  633.34   34.20
   0   6  -3   99.89   10.60
   0   6  -3   98.09   13.50
   0   6  -3   90.79   10.30
  -1   6  -3  137.69   12.30
  -1   6  -3  160.88   15.80
  -1   6  -3  146.89   13.10
   1  -6   3  142.99   11.70
  -2   6  -3   26.80    6.70
  -2   6  -3   35.00    8.60
  -2   6  -3   23.90    4.20
   2  -6   3   25.60    5.40
  -3   6  -3 1454.75   78.99
  -3   6  -3 1482.75   80.19
  -3   6  -3 1558.84   75.09
   3  -6   3 1586.34   77.89
  -4   6  -3  802.12   38.70
  -4   6  -3  695.73   42.70
  -4   6  -3  679.83   42.10
   4  -6   3  758.32   41.30
  -5   6  -3  202.08   17.50
  -5   6  -3  214.98   17.50
  -5   6  -3  208.98   14.10
   5  -6   3  216.68   16.70
  -6   6  -3  205.38   14.70
  -6   6  -3  222.48   18.10
  -6   6  -3  166.18   16.80
   6  -6   3  198.98   17.30
  -7   6  -3    5.70    5.60
  -7   6  -3   -2.90    4.30
  -7   6  -3    1.10    4.30
   7  -6   3    3.00    5.20
  -8   6  -3    4.20    5.90
  -8   6  -3    2.40    5.00
  -8   6  -3    0.00    5.90
   8  -6   3   -4.30    6.20
  -9   6  -3  180.78   19.90
  -9   6  -3  166.28   17.00
  -9   6  -3  152.18   18.20
   9  -6   3  157.38   19.00
   9  -6   3  146.89   17.20
 -10   6  -3   65.79   14.30
 -10   6  -3   56.79   12.90
  10  -6   3   37.90   12.60
  10  -6   3   46.10   13.10
 -11   6  -3   31.20   12.80
 -11   6  -3   61.49   14.90
  11  -6   3   32.20   12.90
  11  -6   3   42.50   14.00
 -12   6  -3    1.20    9.60
 -12   6  -3   -0.60    9.10
  12  -6   3   17.40   13.30
  12  -6   3    5.70   12.50
  10   5  -3   47.70   16.10
 -10  -5   3   16.40   11.20
   9   5  -3    1.20   10.70
   9   5  -3    1.50    9.30
  -9  -5   3    2.30    7.60
   8   5  -3    8.60   10.10
   8   5  -3   29.50   11.00
  -8  -5   3   24.20    8.90
  -8  -5   3   20.50    9.50
   7   5  -3  175.38   21.00
   7   5  -3  205.48   18.50
   7   5  -3  193.98   20.60
  -7  -5   3  180.78   19.40
  -7  -5   3  171.28   17.50
   6   5  -3  276.47   21.90
   6   5  -3  298.77   26.00
   6   5  -3  280.47   24.10
  -6  -5   3  338.17   25.10
   5   5  -3   30.80    9.90
   5   5  -3   18.50    6.00
  -5  -5   3   20.80    7.80
   4   5  -3  123.49   15.20
   4   5  -3  112.09   11.10
  -4  -5   3   81.99   11.70
   3   5  -3 1185.38   57.89
   3   5  -3 1061.29   61.49
  -3  -5   3 1059.19   58.89
   2   5  -3 1697.13   88.79
   2   5  -3 1690.33   84.99
   2   5  -3 1673.23   85.99
   1   5  -3 1517.75   77.39
   1   5  -3 1523.25   77.99
   1   5  -3 1545.15   81.19
   0   5  -3 1663.33   85.29
   0   5  -3 1731.73   85.89
   0   5  -3 1685.63   88.39
  -1   5  -3  281.57   21.20
  -1   5  -3  285.87   19.20
   1  -5   3  295.57   18.40
  -2   5  -3  553.34   32.70
  -2   5  -3  517.65   27.00
  -2   5  -3  492.05   30.30
   2  -5   3  556.34   29.90
  -3   5  -3 1002.10   49.30
  -3   5  -3  988.40   52.89
  -3   5  -3  986.30   53.89
   3  -5   3  975.30   51.99
  -4   5  -3  502.15   30.30
  -4   5  -3  524.45   27.00
  -4   5  -3  500.45   30.80
   4  -5   3  453.35   29.20
  -5   5  -3   14.20    5.80
  -5   5  -3   27.50    5.40
  -5   5  -3   23.50    6.70
   5  -5   3   29.00    7.20
  -6   5  -3  200.88   17.40
  -6   5  -3  168.88   16.60
  -6   5  -3  213.28   15.40
   6  -5   3  191.28   17.00
  -7   5  -3  505.45   33.60
  -7   5  -3  548.55   34.90
  -7   5  -3  501.05   32.00
   7  -5   3  554.84   33.30
   7  -5   3  496.75   34.10
  -8   5  -3    9.30    6.30
  -8   5  -3   20.60    7.10
  -8   5  -3   15.60    7.00
   8  -5   3   26.70    8.20
   8  -5   3   24.60    8.40
  -9   5  -3   36.30   11.00
  -9   5  -3   48.30   10.70
  -9   5  -3   41.80   11.20
   9  -5   3   49.40   12.20
   9  -5   3   33.70   10.40
 -10   5  -3  113.49   17.80
 -10   5  -3   97.69   18.30
 -10   5  -3  134.99   17.00
  10  -5   3  109.59   18.90
  10  -5   3   80.49   15.10
 -11   5  -3    7.90    8.40
 -11   5  -3   20.10    9.40
 -11   5  -3    0.80   10.30
  11  -5   3    3.40    9.20
  11  -5   3    1.20   10.50
 -12   5  -3   47.90   13.80
 -12   5  -3   33.30   14.20
  12  -5   3   19.80   13.20
  12  -5   3   40.00   16.10
  10   4  -3    9.90   11.40
  10   4  -3   -3.60    9.80
 -10  -4   3    1.20    7.60
   9   4  -3   62.39   14.60
   9   4  -3   75.49   17.00
  -9  -4   3   47.90   12.70
   8   4  -3  343.07   28.80
   8   4  -3  345.47   30.20
  -8  -4   3  327.77   27.70
   7   4  -3  767.22   46.50
   7   4  -3  749.53   49.80
   7   4  -3  890.61   50.39
  -7  -4   3  838.52   49.90
   6   4  -3  360.46   25.00
   6   4  -3  396.96   28.20
   6   4  -3  366.76   28.70
  -6  -4   3  401.56   27.70
   5   4  -3    0.00    5.50
   5   4  -3    6.90    6.50
   5   4  -3    2.10    3.80
  -5  -4   3   -2.30    4.00
   4   4  -3  693.23   39.00
   4   4  -3  641.64   40.00
   4   4  -3  689.13   36.80
  -4  -4   3  627.94   38.20
   3   4  -3  741.73   39.10
   3   4  -3  770.52   43.50
  -3  -4   3  705.23   40.70
   2   4  -3   71.89    7.80
   2   4  -3   47.50    9.70
   1   4  -3  178.68   15.70
   1   4  -3  154.68   11.70
   0   4  -3  263.27   16.90
   0   4  -3  283.57   20.00
  -1   4  -3 1566.34   79.89
  -1   4  -3 1652.33   82.39
   1  -4   3 1569.24   79.69
  -2   4  -3 3482.75  159.88
  -2   4  -3 3254.57  154.58
  -2   4  -3 3162.28  157.88
   2  -4   3 3033.30  157.48
  -3   4  -3  292.87   16.20
  -3   4  -3  279.17   19.20
  -3   4  -3  329.17   20.60
   3  -4   3  268.37   18.90
  -4   4  -3    6.30    3.40
  -4   4  -3   10.70    5.20
  -4   4  -3   10.90    5.30
   4  -4   3   12.60    5.60
  -5   4  -3  684.63   40.20
  -5   4  -3  724.73   38.10
  -5   4  -3  665.13   39.80
   5  -4   3  689.13   39.90
   5  -4   3  689.43   39.10
  -6   4  -3  573.94   35.40
  -6   4  -3  576.64   33.20
  -6   4  -3  549.65   35.00
   6  -4   3  569.24   34.30
   6  -4   3  542.45   34.70
  -7   4  -3  202.68   16.90
  -7   4  -3  202.78   19.10
  -7   4  -3  161.98   17.60
   7  -4   3  188.38   17.80
   7  -4   3  176.48   17.80
  -8   4  -3  119.69   15.80
  -8   4  -3  136.49   14.80
  -8   4  -3   86.49   14.80
   8  -4   3   92.19   15.20
   8  -4   3  135.79   16.10
  -9   4  -3   -1.80    7.10
  -9   4  -3   20.90    7.80
  -9   4  -3    7.70    8.00
   9  -4   3    7.60    7.70
   9  -4   3   16.00    8.80
 -10   4  -3   75.79   14.10
 -10   4  -3   69.49   15.10
 -10   4  -3   60.39   15.00
  10  -4   3  106.39   18.60
  10  -4   3   82.09   16.80
 -11   4  -3   79.69   17.50
 -11   4  -3   64.79   14.80
 -11   4  -3   92.39   17.60
  11  -4   3  109.59   20.10
  11  -4   3   86.59   16.60
 -12   4  -3   25.80   12.30
 -12   4  -3   34.00   14.10
 -12   4  -3   23.40   13.00
  12  -4   3   41.50   14.40
  12  -4   3   27.80   14.90
  11   3  -3   10.30   11.80
  11   3  -3   18.10   14.40
 -11  -3   3    4.10    9.70
  10   3  -3   46.80   14.60
  10   3  -3   31.50   12.10
 -10  -3   3   38.70   12.50
   9   3  -3  148.59   20.90
   9   3  -3  119.49   19.10
  -9  -3   3  120.59   16.20
  -9  -3   3   91.49   16.20
   8   3  -3  118.39   18.30
   8   3  -3   93.79   17.00
  -8  -3   3  132.69   16.80
   7   3  -3  204.28   21.00
   7   3  -3  211.28   21.30
  -7  -3   3  253.57   21.10
   6   3  -3   29.90    9.50
   6   3  -3   32.20    9.60
   6   3  -3   54.99    8.90
  -6  -3   3   54.79   10.10
   5   3  -3  469.25   29.50
   5   3  -3  427.46   26.20
   5   3  -3  460.55   29.90
  -5  -3   3  401.56   27.80
  -5  -3   3  453.35   29.00
   4   3  -3  580.94   33.40
   4   3  -3  531.05   32.20
   4   3  -3  511.25   29.10
  -4  -3   3  504.95   31.10
   3   3  -3  594.34   34.90
   3   3  -3  672.83   32.70
   3   3  -3  623.24   36.40
  -3  -3   3  553.64   33.80
   2   3  -3   80.99   11.30
   2   3  -3   87.29   10.00
   2   3  -3   93.59    8.00
   1   3  -3   23.30    4.40
   1   3  -3   24.80    6.00
   1   3  -3   38.40    7.80
  -1  -3   3   30.90    4.70
   0   3  -3 9999.00  464.85
   0   3  -3 9385.46  466.15
   0   3  -3 9939.61  467.45
   0  -3   3 9598.84  465.35
   0  -3   3 9708.83  463.05
  -1   3  -3 1601.04   77.99
  -1   3  -3 1497.55   75.89
   1  -3   3 1497.25   76.49
  -2   3  -3  608.94   32.10
  -2   3  -3  555.04   30.70
  -2   3  -3  541.65   27.80
   2  -3   3  533.45   30.60
  -3   3  -3    9.80    4.80
  -3   3  -3   12.00    3.30
  -3   3  -3   19.10    5.30
   3  -3   3   12.90    4.80
  -4   3  -3  481.05   29.40
  -4   3  -3  509.65   27.50
  -4   3  -3  475.45   29.20
   4  -3   3  484.05   28.80
   4  -3   3  477.95   29.00
  -5   3  -3  826.52   45.90
  -5   3  -3  783.22   43.30
  -5   3  -3  819.52   45.60
   5  -3   3  801.52   44.90
   5  -3   3  764.42   44.30
  -6   3  -3   78.29   11.60
  -6   3  -3   73.99   10.10
  -6   3  -3   80.19   11.50
   6  -3   3   82.19   12.20
   6  -3   3   78.09   11.00
  -7   3  -3  100.89   13.70
  -7   3  -3  111.89   13.10
  -7   3  -3   89.39   13.20
   7  -3   3   68.79   12.30
   7  -3   3   76.29   12.40
  -8   3  -3  141.99   15.10
  -8   3  -3  109.69   15.30
   8  -3   3   97.79   16.50
   8  -3   3  123.19   16.00
  -9   3  -3   86.09   15.00
  -9   3  -3  141.69   17.90
   9  -3   3  116.39   18.20
   9  -3   3  132.49   18.60
 -10   3  -3  279.07   26.90
 -10   3  -3  305.27   25.90
  10  -3   3  294.77   27.80
  10  -3   3  254.07   27.50
 -11   3  -3   98.59   17.40
 -11   3  -3  131.89   20.30
  11  -3   3  112.49   20.60
  11  -3   3  102.29   20.20
  12  -3   3    3.30   11.50
  11   2  -3    6.60   12.30
  11   2  -3   22.70   12.60
 -11  -2   3   30.60   12.20
  10   2  -3   50.79   13.90
  10   2  -3   69.29   16.10
 -10  -2   3   44.00   12.90
   9   2  -3  120.49   17.90
   9   2  -3   73.89   15.70
  -9  -2   3   64.49   16.00
  -9  -2   3   77.19   14.40
   8   2  -3   -7.00    6.80
   8   2  -3   21.20    9.80
  -8  -2   3    5.80    5.80
   7   2  -3  185.48   19.30
   7   2  -3  181.08   19.00
  -7  -2   3  198.48   18.00
   6   2  -3  318.27   24.00
   6   2  -3  310.07   23.10
  -6  -2   3  308.67   22.70
   5   2  -3  683.73   39.30
   5   2  -3  749.53   42.90
   5   2  -3  793.32   42.80
  -5  -2   3  725.93   41.70
  -5  -2   3  730.23   39.40
   4   2  -3  278.37   16.60
   4   2  -3  267.17   19.40
   4   2  -3  282.07   20.00
  -4  -2   3  265.57   16.40
  -4  -2   3  245.78   18.10
   3   2  -3  124.09   11.90
   3   2  -3  138.09    8.90
   3   2  -3  113.29   12.20
  -3  -2   3  109.69   10.40
   2   2  -3 1535.45   69.49
   2   2  -3 1312.47   72.59
   2   2  -3 1399.46   72.29
   1   2  -3  496.55   27.60
   1   2  -3  486.75   24.70
   1   2  -3  461.05   27.80
  -1  -2   3  479.85   25.00
   0   2  -3  144.79   12.00
   0   2  -3  131.19   11.50
   0   2  -3  147.39    9.40
   0  -2   3  142.69   10.60
  -1   2  -3 2074.39   97.99
  -1   2  -3 2006.10   96.49
   1  -2   3 1831.72   97.09
  -2   2  -3    3.90    2.40
  -2   2  -3    9.30    4.10
  -2   2  -3    2.00    4.10
   2  -2   3    3.50    3.90
   2  -2   3    4.50    4.20
  -3   2  -3  253.07   17.30
  -3   2  -3  240.18   15.10
  -3   2  -3  248.88   17.60
   3  -2   3  231.28   17.00
   3  -2   3  278.77   17.20
  -4   2  -3 1111.09   58.19
  -4   2  -3 1101.29   58.09
  -4   2  -3 1047.80   55.99
   4  -2   3 1044.50   57.39
   4  -2   3 1122.19   57.49
  -5   2  -3  152.98   12.60
  -5   2  -3  117.39   13.50
   5  -2   3  144.99   13.90
   5  -2   3  146.79   14.40
  -6   2  -3   32.20    7.30
  -6   2  -3   37.40    8.70
   6  -2   3   27.10    8.20
   6  -2   3   29.90    8.00
  -7   2  -3  129.19   15.30
  -7   2  -3  132.69   14.10
   7  -2   3  126.39   16.30
   7  -2   3  109.69   14.50
  -8   2  -3  190.58   18.60
  -8   2  -3  214.78   20.30
   8  -2   3  163.48   20.00
   8  -2   3  196.68   20.80
  -9   2  -3   19.50    8.60
  -9   2  -3   20.10    9.30
   9  -2   3   15.80   10.20
   9  -2   3    3.70    8.70
 -10   2  -3   -3.80    7.00
 -10   2  -3   -0.30    7.60
  10  -2   3    0.70   10.10
  10  -2   3   -9.70    9.30
 -11   2  -3    9.00    8.90
 -11   2  -3   -3.70    8.50
  11  -2   3   10.70   11.20
  11  -2   3   20.90   13.30
  12   1  -3   80.69   19.70
  12   1  -3   43.50   15.90
 -12  -1   3   83.59   16.90
  11   1  -3   50.09   15.20
  11   1  -3   47.20   15.80
 -11  -1   3   55.09   13.90
  10   1  -3    8.70   10.00
  10   1  -3   23.10   11.30
 -10  -1   3   27.20   10.10
 -10  -1   3   29.10    8.80
   9   1  -3   -0.20    8.80
   9   1  -3    9.30    8.40
  -9  -1   3   -1.40    5.60
  -9  -1   3   -0.90    4.90
   8   1  -3    6.40    8.20
   8   1  -3   28.40    9.10
  -8  -1   3   25.30    8.00
   7   1  -3  180.58   18.60
   7   1  -3  176.98   17.50
  -7  -1   3  171.28   16.50
   6   1  -3  317.47   24.30
   6   1  -3  329.77   23.10
  -6  -1   3  313.47   22.90
  -6  -1   3  341.57   21.10
   5   1  -3  253.87   18.90
   5   1  -3  241.98   19.60
  -5  -1   3  271.97   19.20
  -5  -1   3  266.47   16.60
   4   1  -3    5.90    5.00
   4   1  -3   -0.70    4.90
  -4  -1   3   10.00    3.40
  -4  -1   3    1.30    4.20
   3   1  -3  467.35   27.10
   3   1  -3  493.55   24.30
   3   1  -3  463.05   27.50
  -3  -1   3  463.25   24.20
  -3  -1   3  429.36   26.20
   2   1  -3  256.77   18.00
   2   1  -3  273.27   18.40
   2   1  -3  303.57   14.70
   1   1  -3  755.02   36.30
   1   1  -3  768.32   39.70
   1   1  -3  780.32   39.50
  -1  -1   3  703.33   37.30
   0   1  -3   73.19    8.30
   0   1  -3   89.89    6.10
   0   1  -3   81.29    8.00
   0  -1   3   56.59    5.10
   0  -1   3   72.49    7.70
  -1   1  -3   13.80    4.60
  -1   1  -3   20.20    4.30
   1  -1   3    8.40    4.20
   1  -1   3   15.50    4.70
  -2   1  -3 1164.88   56.59
  -2   1  -3 1047.60   55.79
   2  -1   3 1003.70   55.39
   2  -1   3 1143.39   55.79
  -3   1  -3   94.89    9.00
  -3   1  -3  104.79   11.00
   3  -1   3  120.09   10.80
   3  -1   3  114.99   10.60
  -4   1  -3    1.90    4.60
  -4   1  -3   12.80    4.60
   4  -1   3   15.10    5.50
   4  -1   3   16.60    5.80
  -5   1  -3    2.00    4.40
  -5   1  -3   -0.30    3.70
   5  -1   3   -0.40    4.80
   5  -1   3   -3.80    4.60
  -6   1  -3  583.54   35.10
  -6   1  -3  621.64   36.60
   6  -1   3  541.95   35.90
   6  -1   3  577.74   36.90
  -7   1  -3  201.08   17.70
  -7   1  -3  171.28   17.50
   7  -1   3  200.18   20.20
   7  -1   3  202.88   19.50
  -8   1  -3   89.39   14.30
  -8   1  -3   67.49   12.30
   8  -1   3   62.59   13.70
   8  -1   3   96.79   16.30
  -9   1  -3    2.20    7.80
  -9   1  -3   -4.30    6.80
   9  -1   3   11.60   10.10
   9  -1   3    2.60    8.80
 -10   1  -3   13.70    8.60
 -10   1  -3    8.40    9.60
  10  -1   3  -10.10    9.70
  10  -1   3    4.30   10.10
 -11   1  -3   55.09   14.60
 -11   1  -3  100.49   18.20
  11  -1   3  108.39   20.90
  11  -1   3   70.79   20.70
  12   0  -3   17.90   12.20
  12   0  -3   22.90   14.70
 -12   0   3   12.30   10.90
  11   0  -3   27.50   12.60
  11   0  -3    3.20    9.60
 -11   0   3    3.30    7.30
 -11   0   3    2.90    7.90
  10   0  -3   77.99   15.50
  10   0  -3   45.10   13.30
 -10   0   3   56.79   12.40
 -10   0   3   45.20   10.10
   9   0  -3  444.56   33.60
   9   0  -3  467.05   35.10
  -9   0   3  467.45   32.30
  -9   0   3  504.75   33.80
   8   0  -3   67.19   12.90
   8   0  -3   73.79   12.60
  -8   0   3   63.19   11.70
   7   0  -3   42.10    8.60
   7   0  -3   24.30    8.50
  -7   0   3   33.20    8.10
   6   0  -3    3.80    6.00
   6   0  -3    5.20    5.10
  -6   0   3    3.40    3.30
  -6   0   3    8.70    5.20
   5   0  -3  287.37   19.20
   5   0  -3  285.47   21.00
  -5   0   3  304.67   20.20
  -5   0   3  284.27   17.60
   4   0  -3  694.33   38.40
   4   0  -3  726.93   40.40
  -4   0   3  742.03   39.20
  -4   0   3  715.13   37.00
   3   0  -3  276.57   17.00
   3   0  -3  275.47   18.40
  -3   0   3  280.57   17.30
  -3   0   3  277.37   15.00
   2   0  -3   25.40    4.80
   2   0  -3   27.70    6.00
  -2   0   3   21.60    4.30
   1   0  -3   39.80    6.50
   1   0  -3   38.50    5.70
  -1   0   3   56.69    4.20
   0   0  -3  341.87   19.70
   0   0  -3  376.26   19.30
   0   0   3  341.87   19.30
  -1   0  -3  560.84   29.40
   1   0   3  539.65   29.20
   1   0   3  522.45   29.30
   1   0   3  553.04   29.20
  -2   0  -3   42.50    7.40
   2   0   3   66.09    7.70
   2   0   3   67.89    8.30
  -3   0  -3  263.77   18.00
   3   0   3  250.47   17.50
   3   0   3  238.28   16.80
  -4   0  -3  209.38   17.20
  -4   0  -3  217.88   16.50
   4   0   3  249.38   17.80
   4   0   3  240.68   17.80
  -5   0  -3  311.17   21.70
  -5   0  -3  297.27   22.00
   5   0   3  312.07   22.60
   5   0   3  299.97   22.30
  -6   0  -3  283.57   21.40
  -6   0  -3  287.37   22.10
   6   0   3  281.77   22.90
   6   0   3  257.17   22.00
  -7   0  -3   20.40    8.40
  -7   0  -3   18.40    7.30
   7   0   3   26.00    9.80
   7   0   3   30.80    9.70
  -8   0  -3   -0.80    6.30
  -8   0  -3   15.20    6.80
   8   0   3    3.10    8.40
   8   0   3   -7.60    7.90
  -9   0  -3   47.90   12.20
  -9   0  -3   54.59   13.00
   9   0   3   43.60   13.30
   9   0   3   51.79   15.70
 -10   0  -3  139.39   19.30
 -10   0  -3  100.89   18.40
  10   0   3  114.79   20.30
  10   0   3  145.29   24.30
 -11   0  -3   25.50   12.00
 -11   0  -3    8.10    9.40
  11   0   3   17.70   13.50
  11   0   3   31.40   15.50
  12  -1  -3   23.40   12.30
 -12   1   3    6.00   10.00
  11  -1  -3  235.38   25.20
  11  -1  -3  172.98   23.90
 -11   1   3  232.48   21.30
 -11   1   3  231.98   23.60
  10  -1  -3  198.58   21.20
  10  -1  -3  194.38   22.70
 -10   1   3  188.88   20.10
 -10   1   3  184.48   17.80
   9  -1  -3  104.49   15.30
   9  -1  -3   83.69   15.70
  -9   1   3   80.29   12.90
  -9   1   3   86.19   11.70
   8  -1  -3   18.10    6.60
   8  -1  -3   11.20    7.10
  -8   1   3   12.50    6.00
   7  -1  -3   40.20    8.20
   7  -1  -3   32.30    8.80
  -7   1   3   35.90    7.90
   6  -1  -3   55.69    8.80
   6  -1  -3   49.90   10.30
  -6   1   3   65.59    9.40
   5  -1  -3 1130.29   61.99
   5  -1  -3 1146.59   59.19
  -5   1   3 1187.98   58.99
  -5   1   3 1168.58   61.09
   4  -1  -3  414.16   23.70
   4  -1  -3  434.96   26.60
  -4   1   3  449.06   25.70
  -4   1   3  434.36   23.40
   3  -1  -3  204.28   14.80
   3  -1  -3  187.78   11.80
  -3   1   3  194.18   13.50
  -3   1   3  201.08   11.60
   2  -1  -3 1867.21   90.19
   2  -1  -3 2047.40   92.49
  -2   1   3 1580.64   91.29
  -2   1   3 1979.30   90.29
   1  -1  -3 5732.63  290.07
   1  -1  -3 6379.86  288.97
  -1   1   3 5625.24  289.57
  -1   1   3 6812.52  288.87
  -1   1   3 5674.33  289.27
   0   1   3 1008.10   51.69
   0   1   3 1049.49   51.89
  -1  -1  -3   12.50    4.40
   1   1   3    7.20    4.50
   1   1   3   13.50    4.90
  -2  -1  -3    1.10    4.10
   2   1   3   -0.20    4.50
   2   1   3    1.10    4.20
   2   1   3    3.00    3.70
  -3  -1  -3  242.88   16.90
   3   1   3  204.98   15.10
   3   1   3  205.78   16.60
   3   1   3  200.38   16.60
  -4  -1  -3  342.47   24.10
   4   1   3  365.86   25.00
   4   1   3  376.76   24.10
   4   1   3  374.16   25.00
  -5  -1  -3  245.88   20.00
  -5  -1  -3  268.37   20.10
   5   1   3  255.17   21.20
   5   1   3  264.37   20.60
  -6  -1  -3   -0.80    5.00
  -6  -1  -3   -3.50    5.10
   6   1   3    5.70    6.50
   6   1   3   -6.70    5.00
  -7  -1  -3   55.69   11.50
  -7  -1  -3   47.20   10.70
   7   1   3   92.29   15.30
   7   1   3   97.59   15.10
  -8  -1  -3  246.48   24.00
  -8  -1  -3  272.57   24.40
   8   1   3  300.97   26.50
   8   1   3  283.17   26.90
  -9  -1  -3  181.18   20.80
  -9  -1  -3  179.48   20.90
   9   1   3  169.88   24.10
   9   1   3  188.58   23.30
 -10  -1  -3   58.09   14.30
 -10  -1  -3   33.30   12.50
  10   1   3   33.00   12.70
  10   1   3   37.70   15.70
  13  -2  -3   -2.10   11.30
 -13   2   3   21.80   11.10
  12  -2  -3  204.88   25.80
 -12   2   3  151.48   18.90
 -12   2   3  179.58   22.80
  11  -2  -3  141.79   21.60
 -11   2   3  157.98   17.30
 -11   2   3  136.69   18.70
  10  -2  -3   18.80   10.60
  10  -2  -3   24.40    9.20
 -10   2   3   28.40    9.50
 -10   2   3   11.30    7.40
   9  -2  -3  140.19   18.60
   9  -2  -3  202.88   18.10
  -9   2   3  182.58   18.20
  -9   2   3  176.18   16.30
   8  -2  -3  496.35   31.60
   8  -2  -3  489.85   34.70
  -8   2   3  499.75   33.20
  -8   2   3  567.24   32.40
   7  -2  -3  356.36   22.60
   7  -2  -3  353.66   25.70
  -7   2   3  319.87   23.60
   6  -2  -3  303.37   19.40
   6  -2  -3  321.37   23.20
  -6   2   3  316.77   21.70
   5  -2  -3  357.76   24.30
   5  -2  -3  364.96   20.60
  -5   2   3  364.76   23.10
   4  -2  -3  129.49    8.70
   4  -2  -3  141.39   12.40
  -4   2   3  133.99    9.90
  -4   2   3  144.89   11.60
   3  -2  -3  972.60   50.99
  -3   2   3 1019.40   49.70
  -3   2   3  958.10   50.69
   2  -2  -3 1587.14   78.59
   2  -2  -3 1575.34   76.19
  -2   2   3 1594.54   78.89
   1  -2  -3  704.43   36.40
  -1   2   3  681.33   36.50
  -1   2   3  687.53   36.90
  -1   2   3  742.03   35.40
   0   2   3  412.56   23.80
   0   2   3  429.66   22.30
   0   2   3  388.96   23.40
   1   2   3  338.77   20.50
   1   2   3  332.17   20.70
   1   2   3  347.27   21.10
   1   2   3  317.87   18.80
   2   2   3 1742.93   85.59
   2   2   3 1617.14   85.29
  -3  -2  -3  718.23   40.10
   3   2   3  682.03   40.30
   3   2   3  697.03   40.30
  -4  -2  -3   80.69   11.50
   4   2   3   85.09   12.10
   4   2   3   93.89   12.10
   4   2   3   86.09   10.90
  -5  -2  -3    3.10    5.30
   5   2   3    2.20    5.90
   5   2   3    1.40    5.50
   5   2   3   -4.20    5.20
  -6  -2  -3   39.10    9.90
  -6  -2  -3   39.20    9.70
   6   2   3   45.50   11.90
   6   2   3   35.40    9.50
  -7  -2  -3  228.28   22.00
  -7  -2  -3  253.37   22.40
   7   2   3  236.58   22.70
   7   2   3  223.38   24.10
  -8  -2  -3  214.68   21.80
  -8  -2  -3  162.48   19.40
   8   2   3  133.69   20.80
   8   2   3  173.38   21.50
  -9  -2  -3    5.50    8.50
  -9  -2  -3   11.10    8.40
   9   2   3    7.50   10.10
   9   2   3    8.40   11.70
 -10  -2  -3   23.70   10.50
 -10  -2  -3   13.30   10.40
  10   2   3    4.00   11.10
  10   2   3    7.40   13.40
  13  -3  -3  150.48   23.80
 -13   3   3  154.28   22.60
  12  -3  -3  251.47   27.80
 -12   3   3  189.38   21.00
 -12   3   3  216.48   24.60
  11  -3  -3  100.39   18.50
 -11   3   3   90.59   16.00
 -11   3   3   97.19   14.50
  10  -3  -3   36.10   11.70
 -10   3   3   16.70    8.80
 -10   3   3   10.90    6.60
   9  -3  -3  129.39   14.30
   9  -3  -3  134.49   17.90
  -9   3   3  133.79   14.10
  -9   3   3  128.29   15.50
   8  -3  -3  186.78   15.10
   8  -3  -3  159.28   17.90
  -8   3   3  196.18   16.20
  -8   3   3  197.38   17.60
   7  -3  -3  303.57   20.00
   7  -3  -3  328.37   24.10
  -7   3   3  339.27   21.70
  -7   3   3  339.17   23.60
   6  -3  -3   -4.40    5.60
   6  -3  -3    2.50    3.00
  -6   3   3    9.30    4.70
   5  -3  -3  193.38   16.20
   5  -3  -3  189.08   11.70
  -5   3   3  221.38   15.60
   4  -3  -3  895.91   45.30
   4  -3  -3  985.70   49.70
  -4   3   3 1014.00   49.80
  -4   3   3  891.41   45.40
   3  -3  -3  363.56   22.20
  -3   3   3  413.36   23.40
   2  -3  -3  285.77   17.30
  -2   3   3  302.27   15.70
  -2   3   3  295.17   18.70
  -2   3   3  324.27   18.70
   1  -3  -3  343.77   18.60
  -1   3   3  315.87   20.40
  -1   3   3  356.76   19.00
  -1   3   3  325.47   20.40
   0   3   3  863.91   44.20
   0   3   3  804.02   41.20
   0   3   3  812.22   43.70
   0   3   3  819.12   44.10
   1   3   3 1078.39   53.39
   1   3   3  992.60   55.59
   1   3   3 1115.99   55.79
   2   3   3  532.45   31.90
   2   3   3  556.24   32.00
   2   3   3  505.25   28.90
  -3  -3  -3  102.89   12.00
   3   3   3   99.59   10.10
   3   3   3  120.09   13.20
   3   3   3   99.39   12.10
  -4  -3  -3   85.69   11.70
   4   3   3   80.59   12.80
   4   3   3   57.29   10.80
  -5  -3  -3   62.89   11.60
   5   3   3   71.69   13.40
   5   3   3   86.09   13.60
   5   3   3   64.69   12.10
  -6  -3  -3  189.28   19.70
  -6  -3  -3  245.58   21.60
   6   3   3  218.48   20.80
   6   3   3  186.28   21.20
   6   3   3  240.08   22.10
  -7  -3  -3  257.87   24.50
  -7  -3  -3  301.87   26.40
   7   3   3  270.67   27.10
   7   3   3  275.07   24.70
  -8  -3  -3   11.20    8.80
  -8  -3  -3   13.20    9.00
   8   3   3  -16.90    7.70
   8   3   3    2.30   11.20
  -9  -3  -3   44.90   13.50
  -9  -3  -3   79.89   16.70
   9   3   3   35.40   14.50
   9   3   3   80.09   16.10
  13  -4  -3   99.99   20.20
 -13   4   3  103.99   19.70
 -13   4   3   85.09   20.80
  12  -4  -3   39.60   14.00
 -12   4   3   46.30   13.30
 -12   4   3   40.20   10.80
  11  -4  -3    5.70   10.90
 -11   4   3   17.10    8.30
 -11   4   3   12.20    9.00
  10  -4  -3  203.88   21.90
 -10   4   3  161.98   16.90
 -10   4   3  172.38   19.40
   9  -4  -3  181.78   20.30
  -9   4   3  207.48   19.40
  -9   4   3  198.08   17.60
   8  -4  -3    8.30    4.70
   8  -4  -3   15.80    7.60
  -8   4   3    0.80    5.30
  -8   4   3   -2.90    4.10
   7  -4  -3   41.80    6.50
   7  -4  -3   39.70    9.70
  -7   4   3   33.10    7.00
  -7   4   3   40.60    8.10
   6  -4  -3  143.59    9.50
   6  -4  -3  120.89   13.80
  -6   4   3  150.48   12.30
  -6   4   3  142.69   13.00
  -6   4   3  118.29    9.50
   5  -4  -3  547.95   32.10
  -5   4   3  535.75   31.00
  -5   4   3  523.75   27.80
  -5   4   3  585.94   32.30
   4  -4  -3 1585.24   83.39
  -4   4   3 1632.04   84.29
  -4   4   3 1770.32   83.99
   3  -4  -3  277.87   16.40
  -3   4   3  242.18   14.20
  -3   4   3  288.07   18.30
  -3   4   3  289.97   18.00
   2  -4  -3  136.49    9.40
  -2   4   3  144.69    9.80
  -2   4   3  140.19   11.90
  -2   4   3  148.59   12.10
   1  -4  -3  739.63   36.70
  -1   4   3  748.43   40.30
  -1   4   3  742.83   38.60
  -1   4   3  703.43   40.10
   0   4   3 1428.96   75.39
   0   4   3 1512.75   74.49
   0   4   3 1470.95   75.79
   0   4   3 1453.05   71.39
   1   4   3  178.58   14.40
   1   4   3  185.38   14.90
   1   4   3  163.78   11.10
   2   4   3   61.69    7.20
   2   4   3   67.99   11.10
   2   4   3   40.20    8.50
   3   4   3  136.39   14.30
   3   4   3  136.59   15.60
   3   4   3  138.99   11.80
  -4  -4  -3  287.67   22.20
   4   4   3  249.88   21.70
   4   4   3  259.77   23.40
   4   4   3  303.17   20.60
  -5  -4  -3  313.47   24.20
   5   4   3  303.97   25.10
   5   4   3  294.27   26.30
  -6  -4  -3  149.49   17.80
  -6  -4  -3  162.08   18.50
   6   4   3  136.39   18.60
   6   4   3  143.19   20.70
  -7  -4  -3    5.20    8.50
  -7  -4  -3   21.70    9.40
   7   4   3   18.50   11.80
   7   4   3   12.20   10.10
   7   4   3   21.10   12.60
  -8  -4  -3   62.99   14.80
  -8  -4  -3   61.19   13.80
   8   4   3   32.50   14.60
  -9  -4  -3   74.79   17.60
  -9  -4  -3   89.89   17.00
   9   4   3   88.89   21.30
  13  -5  -3   -3.20   11.30
 -13   5   3    7.20    7.40
 -13   5   3   12.60   10.70
  12  -5  -3  160.28   23.70
 -12   5   3  156.08   21.10
 -12   5   3  150.48   18.50
  11  -5  -3  572.04   42.80
 -11   5   3  572.84   41.00
 -11   5   3  646.14   39.80
  10  -5  -3  336.27   28.20
 -10   5   3  317.47   26.60
 -10   5   3  343.07   25.40
  -9   5   3   28.10    7.60
  -9   5   3   42.40    9.50
   8  -5  -3   44.80   10.40
  -8   5   3   66.49    8.80
  -8   5   3   64.19    9.80
   7  -5  -3  298.97   23.00
   7  -5  -3  319.07   18.30
  -7   5   3  313.07   21.70
  -7   5   3  306.17   18.40
  -7   5   3  292.67   21.70
   6  -5  -3  226.18   18.60
  -6   5   3  249.97   15.00
  -6   5   3  279.67   18.80
  -6   5   3  252.97   18.70
   5  -5  -3   38.50    7.00
  -5   5   3   46.60    8.00
  -5   5   3   40.50    4.80
  -5   5   3   49.10    8.20
   4  -5  -3   21.50    5.10
  -4   5   3   14.00    3.20
  -4   5   3   15.70    5.50
  -4   5   3    6.60    4.90
   3  -5  -3   47.40    5.90
  -3   5   3   49.50    8.10
  -3   5   3   50.39    6.10
  -3   5   3   51.89    8.60
  -2   5   3  857.11   45.40
  -2   5   3  886.81   47.70
  -2   5   3  917.21   48.20
  -1   5   3  884.51   47.40
  -1   5   3  841.42   47.30
   0   5   3  228.88   16.60
   0   5   3  224.58   17.50
   0   5   3  228.58   17.20
   0   5   3  194.98   11.50
   1   5   3   33.60    4.70
   1   5   3   35.40    7.80
   1   5   3   36.40    8.20
   2   5   3   97.99   12.90
   2   5   3   86.79   11.60
   2   5   3   94.09    8.50
   3   5   3  157.58   16.30
   3   5   3  173.38   13.20
   3   5   3  157.68   16.80
  -4  -5  -3   64.69   11.80
   4   5   3   77.99   12.50
   4   5   3   74.19   14.00
   4   5   3   81.89   10.70
  -5  -5  -3   -0.40    6.30
   5   5   3    5.90    9.60
   5   5   3   -1.00    7.20
  -6  -5  -3    7.80    8.80
   6   5   3    6.90   10.40
   6   5   3    3.40    8.00
  -7  -5  -3  116.79   18.80
  -7  -5  -3  139.39   18.90
   7   5   3  122.99   18.90
   7   5   3   49.40   16.30
  -8  -5  -3  260.17   28.00
  -8  -5  -3  194.48   24.00
   8   5   3  202.68   27.90
  13  -6  -3   37.80   15.70
 -13   6   3   25.70   10.40
 -13   6   3   31.60   12.30
  12  -6  -3   83.39   17.40
 -12   6   3  107.69   16.20
 -12   6   3  133.99   19.20
  11  -6  -3   24.60   10.50
   9  -6  -3   33.40   10.20
  -9   6   3   43.20    9.30
  -9   6   3   34.50    8.50
   8  -6  -3  356.46   27.10
  -8   6   3  394.76   26.90
  -8   6   3  400.46   27.20
   7  -6  -3  555.14   35.90
  -7   6   3  615.34   36.40
  -7   6   3  625.34   32.60
  -7   6   3  590.34   36.50
   6  -6  -3   -0.50    4.30
  -6   6   3    3.10    4.10
  -6   6   3    1.00    2.80
  -6   6   3    4.10    4.40
   5  -6  -3   43.90    7.50
  -5   6   3   44.40    5.70
  -5   6   3   52.79    8.90
  -5   6   3   48.40    8.50
   4  -6  -3    1.70    2.70
  -4   6   3   -1.00    4.30
  -4   6   3    4.70    3.20
  -4   6   3    2.80    4.10
   3  -6  -3  187.98   11.20
  -3   6   3  212.88   16.60
  -3   6   3  195.18   15.30
  -3   6   3  178.68   13.00
  -2   6   3  742.63   40.70
  -2   6   3  709.03   40.30
  -2   6   3  664.03   37.70
  -1   6   3   72.39   11.00
  -1   6   3   77.29   11.10
   0   6   3   51.49    9.50
   0   6   3   84.59   10.90
   0   6   3   48.70    9.90
   1   6   3  163.38   15.70
   1   6   3  163.98   16.10
   2   6   3  477.95   32.40
   2   6   3  466.75   31.10
   3   6   3   -2.50    5.80
   3   6   3   -5.80    6.10
   4   6   3   -5.10    7.80
   4   6   3    8.20    6.70
  -5  -6  -3    1.30    7.00
   5   6   3    5.40    8.90
   5   6   3    1.40   10.20
  -6  -6  -3   32.60   11.80
   6   6   3   24.10   13.10
   6   6   3   43.40   13.00
  -7  -6  -3  184.48   22.00
  -7  -6  -3  166.48   23.90
   7   6   3   86.99   19.80
   7   6   3  143.99   21.70
  13  -7  -3   24.80   14.20
 -13   7   3   59.99   14.80
 -13   7   3   44.90   12.90
  12  -7  -3   24.80   12.50
 -12   7   3   40.10   11.70
 -12   7   3   18.30    9.30
  11  -7  -3   -2.60    7.70
 -11   7   3    3.50    6.70
 -11   7   3   10.70    7.60
  10  -7  -3  109.19   17.30
 -10   7   3  117.39   15.60
 -10   7   3  134.19   16.30
   9  -7  -3  219.08   20.90
  -9   7   3  245.88   21.20
  -9   7   3  242.98   21.00
   8  -7  -3  152.38   16.00
  -8   7   3  180.08   16.60
  -8   7   3  144.09   15.30
   7  -7  -3  108.49   13.00
  -7   7   3  123.79   13.50
  -7   7   3  121.59   13.60
   6  -7  -3  167.58   14.60
  -6   7   3  170.28   15.90
  -6   7   3  175.58   16.10
  -6   7   3  230.48   16.10
   5  -7  -3  254.37   16.10
  -5   7   3  286.57   20.30
  -5   7   3  229.08   15.60
  -5   7   3  214.38   18.30
   4  -7  -3  479.45   27.00
  -4   7   3  547.75   32.70
  -4   7   3  550.14   32.00
  -4   7   3  505.35   28.60
  -3   7   3  205.98   17.20
  -3   7   3  257.17   19.00
  -3   7   3  203.08   15.20
  -2   7   3   -5.40    4.20
  -2   7   3    3.70    5.10
  -2   7   3    2.90    4.60
  -1   7   3   62.79   10.70
  -1   7   3   47.20    9.70
   0   7   3  805.22   45.70
   0   7   3  812.22   47.60
   0   7   3  785.82   46.70
   1   7   3  391.16   28.00
   1   7   3  416.66   28.80
   2   7   3   19.10    7.80
   2   7   3   31.20    9.90
   3   7   3   65.29   13.80
   3   7   3   32.20   10.60
   4   7   3   68.29   15.10
   4   7   3   83.79   14.70
  -5  -7  -3   67.39   14.30
   5   7   3   69.79   16.30
   5   7   3   69.79   15.40
  -6  -7  -3  142.69   20.70
   6   7   3  164.58   25.10
   6   7   3  113.59   20.10
  -7  -7  -3   14.90   12.30
  -7  -7  -3    5.60   10.50
   7   7   3    0.50   11.00
   7   7   3  -15.30   10.70
  13  -8  -3    5.10   10.90
 -13   8   3   -9.40    7.30
 -13   8   3    1.40    9.20
  12  -8  -3   10.30   10.60
 -12   8   3   25.30   10.30
 -12   8   3   32.10   11.50
  11  -8  -3  150.78   20.70
 -11   8   3  209.18   21.20
 -11   8   3  161.28   19.70
  10  -8  -3  263.47   24.60
 -10   8   3  295.87   25.30
 -10   8   3  303.37   25.00
   9  -8  -3   52.39   11.30
  -9   8   3   59.89   11.80
  -9   8   3   55.59   11.40
   8  -8  -3   51.09    9.70
  -8   8   3   60.89   11.00
  -8   8   3   47.00   10.20
   7  -8  -3  516.15   31.40
  -7   8   3  498.65   33.00
  -7   8   3  541.35   34.40
   6  -8  -3  271.17   18.60
  -6   8   3  290.47   22.40
  -6   8   3  291.47   21.70
  -5   8   3  343.17   25.80
  -5   8   3  357.16   22.30
  -5   8   3  377.66   25.20
  -4   8   3  144.29   13.00
  -4   8   3  166.58   15.40
  -4   8   3  156.28   16.30
  -3   8   3    2.20    5.70
  -3   8   3   -0.70    5.10
  -3   8   3    2.20    4.50
  -2   8   3  145.49   15.00
  -2   8   3  160.78   14.50
  -2   8   3  123.69   15.20
  -1   8   3  524.15   35.70
  -1   8   3  555.74   34.90
  -1   8   3  604.84   37.00
   0   8   3  243.68   21.10
   0   8   3  202.28   19.60
   0   8   3  271.17   22.10
   1   8   3  -13.80    5.70
   1   8   3    1.20    6.00
   2   8   3  197.18   20.50
   2   8   3  222.58   22.40
   3   8   3  115.29   17.00
   3   8   3   84.89   16.10
   4   8   3  287.77   26.20
   4   8   3  251.37   26.60
  -5  -8  -3   34.70   12.80
   5   8   3   80.79   17.80
   5   8   3   85.39   17.60
  -6  -8  -3    3.80    9.60
   6   8   3   16.70   12.70
   6   8   3   -5.00   11.80
  13  -9  -3   61.99   16.20
 -13   9   3   87.09   18.10
 -13   9   3   63.19   15.60
  12  -9  -3   60.09   14.60
 -12   9   3   91.79   17.40
 -12   9   3   56.59   13.80
  11  -9  -3  154.48   20.20
 -11   9   3  156.38   19.70
 -11   9   3  178.18   20.20
  10  -9  -3   72.19   13.80
 -10   9   3  119.89   15.80
 -10   9   3  105.59   16.40
   9  -9  -3   29.90    8.80
  -9   9   3   47.50   11.30
  -9   9   3   49.90   10.50
   8  -9  -3  142.39   15.50
  -8   9   3  208.08   18.50
  -8   9   3  188.48   18.80
  -7   9   3  385.36   29.00
  -7   9   3  413.56   28.50
  -6   9   3    1.70    5.70
  -6   9   3    1.60    4.80
  -5   9   3   67.29   11.00
  -5   9   3   44.20   10.70
  -4   9   3  221.68   19.60
  -4   9   3  250.87   21.70
  -4   9   3  236.48   18.20
  -3   9   3  407.16   28.60
  -3   9   3  416.66   29.50
  -3   9   3  377.86   25.80
  -2   9   3  296.07   24.20
  -2   9   3  312.57   24.80
  -1   9   3  246.58   21.40
  -1   9   3  252.77   22.50
  -1   9   3  292.67   24.20
   0   9   3   -3.70    6.40
   0   9   3    0.80    7.00
   1   9   3   83.29   14.80
   1   9   3   93.29   15.40
   2   9   3  173.48   20.20
   2   9   3  176.18   21.60
   3   9   3  162.18   20.10
   3   9   3  123.19   20.00
   4   9   3    0.70    9.20
   4   9   3    3.60   10.30
  -5  -9  -3   20.00   11.90
   5   9   3   14.60   13.30
   5   9   3   28.50   12.90
  13 -10  -3   66.69   16.40
 -13  10   3   90.19   17.60
 -13  10   3   90.49   17.80
  12 -10  -3   17.00   10.00
 -12  10   3   32.70   12.20
 -12  10   3   47.40   12.40
  11 -10  -3   -3.30    7.60
 -11  10   3   -1.30    6.80
 -11  10   3    6.50    7.60
 -10  10   3   57.89   12.40
 -10  10   3   34.70   10.50
  -9  10   3  265.17   23.70
  -9  10   3  216.98   21.40
  -8  10   3  245.78   22.20
  -8  10   3  278.37   24.30
  -7  10   3  206.98   21.20
  -7  10   3  199.68   19.20
  -6  10   3   84.89   13.70
  -6  10   3   55.89   10.60
  -5  10   3  183.38   18.70
  -5  10   3  236.18   21.70
  -4  10   3   84.49   14.70
  -4  10   3   88.89   14.40
  -3  10   3  251.17   21.90
  -3  10   3  225.98   19.50
  -3  10   3  232.28   22.20
  -2  10   3   50.79   12.10
  -2  10   3   43.70   11.80
  -1  10   3   27.80   10.10
  -1  10   3   12.00    8.00
  -1  10   3   28.80    9.60
   0  10   3  190.78   20.10
   0  10   3  146.49   18.60
   1  10   3  232.98   23.10
   1  10   3  234.58   24.10
   2  10   3  121.79   18.60
   2  10   3  106.29   18.80
   3  10   3    5.00   10.40
   3  10   3   16.10   10.50
   4  10   3   15.30   11.10
   4  10   3   22.00   13.60
 -12  11   3    5.30    8.40
 -12  11   3    0.10    7.90
 -11  11   3   68.99   14.00
 -11  11   3   32.90   12.10
 -10  11   3  221.98   23.90
 -10  11   3  259.37   24.10
  -9  11   3  203.68   21.60
  -9  11   3  228.38   23.40
  -8  11   3   13.00    8.10
  -8  11   3   16.70    9.10
  -7  11   3   47.40   10.70
  -7  11   3   55.59   12.90
  -6  11   3   65.99   14.30
  -6  11   3   60.59   11.80
  -5  11   3  227.68   23.20
  -5  11   3  196.38   20.70
  -4  11   3  234.08   22.80
  -4  11   3  206.68   21.40
  -3  11   3   -5.80    6.90
  -3  11   3    3.50    7.30
  -2  11   3   70.39   14.90
  -2  11   3   51.09   13.50
  -1  11   3   63.19   14.50
  -1  11   3   74.89   13.90
   0  11   3   39.90   12.20
   0  11   3   42.70   12.20
   1  11   3  110.29   18.50
   1  11   3  125.29   19.20
   2  11   3    4.20    9.10
   2  11   3    1.20   11.20
   3  11   3   25.50   13.40
   3  11   3   27.20   13.40
 -12  12   3   36.50   12.80
 -11  12   3  101.69   19.40
 -11  12   3   86.19   16.70
 -10  12   3   55.89   13.40
 -10  12   3   69.69   15.70
  -9  12   3   25.30    9.30
  -9  12   3    8.20    8.40
  -8  12   3   51.99   11.80
  -8  12   3   50.79   13.20
  -7  12   3  219.58   24.10
  -7  12   3  246.48   23.00
  -6  12   3  499.45   37.80
  -6  12   3  483.15   35.20
  -4  12   3    5.30    8.60
  -4  12   3   -5.00    6.90
  -3  12   3   83.99   16.00
  -3  12   3   59.89   14.90
  -2  12   3   70.89   15.80
  -2  12   3   67.89   15.60
  -1  12   3  107.29   19.30
  -1  12   3  112.99   18.20
   0  12   3   18.60   11.30
   0  12   3   20.00   11.30
   1  12   3    9.50   10.90
   1  12   3   22.10   11.60
   2  12   3   56.49   15.70
   2  12   3   73.49   18.20
 -11  13   3   18.30   10.40
 -10  13   3   -0.60    8.60
  -9  13   3   10.30    8.80
  -9  13   3    6.10   10.20
  -8  13   3  150.68   21.60
  -8  13   3  130.79   18.30
  -7  13   3  189.28   21.00
  -7  13   3  209.68   24.90
  -6  13   3   20.40    9.60
  -5  13   3   44.60   12.50
  -5  13   3   67.59   16.30
  -4  13   3  157.18   21.00
  -4  13   3  173.28   23.00
  -3  13   3   75.89   16.30
  -3  13   3   74.09   17.20
  -2  13   3   43.70   13.90
  -1  13   3   -2.60    9.80
   0  13   3   19.80   12.60
   0  13   3    6.80   12.30
 -10  14   3  119.99   21.20
  -9  14   3   43.40   14.90
  -8  14   3   51.29   15.90
  -7  14   3   26.50   12.60
  -7  14   3   -1.80    8.70
  -6  14   3   20.20   10.20
  -6  14   3   46.30   14.00
  -5  14   3  145.49   23.50
  -5  14   3  177.38   22.60
  -4  14   3   88.09   18.30
  -4  14   3   94.49   19.90
  -3  14   3   21.20   11.80
  -3  14   3   14.20   12.40
  -2  14   3   11.10   10.90
  -7  15   3   42.00   15.20
  -6  15   3   96.49   19.40
  -4  15  -4  281.07   30.40
  -5  15  -4  195.78   26.50
   0  14  -4   77.29   17.70
   0  14  -4   92.59   20.90
  -1  14  -4   35.40   17.50
  -1  14  -4   59.99   14.80
  -2  14  -4   30.50   12.90
  -2  14  -4   43.10   16.80
  -3  14  -4   83.99   21.50
  -3  14  -4  141.49   22.70
  -4  14  -4   66.19   19.90
  -4  14  -4   65.09   16.80
  -5  14  -4    2.00   13.90
  -5  14  -4   31.80   13.60
  -6  14  -4   39.60   17.30
  -6  14  -4   66.89   16.80
  -7  14  -4  177.38   25.20
  -8  14  -4  107.49   21.60
   2  13  -4   78.69   20.80
   1  13  -4   13.70   14.00
   1  13  -4   19.10   11.80
   0  13  -4    9.30   12.90
   0  13  -4   11.50   10.50
  -1  13  -4  147.19   21.50
  -1  13  -4   87.29   20.00
  -2  13  -4  208.78   26.80
  -2  13  -4  186.18   23.40
  -3  13  -4  237.48   27.50
  -3  13  -4  174.48   23.30
  -4  13  -4   90.49   21.50
  -4  13  -4   85.59   17.50
  -5  13  -4   49.40   14.50
  -5  13  -4   87.99   19.30
  -6  13  -4  283.27   28.40
  -6  13  -4  338.17   32.30
  -7  13  -4  233.08   27.80
  -7  13  -4  210.88   25.60
  -8  13  -4   27.80   12.30
  -9  13  -4   -6.10    8.50
   3  12  -4   76.49   19.30
   2  12  -4    5.70   12.70
   1  12  -4  127.69   18.40
   1  12  -4  105.69   21.00
   0  12  -4  245.88   29.00
   0  12  -4  289.17   25.70
  -1  12  -4  275.07   30.90
  -1  12  -4  261.07   24.80
  -2  12  -4  275.27   25.00
  -2  12  -4  195.88   27.10
  -3  12  -4   77.29   19.20
  -3  12  -4   72.39   14.60
  -5  12  -4  694.63   47.90
  -5  12  -4  751.22   50.39
  -6  12  -4  374.26   32.30
  -6  12  -4  356.36   31.10
  -7  12  -4   49.50   14.50
  -7  12  -4   36.00   13.20
  -8  12  -4   -0.80    9.60
  -8  12  -4    1.50    7.80
  -9  12  -4  114.49   21.20
 -10  12  -4  176.58   24.80
   4  11  -4   28.20   15.60
  -4 -11   4   61.79   17.20
   3  11  -4   30.90   14.00
   2  11  -4   80.19   18.80
   2  11  -4  129.79   17.70
   1  11  -4  532.05   41.90
   1  11  -4  560.54   37.70
   0  11  -4  113.59   17.70
   0  11  -4  111.99   20.60
  -1  11  -4   47.20   11.30
  -1  11  -4   22.20   13.30
  -2  11  -4   24.40   12.60
  -2  11  -4    7.70    8.20
  -4  11  -4  502.65   38.80
  -4  11  -4  527.95   37.00
  -5  11  -4  403.36   31.90
  -5  11  -4  422.06   33.90
  -6  11  -4   30.70   11.00
  -6  11  -4   30.70   10.70
  -7  11  -4    8.50    9.30
  -7  11  -4    4.30    7.50
  -8  11  -4   92.99   16.90
  -8  11  -4   96.89   17.90
   8 -11   4   59.99   12.90
  -9  11  -4  121.69   18.70
  -9  11  -4   80.69   16.80
   9 -11   4   81.19   15.70
 -10  11  -4   43.40   13.50
  10 -11   4   23.10   10.90
 -11  11  -4    8.70    9.10
  11 -11   4    7.60    9.50
   6  10  -4   24.60   14.30
  -6 -10   4   29.30   11.90
   5  10  -4   -3.30   11.10
  -5 -10   4    8.50    8.60
   4  10  -4   38.40   15.60
  -4 -10   4   28.50    9.80
   3  10  -4  231.78   21.90
   3  10  -4  227.68   26.40
  -3 -10   4  268.07   22.90
   2  10  -4  442.76   36.30
   2  10  -4  405.36   30.50
   1  10  -4  156.18   22.10
   1  10  -4  113.19   15.30
   0  10  -4   17.80   11.50
   0  10  -4   15.20    7.70
  -1  10  -4   -0.50    8.80
  -1  10  -4   -0.90    5.70
  -2  10  -4   97.99   14.90
  -2  10  -4  159.78   21.20
  -3  10  -4  168.48   22.80
  -3  10  -4  207.88   22.50
  -3  10  -4  176.08   18.80
  -4  10  -4   94.09   14.90
  -4  10  -4   80.19   15.60
  -5  10  -4    5.20    6.60
  -5  10  -4    7.80    8.50
   5 -10   4   18.60    6.70
  -6  10  -4  140.29   18.60
  -6  10  -4  158.38   18.30
   6 -10   4  132.09   15.10
  -7  10  -4  365.46   29.90
  -7  10  -4  397.46   30.40
   7 -10   4  340.57   26.40
  -8  10  -4  220.68   23.60
  -8  10  -4  260.67   24.40
   8 -10   4  227.28   21.50
  -9  10  -4    7.50    8.00
  -9  10  -4   27.90   11.10
   9 -10   4   39.30   11.60
 -10  10  -4    4.00    8.50
 -10  10  -4   17.70   10.50
  10 -10   4    4.40    8.90
 -11  10  -4   20.30   11.60
  11 -10   4   20.90   11.70
   7   9  -4   18.60   14.40
  -7  -9   4   18.80    9.80
   6   9  -4   10.20   13.10
  -6  -9   4   -0.30    7.60
   5   9  -4    7.00   10.80
  -5  -9   4   14.80    8.20
   4   9  -4  254.17   27.90
  -4  -9   4  267.87   23.70
   3   9  -4  249.28   26.00
   3   9  -4  249.68   20.70
  -3  -9   4  237.38   21.20
   2   9  -4   43.90   14.20
   2   9  -4   55.09   11.10
   1   9  -4   46.50   13.70
   1   9  -4   75.09   12.60
   0   9  -4  167.08   21.70
   0   9  -4  164.58   16.80
  -1   9  -4   56.89   11.20
  -1   9  -4   46.20    9.70
  -1   9  -4   58.39   13.70
  -2   9  -4  165.28   20.40
  -2   9  -4  161.58   16.90
  -2   9  -4  173.38   15.70
   2  -9   4  164.78   14.80
  -3   9  -4   64.29   10.70
  -3   9  -4   43.30   10.10
  -3   9  -4   76.19   14.30
   3  -9   4   83.49   10.70
  -4   9  -4  190.18   19.90
  -4   9  -4  209.98   18.90
   4  -9   4  198.68   16.50
  -5   9  -4  384.76   29.80
  -5   9  -4  383.96   28.80
   5  -9   4  392.36   26.20
  -6   9  -4  420.16   30.90
  -6   9  -4  426.96   31.30
   6  -9   4  402.86   28.20
  -7   9  -4  258.77   24.30
  -7   9  -4  274.87   24.40
   7  -9   4  275.77   22.50
  -8   9  -4    7.10    7.00
  -8   9  -4    7.60    7.90
   8  -9   4   -2.20    6.80
  -9   9  -4    3.90    7.40
  -9   9  -4   10.50    8.10
   9  -9   4   12.50    8.50
 -10   9  -4  108.69   18.30
 -10   9  -4  102.99   18.40
  10  -9   4  122.39   19.00
 -11   9  -4    4.20    9.80
 -11   9  -4   -9.50    7.20
  11  -9   4  -13.20    6.90
   7   8  -4   -5.90   11.10
  -7  -8   4    0.00    7.10
   6   8  -4   22.40   13.30
  -6  -8   4   15.80    8.60
   5   8  -4  184.68   23.80
  -5  -8   4  247.78   22.40
   4   8  -4  118.79   14.30
   4   8  -4  145.79   19.40
  -4  -8   4  102.99   14.40
   3   8  -4   -6.30    4.40
   3   8  -4  -12.60    7.20
  -3  -8   4    1.30    5.10
   2   8  -4  121.79   13.40
   2   8  -4   94.69   12.80
   2   8  -4  113.89   17.30
   1   8  -4  785.22   45.70
   1   8  -4  805.52   50.19
   1   8  -4  783.82   45.00
   0   8  -4  728.23   41.90
   0   8  -4  733.93   47.20
   0   8  -4  716.63   42.40
  -1   8  -4  188.48   16.90
  -1   8  -4  219.38   21.00
  -1   8  -4  184.08   16.40
  -2   8  -4    5.90    5.40
  -2   8  -4   -2.20    4.30
  -2   8  -4    6.40    6.90
   2  -8   4    0.70    4.00
  -3   8  -4   19.50    8.50
  -3   8  -4   30.70    8.00
   3  -8   4   23.40    6.10
  -4   8  -4   14.90    8.00
  -4   8  -4    9.20    5.70
   4  -8   4    5.10    4.80
  -5   8  -4  135.69   14.90
  -5   8  -4  131.29   16.10
   5  -8   4  150.98   14.40
  -6   8  -4   30.70    8.70
  -6   8  -4   18.70    7.90
   6  -8   4   12.80    6.40
  -7   8  -4   -5.70    4.50
  -7   8  -4    6.20    6.40
   7  -8   4    3.70    5.70
  -8   8  -4  401.06   30.10
  -8   8  -4  361.96   28.80
   8  -8   4  369.86   28.70
  -9   8  -4  230.78   23.70
  -9   8  -4  246.18   23.90
   9  -8   4  206.18   22.70
 -10   8  -4   77.89   15.90
 -10   8  -4  124.29   17.90
  10  -8   4   83.09   16.30
 -11   8  -4   -5.80    7.70
 -11   8  -4    0.70    8.50
  11  -8   4  -11.60    7.50
   8   7  -4   38.70   14.50
  -8  -7   4   61.19   14.10
   7   7  -4  194.48   26.00
  -7  -7   4  238.28   23.20
   6   7  -4  106.69   19.60
  -6  -7   4  121.19   16.70
   5   7  -4   56.59   12.50
   5   7  -4   66.49   15.10
   5   7  -4   82.59   12.70
  -5  -7   4   95.49   14.10
   4   7  -4   48.00    9.40
   4   7  -4   58.39   11.50
   4   7  -4   58.39   14.20
  -4  -7   4   50.79   10.80
   3   7  -4   23.70    7.00
   3   7  -4   39.40   11.60
   3   7  -4   42.80    9.30
  -3  -7   4   26.00    7.70
   2   7  -4  562.54   33.00
   2   7  -4  539.85   37.20
   2   7  -4  531.15   33.20
   1   7  -4  719.33   46.50
   1   7  -4  747.73   42.70
   1   7  -4  755.02   42.20
   0   7  -4   38.10    8.10
   0   7  -4   29.10    9.70
   0   7  -4   53.69    9.30
  -1   7  -4  171.68   14.80
  -1   7  -4  184.78   18.40
  -1   7  -4  197.68   15.50
   1  -7   4  134.69   13.20
  -2   7  -4  620.24   37.80
  -2   7  -4  633.04   33.60
  -2   7  -4  691.93   41.10
   2  -7   4  651.73   36.80
  -3   7  -4  692.43   39.60
  -3   7  -4  680.83   41.60
  -3   7  -4  585.84   36.00
   3  -7   4  722.63   38.30
  -4   7  -4   26.00    7.40
  -4   7  -4   51.29   10.30
   4  -7   4   36.70    7.60
  -5   7  -4   17.70    6.80
  -5   7  -4   19.90    7.90
   5  -7   4   31.00    7.80
  -6   7  -4   -2.90    4.60
  -6   7  -4    3.10    4.90
   6  -7   4    2.00    5.10
  -7   7  -4  273.87   23.20
  -7   7  -4  260.17   22.60
   7  -7   4  290.37   23.00
  -8   7  -4  256.27   22.70
  -8   7  -4  213.98   21.80
   8  -7   4  242.78   21.90
  -9   7  -4   48.90   12.80
  -9   7  -4   39.10   11.30
   9  -7   4   45.10   11.80
 -10   7  -4   35.40   12.10
 -10   7  -4   47.40   13.60
  10  -7   4   66.19   15.00
 -11   7  -4   96.59   18.80
 -11   7  -4  104.99   19.00
  11  -7   4   61.89   16.40
  12  -7   4   24.10   13.70
   9   6  -4   71.39   18.20
  -9  -6   4   92.49   17.20
   8   6  -4   71.79   20.60
   8   6  -4   75.59   17.10
  -8  -6   4  129.29   18.50
   7   6  -4  185.38   22.30
   7   6  -4  138.79   19.90
  -7  -6   4  201.78   20.90
   6   6  -4   62.59   14.60
   6   6  -4   64.09   15.00
  -6  -6   4   77.59   13.00
   5   6  -4   21.50    6.50
   5   6  -4    9.90    8.90
  -5  -6   4   17.10    7.30
   4   6  -4  344.17   28.10
   4   6  -4  397.06   23.80
  -4  -6   4  325.77   24.90
   3   6  -4  450.05   32.70
   3   6  -4  506.95   28.30
  -3  -6   4  433.26   28.90
   2   6  -4  209.18   20.50
   2   6  -4  243.28   16.90
   2   6  -4  208.48   18.20
   1   6  -4    6.20    4.30
   1   6  -4    5.90    5.40
   1   6  -4    3.30    6.50
   0   6  -4   81.89    9.80
   0   6  -4   72.69   12.40
  -1   6  -4 1253.07   67.79
  -1   6  -4 1230.88   64.49
   1  -6   4 1201.98   63.79
  -2   6  -4  224.18   18.90
  -2   6  -4  207.88   12.40
  -2   6  -4  224.68   16.80
   2  -6   4  210.38   15.60
  -3   6  -4   95.59    7.20
  -3   6  -4  129.39   12.10
  -3   6  -4  101.19   13.20
   3  -6   4  107.59   11.30
  -4   6  -4   12.30    6.90
  -4   6  -4    6.00    4.60
  -4   6  -4    6.50    2.80
   4  -6   4   -1.90    4.60
  -5   6  -4   31.90    7.90
  -5   6  -4   42.30    6.10
  -5   6  -4   42.30    9.30
   5  -6   4   54.09    9.40
  -6   6  -4  359.96   26.30
  -6   6  -4  343.57   22.10
  -6   6  -4  347.17   25.70
   6  -6   4  389.86   26.00
  -7   6  -4  853.71   49.20
  -7   6  -4  827.02   48.90
   7  -6   4  730.13   47.10
  -8   6  -4   24.00    8.40
  -8   6  -4   40.40   10.70
   8  -6   4   38.40   10.00
  -9   6  -4   41.90   11.80
  -9   6  -4   39.90   11.30
   9  -6   4   53.69   13.10
   9  -6   4   64.29   12.80
 -10   6  -4   96.09   17.90
 -10   6  -4   87.79   16.80
  10  -6   4   84.69   16.30
  10  -6   4   93.49   17.30
 -11   6  -4  124.29   20.70
 -11   6  -4  129.79   20.50
  11  -6   4   39.70   14.00
  11  -6   4   83.09   16.70
  12  -6   4   11.90   13.20
  10   5  -4   36.40   14.20
  10   5  -4   38.90   15.60
 -10  -5   4   37.20   13.00
   9   5  -4   56.09   15.20
   9   5  -4   41.20   14.90
  -9  -5   4   63.29   15.00
   8   5  -4   14.80   10.00
   8   5  -4    7.00    9.60
  -8  -5   4   21.40    9.90
   7   5  -4    0.00    9.20
   7   5  -4    4.80    8.30
  -7  -5   4   22.60    8.50
   6   5  -4   91.49   14.70
   6   5  -4  110.79   12.60
   6   5  -4   97.59   16.80
  -6  -5   4  101.09   13.70
  -6  -5   4   81.39   11.30
   5   5  -4  142.59   17.00
   5   5  -4  116.89   11.80
   5   5  -4  153.68   16.20
  -5  -5   4  127.09   14.40
   4   5  -4  549.25   37.00
   4   5  -4  586.64   32.60
   4   5  -4  586.54   35.80
  -4  -5   4  553.74   34.50
   3   5  -4  251.87   21.40
   3   5  -4  250.67   16.90
  -3  -5   4  251.67   18.00
   2   5  -4  239.68   20.40
   2   5  -4  238.18   15.90
  -2  -5   4  197.18   17.60
   1   5  -4 1474.05   74.39
   1   5  -4 1451.45   78.79
  -1  -5   4 1474.15   73.49
   0   5  -4 2181.48  107.19
   0   5  -4 2116.19  110.49
  -1   5  -4  494.65   29.30
  -1   5  -4  547.25   30.90
  -1   5  -4  503.45   32.10
   1  -5   4  489.55   29.40
  -2   5  -4   68.79   10.40
  -2   5  -4   58.39    8.40
   2  -5   4   53.49    8.40
  -3   5  -4   40.20    7.30
  -3   5  -4   48.90    9.60
  -3   5  -4   41.10    4.50
   3  -5   4   47.20    8.00
  -4   5  -4  280.67   20.10
  -4   5  -4  226.28   14.00
  -4   5  -4  224.58   17.60
   4  -5   4  221.68   17.80
  -5   5  -4  301.27   18.80
  -5   5  -4  344.37   23.60
  -5   5  -4  313.87   22.40
   5  -5   4  259.27   21.10
  -6   5  -4  301.97   19.20
  -6   5  -4  249.78   21.40
  -6   5  -4  257.37   21.30
   6  -5   4  251.77   21.00
  -7   5  -4  246.38   22.00
  -7   5  -4  261.17   22.40
  -7   5  -4  255.47   19.80
   7  -5   4  316.27   23.50
  -8   5  -4    8.20    6.60
  -8   5  -4   17.40    7.20
   8  -5   4   23.00    8.80
  -9   5  -4  177.18   20.00
  -9   5  -4  228.88   22.50
  -9   5  -4  239.38   23.30
   9  -5   4  141.09   20.90
   9  -5   4  185.78   20.80
 -10   5  -4  137.69   21.00
 -10   5  -4  129.99   20.20
  10  -5   4  146.99   21.10
  10  -5   4  146.79   20.80
 -11   5  -4   35.10   13.00
 -11   5  -4   26.30   11.90
  11  -5   4   18.30   12.70
  11  -5   4   26.50   14.00
  10   4  -4  173.38   24.20
  10   4  -4  163.58   23.90
 -10  -4   4  201.18   24.40
   9   4  -4   16.40   11.60
   9   4  -4   40.30   14.00
  -9  -4   4   61.59   13.60
   8   4  -4   56.99   13.70
   8   4  -4   46.20   12.70
  -8  -4   4   58.69   13.00
   7   4  -4  310.17   28.70
   7   4  -4  376.66   29.70
  -7  -4   4  395.26   28.30
  -7  -4   4  375.46   24.90
   6   4  -4  312.27   20.80
   6   4  -4  261.17   23.90
   6   4  -4  279.77   23.80
  -6  -4   4  296.17   20.40
  -6  -4   4  298.17   23.00
   5   4  -4   48.30    8.00
   5   4  -4   56.99   11.10
   5   4  -4   47.30   10.50
  -5  -4   4   56.09   10.20
  -5  -4   4   61.49    8.00
   4   4  -4    3.00    5.00
   4   4  -4    0.20    3.10
   4   4  -4    2.50    5.70
  -4  -4   4    2.30    3.60
   3   4  -4    4.40    5.40
   3   4  -4    5.10    5.10
   3   4  -4    0.40    2.80
  -3  -4   4   -0.40    3.20
   2   4  -4  816.12   42.70
   2   4  -4  864.41   45.80
   2   4  -4  776.82   47.10
  -2  -4   4  829.32   43.40
   1   4  -4 1794.22   96.49
   1   4  -4 1854.21   92.39
   1   4  -4 1836.82   94.89
  -1  -4   4 1976.90   91.99
   0   4  -4 3043.50  145.59
   0   4  -4 2843.82  147.29
   0   4  -4 3043.00  149.19
   0  -4   4 2985.20  143.29
   0  -4   4 2998.50  146.49
  -1   4  -4    7.70    5.60
  -1   4  -4    7.20    5.00
  -1   4  -4    7.70    4.00
   1  -4   4    3.20    4.00
  -2   4  -4 1222.48   59.49
  -2   4  -4 1074.09   56.69
   2  -4   4 1001.10   56.89
  -3   4  -4  254.57   18.30
  -3   4  -4  301.17   20.40
  -3   4  -4  254.67   14.80
   3  -4   4  254.57   18.30
  -4   4  -4  342.17   23.60
  -4   4  -4  333.17   20.50
  -4   4  -4  397.56   24.90
   4  -4   4  374.06   23.80
  -5   4  -4   90.69   11.50
  -5   4  -4  106.59   12.30
  -5   4  -4   98.09    9.70
   5  -4   4  100.39   11.70
   5  -4   4  106.09   12.40
  -6   4  -4    1.80    5.20
  -6   4  -4   -1.80    4.30
  -6   4  -4    2.40    5.80
   6  -4   4    4.00    5.50
   6  -4   4    8.30    6.10
  -7   4  -4  457.55   29.10
  -7   4  -4  410.96   30.60
  -7   4  -4  439.56   31.20
   7  -4   4  431.86   30.10
   7  -4   4  413.96   30.30
  -8   4  -4  423.86   32.20
  -8   4  -4  442.96   30.20
  -8   4  -4  402.66   32.50
   8  -4   4  439.56   32.70
   8  -4   4  486.35   33.00
  -9   4  -4  170.38   21.30
  -9   4  -4  181.98   19.00
  -9   4  -4  177.28   21.00
   9  -4   4  200.98   21.50
   9  -4   4  143.09   20.00
 -10   4  -4   19.80   11.80
 -10   4  -4   75.39   15.30
 -10   4  -4   68.09   13.50
  10  -4   4   71.29   16.70
  10  -4   4   64.29   15.00
 -11   4  -4   -3.80    8.20
 -11   4  -4   -3.90   10.60
  11  -4   4    7.70   11.20
  11  -4   4    7.80   11.10
  11   3  -4   26.20   13.20
  11   3  -4   18.10   13.40
 -11  -3   4   13.60   10.80
  10   3  -4    3.30   10.00
  10   3  -4   -3.30    9.80
 -10  -3   4   -3.10    7.50
   9   3  -4    2.30   10.30
   9   3  -4  -10.60    7.90
  -9  -3   4   -1.80    6.90
   8   3  -4  493.65   36.20
   8   3  -4  450.45   34.80
  -8  -3   4  509.85   34.90
  -8  -3   4  490.25   30.80
   7   3  -4  649.43   42.10
   7   3  -4  634.64   42.00
  -7  -3   4  657.33   37.70
  -7  -3   4  652.23   40.90
   6   3  -4   63.69   12.50
   6   3  -4  109.99   14.20
   6   3  -4   89.79   10.20
  -6  -3   4   74.09   11.40
  -6  -3   4   87.69    9.70
   5   3  -4    5.20    6.10
   5   3  -4    1.70    3.30
   5   3  -4   -3.80    4.40
  -5  -3   4    6.20    3.50
  -5  -3   4    4.80    4.60
   4   3  -4    1.70    2.70
   4   3  -4    4.30    5.00
   4   3  -4    2.60    5.70
  -4  -3   4   -3.50    3.70
   3   3  -4  418.26   26.30
   3   3  -4  413.46   22.20
   3   3  -4  389.36   26.60
  -3  -3   4  395.56   24.20
   2   3  -4   66.29   11.00
   2   3  -4   90.89    7.40
   2   3  -4   88.49   10.80
  -2  -3   4   88.09    8.00
   1   3  -4  335.67   19.60
   1   3  -4  344.37   22.70
   1   3  -4  379.06   24.10
  -1  -3   4  372.76   19.50
   0   3  -4 1225.18   65.79
   0   3  -4 1255.17   66.69
   0   3  -4 1316.87   63.59
   0  -3   4 1275.47   65.09
  -1   3  -4  373.06   20.90
  -1   3  -4  353.86   23.00
   1  -3   4  336.77   21.80
  -2   3  -4  597.84   32.20
  -2   3  -4  770.12   37.80
  -2   3  -4  637.44   35.30
   2  -3   4  639.44   35.80
  -3   3  -4  121.39    9.30
  -3   3  -4  142.59   13.00
  -3   3  -4  132.39   11.80
   3  -3   4  118.89   11.70
  -4   3  -4  156.58   12.20
  -4   3  -4  172.38   14.90
  -4   3  -4  164.58   14.90
   4  -3   4  163.68   14.00
   4  -3   4  178.38   14.90
  -5   3  -4   13.50    4.90
  -5   3  -4    1.10    4.80
  -5   3  -4    5.20    5.60
   5  -3   4    4.20    5.40
   5  -3   4    5.80    5.40
  -6   3  -4  130.99   13.30
  -6   3  -4  140.29   15.20
  -6   3  -4  150.98   16.20
   6  -3   4  119.09   14.90
   6  -3   4  152.68   15.40
  -7   3  -4  254.37   22.10
  -7   3  -4  261.57   20.70
  -7   3  -4  212.18   21.50
   7  -3   4  271.27   22.90
   7  -3   4  264.77   22.00
  -8   3  -4   58.69   13.30
  -8   3  -4   70.49   12.30
  -8   3  -4   84.39   14.50
   8  -3   4   34.60   11.10
   8  -3   4   96.29   16.10
  -9   3  -4   -2.00    6.60
  -9   3  -4    3.80    7.70
  -9   3  -4    8.50    8.30
   9  -3   4    4.70    8.60
   9  -3   4    1.50    8.30
 -10   3  -4   93.99   17.50
 -10   3  -4   97.49   19.00
 -10   3  -4  115.39   16.70
  10  -3   4   90.09   17.70
  10  -3   4   73.69   17.10
 -11   3  -4  139.09   20.10
 -11   3  -4  134.09   21.90
 -11   3  -4  199.58   26.50
  11  -3   4  199.08   26.90
  11  -3   4  103.99   21.20
  11   2  -4   -6.00    8.80
  11   2  -4   16.90   11.90
 -11  -2   4    8.60    9.10
  10   2  -4   36.40   12.80
  10   2  -4   73.29   16.10
 -10  -2   4   74.19   14.50
   9   2  -4   68.59   15.20
   9   2  -4   79.49   15.50
  -9  -2   4   95.09   15.30
   8   2  -4  253.57   25.10
   8   2  -4  312.97   25.00
  -8  -2   4  307.67   21.40
  -8  -2   4  268.37   23.80
   7   2  -4   18.50    8.50
   7   2  -4   38.40   10.70
  -7  -2   4   15.80    5.10
  -7  -2   4   22.80    7.40
   6   2  -4   26.60    8.60
   6   2  -4   27.20    8.10
  -6  -2   4   29.90    5.80
  -6  -2   4   35.50    8.30
   5   2  -4  140.49   14.40
   5   2  -4   87.99   12.70
  -5  -2   4  115.89   12.10
  -5  -2   4  134.19    9.90
   4   2  -4 1107.89   57.99
   4   2  -4 1100.89   53.89
   4   2  -4 1109.99   58.29
  -4  -2   4 1022.70   53.69
  -4  -2   4 1023.70   56.39
   3   2  -4  382.76   19.40
   3   2  -4  354.66   23.80
   3   2  -4  388.56   24.20
  -3  -2   4  325.77   21.60
   2   2  -4    6.30    5.30
   2   2  -4    4.70    2.20
   2   2  -4    4.00    5.20
  -2  -2   4    2.10    2.80
   1   2  -4  341.17   22.40
   1   2  -4  345.47   22.50
   1   2  -4  351.76   18.50
  -1  -2   4  348.47   18.70
   0   2  -4  771.52   37.70
   0   2  -4  724.93   40.20
   0   2  -4  721.43   40.40
   0  -2   4  737.53   39.80
  -1   2  -4 1537.65   77.49
  -1   2  -4 1575.94   75.69
   1  -2   4 1452.45   76.79
  -2   2  -4  252.67   17.00
  -2   2  -4  277.37   18.30
  -2   2  -4  242.88   14.80
   2  -2   4  286.67   17.40
   2  -2   4  259.57   17.70
  -3   2  -4   41.60    6.10
  -3   2  -4   55.09    8.90
  -3   2  -4   55.89    9.10
   3  -2   4   52.29    8.30
   3  -2   4   63.59    9.30
  -4   2  -4  161.98   14.50
  -4   2  -4  189.38   15.50
  -4   2  -4  139.39   12.00
   4  -2   4  167.78   14.30
   4  -2   4  148.89   14.40
  -5   2  -4  110.49   13.00
  -5   2  -4   96.09   10.40
  -5   2  -4  102.79   12.70
   5  -2   4  112.99   12.70
   5  -2   4   83.69   11.90
  -6   2  -4   40.90    9.30
  -6   2  -4   43.80    8.40
   6  -2   4   23.80    7.60
   6  -2   4   51.29   10.10
  -7   2  -4   -3.70    4.60
  -7   2  -4   11.20    7.10
   7  -2   4   11.10    7.80
   7  -2   4    2.70    6.00
  -8   2  -4    4.20    7.10
  -8   2  -4    5.40    6.40
   8  -2   4  -13.50    5.90
   8  -2   4   -4.80    6.70
  -9   2  -4   62.59   13.90
  -9   2  -4   69.89   12.80
   9  -2   4   82.59   16.40
   9  -2   4   94.79   17.50
 -10   2  -4  171.68   20.80
 -10   2  -4  195.38   23.40
  10  -2   4  165.38   24.70
  10  -2   4  189.78   25.10
 -11   2  -4   79.99   16.80
 -11   2  -4   70.59   16.30
  11  -2   4   96.89   19.70
  11  -2   4  103.79   21.30
  12   1  -4   -6.20   11.00
  12   1  -4    2.50   12.30
 -12  -1   4   -7.00    8.10
  11   1  -4   12.90   11.40
  11   1  -4    5.00   11.00
 -11  -1   4    6.30    8.60
  10   1  -4  318.87   28.90
  10   1  -4  314.17   28.30
 -10  -1   4  268.47   26.00
   9   1  -4  199.48   21.90
   9   1  -4  298.17   25.40
  -9  -1   4  272.87   20.80
  -9  -1   4  252.27   23.00
   8   1  -4   32.60   10.70
   8   1  -4   14.40    7.90
  -8  -1   4   27.30    8.30
  -8  -1   4   18.80    5.80
   7   1  -4  314.57   23.20
   7   1  -4  256.57   23.70
  -7  -1   4  339.27   23.60
  -7  -1   4  318.27   20.30
   6   1  -4  634.44   37.10
   6   1  -4  556.94   37.60
  -6  -1   4  617.04   33.70
  -6  -1   4  631.84   36.80
   5   1  -4  796.62   44.30
   5   1  -4  780.22   45.80
  -5  -1   4  797.72   41.40
  -5  -1   4  804.82   44.40
   4   1  -4  437.66   28.10
   4   1  -4  447.56   27.20
  -4  -1   4  463.65   26.90
  -4  -1   4  455.15   23.90
   3   1  -4    7.00    4.90
   3   1  -4    6.20    4.90
  -3  -1   4    9.20    2.20
  -3  -1   4    7.70    3.90
   2   1  -4  308.97   19.70
   2   1  -4  298.87   20.20
   1   1  -4   74.89    9.60
   1   1  -4   89.99    9.60
   1   1  -4   80.89    5.40
  -1  -1   4   70.19    6.70
   0   1  -4 1340.07   71.49
   0   1  -4 1457.25   72.59
   0   1  -4 1611.14   70.09
   0  -1   4 1308.37   69.09
   0  -1   4 1410.66   71.69
  -1   1  -4   47.10    7.30
  -1   1  -4   42.70    6.70
   1  -1   4   42.00    6.70
   1  -1   4   25.40    6.00
  -2   1  -4   22.90    5.60
  -2   1  -4   21.90    6.00
   2  -1   4   15.20    5.20
   2  -1   4   17.40    5.20
  -3   1  -4  255.47   18.20
   3  -1   4  264.47   18.10
   3  -1   4  246.68   17.60
  -4   1  -4  908.61   48.10
  -4   1  -4  891.01   49.80
   4  -1   4  895.11   49.30
   4  -1   4  882.01   49.20
  -5   1  -4  303.97   22.20
  -5   1  -4  312.07   21.30
   5  -1   4  262.07   21.70
   5  -1   4  348.07   23.00
  -6   1  -4    0.80    4.70
  -6   1  -4   -1.40    4.70
   6  -1   4   -6.90    4.80
   6  -1   4   -2.00    5.70
  -7   1  -4   16.70    6.70
  -7   1  -4   -2.60    5.90
   7  -1   4   16.50    8.50
   7  -1   4   12.40    7.50
  -8   1  -4   49.50   10.90
  -8   1  -4   74.99   13.90
   8  -1   4   50.09   12.80
   8  -1   4   63.99   13.50
  -9   1  -4   81.59   14.40
  -9   1  -4  114.09   17.50
   9  -1   4   24.70   13.30
   9  -1   4   98.89   16.90
 -10   1  -4   41.60   13.60
 -10   1  -4   51.49   12.90
  10  -1   4   65.99   18.40
  10  -1   4   40.50   13.80
 -11   1  -4    0.60    9.60
 -11   1  -4   11.00   10.20
  11  -1   4    9.50   14.80
  11  -1   4    5.10   12.20
  12   0  -4  107.59   21.20
 -12   0   4   99.29   18.00
  11   0  -4   93.79   19.00
  11   0  -4   73.79   16.50
 -11   0   4   48.60   12.70
  10   0  -4  137.09   20.90
  10   0  -4  153.78   19.00
 -10   0   4  161.88   19.00
   9   0  -4   16.60    9.50
   9   0  -4    5.00    7.30
  -9   0   4   11.70    6.90
  -9   0   4    7.30    5.40
   8   0  -4   93.89   13.50
   8   0  -4   90.69   14.90
  -8   0   4   91.39   10.70
  -8   0   4   92.69   12.80
   7   0  -4  583.64   38.40
   7   0  -4  641.24   36.70
  -7   0   4  538.75   36.20
  -7   0   4  632.44   34.20
   6   0  -4  591.54   37.10
   6   0  -4  608.74   34.80
  -6   0   4  588.04   35.60
  -6   0   4  606.74   32.90
   5   0  -4  126.59   12.70
   5   0  -4  104.69   10.50
  -5   0   4   80.59   10.00
  -5   0   4   87.89    7.80
   4   0  -4   80.99   10.90
   4   0  -4   58.79    8.40
  -4   0   4   72.99    6.00
  -4   0   4   83.39    9.10
   3   0  -4  875.71   47.40
   3   0  -4  889.81   45.70
  -3   0   4  868.81   45.70
   2   0  -4 1128.99   56.59
   2   0  -4 1102.19   57.99
   1   0  -4   93.29   10.30
   1   0  -4   85.79    8.20
   0   0  -4   60.59    8.50
   0   0  -4   43.10    7.10
   0   0  -4   64.09    6.80
   0   0   4   60.19    7.40
   0   0   4   67.49    7.40
   0   0   4   58.29    7.90
  -1   0  -4 2013.40   98.99
  -1   0  -4 2031.10   98.49
   1   0   4 1884.11   98.09
   1   0   4 2101.59   98.69
   1   0   4 1923.41   98.29
  -2   0  -4  175.68   14.20
   2   0   4  175.88   13.70
   2   0   4  196.98   14.30
  -3   0  -4  495.15   29.00
   3   0   4  440.96   27.50
   3   0   4  469.45   28.40
  -4   0  -4   23.90    6.90
   4   0   4   15.10    6.30
   4   0   4   10.50    5.60
  -5   0  -4  191.48   16.90
  -5   0  -4  152.68   15.00
   5   0   4  172.98   17.20
   5   0   4  197.68   16.70
  -6   0  -4  152.78   16.00
  -6   0  -4  123.69   14.30
   6   0   4  118.89   15.60
   6   0   4  139.19   15.80
  -7   0  -4  183.08   19.40
  -7   0  -4  191.38   18.40
   7   0   4  190.18   20.10
   7   0   4  181.88   20.50
  -8   0  -4  185.78   20.20
  -8   0  -4  199.98   19.80
   8   0   4  192.48   21.90
   8   0   4  198.88   23.10
  -9   0  -4   86.09   16.30
  -9   0  -4   54.69   12.80
   9   0   4   63.19   15.90
   9   0   4   47.00   13.50
 -10   0  -4  -11.00    6.80
 -10   0  -4    8.70    9.30
  10   0   4   -5.70   12.00
  10   0   4    0.80   10.00
  12  -1  -4   45.70   15.20
 -12   1   4   44.00   13.40
  11  -1  -4   -6.50    9.60
 -11   1   4   21.40   10.30
  10  -1  -4   79.59   14.80
  10  -1  -4   50.19   14.50
 -10   1   4   74.59   14.10
   9  -1  -4   77.59   14.50
   9  -1  -4  117.39   15.10
  -9   1   4   93.59   14.10
   8  -1  -4  316.07   25.90
   8  -1  -4  304.67   22.90
  -8   1   4  347.37   21.90
  -8   1   4  299.47   23.80
   7  -1  -4  150.08   16.80
   7  -1  -4  147.89   14.10
  -7   1   4  168.08   15.40
  -7   1   4  164.08   12.80
   6  -1  -4    5.00    5.20
   6  -1  -4    4.00    3.70
  -6   1   4   -2.70    3.80
  -6   1   4   -0.70    2.60
   5  -1  -4  477.85   30.50
   5  -1  -4  527.45   27.80
  -5   1   4  469.15   29.10
  -5   1   4  475.95   26.50
   4  -1  -4  808.12   42.90
   4  -1  -4  838.02   46.20
  -4   1   4  861.51   44.90
  -4   1   4  850.31   42.10
   3  -1  -4   25.90    6.40
   3  -1  -4   22.60    4.10
  -3   1   4   21.40    3.40
  -3   1   4   17.70    4.70
   2  -1  -4   10.80    3.40
   2  -1  -4   14.50    5.30
  -2   1   4   17.20    4.60
  -2   1   4   14.80    3.20
   1  -1  -4   61.69    6.40
   1  -1  -4   44.60    7.60
  -1   1   4   44.60    5.60
  -1   1   4   49.10    6.60
  -1   1   4   42.80    6.10
   0   1   4   39.30    6.40
   0   1   4   46.40    7.30
   0   1   4   29.20    5.60
   0   1   4   30.30    5.20
  -1  -1  -4 2436.66  116.19
   1   1   4 2330.07  115.59
   1   1   4 2305.67  115.69
   1   1   4 2324.77  116.29
   1   1   4 2355.36  115.79
  -2  -1  -4 1639.14   80.99
   2   1   4 1557.64   80.29
   2   1   4 1498.35   79.39
   2   1   4 1642.24   81.39
  -3  -1  -4  209.08   17.00
   3   1   4  229.68   16.50
   3   1   4  218.18   17.30
   3   1   4  244.98   18.60
  -4  -1  -4   -2.90    4.30
   4   1   4   -1.60    5.00
   4   1   4   -2.70    4.80
   4   1   4    0.40    4.50
  -5  -1  -4  136.99   14.80
   5   1   4  141.69   14.50
   5   1   4  112.19   14.40
  -6  -1  -4   89.99   12.60
  -6  -1  -4   54.49   10.50
   6   1   4   73.69   12.20
   6   1   4   86.19   14.90
  -7  -1  -4   18.70    8.80
  -7  -1  -4    4.60    6.80
   7   1   4   14.90    9.70
   7   1   4   21.10    9.50
  -8  -1  -4    6.20    7.70
  -8  -1  -4   -4.20    7.00
   8   1   4    2.80    9.10
   8   1   4    8.60    9.60
  -9  -1  -4   17.90    9.70
  -9  -1  -4    0.90    8.70
   9   1   4   -2.20   10.00
   9   1   4   -0.90    9.50
 -10  -1  -4   47.70   14.00
 -10  -1  -4   36.90   14.00
  10   1   4   58.49   17.10
  10   1   4   24.90   15.60
  13  -2  -4   19.60   13.00
 -13   2   4   22.90   12.00
  12  -2  -4   35.00   14.10
 -12   2   4   25.30   11.40
  11  -2  -4   -3.10    9.60
 -11   2   4   11.60    8.80
  10  -2  -4   96.59   17.20
 -10   2   4   77.79   14.40
   9  -2  -4  250.47   20.80
   9  -2  -4  257.47   24.50
  -9   2   4  259.17   22.50
   8  -2  -4  108.89   15.90
   8  -2  -4  113.39   12.60
  -8   2   4   89.29   12.70
   7  -2  -4   40.90    7.30
   7  -2  -4   40.30    9.70
  -7   2   4   47.90    7.30
  -7   2   4   39.40    8.20
   6  -2  -4 1230.08   65.99
   6  -2  -4 1178.98   61.29
  -6   2   4 1213.08   64.59
  -6   2   4 1218.98   61.79
   5  -2  -4 1169.38   61.89
   5  -2  -4 1095.59   57.29
  -5   2   4 1181.88   60.49
  -5   2   4 1162.68   58.09
   4  -2  -4  137.39   12.60
   4  -2  -4  113.79    8.20
  -4   2   4  130.29    9.50
  -4   2   4  151.18   12.00
   3  -2  -4    2.20    4.30
   3  -2  -4    0.80    1.90
  -3   2   4   -1.50    3.70
  -3   2   4    3.40    2.90
   2  -2  -4   73.29    5.90
   2  -2  -4   53.99    8.80
  -2   2   4   62.69    8.00
  -2   2   4  104.99    9.30
   1  -2  -4 1265.27   65.29
  -1   2   4 1316.17   65.89
  -1   2   4 1275.67   64.19
  -1   2   4 1356.76   66.99
   0   2   4  165.48   11.60
   0   2   4  155.18   12.90
   0   2   4  170.28   13.20
   0   2   4  192.98   14.70
   1   2   4  344.57   21.40
   1   2   4  350.16   21.80
   1   2   4  320.17   21.60
  -2  -2  -4   28.60    6.80
   2   2   4   36.50    7.70
   2   2   4   22.20    7.00
  -3  -2  -4  158.28   14.60
   3   2   4  161.78   18.00
   3   2   4  174.88   16.00
   3   2   4  184.38   16.30
  -4  -2  -4  684.23   41.00
   4   2   4  652.73   41.40
   4   2   4  711.03   39.80
   4   2   4  690.53   41.70
  -5  -2  -4  191.48   18.60
   5   2   4  231.38   20.80
   5   2   4  218.88   18.30
   5   2   4  210.78   20.20
  -6  -2  -4    4.40    6.80
  -6  -2  -4    3.20    5.60
   6   2   4    4.50    8.10
   6   2   4    8.00    7.10
  -7  -2  -4    7.20    7.60
  -7  -2  -4  -10.10    6.20
   7   2   4   -1.60    6.90
   7   2   4    2.40    9.30
  -8  -2  -4   53.49   12.80
  -8  -2  -4   30.60   11.30
   8   2   4   36.90   14.00
   8   2   4   43.40   12.70
  -9  -2  -4  180.68   22.10
  -9  -2  -4  162.28   22.00
   9   2   4  200.88   26.20
   9   2   4  203.88   24.60
  13  -3  -4   90.79   20.30
 -13   3   4   71.39   16.80
  12  -3  -4   33.90   13.80
 -12   3   4   69.09   15.30
  11  -3  -4  250.17   25.60
 -11   3   4  207.08   22.20
 -11   3   4  187.58   20.60
  10  -3  -4  112.89   17.90
 -10   3   4   64.09   13.20
   9  -3  -4   26.80   10.10
  -9   3   4   20.60    7.80
   8  -3  -4  360.56   23.10
   8  -3  -4  346.87   27.70
  -8   3   4  382.56   26.60
   7  -3  -4  642.84   39.90
   7  -3  -4  617.64   34.50
  -7   3   4  661.43   38.50
   6  -3  -4 1254.47   65.99
   6  -3  -4 1400.76   71.79
  -6   3   4 1402.56   73.59
  -6   3   4 1324.67   70.29
   5  -3  -4  185.98   14.90
   5  -3  -4  138.69    9.00
  -5   3   4  175.28   12.20
  -5   3   4  151.68   13.40
   4  -3  -4  251.47   17.70
  -4   3   4  237.38   16.90
   3  -3  -4  664.23   35.10
  -3   3   4  617.94   35.40
   2  -3  -4  431.26   24.90
  -2   3   4  433.26   22.90
  -2   3   4  465.75   26.10
  -2   3   4  454.45   25.40
   1  -3  -4  774.22   40.60
  -1   3   4  812.82   40.30
  -1   3   4  790.62   42.30
  -1   3   4  746.33   41.60
   0   3   4   33.60    7.00
   0   3   4   29.10    4.70
   0   3   4   33.70    7.00
   0   3   4   36.70    6.80
   1   3   4  234.08   17.50
   1   3   4  215.28   14.50
   1   3   4  224.08   16.80
   1   3   4  225.98   17.30
   2   3   4  515.15   32.00
   2   3   4  534.85   29.40
   2   3   4  517.35   31.80
  -3  -3  -4 1015.50   55.09
   3   3   4  939.91   54.79
   3   3   4 1016.20   55.59
   3   3   4  980.70   56.39
  -4  -3  -4  411.86   28.00
   4   3   4  385.46   28.50
   4   3   4  415.26   28.90
  -5  -3  -4   67.69   12.60
   5   3   4  108.89   14.60
   5   3   4   97.19   16.20
   5   3   4   95.79   14.60
  -6  -3  -4   44.90   11.20
  -6  -3  -4   26.70   11.00
   6   3   4   23.60   10.90
   6   3   4   25.90   11.20
   6   3   4   48.70   11.10
  -7  -3  -4  189.38   21.90
  -7  -3  -4  248.58   23.90
   7   3   4  191.98   20.80
   7   3   4  158.48   22.40
  -8  -3  -4   21.70    9.80
  -8  -3  -4   13.20   10.30
   8   3   4   20.20   11.30
   8   3   4   27.70   13.30
  -9  -3  -4   16.50   11.30
  -9  -3  -4   11.50   10.10
   9   3   4  -14.50   13.70
   9   3   4   17.30   14.40
  13  -4  -4  281.67   31.50
 -13   4   4  283.87   29.50
  12  -4  -4  167.48   25.70
 -12   4   4  110.49   16.00
 -12   4   4  118.59   19.40
  11  -4  -4   90.79   17.70
 -11   4   4   83.69   13.50
 -11   4   4   93.49   16.30
  10  -4  -4   11.10    9.40
 -10   4   4    6.60    7.10
 -10   4   4   11.50    6.00
   9  -4  -4   23.70    9.60
  -9   4   4   16.50    5.90
  -9   4   4   18.60    7.80
   8  -4  -4  198.18   18.60
  -8   4   4  165.28   16.60
  -8   4   4  202.68   21.70
   7  -4  -4  694.53   42.10
   7  -4  -4  679.03   36.00
  -7   4   4  690.93   40.60
   6  -4  -4   61.59    5.20
   6  -4  -4   54.09    9.70
  -6   4   4   62.99    9.60
  -6   4   4   53.49    5.30
   5  -4  -4  370.96   24.80
  -5   4   4  409.46   25.10
   4  -4  -4 1691.03   85.09
  -4   4   4 1679.33   84.79
  -4   4   4 1678.73   85.89
   3  -4  -4 1564.54   79.79
  -3   4   4 1534.45   76.99
  -3   4   4 1661.73   80.89
  -3   4   4 1662.33   81.69
   2  -4  -4  836.02   43.60
  -2   4   4  886.01   45.80
  -2   4   4  822.82   42.90
  -2   4   4  879.11   46.20
   1  -4  -4  177.88   11.80
  -1   4   4  168.68   14.30
  -1   4   4  181.88   12.70
  -1   4   4  178.28   14.20
   0   4   4  208.48   15.40
   0   4   4  206.98   16.70
   0   4   4  181.68   12.10
   0   4   4  206.98   16.00
   1   4   4  140.69   10.30
   1   4   4  133.39   13.60
   1   4   4  134.89   13.20
   2   4   4  370.16   22.70
   2   4   4  439.56   27.20
   2   4   4  368.36   26.10
   3   4   4  264.97   17.90
   3   4   4  249.48   20.40
   3   4   4  233.38   20.80
  -4  -4  -4   -0.40    5.00
   4   4   4   -0.70    5.30
   4   4   4    1.60    5.40
   4   4   4   -5.00    6.20
  -5  -4  -4  187.38   19.50
   5   4   4  207.38   21.50
   5   4   4  189.38   20.70
  -6  -4  -4  229.88   22.00
   6   4   4  183.98   23.60
   6   4   4  207.08   22.60
  -7  -4  -4   70.99   15.00
  -7  -4  -4   80.09   16.40
   7   4   4  106.69   20.10
  -8  -4  -4   -9.70    7.20
  -8  -4  -4   12.80   10.20
   8   4   4   10.70   12.60
  13  -5  -4   47.00   15.10
 -13   5   4   44.80   13.80
  12  -5  -4   14.30   11.20
 -12   5   4   17.20    8.60
 -12   5   4   14.40    9.50
  11  -5  -4   37.40   14.10
 -11   5   4   63.99   13.10
 -11   5   4   34.20    8.80
  10  -5  -4  179.98   22.10
 -10   5   4  222.48   21.10
 -10   5   4  195.38   18.30
   9  -5  -4  205.18   22.00
  -9   5   4  277.87   20.30
  -9   5   4  243.28   21.30
   8  -5  -4  457.35   31.90
  -8   5   4  472.15   29.60
  -8   5   4  459.15   30.60
   7  -5  -4  100.39   12.90
  -7   5   4  101.69   10.70
  -7   5   4   84.19    7.80
  -7   5   4   70.69   10.80
   6  -5  -4    0.30    4.50
  -6   5   4    2.20    4.50
  -6   5   4    9.90    4.60
   5  -5  -4 1020.20   56.09
  -5   5   4 1066.89   57.39
  -5   5   4 1094.89   56.49
   4  -5  -4  791.32   43.70
  -4   5   4  883.81   46.20
  -4   5   4  817.62   45.10
   3  -5  -4  516.75   28.50
  -3   5   4  558.84   31.60
  -3   5   4  513.25   27.40
  -3   5   4  542.35   31.50
   2  -5  -4   63.89    6.20
  -2   5   4   60.99    7.60
  -2   5   4   69.49    9.80
  -2   5   4   60.49    9.70
   1  -5  -4  286.27   15.90
  -1   5   4  297.87   20.30
  -1   5   4  273.77   19.00
  -1   5   4  258.87   20.00
   0  -5  -4  393.46   22.50
   0   5   4  433.86   28.00
   0   5   4  414.36   22.10
   0   5   4  415.76   26.60
   0   5   4  431.86   26.00
   1   5   4  248.88   19.40
   1   5   4  251.17   19.20
   1   5   4  234.98   14.80
   2   5   4  168.58   12.40
   2   5   4  156.08   16.10
   2   5   4  174.58   17.30
   3   5   4   77.69   13.40
   3   5   4   83.79   12.70
   3   5   4   91.19   10.30
  -4  -5  -4  222.08   20.90
   4   5   4  216.48   22.00
   4   5   4  223.78   21.60
  -5  -5  -4  410.86   30.10
   5   5   4  337.47   29.90
   5   5   4  356.96   31.80
  -6  -5  -4   86.49   15.90
   6   5   4   68.19   15.50
   6   5   4   75.59   16.70
  -7  -5  -4   13.60   10.10
  -7  -5  -4   -3.50    8.50
   7   5   4    1.70   11.00
   7   5   4  -22.50    7.60
  -8  -5  -4  -11.40   10.60
  -8  -5  -4    7.40   10.30
   8   5   4    1.20   13.10
  13  -6  -4   -4.00   11.50
 -13   6   4   14.90    9.70
  12  -6  -4   73.49   17.40
 -12   6   4   82.09   15.80
 -12   6   4   66.39   13.30
  11  -6  -4  145.19   20.80
 -11   6   4  132.29   18.00
 -11   6   4  159.68   17.20
  10  -6  -4  513.45   36.80
 -10   6   4  488.45   33.70
 -10   6   4  509.95   35.30
   9  -6  -4  205.48   20.00
  -9   6   4  152.98   17.30
  -9   6   4  179.88   16.90
   8  -6  -4   22.60    8.40
  -8   6   4   20.00    6.30
  -8   6   4   28.10    7.70
   7  -6  -4   26.80    7.80
  -7   6   4   23.10    6.50
  -7   6   4   18.80    6.70
   6  -6  -4  247.98   18.30
  -6   6   4  240.68   19.00
  -6   6   4  246.88   18.80
   5  -6  -4  483.35   29.50
  -5   6   4  523.45   32.10
  -5   6   4  557.04   32.10
   4  -6  -4  180.78   12.30
  -4   6   4  173.98   15.00
  -4   6   4  144.59   10.50
  -4   6   4  178.38   15.00
   3  -6  -4    2.30    2.40
  -3   6   4    5.00    4.70
  -3   6   4    1.20    3.40
  -3   6   4    6.50    4.80
  -2   6   4  396.36   25.70
  -2   6   4  362.56   25.30
  -2   6   4  375.66   22.70
  -1   6   4  228.58   18.90
  -1   6   4  245.38   19.00
   0   6   4  288.27   21.70
   0   6   4  304.27   21.50
   0   6   4  282.07   22.60
   1   6   4   48.80    9.50
   1   6   4   66.09   11.00
   2   6   4   60.49   11.70
   2   6   4   44.50   10.40
   3   6   4   61.19   12.70
   3   6   4   36.20   10.10
  -4  -6  -4  332.17   26.80
   4   6   4  323.37   27.40
   4   6   4  310.97   28.30
  -5  -6  -4   41.80   12.30
   5   6   4   40.90   13.20
   5   6   4   25.10   11.10
  -6  -6  -4   -5.00    8.30
   6   6   4   17.00   12.40
   6   6   4    5.60   10.10
  -7  -6  -4   87.29   17.10
  -7  -6  -4   95.79   19.90
   7   6   4   97.19   19.40
   7   6   4   45.30   17.50
  13  -7  -4   44.50   15.50
 -13   7   4   57.79   14.60
 -13   7   4   61.69   14.10
  12  -7  -4  155.18   23.30
 -12   7   4  196.78   21.00
 -12   7   4  182.68   21.90
  11  -7  -4  105.69   18.30
 -11   7   4  103.99   16.60
 -11   7   4   85.89   14.70
  10  -7  -4    0.50    6.90
 -10   7   4    7.90    5.80
 -10   7   4    7.90    5.80
   9  -7  -4   -0.90    6.40
  -9   7   4   10.80    6.20
  -9   7   4   14.80    7.10
   8  -7  -4   38.40    9.10
  -8   7   4   24.30    7.60
  -8   7   4   43.00    9.20
   7  -7  -4  180.98   16.20
  -7   7   4  176.88   16.70
  -7   7   4  181.78   16.80
   6  -7  -4  616.24   35.40
  -6   7   4  599.54   37.80
  -6   7   4  639.64   37.70
   5  -7  -4   16.50    4.70
  -5   7   4   10.90    5.60
  -5   7   4    4.00    5.30
   4  -7  -4  268.17   16.30
  -4   7   4  298.37   21.50
  -4   7   4  265.17   20.10
  -4   7   4  258.17   16.50
  -3   7   4  674.43   40.80
  -3   7   4  699.83   37.60
  -3   7   4  709.43   41.30
  -2   7   4  637.64   35.00
  -2   7   4  611.94   37.60
  -2   7   4  588.24   37.30
  -1   7   4    9.40    6.40
  -1   7   4   14.80    6.20
   0   7   4   46.50   10.20
   0   7   4   54.89   10.80
   0   7   4   64.79   12.10
   1   7   4   51.19   10.90
   1   7   4   46.60   10.20
   2   7   4  177.98   19.00
   2   7   4  185.78   20.00
   3   7   4  258.57   25.20
   3   7   4  263.67   24.30
   4   7   4   37.90   12.50
   4   7   4   35.70   13.10
  -5  -7  -4    7.20    9.70
   5   7   4    0.10   10.30
   5   7   4    8.10    9.30
  -6  -7  -4   35.20   13.50
   6   7   4   57.29   15.80
   6   7   4   76.29   18.90
  13  -8  -4  273.27   30.00
 -13   8   4  292.67   27.10
 -13   8   4  209.58   26.50
  12  -8  -4   48.80   13.60
 -12   8   4   56.39   13.60
 -12   8   4   58.59   13.90
  11  -8  -4   24.70   10.80
 -11   8   4   59.99   13.00
 -11   8   4   63.79   13.90
  10  -8  -4  228.08   24.00
 -10   8   4  311.07   24.80
 -10   8   4  268.87   24.00
   9  -8  -4  177.28   18.40
  -9   8   4  177.18   18.40
  -9   8   4  179.88   18.20
   8  -8  -4   91.09   12.90
  -8   8   4   73.49   12.50
  -8   8   4  108.59   14.10
   7  -8  -4    5.30    5.10
  -7   8   4    2.70    5.10
  -7   8   4   16.50    7.40
  -6   8   4   78.89   11.80
  -6   8   4   37.70    8.90
  -5   8   4  205.68   18.20
  -5   8   4  240.18   19.80
  -4   8   4  574.64   35.50
  -4   8   4  566.54   36.10
  -4   8   4  545.95   31.30
  -3   8   4  312.27   24.50
  -3   8   4  336.17   21.80
  -3   8   4  329.27   24.90
  -2   8   4    0.50    5.10
  -2   8   4    5.30    5.90
  -2   8   4    6.80    5.90
  -1   8   4   89.09   13.40
  -1   8   4  101.09   14.40
   0   8   4   18.10    7.50
   0   8   4    3.70    7.10
   0   8   4    3.60    7.00
   1   8   4  178.38   18.50
   1   8   4  186.18   19.60
   2   8   4  211.58   21.50
   2   8   4  196.48   20.90
   3   8   4   -0.70    9.00
   3   8   4    2.30    8.30
   4   8   4   43.10   14.10
   4   8   4   61.49   15.10
  -5  -8  -4   47.10   13.90
   5   8   4   37.10   14.10
   5   8   4   44.90   15.50
   6   8   4    8.70   11.70
  13  -9  -4   48.80   15.30
 -13   9   4   41.50   14.60
 -13   9   4   26.20   11.40
  12  -9  -4   34.70   13.00
 -12   9   4   42.20   12.50
 -12   9   4   32.60   11.40
  11  -9  -4  229.78   24.30
 -11   9   4  225.68   23.20
 -11   9   4  231.88   23.00
  10  -9  -4  296.07   25.10
 -10   9   4  237.48   24.00
 -10   9   4  298.17   25.20
   9  -9  -4  177.28   17.90
  -9   9   4  209.88   20.30
  -9   9   4  178.18   19.40
  -8   9   4   -3.00    5.40
  -8   9   4   -2.60    5.20
  -7   9   4  110.09   14.90
  -7   9   4   99.19   13.70
  -6   9   4  372.86   28.00
  -6   9   4  382.66   27.30
  -5   9   4  465.05   31.60
  -5   9   4  422.26   30.20
  -4   9   4   97.99   14.30
  -4   9   4   83.29   14.10
  -3   9   4   21.40    8.40
  -3   9   4   31.60    8.30
  -3   9   4   10.60    7.80
  -2   9   4  189.48   19.70
  -2   9   4  198.68   20.00
  -2   9   4  199.38   18.00
  -1   9   4  153.38   18.70
  -1   9   4  123.89   16.80
   0   9   4   70.39   13.30
   0   9   4   86.09   14.60
   1   9   4    3.50    7.40
   1   9   4   -1.60    7.70
   2   9   4   13.20   10.50
   2   9   4   42.70   11.50
   3   9   4   66.39   16.50
   3   9   4  104.49   17.80
   4   9   4   77.29   17.90
   4   9   4   85.79   17.40
  -5  -9  -4   49.00   15.00
   5   9   4   70.19   17.90
   5   9   4   66.19   18.80
  13 -10  -4   35.30   13.00
 -13  10   4   23.70   11.60
 -13  10   4    9.90    9.20
  12 -10  -4  214.08   26.40
 -12  10   4  290.37   26.60
 -12  10   4  230.38   25.40
 -11  10   4  181.78   21.70
 -11  10   4  234.48   23.30
 -10  10   4  112.09   17.00
 -10  10   4  129.79   17.50
  -9  10   4   27.80   10.00
  -9  10   4   24.90    9.20
  -8  10   4  154.78   17.50
  -8  10   4  135.99   17.70
  -7  10   4   39.00   10.00
  -7  10   4   17.20    8.40
  -6  10   4  143.09   16.50
  -6  10   4  168.98   18.80
  -5  10   4   40.40   11.10
  -5  10   4   32.30    9.80
  -4  10   4  106.69   15.90
  -4  10   4  100.89   15.60
  -3  10   4  678.63   44.00
  -3  10   4  710.13   45.30
  -2  10   4  657.43   44.00
  -2  10   4  675.03   49.99
  -2  10   4  663.63   43.60
  -1  10   4  400.16   31.20
  -1  10   4  506.25   35.60
  -1  10   4  453.95   33.40
   0  10   4   37.60   11.40
   0  10   4   28.00   10.80
   1  10   4   50.79   13.20
   1  10   4   52.79   13.70
   2  10   4   74.99   17.00
   2  10   4  110.09   18.50
   3  10   4   21.00   13.20
   3  10   4   42.90   14.40
   4  10   4    5.90   11.90
   4  10   4   26.60   15.10
 -12  11   4  138.59   20.60
 -12  11   4  129.59   20.10
 -11  11   4   39.00   12.10
 -11  11   4   40.60   11.90
 -10  11   4  106.79   18.00
 -10  11   4  131.09   18.20
  -9  11   4  152.08   18.50
  -9  11   4  161.78   20.30
  -8  11   4  525.85   38.60
  -8  11   4  545.15   37.00
  -7  11   4  288.17   24.70
  -7  11   4  314.17   27.20
  -6  11   4  151.08   19.80
  -6  11   4  167.28   18.50
  -5  11   4   35.50   11.20
  -5  11   4   25.80   10.70
  -4  11   4  239.88   24.30
  -4  11   4  262.17   24.10
  -3  11   4   95.09   16.80
  -3  11   4   93.79   16.20
  -2  11   4  150.48   19.40
  -2  11   4  126.09   19.60
  -1  11   4    3.00    8.50
  -1  11   4   15.80   10.50
   0  11   4  121.79   20.10
   0  11   4  131.29   19.90
   1  11   4  136.39   21.50
   1  11   4  147.89   20.90
   2  11   4   76.39   17.00
   2  11   4   67.49   17.20
 -12  12   4   18.50   11.30
 -12  12   4   26.70   12.20
 -11  12   4   12.80    9.70
 -11  12   4   11.80    9.60
 -10  12   4   69.69   14.50
 -10  12   4   58.09   14.00
  -9  12   4  132.19   19.50
  -9  12   4  116.39   17.30
  -8  12   4   68.39   16.10
  -8  12   4   82.69   14.50
  -7  12   4   23.20   11.30
  -7  12   4    0.60    6.70
  -6  12   4   76.09   15.10
  -6  12   4   96.39   17.60
  -5  12   4   28.30   10.30
  -5  12   4   65.89   14.60
  -4  12   4  199.08   22.10
  -4  12   4  156.18   22.00
  -3  12   4  187.68   22.30
  -3  12   4  141.99   20.70
  -2  12   4    9.10    8.90
  -2  12   4    7.10    8.90
  -1  12   4   88.19   18.40
   0  12   4  183.28   23.90
   0  12   4  171.58   23.40
   1  12   4   46.50   14.90
   1  12   4   21.00   13.40
 -11  13   4  111.79   21.00
 -11  13   4   79.99   16.60
 -10  13   4   75.09   17.30
 -10  13   4  103.09   17.20
  -9  13   4   13.50   11.50
  -9  13   4   32.60   11.00
  -8  13   4   35.80   13.60
  -8  13   4   40.20   12.00
  -7  13   4  129.69   18.80
  -7  13   4  108.89   19.80
  -6  13   4   67.99   14.20
  -6  13   4   49.80   14.90
  -5  13   4   98.79   18.70
  -5  13   4  103.49   17.60
  -4  13   4   89.19   17.10
  -4  13   4   64.69   16.40
  -3  13   4    8.40    9.80
  -3  13   4   -2.70    9.40
  -2  13   4   45.40   14.70
  -1  13   4   81.19   18.00
   0  13   4   36.70   15.30
  -9  14   4   34.20   13.00
  -9  14   4   37.70   13.20
  -8  14   4   53.29   15.50
  -8  14   4   48.00   12.70
  -7  14   4   33.50   13.30
  -7  14   4   35.40   12.40
  -6  14   4   13.90   10.70
  -6  14   4   -6.30    8.60
  -5  14   4   17.90   10.70
  -5  14   4   29.80   13.70
  -4  14   4   55.39   15.60
  -4  14   4   43.80   15.50
  -3  14   4   66.69   17.90
  -3  14   4   70.29   17.10
  -1  14  -5  152.18   26.40
  -1  14  -5  155.48   24.20
  -2  14  -5   -8.00    8.50
  -2  14  -5    7.30   14.10
  -3  14  -5    8.10   10.70
  -3  14  -5    9.30   15.00
  -4  14  -5  163.48   23.30
  -4  14  -5  182.78   29.20
  -5  14  -5  213.08   30.20
  -5  14  -5  178.78   24.30
  -6  14  -5  106.89   22.40
  -6  14  -5  120.09   24.80
  -7  14  -5    9.30   12.00
   1  13  -5  338.17   35.00
   0  13  -5  433.76   35.40
   0  13  -5  342.57   37.80
  -1  13  -5  161.18   21.80
  -1  13  -5  166.38   27.20
  -2  13  -5   -0.80   13.10
  -2  13  -5    6.20    9.50
  -3  13  -5  120.29   19.90
  -3  13  -5  103.69   22.40
  -4  13  -5   91.19   17.50
  -4  13  -5   96.19   21.90
  -5  13  -5   28.00   15.60
  -5  13  -5   18.10   11.80
  -6  13  -5  -11.60    8.10
  -6  13  -5   11.20   11.20
  -7  13  -5   71.39   18.50
  -7  13  -5   56.29   15.00
  -8  13  -5  205.38   30.90
  -8  13  -5  165.88   24.00
  -9  13  -5  267.47   29.90
   3  12  -5    7.40   14.00
   2  12  -5   52.89   17.90
   1  12  -5   95.59   20.60
   0  12  -5    6.10   12.70
   0  12  -5    0.00    9.20
  -1  12  -5  350.96   34.10
  -1  12  -5  295.17   27.70
  -2  12  -5  666.53   47.60
  -2  12  -5  514.75   39.40
  -3  12  -5  277.37   31.30
  -3  12  -5  270.07   25.60
  -4  12  -5   57.09   18.30
  -4  12  -5   47.80   13.00
  -5  12  -5    4.80   11.10
  -5  12  -5    7.00    9.20
  -6  12  -5   23.70   12.90
  -6  12  -5   13.40    9.30
  -7  12  -5  116.09   19.50
  -7  12  -5  108.69   20.20
  -8  12  -5   68.59   17.00
  -8  12  -5   87.09   17.90
  -9  12  -5   35.80   15.30
  -9  12  -5   28.30   12.60
  10 -12   5   10.70   11.00
   4  11  -5  100.89   20.60
   3  11  -5   71.49   18.30
   2  11  -5   55.39   16.80
   1  11  -5   -5.00   10.20
   1  11  -5    3.40    8.90
   0  11  -5  188.38   27.50
   0  11  -5  211.88   21.30
  -1  11  -5  714.43   46.10
  -1  11  -5  755.72   52.29
  -2  11  -5  414.86   31.60
  -2  11  -5  459.25   38.30
  -3  11  -5   25.00   11.80
  -3  11  -5   10.70    8.00
  -4  11  -5  134.39   17.70
  -4  11  -5  136.19   20.70
  -5  11  -5  305.07   28.00
  -5  11  -5  250.27   24.40
  -6  11  -5  262.17   24.30
  -6  11  -5  205.18   24.00
  -7  11  -5   73.39   15.30
  -7  11  -5   71.59   16.60
   7 -11   5   74.09   13.00
  -8  11  -5   -0.70    9.00
  -8  11  -5    1.10    7.50
   8 -11   5   -3.40    6.50
  -9  11  -5   19.10   11.20
  -9  11  -5   27.50   11.60
   9 -11   5   29.90   11.30
 -10  11  -5  136.09   22.00
 -10  11  -5  129.79   25.40
  10 -11   5  101.49   17.80
   6  10  -5  112.59   22.40
  -6 -10   5  128.59   19.00
   5  10  -5   99.69   21.70
  -5 -10   5   99.49   16.70
   4  10  -5   43.60   15.20
   3  10  -5   -5.50    9.90
   2  10  -5   28.60    9.70
   2  10  -5   22.40   12.40
   1  10  -5  137.09   22.70
   1  10  -5  194.18   18.80
   0  10  -5  795.02   50.99
   0  10  -5  652.73   43.40
  -1  10  -5  179.38   23.40
  -1  10  -5  159.28   17.80
  -2  10  -5   16.40    8.20
  -2  10  -5   10.00   10.80
  -3  10  -5   60.09   12.00
  -3  10  -5   69.49   15.40
  -4  10  -5  510.35   35.20
  -4  10  -5  550.34   38.70
   4 -10   5  487.15   32.20
  -5  10  -5  321.47   27.80
  -5  10  -5  324.37   26.30
   5 -10   5  302.97   23.50
  -6  10  -5   28.30    9.60
  -6  10  -5   28.80   10.90
   6 -10   5   26.30    9.10
  -7  10  -5  -12.40    6.40
  -7  10  -5    7.60    7.40
   7 -10   5    7.00    7.00
  -8  10  -5   17.60    8.80
  -8  10  -5   32.90   11.80
   8 -10   5   37.70   11.60
  -9  10  -5   24.00   10.70
  -9  10  -5   32.40   12.00
   9 -10   5   28.50   11.20
 -10  10  -5   90.49   17.50
 -10  10  -5   57.79   15.00
  10 -10   5  105.89   18.00
  11 -10   5    6.10    9.20
   7   9  -5   96.49   20.40
  -7  -9   5   80.69   16.50
   6   9  -5  171.58   25.60
  -6  -9   5  162.38   19.60
   5   9  -5   15.90   12.70
  -5  -9   5   14.80    8.60
   4   9  -5   21.50   12.30
  -4  -9   5   46.50   11.40
   3   9  -5   81.69   16.80
   2   9  -5  290.77   27.90
   2   9  -5  311.47   23.20
  -2  -9   5  291.47   22.30
   1   9  -5  271.97   28.50
   1   9  -5  301.57   23.10
   0   9  -5  519.75   40.60
   0   9  -5  531.05   34.90
   0   9  -5  594.94   35.70
  -1   9  -5   11.20    6.70
  -1   9  -5    9.30    9.10
  -1   9  -5    0.00    6.60
  -2   9  -5  237.68   20.90
  -2   9  -5  325.07   26.00
  -2   9  -5  237.08   20.80
   2  -9   5  258.27   20.20
  -3   9  -5  578.64   39.90
  -3   9  -5  543.05   36.30
   3  -9   5  586.64   34.90
  -4   9  -5   88.39   13.10
  -4   9  -5   90.49   15.80
   4  -9   5   91.19   12.00
  -5   9  -5   92.59   13.50
  -5   9  -5   77.59   15.00
   5  -9   5   95.29   12.60
  -6   9  -5  322.07   26.30
  -6   9  -5  276.67   26.40
   6  -9   5  367.56   25.60
  -7   9  -5  269.77   24.80
  -7   9  -5  264.07   24.20
   7  -9   5  260.87   22.70
  -8   9  -5  362.26   30.20
  -8   9  -5  393.26   31.00
   8  -9   5  362.36   29.00
  -9   9  -5  196.38   23.40
  -9   9  -5  220.98   23.50
   9  -9   5  227.98   23.60
 -10   9  -5    4.20    9.10
 -10   9  -5   -1.40    7.60
  10  -9   5   -5.30    8.80
 -11   9  -5   14.00   11.60
 -11   9  -5   17.30   11.60
  11  -9   5   23.30   12.60
   8   8  -5  138.49   24.60
  -8  -8   5   86.19   17.20
   7   8  -5  155.08   24.70
  -7  -8   5  195.98   21.90
   6   8  -5   41.00   14.50
  -6  -8   5   44.30   11.80
   5   8  -5   16.20   10.90
  -5  -8   5   16.20    8.30
   4   8  -5   73.69   16.90
  -4  -8   5   66.29   12.30
   3   8  -5  160.18   17.20
   3   8  -5  158.58   15.60
   3   8  -5  156.28   20.80
   2   8  -5   76.69   11.50
   2   8  -5   60.19   11.30
   2   8  -5   57.69   14.60
  -2  -8   5   86.09   10.80
   1   8  -5   38.50    8.90
   1   8  -5   49.20   10.20
   1   8  -5   19.90   10.40
   0   8  -5   84.99   11.30
   0   8  -5   75.69   12.30
   0   8  -5   77.59   15.80
  -1   8  -5  608.74   41.40
  -1   8  -5  661.13   40.40
  -1   8  -5  582.54   37.20
  -2   8  -5  835.12   51.89
  -2   8  -5  825.92   48.50
   2  -8   5  881.31   47.90
  -3   8  -5  206.68   20.90
  -3   8  -5  240.88   19.60
   3  -8   5  248.98   18.50
  -4   8  -5    1.10    4.80
  -4   8  -5    8.60    7.10
   4  -8   5    7.70    5.70
  -5   8  -5  149.69   16.90
  -5   8  -5  189.98   18.90
   5  -8   5  189.68   17.00
  -6   8  -5   77.29   14.10
  -6   8  -5   80.09   13.10
   6  -8   5   86.69   13.10
  -7   8  -5   36.90    9.80
  -7   8  -5   38.20   11.00
   7  -8   5   42.20   10.60
  -8   8  -5   -1.50    7.10
  -8   8  -5   18.90    9.20
   8  -8   5   40.90   10.80
  -9   8  -5   16.80    9.50
  -9   8  -5    5.80    8.20
   9  -8   5    2.10    8.60
 -10   8  -5   22.00   11.10
 -10   8  -5   25.60   10.80
  10  -8   5   30.90   12.00
 -11   8  -5   99.99   19.10
 -11   8  -5  119.19   21.10
  11  -8   5   62.29   15.00
   8   7  -5   21.50   12.70
  -8  -7   5   17.10    9.90
   7   7  -5   19.20   12.90
  -7  -7   5    9.20    7.80
   6   7  -5   29.50   13.20
  -6  -7   5   31.90    9.80
   5   7  -5  231.08   24.60
  -5  -7   5  262.37   21.70
   4   7  -5  142.89   19.20
  -4  -7   5   99.69   13.20
   3   7  -5   21.80   10.80
   3   7  -5   31.50    7.70
   2   7  -5    2.00    7.60
   2   7  -5   10.30    5.80
  -2  -7   5    6.90    4.80
   1   7  -5  140.49   13.50
   1   7  -5  140.29   18.00
  -1  -7   5  166.58   12.60
   0   7  -5   84.69   10.90
   0   7  -5  112.19   15.50
  -1   7  -5  633.34   37.80
  -1   7  -5  658.23   41.90
   1  -7   5  671.63   38.10
  -2   7  -5  273.47   20.40
  -2   7  -5  264.97   20.90
  -2   7  -5  263.97   23.10
   2  -7   5  307.47   20.70
  -3   7  -5   15.20    6.10
  -3   7  -5    9.40    6.90
   3  -7   5   14.00    6.00
  -4   7  -5  181.58   18.10
  -4   7  -5  170.58   16.10
   4  -7   5  170.98   15.60
  -5   7  -5  159.38   16.00
  -5   7  -5  171.98   17.60
   5  -7   5  159.48   15.90
  -6   7  -5   15.00    6.90
  -6   7  -5   16.40    7.10
   6  -7   5   16.40    7.40
  -7   7  -5  129.59   17.30
  -7   7  -5  140.39   16.40
   7  -7   5  123.19   16.00
  -8   7  -5  110.99   16.40
  -8   7  -5  105.99   16.10
   8  -7   5   92.09   16.00
  -9   7  -5  180.88   22.00
  -9   7  -5  165.38   20.80
   9  -7   5  139.39   20.20
 -10   7  -5   39.30   13.20
 -10   7  -5   65.39   15.50
  10  -7   5   70.29   15.90
 -11   7  -5   78.89   17.70
 -11   7  -5  110.89   20.70
  11  -7   5   71.49   17.30
   9   6  -5    9.00   12.10
  -9  -6   5   17.90    9.20
   8   6  -5  -10.40    9.10
   8   6  -5    1.20   10.00
  -8  -6   5   -4.50    5.80
   7   6  -5   86.29   18.60
   7   6  -5  112.79   18.10
  -7  -6   5  102.69   15.20
   6   6  -5  448.16   34.40
   6   6  -5  439.66   32.50
  -6  -6   5  462.25   32.20
   5   6  -5  250.17   21.20
   5   6  -5  193.58   22.10
  -5  -6   5  212.68   19.10
   4   6  -5    9.00    6.60
   4   6  -5    4.80    4.70
   4   6  -5   13.10    9.30
  -4  -6   5    7.90    5.40
   3   6  -5    3.90    7.10
   3   6  -5   18.30    5.80
   2   6  -5  163.28   13.80
   2   6  -5  159.18   18.40
  -2  -6   5  185.78   13.90
   1   6  -5  493.25   36.40
   1   6  -5  552.44   32.20
  -1  -6   5  607.74   31.30
   0   6  -5  458.35   29.10
   0   6  -5  432.06   30.60
   0   6  -5  450.25   26.60
   0  -6   5  414.66   23.50
  -1   6  -5   -8.80    4.70
  -1   6  -5    2.70    4.10
  -1   6  -5    7.60    5.50
   1  -6   5   -0.90    3.60
  -2   6  -5  289.47   22.70
  -2   6  -5  283.77   19.90
   2  -6   5  284.27   20.00
  -3   6  -5 1188.48   64.19
  -3   6  -5 1220.88   66.49
   3  -6   5 1196.78   64.09
  -4   6  -5  515.55   32.90
  -4   6  -5  539.25   34.60
   4  -6   5  557.84   33.20
  -5   6  -5  107.29   13.90
  -5   6  -5  108.49   13.30
   5  -6   5  116.79   13.10
  -6   6  -5   21.90    7.70
  -6   6  -5   17.10    7.30
   6  -6   5   31.50    8.90
  -7   6  -5  263.37   23.50
  -7   6  -5  262.27   24.10
   7  -6   5  301.67   23.70
  -8   6  -5  133.89   17.40
  -8   6  -5  115.69   16.40
   8  -6   5  118.29   17.20
  -9   6  -5  131.19   19.20
  -9   6  -5  138.19   19.60
   9  -6   5  142.69   19.20
 -10   6  -5    1.80    8.60
 -10   6  -5  -13.20    8.10
  10  -6   5    8.50    9.80
  10  -6   5   -4.90    8.70
 -11   6  -5    2.70   10.30
 -11   6  -5   30.60   12.30
  11  -6   5   -0.10   10.60
  11  -6   5   -1.10   10.50
  10   5  -5    0.50   11.30
  10   5  -5  -12.10   11.20
 -10  -5   5    3.90    9.60
   9   5  -5   -2.00    9.00
   9   5  -5   18.40   12.40
  -9  -5   5   12.90    9.00
   8   5  -5  109.09   18.70
   8   5  -5  129.79   20.30
  -8  -5   5  123.59   17.40
   7   5  -5  252.07   23.50
   7   5  -5  200.58   23.10
  -7  -5   5  225.88   21.30
   6   5  -5   15.00    8.00
   6   5  -5   16.40    8.90
  -6  -5   5   17.20    7.50
   5   5  -5   34.60    9.80
   5   5  -5   50.89   10.90
   5   5  -5   40.90   10.50
  -5  -5   5   53.09   10.00
   4   5  -5  371.96   29.10
   4   5  -5  413.26   23.80
   4   5  -5  400.66   27.70
  -4  -5   5  394.96   26.00
   3   5  -5 1012.70   54.99
   3   5  -5  924.21   56.49
   3   5  -5  995.50   51.09
   2   5  -5  459.05   30.00
   2   5  -5  462.05   26.40
   2   5  -5  422.26   31.30
  -2  -5   5  480.95   26.60
   1   5  -5  125.79   10.60
   1   5  -5  119.19   13.10
   1   5  -5   95.99   14.00
  -1  -5   5  138.79    9.70
   0   5  -5   62.99   10.10
   0   5  -5   74.79    8.40
   0   5  -5   57.99   10.70
   0  -5   5   64.99    5.50
  -1   5  -5  257.07   19.90
  -1   5  -5  201.28   17.60
  -1   5  -5  221.48   16.00
   1  -5   5  239.38   17.30
  -2   5  -5 1002.90   54.19
  -2   5  -5  939.91   51.09
   2  -5   5  932.91   51.79
  -3   5  -5  360.66   23.30
  -3   5  -5  384.36   25.40
   3  -5   5  323.37   23.30
  -4   5  -5   12.50    6.70
  -4   5  -5   19.70    6.20
  -4   5  -5    9.60    3.10
   4  -5   5   17.70    6.50
  -5   5  -5  141.39   15.40
  -5   5  -5  140.79   14.70
  -5   5  -5  133.39   11.10
   5  -5   5  146.69   15.00
  -6   5  -5  618.44   39.70
  -6   5  -5  620.64   39.00
   6  -5   5  617.94   38.90
  -7   5  -5  306.67   25.50
  -7   5  -5  359.86   27.00
   7  -5   5  307.17   24.20
   7  -5   5  324.57   25.80
  -8   5  -5   13.20    8.30
  -8   5  -5   10.60    8.20
   8  -5   5   29.50    9.70
   8  -5   5   17.40    7.90
  -9   5  -5   -9.20    6.70
  -9   5  -5   16.80    9.40
   9  -5   5   -1.50    8.60
   9  -5   5   -4.30    7.70
 -10   5  -5   69.59   15.70
 -10   5  -5   78.09   17.40
  10  -5   5   82.69   17.50
  10  -5   5   88.59   16.90
 -11   5  -5   94.29   19.10
 -11   5  -5  103.09   20.90
  11  -5   5  113.99   20.70
  11  -5   5  108.79   21.40
  10   4  -5   19.90   12.80
  10   4  -5   44.70   15.20
 -10  -4   5   66.99   15.40
   9   4  -5  118.79   19.70
   9   4  -5  108.29   19.50
  -9  -4   5   90.59   17.30
   8   4  -5   49.70   13.20
   8   4  -5   81.39   15.70
  -8  -4   5   60.29   12.50
   7   4  -5   26.10   10.50
   7   4  -5   19.90   10.10
  -7  -4   5   15.30    6.80
   6   4  -5   21.70    9.20
   6   4  -5   36.00   10.80
  -6  -4   5   12.00    5.90
  -6  -4   5   24.10    5.90
   5   4  -5  330.27   26.00
   5   4  -5  337.47   25.20
   5   4  -5  334.77   20.50
  -5  -4   5  325.17   20.50
  -5  -4   5  332.27   23.40
   4   4  -5  373.06   21.40
   4   4  -5  340.57   25.40
   4   4  -5  361.96   27.00
  -4  -4   5  385.76   24.30
   3   4  -5 1364.06   68.79
   3   4  -5 1364.66   74.79
   3   4  -5 1423.26   73.69
   2   4  -5  269.47   19.70
   2   4  -5  219.48   19.80
   2   4  -5  241.88   15.30
  -2  -4   5  249.88   15.90
   1   4  -5 1206.78   65.79
   1   4  -5 1219.28   64.79
   1   4  -5 1216.28   61.09
  -1  -4   5 1203.18   60.19
   0   4  -5 1039.60   58.09
   0   4  -5 1137.59   59.59
   0   4  -5 1088.99   55.29
   0  -4   5 1048.20   56.99
  -1   4  -5 1344.87   68.69
  -1   4  -5 1192.78   67.59
  -1   4  -5 1273.27   65.19
   1  -4   5 1312.57   66.99
  -2   4  -5  501.25   28.90
  -2   4  -5  522.15   31.20
   2  -4   5  464.05   29.50
  -3   4  -5  122.59   13.30
  -3   4  -5   97.49   10.70
  -3   4  -5   84.49    7.00
   3  -4   5  117.69   11.70
  -4   4  -5  231.08   15.20
  -4   4  -5  225.88   18.20
  -4   4  -5  267.27   20.10
   4  -4   5  245.28   18.90
  -5   4  -5  827.82   44.30
  -5   4  -5  825.82   47.80
  -5   4  -5  825.42   48.30
   5  -4   5  851.81   46.80
   5  -4   5  783.52   47.10
  -6   4  -5  597.44   37.80
  -6   4  -5  644.64   34.80
  -6   4  -5  564.34   37.10
   6  -4   5  520.15   35.70
   6  -4   5  576.54   36.80
  -7   4  -5   76.59   13.50
  -7   4  -5   57.09   12.50
   7  -4   5   97.59   14.00
   7  -4   5   66.99   12.50
  -8   4  -5  114.89   16.50
  -8   4  -5   78.89   12.90
  -9   4  -5   47.60   12.80
  -9   4  -5   63.79   15.50
   9  -4   5   63.99   15.70
   9  -4   5   48.50   13.80
 -10   4  -5   67.99   15.10
 -10   4  -5   87.39   19.10
  10  -4   5   76.09   17.10
  10  -4   5   63.89   16.50
 -11   4  -5   86.19   18.20
 -11   4  -5   80.29   19.60
  11  -4   5   99.69   21.00
  11  -4   5  114.29   20.40
  11   3  -5   48.30   16.20
  11   3  -5   81.79   17.30
 -11  -3   5   43.40   13.60
  10   3  -5  139.19   21.80
  10   3  -5  135.39   20.90
 -10  -3   5  118.99   18.90
   9   3  -5   64.99   15.20
   9   3  -5   88.59   17.70
  -9  -3   5  106.19   16.20
   8   3  -5   17.50   10.90
   8   3  -5    8.20    9.30
  -8  -3   5   28.20    8.30
   7   3  -5  114.39   16.30
   7   3  -5  110.89   17.00
  -7  -3   5  140.59   15.40
  -7  -3   5  151.18   14.60
   6   3  -5  272.27   22.90
   6   3  -5  259.57   22.80
  -6  -3   5  278.67   18.20
  -6  -3   5  309.87   22.30
   5   3  -5  516.95   27.70
   5   3  -5  477.05   32.40
   5   3  -5  484.45   32.40
  -5  -3   5  560.24   31.70
  -5  -3   5  460.05   27.30
   4   3  -5  238.58   19.80
   4   3  -5  230.48   19.80
   4   3  -5  267.67   15.00
  -4  -3   5  242.48   17.90
   3   3  -5   -3.20    4.40
   3   3  -5   10.90    6.00
   3   3  -5    6.00    2.50
   2   3  -5  457.85   23.90
   2   3  -5  484.85   29.10
   2   3  -5  448.16   29.40
  -2  -3   5  435.36   24.90
   1   3  -5  840.52   49.50
   1   3  -5  914.81   49.80
   1   3  -5  926.51   45.50
  -1  -3   5  899.01   44.90
   0   3  -5  109.99   12.20
   0   3  -5  113.29    8.90
   0   3  -5  112.89   12.30
   0  -3   5   94.79   10.70
  -1   3  -5   76.89    8.00
  -1   3  -5   56.39    9.70
   1  -3   5   53.89    8.40
  -2   3  -5    6.00    4.20
  -2   3  -5    6.90    5.50
  -2   3  -5    7.90    2.30
   2  -3   5    7.00    4.70
  -3   3  -5  269.97   16.00
  -3   3  -5  265.57   20.00
  -3   3  -5  257.47   18.90
   3  -3   5  275.47   19.30
  -4   3  -5  563.14   30.80
  -4   3  -5  554.54   33.70
  -4   3  -5  590.44   34.60
   4  -3   5  516.35   32.80
   4  -3   5  537.05   33.30
  -5   3  -5  461.35   31.40
  -5   3  -5  480.55   28.70
  -5   3  -5  475.95   32.10
   5  -3   5  500.75   31.50
   5  -3   5  496.35   31.30
  -6   3  -5   -5.20    5.20
  -6   3  -5    4.70    4.80
  -6   3  -5   -4.00    4.80
   6  -3   5    6.20    6.50
   6  -3   5   -4.50    4.80
  -7   3  -5  158.78   19.40
  -7   3  -5  163.38   15.80
  -7   3  -5  153.18   17.80
   7  -3   5  150.98   17.70
   7  -3   5  170.28   17.90
  -8   3  -5  314.27   24.50
  -8   3  -5  306.17   28.10
  -8   3  -5  339.47   27.30
   8  -3   5  259.77   25.80
   8  -3   5  284.47   26.10
  -9   3  -5  230.38   22.30
  -9   3  -5  188.08   23.80
  -9   3  -5  267.67   25.10
   9  -3   5  213.68   25.00
   9  -3   5  169.28   23.00
 -10   3  -5   81.59   15.00
 -10   3  -5   61.09   16.70
 -10   3  -5   70.19   16.20
  10  -3   5   69.49   17.20
  10  -3   5   73.29   17.00
 -11   3  -5   12.00   10.40
 -11   3  -5    3.90   11.00
  11  -3   5   14.30   13.30
  11  -3   5   -1.10   11.40
  11   2  -5   70.09   18.50
  11   2  -5  129.29   21.60
 -11  -2   5  126.59   19.20
  10   2  -5   19.40   10.30
  10   2  -5   11.70   10.70
 -10  -2   5    9.30    8.50
   9   2  -5   27.20   11.40
   9   2  -5   27.60   10.20
  -9  -2   5   28.70    9.60
   8   2  -5  122.09   17.40
   8   2  -5   90.59   14.70
  -8  -2   5   89.59   13.50
   7   2  -5   81.89   13.90
   7   2  -5   94.59   13.80
  -7  -2   5   96.29    9.70
  -7  -2   5   60.59   11.50
   6   2  -5  578.04   35.20
   6   2  -5  531.15   35.90
  -6  -2   5  574.24   30.70
  -6  -2   5  522.25   33.80
   5   2  -5  304.67   22.80
   5   2  -5  300.97   21.80
  -5  -2   5  280.27   17.20
  -5  -2   5  309.87   20.90
   4   2  -5   25.80    4.00
   4   2  -5    2.70    5.30
   4   2  -5   27.70    7.20
  -4  -2   5   26.20    3.90
  -4  -2   5   19.90    5.90
   3   2  -5  818.32   44.40
   3   2  -5  786.82   43.80
   3   2  -5  746.03   38.00
   2   2  -5  362.06   23.00
   2   2  -5  322.07   21.90
  -2  -2   5  310.97   18.80
   1   2  -5  215.88   11.90
   1   2  -5  182.68   15.60
   1   2  -5  187.68   16.10
  -1  -2   5  205.38   12.20
   0   2  -5   -2.60    2.30
   0   2  -5    5.90    4.90
   0   2  -5    2.30    4.60
   0  -2   5    3.10    4.50
   0  -2   5    4.70    2.00
  -1   2  -5 1008.00   51.29
  -1   2  -5  988.60   53.29
   1  -2   5  997.90   52.89
  -2   2  -5  502.75   30.90
  -2   2  -5  500.05   29.70
   2  -2   5  511.85   29.70
   2  -2   5  548.15   30.60
  -3   2  -5  899.71   49.00
  -3   2  -5  837.92   45.30
  -3   2  -5  890.11   48.10
   3  -2   5  909.31   48.20
   3  -2   5  847.62   47.60
  -4   2  -5  162.78   15.40
  -4   2  -5  174.18   16.80
  -4   2  -5  171.68   13.10
   4  -2   5  184.58   15.60
   4  -2   5  152.08   15.30
  -5   2  -5  103.39   13.50
  -5   2  -5   99.29   10.60
  -5   2  -5   81.29   12.20
   5  -2   5   99.59   12.50
   5  -2   5   91.09   12.50
  -6   2  -5  158.78   16.90
  -6   2  -5  159.78   14.80
  -6   2  -5  167.98   17.90
   6  -2   5  146.99   16.40
   6  -2   5  169.58   17.40
  -7   2  -5  206.78   17.90
  -7   2  -5  195.88   20.20
   7  -2   5  159.08   19.00
   7  -2   5  178.88   20.00
  -8   2  -5  185.18   21.00
  -8   2  -5  166.18   18.30
   8  -2   5  172.28   20.60
   8  -2   5  177.58   21.10
  -9   2  -5    3.10    9.40
  -9   2  -5   10.70    8.10
   9  -2   5   10.30   11.00
   9  -2   5   -2.90    9.50
 -10   2  -5   22.00   10.20
 -10   2  -5   17.70   11.10
  10  -2   5   42.00   15.30
  10  -2   5   33.40   13.60
  11  -2   5   72.29   18.50
  12   1  -5  243.08   29.40
 -12  -1   5  230.18   26.90
  11   1  -5   -1.60    9.30
  11   1  -5  -12.80    8.90
 -11  -1   5   -1.00    7.80
  10   1  -5   49.00   13.50
  10   1  -5   40.20   13.40
 -10  -1   5   45.40   12.40
   9   1  -5  108.19   19.20
   9   1  -5  105.79   16.90
  -9  -1   5  124.69   15.90
   8   1  -5   51.39   12.20
   8   1  -5   58.59   11.60
  -8  -1   5   51.19    8.60
  -8  -1   5   52.19   10.50
   7   1  -5    8.50    6.20
   7   1  -5    3.00    5.60
  -7  -1   5    9.00    5.20
  -7  -1   5   11.50    3.80
   6   1  -5   13.50    6.60
   6   1  -5    5.60    5.20
  -6  -1   5    9.10    3.40
  -6  -1   5    8.40    5.20
   5   1  -5   75.99   12.00
   5   1  -5   83.99   10.60
  -5  -1   5   66.89    6.40
  -5  -1   5  100.19   10.60
   4   1  -5  711.83   40.10
   4   1  -5  754.72   41.90
  -4  -1   5  684.83   35.70
  -4  -1   5  749.73   39.60
   3   1  -5 1437.76   76.59
   3   1  -5 1503.85   75.69
   2   1  -5  856.31   45.30
   2   1  -5  834.52   46.10
  -2  -1   5  827.52   43.00
   1   1  -5  790.22   44.00
   1   1  -5  785.72   43.00
   1   1  -5  868.71   39.80
  -1  -1   5  745.13   40.50
   0   1  -5  200.48   11.80
   0   1  -5  167.88   13.50
   0   1  -5  175.88   14.80
   0  -1   5  176.68   13.90
   0  -1   5  154.58   10.80
  -1   1  -5  220.88   15.30
  -1   1  -5  220.58   16.40
   1  -1   5  238.48   15.80
   1  -1   5  238.68   16.50
  -2   1  -5  349.17   23.60
  -2   1  -5  403.56   25.20
   2  -1   5  377.86   24.10
   2  -1   5  422.46   24.50
  -3   1  -5  161.08   14.30
  -3   1  -5  141.29   13.60
   3  -1   5  127.99   13.00
   3  -1   5  123.59   12.80
  -4   1  -5   -0.50    3.20
  -4   1  -5    2.80    5.00
   4  -1   5    3.90    5.20
   4  -1   5    9.20    6.00
  -5   1  -5  288.87   20.70
  -5   1  -5  296.87   22.30
   5  -1   5  269.07   22.00
   5  -1   5  308.67   22.70
  -6   1  -5  138.09   15.00
  -6   1  -5  174.18   17.10
   6  -1   5  167.08   17.80
   6  -1   5  168.58   17.90
  -7   1  -5   41.40    9.40
  -7   1  -5   16.40    7.80
   7  -1   5   33.70   10.30
   7  -1   5   24.00    9.50
  -8   1  -5    0.60    6.90
  -8   1  -5    0.50    6.00
   8  -1   5    6.00    8.60
   8  -1   5   -5.70    7.90
  -9   1  -5   40.90   12.60
  -9   1  -5   27.80   10.60
   9  -1   5   67.59   14.80
   9  -1   5   50.09   15.30
 -10   1  -5  118.39   18.90
 -10   1  -5  124.09   20.60
  10  -1   5  115.49   21.80
  10  -1   5   69.09   17.70
  12   0  -5   14.30   12.80
 -12   0   5    6.10    8.30
  11   0  -5  143.29   23.10
 -11   0   5  138.29   19.50
  10   0  -5  237.78   27.90
  10   0  -5  375.66   28.70
 -10   0   5  348.07   28.10
   9   0  -5  169.28   18.90
   9   0  -5  208.38   23.00
  -9   0   5  230.08   20.50
   8   0  -5   -2.00    6.10
   8   0  -5   -5.10    5.30
  -8   0   5    5.60    5.20
  -8   0   5    2.00    3.70
   7   0  -5   52.89   10.80
   7   0  -5   85.89   11.60
  -7   0   5   62.79    7.80
  -7   0   5   51.29   10.10
   6   0  -5  135.99   12.80
   6   0  -5  125.59   14.90
  -6   0   5  122.39    9.70
  -6   0   5  139.09   13.40
   5   0  -5  705.73   39.30
   5   0  -5  762.52   42.50
  -5   0   5  669.23   36.30
  -5   0   5  760.12   40.70
   4   0  -5 2294.87  110.79
   4   0  -5 2172.88  108.09
  -4   0   5 2214.18  108.79
  -4   0   5 2070.59  104.69
   3   0  -5   90.69   11.30
   3   0  -5   84.09    8.90
  -3   0   5   85.89    8.60
   2   0  -5  109.89   10.20
   2   0  -5  107.99   11.90
  -2   0   5  114.29    6.90
   1   0  -5   53.09    8.00
   1   0  -5   85.09    6.90
   1   0  -5   86.39    9.80
  -1   0   5   82.59    6.90
  -1   0   5   58.69    9.50
   0   0  -5   85.59    7.90
   0   0  -5   72.09    8.90
   0   0  -5   84.69   10.10
   0   0   5   83.59    9.40
   0   0   5   61.39    7.80
   0   0   5   77.49    7.60
  -1   0  -5   53.19    8.60
  -1   0  -5   56.29    7.80
   1   0   5   56.19    8.00
   1   0   5   53.39    7.70
   1   0   5   44.40    7.50
  -2   0  -5  116.79   11.80
   2   0   5  105.39   11.10
   2   0   5  118.99   11.50
  -3   0  -5  875.71   48.90
   3   0   5  858.71   48.50
   3   0   5  902.81   48.20
  -4   0  -5  526.65   31.90
   4   0   5  497.55   30.70
   4   0   5  452.15   30.90
  -5   0  -5  193.98   17.90
  -5   0  -5  192.28   16.60
   5   0   5  197.68   18.00
   5   0   5  180.18   18.00
  -6   0  -5  238.28   21.90
  -6   0  -5  240.48   20.50
   6   0   5  275.77   23.10
   6   0   5  240.88   22.00
  -7   0  -5    2.10    6.80
  -7   0  -5   -2.40    5.60
   7   0   5   13.90    8.90
   7   0   5   -3.20    7.40
  -8   0  -5  187.38   20.60
  -8   0  -5  177.28   19.00
   8   0   5  168.58   22.50
   8   0   5  148.19   20.60
  -9   0  -5   88.49   17.10
  -9   0  -5  115.99   17.30
   9   0   5   80.99   16.70
   9   0   5   64.59   17.10
 -10   0  -5   16.90    9.70
 -10   0  -5    7.10   10.80
  10   0   5   18.40   15.60
  10   0   5   16.80   13.00
  13  -1  -5    4.20   12.20
  12  -1  -5  202.68   27.60
 -12   1   5  252.57   26.20
  11  -1  -5  249.88   27.40
 -11   1   5  266.67   25.70
  10  -1  -5   53.09   13.70
 -10   1   5   73.49   14.10
   9  -1  -5   21.50    9.90
   9  -1  -5   28.00    8.70
  -9   1   5   23.70    8.60
  -9   1   5   25.30    6.80
   8  -1  -5  203.08   17.80
   8  -1  -5  202.98   20.70
  -8   1   5  203.68   18.60
  -8   1   5  214.28   15.60
   7  -1  -5   41.30    9.80
   7  -1  -5   72.49    9.90
  -7   1   5   63.39    7.60
  -7   1   5   44.90    9.60
   6  -1  -5  214.68   19.00
   6  -1  -5  232.28   16.10
  -6   1   5  218.48   14.20
  -6   1   5  224.78   17.50
   5  -1  -5   48.00    6.90
   5  -1  -5   42.60    9.00
  -5   1   5   28.80    6.70
  -5   1   5   33.80    4.70
   4  -1  -5  489.55   30.20
   4  -1  -5  489.55   26.70
  -4   1   5  484.25   25.20
  -4   1   5  487.35   28.50
   3  -1  -5  580.14   33.70
   3  -1  -5  660.03   31.30
  -3   1   5  569.64   29.60
  -3   1   5  516.95   32.00
   2  -1  -5  758.82   40.50
   2  -1  -5  762.92   42.70
  -2   1   5  793.02   39.60
  -2   1   5  824.72   41.70
   1  -1  -5 2698.83  129.79
   1  -1  -5 2575.14  128.09
  -1   1   5 2532.95  127.79
  -1   1   5 2712.73  128.59
   0  -1  -5  183.58   13.80
   0  -1  -5  187.68   15.00
   0  -1  -5  235.38   14.60
   0   1   5  181.78   14.00
   0   1   5  199.08   13.90
   0   1   5  207.58   14.50
   0   1   5  199.08   13.70
  -1  -1  -5  114.69   11.00
   1   1   5  100.09   10.30
   1   1   5   97.69   10.60
   1   1   5  115.99   10.60
   1   1   5  118.09   11.70
  -2  -1  -5  322.47   21.80
   2   1   5  316.67   21.30
   2   1   5  293.37   21.80
   2   1   5  330.07   20.80
  -3  -1  -5  233.68   18.30
   3   1   5  232.68   17.50
   3   1   5  246.88   18.90
   3   1   5  223.78   18.90
  -4  -1  -5  160.18   15.50
   4   1   5  159.18   16.00
   4   1   5  154.78   14.70
  -5  -1  -5   52.99   10.60
   5   1   5   42.40    9.70
   5   1   5   46.60   10.60
  -6  -1  -5   -6.90    5.30
  -6  -1  -5   -0.40    5.80
   6   1   5  -10.20    5.80
   6   1   5    3.50    8.10
  -7  -1  -5  121.99   18.00
  -7  -1  -5  160.78   18.00
   7   1   5  126.79   19.70
   7   1   5  148.99   18.80
  -8  -1  -5  252.17   25.20
  -8  -1  -5  245.28   23.70
   8   1   5  208.08   24.30
   8   1   5  221.38   26.50
  -9  -1  -5   66.89   14.70
  -9  -1  -5   71.29   14.80
   9   1   5   93.99   19.70
   9   1   5   77.99   17.30
  10   1   5   -6.00   11.30
  13  -2  -5   88.49   20.40
 -13   2   5   94.39   18.80
  12  -2  -5  162.68   25.10
 -12   2   5  166.98   21.80
  11  -2  -5   84.09   18.10
 -11   2   5  116.69   18.20
  10  -2  -5   59.89   14.10
 -10   2   5   65.09   14.40
 -10   2   5   61.39   13.10
   9  -2  -5  604.84   41.90
  -9   2   5  597.94   35.70
  -9   2   5  610.44   39.50
   8  -2  -5  606.24   39.40
   8  -2  -5  537.75   33.80
  -8   2   5  580.64   33.40
  -8   2   5  600.54   37.00
   7  -2  -5  191.58   14.40
   7  -2  -5  175.98   18.20
  -7   2   5  206.18   17.00
  -7   2   5  189.98   13.80
   6  -2  -5   84.49    8.60
   6  -2  -5   91.89   12.90
  -6   2   5  113.39   11.30
  -6   2   5   91.09    8.30
   5  -2  -5    6.50    2.90
   5  -2  -5   16.90    6.20
  -5   2   5   13.60    3.70
  -5   2   5    4.20    3.90
   4  -2  -5 1693.93   87.09
   4  -2  -5 1654.93   82.69
  -4   2   5 1773.72   86.69
  -4   2   5 1690.83   83.59
   3  -2  -5  997.60   51.79
   3  -2  -5 1168.48   55.89
  -3   2   5 1123.09   52.99
  -3   2   5  923.51   54.39
   2  -2  -5  689.63   37.50
   2  -2  -5  696.43   35.00
  -2   2   5  645.24   36.80
  -2   2   5  681.53   35.70
   1  -2  -5  420.66   24.80
  -1   2   5  419.56   24.80
  -1   2   5  422.76   23.40
   0  -2  -5  454.25   27.30
   0   2   5  462.75   27.80
   0   2   5  501.55   28.10
   0   2   5  474.55   26.80
   1   2   5 1791.72   89.49
   1   2   5 1766.72   89.29
   1   2   5 1703.93   88.39
  -2  -2  -5  803.52   44.10
   2   2   5  751.82   43.20
   2   2   5  769.72   44.40
  -3  -2  -5  122.09   13.60
   3   2   5  111.89   13.50
   3   2   5  150.58   14.80
   3   2   5  143.79   12.90
  -4  -2  -5    8.00    5.60
   4   2   5    4.40    5.50
   4   2   5    4.20    6.70
   4   2   5   10.10    6.70
  -5  -2  -5   30.30    9.20
   5   2   5   26.60   10.30
   5   2   5   17.40    7.80
   5   2   5   47.50   11.10
  -6  -2  -5  248.78   22.70
  -6  -2  -5  254.37   22.40
   6   2   5  217.08   21.00
   6   2   5  224.58   23.30
  -7  -2  -5  225.78   23.00
  -7  -2  -5  259.67   24.50
   7   2   5  275.97   26.80
   7   2   5  257.17   24.20
  -8  -2  -5   26.00   12.30
  -8  -2  -5   39.50   12.80
   8   2   5   23.20   11.80
   8   2   5   45.10   15.40
  -9  -2  -5   37.40   12.00
  -9  -2  -5   28.30   12.00
   9   2   5   40.10   13.70
   9   2   5   19.80   15.50
  13  -3  -5   81.69   19.50
 -13   3   5  111.49   21.00
  12  -3  -5   80.79   18.80
 -12   3   5   66.59   14.80
  11  -3  -5   26.00   12.20
 -11   3   5   49.90   12.90
  10  -3  -5  203.28   22.70
 -10   3   5  167.68   17.30
 -10   3   5  201.58   20.30
   9  -3  -5  340.27   29.10
  -9   3   5  387.16   24.30
  -9   3   5  326.67   26.50
   8  -3  -5   72.79   13.70
  -8   3   5   81.69    9.50
  -8   3   5   50.89   10.40
   7  -3  -5   10.90    6.60
   7  -3  -5   16.00    4.60
  -7   3   5    9.90    4.40
  -7   3   5   14.50    6.00
   6  -3  -5  965.40   51.39
   6  -3  -5  799.02   44.70
  -6   3   5  958.10   47.30
  -6   3   5  910.71   49.80
   5  -3  -5  756.82   44.50
  -5   3   5  826.62   44.30
  -5   3   5  777.02   41.50
   4  -3  -5  669.23   36.50
  -4   3   5  599.14   34.00
  -4   3   5  645.44   36.30
   3  -3  -5  405.06   25.50
   3  -3  -5  431.26   21.80
  -3   3   5  437.86   26.20
   2  -3  -5    3.80    3.90
  -2   3   5    0.00    4.10
  -2   3   5    0.50    2.40
   1  -3  -5  798.42   41.80
  -1   3   5  845.72   43.60
  -1   3   5  744.03   40.70
  -1   3   5  773.22   42.40
   0  -3  -5 2468.55  122.69
   0   3   5 2587.04  124.59
   0   3   5 2447.16  123.69
   0   3   5 2480.65  121.89
   0   3   5 2454.15  123.79
   1   3   5   61.09   10.00
   1   3   5   51.89    7.10
   1   3   5   65.89   10.00
   1   3   5   44.00    8.80
   2   3   5    3.40    5.60
   2   3   5    2.70    3.80
   2   3   5    3.50    5.40
  -3  -3  -5   18.80    7.10
   3   3   5   13.90    7.40
   3   3   5   21.10    8.10
  -4  -3  -5  196.48   18.60
   4   3   5  202.78   19.50
   4   3   5  173.08   18.80
  -5  -3  -5  314.67   26.20
   5   3   5  320.97   27.40
   5   3   5  361.76   28.40
   5   3   5  349.87   27.80
  -6  -3  -5   91.29   16.20
   6   3   5  145.59   20.60
   6   3   5  129.59   16.70
  -7  -3  -5   57.69   14.00
  -7  -3  -5   36.10   12.20
   7   3   5   50.89   12.80
   7   3   5   43.90   13.90
  -8  -3  -5   26.70   11.80
  -8  -3  -5   41.20   13.40
   8   3   5   43.80   14.50
   8   3   5   39.40   12.70
  13  -4  -5  -22.60   10.80
 -13   4   5   -2.10    8.20
  12  -4  -5   25.90   13.30
 -12   4   5   27.80   12.40
  11  -4  -5  106.39   19.30
 -11   4   5  114.29   17.80
  10  -4  -5  188.68   22.60
 -10   4   5  186.68   19.70
   9  -4  -5   25.40    9.90
  -9   4   5   46.90   11.10
   8  -4  -5   24.40    9.40
  -8   4   5   20.00    7.40
   7  -4  -5  708.53   41.70
  -7   4   5  636.94   39.70
   6  -4  -5  538.45   34.30
  -6   4   5  571.54   34.30
   5  -4  -5  150.78   14.00
  -5   4   5  132.99   13.30
   4  -4  -5   63.09    9.30
  -4   4   5   92.79   10.80
   3  -4  -5  102.39   10.50
  -3   4   5  101.79   11.40
  -3   4   5  106.39    7.10
  -3   4   5  121.09   10.80
   2  -4  -5  214.58   13.90
  -2   4   5  195.68   15.10
  -2   4   5  190.58   15.40
  -2   4   5  179.58   12.30
   1  -4  -5  901.11   45.80
  -1   4   5  890.61   48.60
  -1   4   5  847.72   47.80
  -1   4   5  870.71   46.00
   0  -4  -5  302.77   18.00
   0   4   5  251.17   16.80
   0   4   5  276.37   21.20
   0   4   5  294.17   20.10
   0   4   5  298.97   20.00
   1   4   5   11.60    6.10
   1   4   5    8.20    4.20
   1   4   5    6.40    5.30
   1   4   5    4.70    5.50
   2   4   5  246.38   20.10
   2   4   5  231.08   16.40
   2   4   5  245.08   19.80
  -3  -4  -5  585.94   37.00
   3   4   5  570.34   33.60
   3   4   5  580.84   37.60
   3   4   5  577.84   37.50
  -4  -4  -5  309.37   25.00
   4   4   5  285.97   25.70
   4   4   5  329.67   26.50
   4   4   5  313.57   22.10
  -5  -4  -5   58.69   13.10
   5   4   5   78.59   15.30
   5   4   5   85.39   14.90
  -6  -4  -5   98.19   16.60
   6   4   5  106.09   19.70
   6   4   5  100.89   18.40
  -7  -4  -5  -10.70    7.80
  -7  -4  -5    4.00    9.10
   7   4   5   -5.60    9.90
  -8  -4  -5   68.69   17.50
  -8  -4  -5  102.49   18.10
   8   4   5   92.69   20.60
  13  -5  -5   56.29   17.60
 -13   5   5   78.79   16.40
  12  -5  -5  191.68   25.50
 -12   5   5  196.68   22.80
  11  -5  -5  217.48   25.10
 -11   5   5  227.88   22.60
  10  -5  -5  222.88   24.40
 -10   5   5  217.18   21.60
   9  -5  -5   -2.00    6.60
  -9   5   5   -0.80    4.60
   8  -5  -5  176.68   18.40
  -8   5   5  137.79   15.10
   7  -5  -5  140.99   15.40
  -7   5   5  126.49   14.00
   6  -5  -5   70.79   11.10
  -6   5   5   70.19   10.10
   5  -5  -5   29.30    7.10
  -5   5   5    5.20    5.20
  -5   5   5   29.90    6.50
   4  -5  -5   61.19    8.50
  -4   5   5   60.99    9.00
  -4   5   5   67.09   10.10
   3  -5  -5  784.32   40.70
  -3   5   5  803.22   42.80
  -3   5   5  790.92   43.40
  -3   5   5  713.73   38.60
   2  -5  -5 1192.78   59.49
  -2   5   5 1125.99   59.39
  -2   5   5 1171.28   62.99
  -2   5   5 1220.78   62.59
   1  -5  -5  658.33   35.80
  -1   5   5  692.03   37.80
  -1   5   5  714.63   39.80
  -1   5   5  656.03   39.60
   0  -5  -5   -1.20    3.00
   0   5   5   -1.00    4.00
   0   5   5    4.60    3.10
   0   5   5   -7.40    4.30
   0   5   5    1.50    4.60
   1   5   5   70.99   11.70
   1   5   5   73.69    7.80
   1   5   5   61.19   10.70
   2   5   5  239.78   20.70
   2   5   5  226.08   16.00
   2   5   5  239.98   20.80
   3   5   5   25.30   10.20
   3   5   5   43.70   10.60
  -4  -5  -5   26.20    9.40
   4   5   5   30.00   11.60
   4   5   5   33.90   11.40
  -5  -5  -5   -6.00    6.70
   5   5   5    5.70    8.90
   5   5   5    0.70    9.90
  -6  -5  -5   40.00   12.40
   6   5   5   67.19   16.10
   6   5   5   59.59   16.50
  -7  -5  -5  170.38   23.00
  -7  -5  -5  135.09   20.50
   7   5   5   89.89   20.30
   7   5   5   65.29   17.70
  13  -6  -5   26.30   14.20
 -13   6   5   25.30   11.40
  12  -6  -5   22.20   11.80
 -12   6   5   29.40    9.90
 -12   6   5   51.59   13.00
  10  -6  -5  551.84   39.20
 -10   6   5  542.05   37.60
 -10   6   5  525.95   34.80
   9  -6  -5  838.22   51.09
  -9   6   5  832.22   47.90
  -9   6   5  791.42   49.40
   8  -6  -5  456.15   31.10
  -8   6   5  454.15   29.40
  -8   6   5  433.26   30.40
   7  -6  -5   38.00    9.20
  -7   6   5   42.30    9.70
  -7   6   5   36.80    7.80
   6  -6  -5   -1.30    4.30
  -6   6   5    0.10    4.20
  -6   6   5   -1.40    4.60
   5  -6  -5   27.00    6.20
  -5   6   5   24.40    6.50
  -5   6   5   18.50    6.50
   4  -6  -5   52.59    7.40
  -4   6   5   54.19    9.20
  -4   6   5   62.29   10.00
  -4   6   5   53.59    5.20
   3  -6  -5  522.55   28.20
  -3   6   5  508.95   28.00
  -3   6   5  537.35   32.70
  -3   6   5  507.25   31.80
  -2   6   5   59.59   10.50
  -2   6   5   61.99   10.20
  -2   6   5   44.80    7.60
  -1   6   5   31.50    8.50
  -1   6   5   35.20    8.30
   0   6   5  169.98   17.30
   0   6   5  176.78   16.50
   0   6   5  165.48   15.50
   1   6   5  357.86   26.00
   1   6   5  336.67   25.20
   2   6   5   48.10   11.20
   2   6   5   32.20    9.60
   3   6   5   -0.50    5.90
   3   6   5    6.20    7.80
  -4  -6  -5   55.49   13.00
   4   6   5   51.89   13.30
   4   6   5   76.79   16.70
  -5  -6  -5   62.39   14.20
   5   6   5   78.89   17.80
   5   6   5   49.90   15.10
  -6  -6  -5   43.70   13.80
   6   6   5   58.09   16.90
   6   6   5   63.09   16.50
  -7  -6  -5   -2.10   10.40
  -7  -6  -5   12.70   11.10
   7   6   5   21.00   14.00
   7   6   5   21.30   14.70
  13  -7  -5    9.10   12.30
 -13   7   5   21.40   10.70
  12  -7  -5   -5.80    8.80
 -12   7   5    1.70    6.40
 -12   7   5    1.50    7.80
  11  -7  -5  156.88   21.30
 -11   7   5  180.68   20.50
 -11   7   5  176.28   18.70
  10  -7  -5  344.57   29.10
 -10   7   5  325.27   26.60
 -10   7   5  410.86   29.70
   9  -7  -5  344.97   27.60
  -9   7   5  338.47   26.80
  -9   7   5  367.96   26.30
   8  -7  -5   51.79   11.00
  -8   7   5   68.59   11.20
  -8   7   5   57.19   11.10
   7  -7  -5  214.88   18.50
  -7   7   5  236.28   19.00
  -7   7   5  240.08   20.20
   6  -7  -5  343.87   22.80
  -6   7   5  349.17   25.30
  -6   7   5  335.27   24.40
   5  -7  -5  157.28   12.40
  -5   7   5  143.39   14.70
  -5   7   5  119.19   14.00
  -4   7   5   28.20    5.20
  -4   7   5   15.60    6.20
  -4   7   5   25.50    7.50
  -3   7   5   49.20    7.70
  -3   7   5   66.29   10.70
  -3   7   5   58.39   10.00
  -2   7   5   45.00   10.00
  -2   7   5   55.19    9.00
  -2   7   5   67.19   10.90
  -1   7   5  278.77   22.60
  -1   7   5  272.37   22.20
   0   7   5  233.18   22.40
   0   7   5  275.67   21.00
   0   7   5  249.18   21.20
   1   7   5  179.28   18.70
   1   7   5  196.48   19.00
   2   7   5    6.60    7.30
   2   7   5   -7.60    6.60
   3   7   5   80.19   14.90
   3   7   5   69.79   15.40
  -4  -7  -5   37.00   12.30
   4   7   5   12.20   11.60
   4   7   5   26.70   11.70
  -5  -7  -5   48.20   13.20
   5   7   5   45.20   14.70
   5   7   5   46.30   16.00
  -6  -7  -5   -1.30   10.20
   6   7   5   -0.40   10.50
   6   7   5   14.30   14.40
  13  -8  -5    2.50   11.80
 -13   8   5   20.40   11.10
  12  -8  -5   74.89   17.20
 -12   8   5   66.39   15.60
 -12   8   5   78.49   15.10
  11  -8  -5   85.49   16.10
 -11   8   5   96.39   15.20
 -11   8   5  143.69   17.60
  10  -8  -5   60.49   13.50
 -10   8   5   66.49   13.60
 -10   8   5   64.49   12.20
   9  -8  -5   22.20    8.20
  -9   8   5   31.60    9.50
  -9   8   5   36.70    8.90
   8  -8  -5  140.09   15.30
  -8   8   5  155.28   16.10
  -8   8   5  154.08   17.10
   7  -8  -5  879.21   49.70
  -7   8   5  886.61   51.69
  -7   8   5  897.31   52.29
  -6   8   5  375.06   27.20
  -6   8   5  386.16   27.40
  -5   8   5   32.90    9.00
  -5   8   5   47.80   10.10
  -4   8   5    9.90    6.40
  -4   8   5   23.40    8.10
  -3   8   5  221.98   16.20
  -3   8   5  163.68   18.00
  -3   8   5  223.48   19.30
  -2   8   5  138.49   15.90
  -2   8   5  123.29   13.70
  -2   8   5  118.19   14.60
  -1   8   5  114.89   15.40
  -1   8   5   99.99   14.80
   0   8   5   -9.40    5.70
   0   8   5   -0.60    7.00
   0   8   5   -1.30    6.60
   1   8   5   91.19   15.50
   1   8   5   85.59   14.60
   2   8   5   94.39   17.40
   2   8   5  103.49   16.70
   3   8   5  155.68   20.90
   3   8   5  146.49   22.30
  -4  -8  -5   34.20   11.40
   4   8   5   18.20   13.40
   4   8   5   42.30   13.20
  -5  -8  -5   -9.30    9.30
   5   8   5    2.70   11.00
   5   8   5   -9.20   11.60
  13  -9  -5  169.08   24.90
 -13   9   5  170.58   22.10
 -13   9   5  185.58   23.60
  12  -9  -5  178.28   23.20
 -12   9   5  179.98   22.00
 -12   9   5  212.78   23.70
  11  -9  -5   29.50   12.00
 -11   9   5   55.29   12.80
 -11   9   5   98.89   16.30
  10  -9  -5    4.60    7.80
 -10   9   5   20.50    8.20
 -10   9   5   14.90    8.60
  -9   9   5  271.77   23.60
  -9   9   5  285.77   24.80
  -8   9   5  320.27   25.90
  -8   9   5  304.67   25.30
  -7   9   5  125.79   16.20
  -7   9   5  149.29   16.70
  -6   9   5    0.70    6.10
  -6   9   5   13.60    7.10
  -5   9   5  147.69   17.40
  -5   9   5  196.68   18.60
  -4   9   5  395.56   28.60
  -4   9   5  355.86   28.40
  -3   9   5  446.06   31.70
  -3   9   5  434.86   32.00
  -2   9   5   82.09   13.50
  -2   9   5   92.29   15.10
  -2   9   5  107.59   15.80
  -1   9   5   -6.70    6.80
  -1   9   5    1.50    7.20
   0   9   5    6.90    8.20
   0   9   5    3.90    7.70
   1   9   5  224.88   23.00
   1   9   5  200.18   22.30
   2   9   5  112.19   19.70
   2   9   5  151.28   20.60
   3   9   5    0.70   10.50
   3   9   5    2.60    9.50
  -4  -9  -5   10.50   10.80
   4   9   5   13.70   13.60
   4   9   5    5.80   11.10
 -13  10   5    5.40    8.80
 -13  10   5   10.60    9.70
 -12  10   5   -3.80    7.50
 -12  10   5   -3.10    7.80
 -11  10   5   10.10    9.10
 -11  10   5   14.70    8.30
 -10  10   5  125.59   17.60
 -10  10   5  136.59   18.00
  -9  10   5  230.78   22.60
  -9  10   5  245.18   23.30
  -8  10   5  251.47   23.90
  -8  10   5  284.87   24.20
  -7  10   5   33.40   10.00
  -7  10   5   13.10    8.20
  -6  10   5  248.18   22.20
  -6  10   5  229.98   22.50
  -5  10   5  225.48   21.60
  -5  10   5  194.78   20.90
  -4  10   5   92.49   15.80
  -4  10   5  103.19   16.60
  -3  10   5   22.50    9.80
  -3  10   5   10.00    9.40
  -2  10   5   59.09   13.30
  -2  10   5   56.39   13.00
  -1  10   5  101.39   16.90
  -1  10   5  127.29   18.30
   0  10   5  107.99   17.60
   0  10   5  137.39   19.00
   1  10   5   99.79   18.10
   1  10   5  141.29   20.20
   2  10   5   33.50   13.00
   2  10   5   28.10   13.00
   3  10   5   36.40   15.10
   3  10   5   20.40   12.40
 -12  11   5   58.19   14.00
 -12  11   5   66.59   15.30
 -11  11   5   54.49   13.50
 -11  11   5   43.30   13.10
 -10  11   5   17.70    9.60
 -10  11   5   24.70    9.90
  -9  11   5   43.70   12.00
  -9  11   5   38.20   11.60
  -8  11   5   -1.00    6.50
  -8  11   5    6.70    7.10
  -7  11   5   69.59   13.60
  -7  11   5   77.19   15.70
  -6  11   5  289.07   25.80
  -6  11   5  269.57   24.70
  -5  11   5   63.09   13.70
  -5  11   5   56.99   12.80
  -4  11   5    4.20    7.80
  -4  11   5    3.50    7.90
  -3  11   5   96.59   17.10
  -3  11   5  109.19   18.10
  -2  11   5  253.87   26.10
  -2  11   5  236.38   25.00
  -1  11   5  149.88   20.60
   0  11   5   66.79   15.40
   0  11   5   66.89   15.30
   1  11   5   -3.80   10.00
   1  11   5   -1.20    8.70
   2  11   5   33.30   14.10
   2  11   5    7.50   11.40
 -12  12   5   57.29   15.30
 -11  12   5   -7.80    7.90
 -11  12   5   -1.70    8.20
 -10  12   5   -3.30    7.20
 -10  12   5   -1.00    7.50
  -9  12   5   85.99   16.50
  -9  12   5   85.89   16.90
  -8  12   5  215.98   22.30
  -8  12   5  185.68   23.30
  -7  12   5  222.88   22.90
  -7  12   5  200.58   24.00
  -6  12   5  106.49   18.90
  -6  12   5  150.78   20.10
  -5  12   5   20.40   11.20
  -5  12   5    5.10    9.20
  -4  12   5   38.50   12.50
  -4  12   5   18.20   11.20
  -3  12   5   19.20   10.50
  -3  12   5   18.50   10.90
  -2  12   5   21.20   11.20
  -2  12   5   14.50   11.70
  -1  12   5   -8.80    8.80
   0  12   5  -10.00    9.50
   1  12   5    9.00   11.80
 -11  13   5    2.70    8.70
 -11  13   5   -2.00    9.10
 -10  13   5   42.50   13.30
 -10  13   5   22.30   10.40
  -9  13   5   70.19   17.00
  -9  13   5   55.29   14.30
  -8  13   5   71.59   14.80
  -8  13   5   43.70   13.80
  -7  13   5   19.80   12.20
  -7  13   5   10.80    8.90
  -6  13   5   -3.40    8.00
  -6  13   5   -2.50    7.70
  -5  13   5  181.08   24.10
  -5  13   5  223.28   24.30
  -4  13   5  149.59   21.60
  -4  13   5  128.49   21.10
  -3  13   5   37.00   13.30
  -3  13   5   25.70   13.40
  -2  13   5   -3.30   10.70
  -1  13   5   31.90   14.20
  -9  14   5   38.60   13.00
  -9  14   5   12.00   12.20
  -8  14   5    0.50    9.40
  -8  14   5    4.40    9.30
  -7  14   5   67.19   15.40
  -7  14   5   69.19   17.20
  -6  14   5   90.89   18.20
  -6  14   5  109.99   20.70
  -5  14   5  122.89   22.10
  -5  14   5  106.69   19.60
  -4  14   5   15.60   12.70
  -4  14   5   15.10   11.90
  -3  14   5   -1.30   10.50
  -1  14  -6   25.60   18.50
  -2  14  -6   52.39   21.30
  -2  14  -6   51.79   15.20
  -3  14  -6   55.39   15.60
  -3  14  -6   98.39   24.20
  -4  14  -6   29.20   16.00
  -4  14  -6   25.80   12.20
  -5  14  -6   61.89   21.50
  -5  14  -6   25.50   14.20
  -6  14  -6  200.58   25.60
  -6  14  -6  255.57   31.70
   1  13  -6   -4.80   12.30
   0  13  -6   88.69   21.60
  -1  13  -6  220.48   32.30
  -1  13  -6  250.87   30.80
  -2  13  -6  142.59   27.90
  -2  13  -6  129.39   19.80
  -3  13  -6   44.80   13.30
  -3  13  -6    5.00   13.50
  -4  13  -6    9.40   13.40
  -4  13  -6   27.70   12.30
  -5  13  -6  217.38   27.90
  -5  13  -6  257.67   26.20
  -6  13  -6  207.48   25.20
  -6  13  -6  228.48   29.10
  -7  13  -6   35.80   14.20
  -7  13  -6   30.50   12.30
  -8  13  -6   13.20   11.40
  -8  13  -6    6.50   12.80
   3  12  -6   -4.50   13.10
   2  12  -6  105.79   22.40
   1  12  -6  223.48   29.10
   0  12  -6  100.39   22.60
  -1  12  -6   13.10    9.30
  -1  12  -6   53.89   17.90
  -2  12  -6   20.40   14.90
  -2  12  -6    2.00    8.70
  -3  12  -6   12.30   12.50
  -3  12  -6    1.60    7.70
  -4  12  -6  116.39   17.90
  -4  12  -6  107.09   20.70
  -5  12  -6  172.98   23.90
  -5  12  -6  168.28   21.10
  -6  12  -6   45.90   13.80
  -6  12  -6   46.80   15.00
  -7  12  -6    8.10    9.10
  -7  12  -6   17.60   12.10
  -8  12  -6  117.69   22.20
  -8  12  -6  137.19   22.40
  -9  12  -6   91.49   18.80
  -9  12  -6  113.79   21.80
   9 -12   6  128.49   21.30
   4  11  -6   17.20   13.80
   3  11  -6   39.40   16.20
   2  11  -6  178.38   27.80
   1  11  -6   52.19   18.30
   0  11  -6   25.50   16.20
   0  11  -6   36.60   10.40
  -1  11  -6   66.59   13.60
  -1  11  -6   87.89   19.40
  -2  11  -6  323.97   27.20
  -2  11  -6  342.77   33.90
  -3  11  -6  414.46   31.60
  -3  11  -6  440.56   36.90
  -4  11  -6  187.28   21.30
  -4  11  -6  252.17   27.00
  -5  11  -6   37.00   11.40
  -5  11  -6    5.30    9.90
  -6  11  -6   48.30   13.90
  -6  11  -6   40.90   12.10
   6 -11   6   69.49   13.20
  -7  11  -6   67.99   14.60
  -7  11  -6   88.49   18.40
   7 -11   6   77.19   14.30
  -8  11  -6  182.48   22.40
  -8  11  -6  168.58   23.30
   8 -11   6  128.49   19.20
  -9  11  -6   18.00   11.10
  -9  11  -6   32.30   14.20
   9 -11   6   29.00   11.80
  10 -11   6   -0.70    9.40
   6  10  -6    3.60   14.10
   5  10  -6   11.40   13.60
   4  10  -6  367.66   34.70
   3  10  -6  353.56   33.80
   2  10  -6   81.19   18.40
   1  10  -6  -10.40    9.90
   1  10  -6   17.10   10.60
   0  10  -6  505.35   34.30
   0  10  -6  531.45   42.00
  -1  10  -6  359.96   28.60
  -1  10  -6  465.65   37.00
  -2  10  -6  265.27   23.10
  -2  10  -6  262.07   27.00
  -2  10  -6  268.27   22.70
  -3  10  -6   77.79   17.00
  -3  10  -6   48.90   11.10
   3 -10   6   45.00   10.10
  -4  10  -6   -2.30    5.90
  -4  10  -6    1.40    6.70
  -4  10  -6    2.60    8.40
   4 -10   6    4.10    6.00
  -5  10  -6   72.69   13.70
  -5  10  -6  105.49   18.40
   5 -10   6   48.50   10.60
  -6  10  -6  126.49   18.70
  -6  10  -6  139.39   17.70
   6 -10   6  121.59   16.00
  -7  10  -6  101.89   18.40
  -7  10  -6  130.19   18.10
   7 -10   6  104.89   15.90
  -8  10  -6    9.10    7.90
  -8  10  -6    8.50    9.30
   8 -10   6   -7.00    7.40
  -9  10  -6   37.70   12.50
  -9  10  -6   19.00   12.00
   9 -10   6   56.09   14.00
 -10  10  -6   80.09   18.20
 -10  10  -6   89.29   19.00
  10 -10   6   61.49   14.90
   7   9  -6   -7.10   12.30
  -7  -9   6   15.50    9.90
   6   9  -6   30.80   16.30
  -6  -9   6   60.39   12.70
   5   9  -6  155.28   24.40
  -5  -9   6  149.09   18.40
   4   9  -6  212.28   25.80
   3   9  -6   83.99   17.70
   2   9  -6   57.99   15.60
   1   9  -6  431.66   30.20
   1   9  -6  452.05   37.60
   1   9  -6  492.45   32.80
   0   9  -6  661.53   40.90
   0   9  -6  637.94   46.30
   0   9  -6  639.54   39.60
  -1   9  -6   60.19   14.70
  -1   9  -6   53.19   10.50
  -2   9  -6    7.10    6.20
  -2   9  -6   23.00   10.10
   2  -9   6   23.70    8.10
  -3   9  -6  303.67   29.30
  -3   9  -6  419.36   29.10
  -3   9  -6  424.66   28.20
   3  -9   6  383.46   26.90
  -4   9  -6  263.77   24.80
  -4   9  -6  242.88   22.10
   4  -9   6  299.67   21.80
  -5   9  -6  177.08   18.90
  -5   9  -6  180.58   20.40
   5  -9   6  184.98   17.90
  -6   9  -6  234.48   23.80
  -6   9  -6  211.68   21.90
   6  -9   6  277.77   22.40
  -7   9  -6    6.20    8.40
  -7   9  -6   -1.40    6.50
   7  -9   6   11.90    7.80
  -8   9  -6  134.79   20.20
  -8   9  -6  140.39   19.00
   8  -9   6  121.29   18.20
  -9   9  -6  212.28   24.30
  -9   9  -6  183.28   22.10
   9  -9   6  159.48   21.30
 -10   9  -6   22.80   12.10
 -10   9  -6   54.19   15.20
  10  -9   6   24.40   11.70
   7   8  -6   40.60   15.60
  -7  -8   6   45.10   11.40
   6   8  -6   71.49   18.30
  -6  -8   6   98.69   15.10
   5   8  -6  137.29   21.00
  -5  -8   6  123.89   16.00
   4   8  -6   -1.20   10.10
   3   8  -6  126.79   20.10
  -3  -8   6  124.09   13.60
   2   8  -6  428.06   37.40
   2   8  -6  598.84   34.30
   1   8  -6  835.22   55.59
   1   8  -6  899.31   49.30
   0   8  -6  259.47   24.50
   0   8  -6  226.08   18.80
  -1   8  -6   30.60   11.00
  -1   8  -6   18.90    6.70
  -2   8  -6  423.46   31.80
  -2   8  -6  410.56   27.90
  -2   8  -6  419.56   29.60
   2  -8   6  407.76   27.60
  -3   8  -6  311.17   26.10
  -3   8  -6  328.27   24.50
  -3   8  -6  264.07   22.00
   3  -8   6  279.87   21.90
  -4   8  -6  189.08   19.20
  -4   8  -6  170.18   16.80
   4  -8   6  152.68   16.10
  -5   8  -6   -2.80    5.80
  -5   8  -6    1.80    5.40
   5  -8   6   -4.20    5.10
  -6   8  -6   45.50   10.90
  -6   8  -6   48.50   12.50
   6  -8   6   38.70   10.20
  -7   8  -6  432.26   32.00
  -7   8  -6  381.06   29.50
   7  -8   6  342.97   28.40
  -8   8  -6  402.76   31.70
  -8   8  -6  372.76   31.90
   8  -8   6  384.86   30.80
  -9   8  -6   27.00   12.00
  -9   8  -6   41.90   12.30
   9  -8   6   55.79   14.60
 -10   8  -6   16.60   11.10
 -10   8  -6   16.40   10.10
  10  -8   6    7.90   10.50
  11  -8   6   54.39   16.50
   8   7  -6  133.19   23.40
  -8  -7   6  188.58   22.00
   7   7  -6  223.58   29.10
   7   7  -6  210.78   25.30
  -7  -7   6  238.58   23.50
   6   7  -6  131.49   18.60
   6   7  -6  137.49   20.50
  -6  -7   6  136.59   17.10
   5   7  -6   59.69   15.00
   5   7  -6   87.29   15.00
  -5  -7   6   55.09   11.20
   4   7  -6   37.30   12.20
   3   7  -6  207.58   22.80
  -3  -7   6  211.38   17.00
   2   7  -6  497.45   37.40
   2   7  -6  552.84   31.60
  -2  -7   6  508.05   30.50
   1   7  -6  176.68   15.10
   1   7  -6  197.58   18.40
   1   7  -6  163.98   19.80
  -1  -7   6  190.98   13.50
   0   7  -6  214.48   16.30
   0   7  -6  190.98   20.00
   0   7  -6  166.78   17.30
  -1   7  -6  699.63   40.30
  -1   7  -6  708.13   45.00
  -1   7  -6  680.23   42.60
   1  -7   6  713.53   41.30
  -2   7  -6  935.51   54.99
  -2   7  -6 1006.20   53.69
  -2   7  -6  914.61   56.49
   2  -7   6  974.00   53.69
  -3   7  -6  315.67   22.40
  -3   7  -6  284.47   24.60
   3  -7   6  304.17   22.20
  -4   7  -6   42.00    9.20
  -4   7  -6   30.90    9.80
   4  -7   6   62.79   10.90
  -5   7  -6   17.50    8.30
  -5   7  -6   29.80    8.30
   5  -7   6   24.50    7.90
  -6   7  -6   85.89   14.20
  -6   7  -6   70.99   12.90
   6  -7   6   75.39   13.40
  -7   7  -6   88.49   15.70
  -7   7  -6   66.09   13.10
   7  -7   6   98.39   15.10
  -8   7  -6  136.09   18.90
  -8   7  -6  128.79   18.00
   8  -7   6  131.99   17.90
  -9   7  -6   34.20   12.70
  -9   7  -6   26.00   11.50
   9  -7   6   31.80   11.90
 -10   7  -6  105.39   20.70
 -10   7  -6  139.59   21.50
  10  -7   6  145.79   22.00
 -11   7  -6  182.38   26.30
 -11   7  -6  236.18   27.50
  11  -7   6  183.28   26.60
   9   6  -6   96.89   19.70
   9   6  -6  126.89   21.90
  -9  -6   6  136.69   20.10
   8   6  -6   71.09   16.90
   8   6  -6   78.69   17.60
  -8  -6   6   77.29   14.80
   7   6  -6   18.90   10.60
   7   6  -6   23.60   11.90
  -7  -6   6   20.30    8.80
   6   6  -6   85.59   17.60
   6   6  -6   76.39   15.20
  -6  -6   6   79.39   13.10
   5   6  -6   39.50   10.70
   5   6  -6   11.70   10.00
  -5  -6   6   20.90    7.70
   4   6  -6   69.69   14.40
   4   6  -6   82.99   13.60
   3   6  -6  281.17   19.30
   3   6  -6  295.07   23.30
   3   6  -6  280.47   25.10
  -3  -6   6  273.77   19.70
   2   6  -6  102.29   13.50
   2   6  -6   61.49    9.40
   2   6  -6  106.59   17.10
  -2  -6   6   82.09    8.90
   1   6  -6   -0.70    5.60
   1   6  -6   -0.40    3.40
   1   6  -6   -1.30    6.20
  -1  -6   6    7.30    3.20
   0   6  -6 1999.00   98.69
   0   6  -6 2003.60  102.19
   0   6  -6 1901.51  103.69
   0  -6   6 1925.31   94.99
  -1   6  -6  956.50   51.19
  -1   6  -6  955.90   55.19
  -1   6  -6  919.31   53.79
   1  -6   6  935.91   52.39
  -2   6  -6  173.18   17.60
  -2   6  -6  172.58   17.00
  -2   6  -6  187.88   15.20
   2  -6   6  169.88   15.60
  -3   6  -6   13.00    6.30
  -3   6  -6    8.80    4.70
   3  -6   6    5.80    5.00
  -4   6  -6  186.08   18.40
  -4   6  -6  192.88   16.60
   4  -6   6  189.58   17.20
  -5   6  -6  162.58   16.30
  -5   6  -6  157.88   17.30
   5  -6   6  168.48   16.60
  -6   6  -6  178.38   19.00
  -6   6  -6  226.78   21.10
   6  -6   6  222.98   20.10
  -7   6  -6   -1.70    6.70
  -7   6  -6    5.20    7.20
   7  -6   6    9.60    7.90
  -8   6  -6  110.39   17.00
  -8   6  -6   61.09   13.80
   8  -6   6   91.69   16.50
  -9   6  -6  153.98   21.00
  -9   6  -6  159.88   21.90
   9  -6   6  135.99   20.10
 -10   6  -6  239.48   26.50
 -10   6  -6  156.18   24.10
  10  -6   6  242.88   26.80
 -11   6  -6   93.69   19.60
 -11   6  -6   64.99   17.80
  11  -6   6   90.79   18.40
  11  -6   6   70.39   17.30
  10   5  -6   84.89   18.50
  10   5  -6   60.69   17.90
 -10  -5   6   70.39   15.60
   9   5  -6   31.40   12.70
   9   5  -6   20.50   12.90
  -9  -5   6   54.19   13.40
   8   5  -6    9.80    9.40
   8   5  -6    3.60   10.00
  -8  -5   6   -2.20    6.20
   7   5  -6  257.67   25.80
   7   5  -6  252.57   25.50
  -7  -5   6  329.47   25.50
   6   5  -6  491.05   35.50
   6   5  -6  498.65   35.40
  -6  -5   6  497.75   33.30
   5   5  -6  377.16   28.50
   5   5  -6  402.76   30.20
  -5  -5   6  372.06   26.30
   4   5  -6   56.99   11.70
   4   5  -6   82.99   14.20
   3   5  -6    0.10    6.20
   3   5  -6   -6.10    4.70
   3   5  -6    3.70    3.80
  -3  -5   6    5.20    4.10
   2   5  -6  371.16   22.00
   2   5  -6  394.96   26.90
   2   5  -6  390.66   28.60
  -2  -5   6  359.56   22.10
   1   5  -6  446.46   28.40
   1   5  -6  379.36   23.30
   1   5  -6  406.56   28.70
  -1  -5   6  392.86   21.90
   0   5  -6   12.90    6.90
   0   5  -6    3.40    3.50
   0   5  -6    1.30    5.00
  -1   5  -6   23.50    5.40
  -1   5  -6   52.79   10.30
  -1   5  -6   38.50    8.80
   1  -5   6   43.10    8.60
  -2   5  -6  491.75   31.40
  -2   5  -6  428.56   27.50
   2  -5   6  479.05   29.30
  -3   5  -6  272.87   20.30
  -3   5  -6  303.67   22.70
   3  -5   6  294.97   21.30
  -4   5  -6  598.44   37.30
  -4   5  -6  682.53   39.90
   4  -5   6  598.34   37.70
  -5   5  -6  123.39   14.20
  -5   5  -6  114.59   15.20
   5  -5   6  131.39   14.80
  -6   5  -6   49.99   11.20
  -6   5  -6   53.19   10.80
   6  -5   6   50.79   10.70
  -7   5  -6    2.10    7.10
  -7   5  -6   -1.30    6.10
   7  -5   6    3.00    6.70
  -8   5  -6  324.27   27.70
  -8   5  -6  254.17   25.50
   8  -5   6  264.77   24.00
   8  -5   6  291.07   25.90
  -9   5  -6  119.59   20.20
  -9   5  -6  143.29   20.90
   9  -5   6  150.08   19.90
   9  -5   6  115.49   19.40
 -10   5  -6   34.50   13.20
 -10   5  -6   40.00   14.30
  10  -5   6   29.70   12.80
  10  -5   6   43.70   13.90
 -11   5  -6    5.90   11.60
 -11   5  -6    8.20   11.10
  11  -5   6   -1.70   10.20
  11  -5   6   -0.80   12.00
  10   4  -6    5.30   11.40
  10   4  -6   13.60   12.20
 -10  -4   6   -3.10    7.70
   9   4  -6    5.80   10.70
   9   4  -6    0.10    8.30
  -9  -4   6    1.20    7.00
   8   4  -6   13.60   10.20
   8   4  -6   24.00   10.70
  -8  -4   6   26.20    9.10
   7   4  -6  135.09   18.90
   7   4  -6  157.88   19.40
  -7  -4   6  160.98   17.40
   6   4  -6   37.20   10.40
   6   4  -6   36.10   10.20
  -6  -4   6   25.20    8.20
   5   4  -6   57.29   11.60
   5   4  -6   83.09   13.30
  -5  -4   6   66.39   10.60
  -5  -4   6   59.19    8.10
   4   4  -6  197.58   19.80
   4   4  -6  243.38   20.20
   4   4  -6  223.68   14.80
   3   4  -6  831.92   43.30
   3   4  -6  826.62   50.09
   3   4  -6  885.51   49.60
  -3  -4   6  862.51   45.50
   2   4  -6  624.24   33.60
   2   4  -6  702.53   41.00
   2   4  -6  676.13   39.40
  -2  -4   6  619.14   34.30
   1   4  -6  886.11   49.80
   1   4  -6  867.61   44.70
   1   4  -6  894.51   50.39
  -1  -4   6  840.32   43.50
   0   4  -6   -2.90    4.10
   0   4  -6   16.00    6.90
   0   4  -6    5.30    3.50
   0  -4   6    5.70    5.10
  -1   4  -6  148.09   15.20
  -1   4  -6  169.78   16.00
  -1   4  -6  155.38   12.10
   1  -4   6  144.49   13.90
  -2   4  -6 1505.05   75.79
  -2   4  -6 1539.15   78.59
   2  -4   6 1386.16   76.89
  -3   4  -6  291.87   21.70
  -3   4  -6  232.78   14.60
  -3   4  -6  290.47   19.30
   3  -4   6  249.78   19.40
  -4   4  -6    2.10    5.40
  -4   4  -6   -1.40    4.30
  -4   4  -6    1.60    3.20
   4  -4   6    1.30    4.50
  -5   4  -6   28.40    8.30
  -5   4  -6   22.50    8.20
   5  -4   6   50.89   10.10
  -6   4  -6  131.39   15.80
  -6   4  -6   98.99   14.50
  -7   4  -6   24.40    9.00
  -7   4  -6   40.30   10.80
   7  -4   6   47.50   11.40
   7  -4   6   42.90   10.50
  -8   4  -6  158.98   21.40
  -8   4  -6  176.38   20.80
   8  -4   6  155.48   20.20
   8  -4   6  160.18   19.50
  -9   4  -6   68.39   15.20
  -9   4  -6   75.19   17.30
   9  -4   6   54.09   15.50
   9  -4   6   64.69   15.30
 -10   4  -6   16.90   10.90
 -10   4  -6    1.10   10.10
  10  -4   6  -11.70   10.20
  10  -4   6    0.90   10.10
  11   3  -6   -7.40   11.00
  11   3  -6    0.60   12.20
 -11  -3   6    1.00    8.00
  10   3  -6   27.30   13.30
  10   3  -6   20.50   12.50
 -10  -3   6   40.80   12.00
   9   3  -6  340.07   31.30
   9   3  -6  315.17   28.50
  -9  -3   6  391.36   29.50
   8   3  -6  643.14   44.70
   8   3  -6  632.04   42.90
  -8  -3   6  704.83   43.00
   7   3  -6  111.99   16.50
   7   3  -6  108.59   15.60
  -7  -3   6  163.38   16.00
   6   3  -6   63.09   12.00
   6   3  -6   53.49   11.70
  -6  -3   6   79.29   11.00
   5   3  -6  464.45   30.00
   5   3  -6  395.26   28.60
  -5  -3   6  427.16   26.90
  -5  -3   6  397.76   22.80
   4   3  -6  574.94   30.00
   4   3  -6  580.24   36.50
   4   3  -6  609.14   36.90
   3   3  -6  589.04   36.50
   3   3  -6  661.53   37.10
  -3  -3   6  536.25   32.00
   2   3  -6   -1.50    4.80
   2   3  -6   -0.10    2.00
   2   3  -6   -0.50    4.70
  -2  -3   6    3.10    2.90
   1   3  -6   88.19   11.80
   1   3  -6   80.49    7.00
   1   3  -6   83.89   11.80
  -1  -3   6   78.99    6.40
   0   3  -6  830.62   47.40
   0   3  -6  845.32   46.90
   0   3  -6  814.42   42.80
   0  -3   6  831.62   46.10
  -1   3  -6 3077.09  147.99
  -1   3  -6 2899.21  150.48
  -1   3  -6 3006.60  151.58
   1  -3   6 3107.49  150.38
  -2   3  -6  833.72   44.10
  -2   3  -6  820.22   46.20
  -2   3  -6  781.52   40.50
   2  -3   6  812.02   45.30
  -3   3  -6    1.30    4.10
  -3   3  -6    8.70    5.90
  -3   3  -6    5.00    2.90
   3  -3   6    7.80    5.40
  -4   3  -6  414.16   28.80
  -4   3  -6  426.66   24.70
  -4   3  -6  438.96   28.30
   4  -3   6  410.16   27.80
   4  -3   6  416.76   27.40
  -5   3  -6  559.84   35.30
  -5   3  -6  508.35   35.30
  -5   3  -6  551.24   32.00
   5  -3   6  526.25   34.40
   5  -3   6  577.44   35.20
  -6   3  -6  229.18   21.10
  -6   3  -6  274.37   23.70
  -6   3  -6  259.17   19.50
   6  -3   6  262.07   22.10
   6  -3   6  216.58   21.40
  -7   3  -6   49.60   11.80
  -7   3  -6   57.49   13.50
  -7   3  -6   54.99   10.50
   7  -3   6   69.39   13.50
   7  -3   6   44.10   11.20
  -8   3  -6    5.60    7.80
  -8   3  -6   10.10    9.80
  -8   3  -6    0.80    9.10
   8  -3   6    6.80    8.30
   8  -3   6   -3.70    8.10
  -9   3  -6   16.00   11.30
  -9   3  -6   46.40   12.70
   9  -3   6   26.60   12.10
   9  -3   6   18.80   11.50
 -10   3  -6  140.39   22.20
 -10   3  -6  109.89   21.40
  10  -3   6  148.39   22.90
  10  -3   6  143.49   23.50
  11   2  -6   29.40   12.60
  11   2  -6   23.80   14.40
 -11  -2   6   57.49   15.30
  10   2  -6   82.59   16.90
  10   2  -6   86.19   18.30
 -10  -2   6  118.69   16.70
   9   2  -6  242.68   23.20
   9   2  -6  202.98   24.20
  -9  -2   6  204.68   21.10
   8   2  -6  240.58   24.40
   8   2  -6  255.47   23.10
  -8  -2   6  287.97   23.00
   7   2  -6  120.49   14.30
   7   2  -6   78.19   14.20
  -7  -2   6   86.99   12.30
   6   2  -6  427.66   30.90
   6   2  -6  525.75   34.00
  -6  -2   6  492.55   27.40
  -6  -2   6  512.65   31.30
   5   2  -6  772.92   43.30
   5   2  -6  751.52   44.20
  -5  -2   6  699.83   37.20
  -5  -2   6  731.23   41.50
   4   2  -6  689.33   39.90
   4   2  -6  665.63   40.30
  -4  -2   6  660.13   37.40
   3   2  -6   23.80    7.00
   3   2  -6   19.90    7.00
  -3  -2   6   26.20    5.90
   2   2  -6  248.28   19.60
   2   2  -6  228.78   18.60
  -2  -2   6  256.47   15.20
   1   2  -6 1577.54   82.39
   1   2  -6 1588.64   77.19
   1   2  -6 1583.94   81.79
  -1  -2   6 1565.94   77.39
   0   2  -6 1933.61   99.79
   0   2  -6 1962.40   98.89
   0   2  -6 2037.70   95.69
   0  -2   6 1995.50   98.89
   0  -2   6 1820.02   94.19
  -1   2  -6  389.66   25.30
  -1   2  -6  392.76   23.10
   1  -2   6  384.76   24.70
  -2   2  -6   21.90    6.70
  -2   2  -6   22.70    6.50
   2  -2   6   31.20    7.50
  -3   2  -6  743.53   40.80
  -3   2  -6  635.24   38.90
   3  -2   6  683.53   39.60
   3  -2   6  656.13   38.90
  -4   2  -6  397.36   23.20
  -4   2  -6  336.37   26.30
  -4   2  -6  371.26   25.60
   4  -2   6  379.76   25.80
   4  -2   6  339.47   25.10
  -5   2  -6  351.76   28.10
  -5   2  -6  405.66   25.20
  -5   2  -6  370.96   27.20
   5  -2   6  379.86   27.30
   5  -2   6  392.96   27.20
  -6   2  -6    8.10    7.50
  -6   2  -6    6.70    5.10
  -6   2  -6    6.30    6.40
   6  -2   6    8.30    7.50
   6  -2   6    5.00    6.50
  -7   2  -6   31.20   10.40
  -7   2  -6   15.50    7.10
  -7   2  -6   17.00    9.50
   7  -2   6   18.30    9.60
   7  -2   6   25.20    9.80
  -8   2  -6  157.08   17.70
  -8   2  -6  156.98   20.20
  -8   2  -6  152.08   22.30
   8  -2   6  143.39   20.50
   8  -2   6  174.48   21.60
  -9   2  -6  159.28   23.90
  -9   2  -6  110.89   19.40
  -9   2  -6  143.79   18.10
   9  -2   6  118.79   20.20
   9  -2   6  141.09   23.00
 -10   2  -6  103.59   21.70
 -10   2  -6  137.69   22.10
  10  -2   6  158.38   25.10
  10  -2   6  101.49   20.30
  12   1  -6   58.69   17.50
 -12  -1   6   72.59   16.90
  11   1  -6   35.70   14.80
 -11  -1   6   32.40   11.30
  10   1  -6  129.69   19.40
  10   1  -6  144.79   22.50
 -10  -1   6  162.78   19.30
   9   1  -6   -1.40    6.20
   9   1  -6   -0.70    7.70
  -9  -1   6    3.40    6.00
   8   1  -6   29.90    9.20
   8   1  -6   28.00   10.50
  -8  -1   6   23.10    8.00
   7   1  -6  432.26   29.60
   7   1  -6  478.65   33.40
  -7  -1   6  451.75   30.20
   6   1  -6  337.17   23.20
   6   1  -6  282.77   24.30
  -6  -1   6  323.97   23.00
  -6  -1   6  343.67   18.80
   5   1  -6  253.77   19.10
   5   1  -6  286.97   21.60
  -5  -1   6  261.17   18.70
  -5  -1   6  246.88   14.00
   4   1  -6    2.50    4.80
   4   1  -6    8.20    4.90
  -4  -1   6    5.80    3.80
   3   1  -6  408.76   25.60
   3   1  -6  385.06   26.40
   2   1  -6  330.87   21.50
   2   1  -6  333.87   23.10
  -2  -1   6  315.67   19.30
   1   1  -6  464.45   28.80
   1   1  -6  488.35   30.00
   1   1  -6  519.25   25.50
  -1  -1   6  452.15   26.00
   0   1  -6  946.21   50.49
   0   1  -6  921.11   46.50
   0   1  -6  858.51   48.60
   0  -1   6  967.50   49.40
   0  -1   6  857.31   45.80
  -1   1  -6   22.40    5.60
  -1   1  -6   20.30    7.00
   1  -1   6   26.60    6.40
   1  -1   6   24.60    6.00
  -2   1  -6 1525.65   80.89
  -2   1  -6 1546.85   79.89
   2  -1   6 1502.95   79.99
   2  -1   6 1625.14   80.19
  -3   1  -6 1171.48   62.09
  -3   1  -6 1110.19   60.59
   3  -1   6 1071.59   60.09
   3  -1   6 1114.59   60.19
  -4   1  -6  179.08   17.00
  -4   1  -6  217.88   18.90
   4  -1   6  208.98   17.80
   4  -1   6  182.68   17.10
  -5   1  -6   -1.90    5.50
  -5   1  -6   -4.90    3.60
   5  -1   6   -1.60    5.40
   5  -1   6    1.50    5.60
  -6   1  -6   46.70   11.10
  -6   1  -6   37.80    8.90
   6  -1   6   27.90    9.80
   6  -1   6   40.20   10.30
  -7   1  -6   53.69   12.50
  -7   1  -6   65.09   11.50
   7  -1   6   45.70   12.60
   7  -1   6   71.89   14.20
  -8   1  -6   32.50   11.70
  -8   1  -6   79.39   13.20
   8  -1   6   63.69   15.40
   8  -1   6   63.79   15.30
  -9   1  -6   23.40    9.70
  -9   1  -6   22.00   12.30
   9  -1   6   11.50   11.00
   9  -1   6   32.60   14.00
 -10   1  -6   -3.80    9.30
 -10   1  -6   -5.70    8.00
  10  -1   6   12.30   13.50
  10  -1   6   -2.40   11.20
  12   0  -6   73.29   19.50
 -12   0   6   79.29   16.60
  11   0  -6  139.89   23.30
 -11   0   6  185.48   21.80
  10   0  -6   35.50   13.40
 -10   0   6   47.30   11.50
   9   0  -6   74.99   13.40
   9   0  -6   77.29   15.70
  -9   0   6   67.99   12.90
   8   0  -6  183.08   17.00
   8   0  -6  182.58   19.80
  -8   0   6  157.98   16.90
   7   0  -6  692.33   40.40
   7   0  -6  712.03   44.10
  -7   0   6  685.73   36.70
  -7   0   6  675.33   41.50
   6   0  -6   54.59   11.10
   6   0  -6   48.30    8.40
  -6   0   6   55.39    5.80
  -6   0   6   37.90    8.10
   5   0  -6  281.07   19.50
   5   0  -6  314.27   22.50
  -5   0   6  289.07   20.20
   4   0  -6  467.85   27.40
   4   0  -6  483.65   30.00
  -4   0   6  437.36   27.10
   3   0  -6  305.47   22.70
   3   0  -6  326.57   21.00
  -3   0   6  343.77   20.50
   2   0  -6  634.14   40.20
   2   0  -6  634.74   38.40
   2   0  -6  736.63   35.70
  -2   0   6  799.22   35.80
   1   0  -6 1649.73   87.19
   1   0  -6 1753.02   85.49
   1   0  -6 1848.32   89.49
  -1   0   6 1754.22   85.39
  -1   0   6 1843.62   88.19
  -1   0   6 1613.84   86.09
   0   0  -6  184.78   14.60
   0   0  -6  203.28   16.30
   0   0  -6  199.98   13.90
   0   0   6  187.28   13.50
   0   0   6  181.48   14.00
   0   0   6  222.68   16.00
  -1   0  -6  611.54   36.20
  -1   0  -6  624.64   35.30
   1   0   6  632.94   35.60
   1   0   6  641.84   36.10
  -2   0  -6  251.47   19.00
  -2   0  -6  239.08   19.20
   2   0   6  257.37   18.70
   2   0   6  281.67   19.10
  -3   0  -6  403.76   27.90
   3   0   6  451.85   28.40
   3   0   6  444.96   27.90
  -4   0  -6    0.10    4.90
   4   0   6    7.40    6.70
   4   0   6    4.10    5.50
  -5   0  -6  361.16   28.20
   5   0   6  424.96   29.70
   5   0   6  411.66   28.30
  -6   0  -6  297.77   24.50
  -6   0  -6  311.37   26.70
   6   0   6  369.86   28.40
   6   0   6  354.36   26.90
  -7   0  -6  106.09   15.80
  -7   0  -6   77.79   13.50
   7   0   6   71.49   16.10
   7   0   6   91.49   16.50
  -8   0  -6   17.40    8.70
  -8   0  -6   10.40    9.40
   8   0   6   18.70   11.10
   8   0   6   19.60   12.20
  -9   0  -6   -3.20    9.10
  -9   0  -6   -0.50    7.80
   9   0   6   -2.80   12.00
   9   0   6    6.90   10.40
  13  -1  -6    2.10   11.30
  12  -1  -6   -8.70   11.20
 -12   1   6    4.80    9.20
  11  -1  -6   30.80   14.60
 -11   1   6   35.00   11.60
  10  -1  -6   82.69   17.30
 -10   1   6  105.99   16.10
   9  -1  -6  585.34   41.00
  -9   1   6  555.14   38.00
   8  -1  -6  319.37   27.00
   8  -1  -6  319.17   22.90
  -8   1   6  314.17   24.50
  -8   1   6  332.17   22.40
   7  -1  -6   16.50    7.90
   7  -1  -6   33.40    7.10
  -7   1   6   35.90    5.60
  -7   1   6   32.60    8.10
   6  -1  -6  211.08   16.10
   6  -1  -6  255.07   20.40
  -6   1   6  226.88   14.00
  -6   1   6  234.78   17.80
   5  -1  -6  561.84   31.80
   5  -1  -6  567.34   35.50
  -5   1   6  601.64   34.10
  -5   1   6  584.44   29.80
   4  -1  -6  628.74   34.90
   4  -1  -6  661.43   38.40
  -4   1   6  682.83   36.70
  -4   1   6  631.44   32.70
   3  -1  -6  278.57   16.00
   3  -1  -6  265.87   19.10
  -3   1   6  198.98   13.50
  -3   1   6  255.87   16.80
   2  -1  -6    5.00    5.30
   2  -1  -6    8.40    3.80
  -2   1   6   12.40    3.60
  -2   1   6   15.20    5.10
   1  -1  -6  594.64   34.60
   1  -1  -6  679.83   36.90
  -1   1   6  654.43   34.30
  -1   1   6  601.34   35.30
  -1   1   6  672.53   35.80
   0  -1  -6   98.59    9.90
   0  -1  -6  105.29   11.20
   0  -1  -6   94.69   10.10
   0   1   6   93.59   10.20
   0   1   6   79.19    8.90
   0   1   6   84.09    9.10
   0   1   6   97.79   10.30
  -1  -1  -6  214.48   16.60
   1   1   6  234.28   17.60
   1   1   6  210.88   16.20
   1   1   6  223.38   16.10
   1   1   6  220.38   16.40
  -2  -1  -6   -0.80    4.30
   2   1   6   -3.00    4.70
   2   1   6   -1.30    4.30
   2   1   6    3.60    4.30
  -3  -1  -6   -2.40    4.30
   3   1   6    0.40    4.20
   3   1   6    1.30    5.20
   3   1   6   -5.00    5.20
  -4  -1  -6  227.18   20.30
   4   1   6  253.37   21.30
   4   1   6  236.68   19.10
  -5  -1  -6  457.35   31.90
   5   1   6  416.56   32.10
   5   1   6  462.15   30.70
  -6  -1  -6   70.59   13.70
  -6  -1  -6   71.59   12.60
   6   1   6   69.09   14.30
   6   1   6   46.90   11.10
  -7  -1  -6    5.90    7.50
  -7  -1  -6    7.10    8.80
   7   1   6   -6.00    9.20
   7   1   6    1.30    8.70
  -8  -1  -6    5.40    9.80
  -8  -1  -6   -3.70    8.00
   8   1   6   -0.70   10.90
   8   1   6    9.20   10.40
  -9  -1  -6   37.30   11.30
  -9  -1  -6   48.10   14.40
   9   1   6   40.00   14.80
   9   1   6    4.50   14.50
  13  -2  -6    5.90   13.10
 -13   2   6    4.60    9.50
  12  -2  -6   83.49   19.60
 -12   2   6   96.19   18.50
  11  -2  -6  200.38   25.40
 -11   2   6  206.28   22.60
  10  -2  -6  118.99   19.70
 -10   2   6   91.99   15.70
   9  -2  -6   87.69   15.90
  -9   2   6   61.09   11.50
   8  -2  -6    6.40    7.10
  -8   2   6    6.60    3.70
  -8   2   6   -3.10    3.80
   7  -2  -6  220.08   16.10
   7  -2  -6  227.18   20.60
  -7   2   6  237.98   18.90
  -7   2   6  248.88   15.80
   6  -2  -6  446.06   29.20
   6  -2  -6  414.86   23.70
  -6   2   6  424.16   23.50
  -6   2   6  378.56   26.50
   5  -2  -6  365.56   25.20
   5  -2  -6  342.37   20.00
  -5   2   6  364.16   23.70
  -5   2   6  367.16   20.20
   4  -2  -6  129.49   13.50
   4  -2  -6  141.49    9.50
  -4   2   6  121.99   12.10
  -4   2   6  126.49    9.80
   3  -2  -6  526.25   28.80
   3  -2  -6  414.96   24.20
  -3   2   6  469.75   24.70
  -3   2   6  405.16   26.70
   2  -2  -6 1689.33   89.09
   2  -2  -6 1867.21   86.89
  -2   2   6 1695.13   86.79
   1  -2  -6 1434.86   73.59
   1  -2  -6 1397.36   72.29
  -1   2   6 1434.26   73.19
  -1   2   6 1446.76   73.49
   0  -2  -6  194.78   16.00
   0   2   6  193.28   14.70
   0   2   6  213.58   16.20
   0   2   6  258.97   16.80
  -1  -2  -6  145.09   13.10
   1   2   6  131.39   13.20
   1   2   6  121.19   12.90
   1   2   6  130.29   12.60
  -2  -2  -6   70.49   10.70
   2   2   6   68.59   10.90
   2   2   6   61.79   10.90
   2   2   6   58.39   10.20
  -3  -2  -6  420.56   29.10
   3   2   6  427.96   27.50
   3   2   6  418.16   29.10
   3   2   6  468.85   30.40
  -4  -2  -6  291.27   24.80
   4   2   6  344.87   24.00
   4   2   6  378.06   27.80
   4   2   6  342.87   26.10
  -5  -2  -6   51.39   11.20
   5   2   6   28.70    9.30
   5   2   6   28.30   10.30
  -6  -2  -6    8.30    8.30
  -6  -2  -6    7.60    7.90
   6   2   6   42.00   13.10
   6   2   6   35.80   10.40
  -7  -2  -6   66.29   14.40
  -7  -2  -6   89.19   16.30
   7   2   6   63.09   13.90
   7   2   6   72.29   17.70
  -8  -2  -6   65.29   15.80
  -8  -2  -6   50.29   13.40
   8   2   6   30.80   14.80
   8   2   6   46.50   13.60
  -9  -2  -6   28.80   13.00
  -9  -2  -6   29.40   14.00
   9   2   6   34.70   14.10
   9   2   6   25.10   15.40
  13  -3  -6  170.58   26.60
 -13   3   6  149.79   22.20
  12  -3  -6   68.69   17.80
 -12   3   6   63.89   15.50
  11  -3  -6    1.20   10.60
 -11   3   6   13.60    9.60
  10  -3  -6   15.50   10.50
 -10   3   6   29.20    9.30
   9  -3  -6  115.49   17.80
  -9   3   6   90.69   13.90
  -9   3   6  109.09   11.70
   8  -3  -6  320.07   25.70
  -8   3   6  282.17   22.40
  -8   3   6  289.07   19.60
   7  -3  -6  813.52   46.80
  -7   3   6  783.82   41.30
  -7   3   6  698.13   44.00
   6  -3  -6  452.15   31.00
   6  -3  -6  455.85   25.70
  -6   3   6  504.95   30.30
  -6   3   6  471.75   26.70
   5  -3  -6   -3.90    4.00
  -5   3   6    4.60    4.50
  -5   3   6    3.80    3.30
   4  -3  -6  451.65   28.30
  -4   3   6  471.95   28.30
  -4   3   6  426.06   25.30
   3  -3  -6 1088.49   56.09
   3  -3  -6 1009.80   52.09
  -3   3   6 1028.40   53.99
  -3   3   6 1077.39   56.09
   2  -3  -6  527.35   30.90
   2  -3  -6  521.25   28.80
  -2   3   6  561.14   31.40
  -2   3   6  520.65   28.40
   1  -3  -6   31.10    6.50
  -1   3   6   41.30    6.60
  -1   3   6   43.00    7.60
  -1   3   6   40.70    7.30
   0  -3  -6  103.19   10.60
   0   3   6   80.29    9.00
   0   3   6   91.39   10.40
   0   3   6  109.09   11.80
   0   3   6   89.79   11.20
   1   3   6   12.80    4.90
   1   3   6   17.30    6.40
   1   3   6    6.50    5.80
   1   3   6   11.30    5.90
  -2  -3  -6  652.33   39.30
   2   3   6  668.43   39.20
   2   3   6  678.63   40.40
   2   3   6  620.64   38.20
  -3  -3  -6  329.57   24.00
   3   3   6  274.97   22.90
   3   3   6  284.37   24.00
  -4  -3  -6   11.30    7.10
   4   3   6   25.00    9.60
   4   3   6   13.90    8.60
  -5  -3  -6  128.59   16.90
   5   3   6   94.99   16.90
   5   3   6  108.79   17.60
   5   3   6   98.19   13.90
  -6  -3  -6  165.48   20.90
   6   3   6  184.18   19.20
   6   3   6  189.98   23.20
  -7  -3  -6   89.29   17.00
  -7  -3  -6   59.69   14.40
   7   3   6   93.99   18.80
   7   3   6   61.09   13.40
  -8  -3  -6    9.80   10.60
  -8  -3  -6   -1.30    9.60
   8   3   6    6.80   12.50
  13  -4  -6   86.29   20.60
 -13   4   6   99.89   19.10
  12  -4  -6   11.70   12.20
 -12   4   6   10.40    9.20
  11  -4  -6   20.40   12.30
 -11   4   6    9.50    8.50
  10  -4  -6   75.99   15.70
 -10   4   6  158.38   17.60
   9  -4  -6  172.18   21.00
  -9   4   6  181.18   15.90
  -9   4   6  182.38   18.40
   8  -4  -6  124.49   15.90
  -8   4   6  127.09   14.00
  -8   4   6  112.79   11.70
   7  -4  -6    9.90    7.00
  -7   4   6    3.80    4.90
  -7   4   6    4.70    3.80
   6  -4  -6   20.80    6.90
  -6   4   6   19.70    5.10
  -6   4   6    8.80    5.30
   5  -4  -6  750.52   41.90
  -5   4   6  699.83   39.30
  -5   4   6  720.83   41.80
   4  -4  -6 1525.95   78.29
  -4   4   6 1500.65   79.09
   3  -4  -6  805.42   40.10
   3  -4  -6  793.52   43.20
  -3   4   6  803.22   44.40
  -3   4   6  759.22   39.70
   2  -4  -6    0.30    3.40
  -2   4   6    0.80    4.30
  -2   4   6    4.90    4.10
  -2   4   6    3.90    3.40
   1  -4  -6   44.00    7.10
  -1   4   6   37.90    8.00
  -1   4   6   50.29    9.20
  -1   4   6   41.40    6.90
   0  -4  -6  547.35   31.70
   0   4   6  577.84   34.00
   0   4   6  572.04   34.90
   0   4   6  542.85   32.30
   0   4   6  539.55   30.80
   1   4   6  265.57   20.60
   1   4   6  274.37   18.10
   1   4   6  280.87   21.80
   1   4   6  275.47   21.70
   2   4   6  209.58   18.80
   2   4   6  203.98   18.80
   2   4   6  182.58   14.90
  -3  -4  -6    3.10    5.90
   3   4   6   -0.30    5.10
   3   4   6    6.70    7.30
   3   4   6   21.60    8.60
  -4  -4  -6  109.69   16.40
   4   4   6  138.59   18.40
   4   4   6  166.48   19.50
   4   4   6  162.08   15.50
  -5  -4  -6  297.97   26.90
   5   4   6  275.17   27.60
   5   4   6  364.76   30.10
  -6  -4  -6  296.07   28.40
   6   4   6  339.47   31.00
   6   4   6  285.27   30.50
  -7  -4  -6    8.80   10.10
  -7  -4  -6   -2.80    9.50
   7   4   6   10.90   13.70
  13  -5  -6   43.60   16.00
 -13   5   6   31.20   12.10
  12  -5  -6   60.99   17.10
 -12   5   6   58.29   14.60
  11  -5  -6  192.38   25.20
 -11   5   6  170.68   20.60
  10  -5  -6  230.88   24.70
 -10   5   6  230.78   22.10
   9  -5  -6   27.70   10.30
  -9   5   6   28.40    9.30
  -9   5   6   37.40    8.60
   8  -5  -6   17.70    9.10
  -8   5   6   52.49   10.30
  -8   5   6   41.30    9.40
   7  -5  -6   -2.30    5.20
  -7   5   6   -4.80    4.20
   6  -5  -6  220.08   18.30
  -6   5   6  212.88   18.30
   5  -5  -6  940.41   52.59
  -5   5   6  981.50   54.09
   4  -5  -6  192.68   15.40
  -4   5   6  196.88   17.00
  -4   5   6  212.58   16.00
   3  -5  -6   64.39    8.50
  -3   5   6   85.79   10.40
  -3   5   6   76.89    7.00
  -3   5   6   79.99   10.70
   2  -5  -6  195.78   13.90
  -2   5   6  198.48   16.10
  -2   5   6  191.58   13.10
  -2   5   6  149.29   15.60
   1  -5  -6  861.41   45.60
  -1   5   6  880.31   49.40
  -1   5   6  867.61   48.40
  -1   5   6  836.72   46.70
   0  -5  -6  269.27   17.80
   0   5   6  274.07   19.90
   0   5   6  252.97   16.60
   0   5   6  236.78   19.90
   0   5   6  276.97   21.80
   1   5   6  144.49   16.00
   1   5   6  142.89   11.60
   1   5   6  122.09   14.70
   2   5   6   -6.50    5.90
   2   5   6   -4.30    5.60
  -3  -5  -6   89.19   14.70
   3   5   6   77.79   15.00
   3   5   6   86.69   14.70
  -4  -5  -6  487.75   35.30
   4   5   6  486.15   36.90
   4   5   6  477.05   36.80
  -5  -5  -6  147.89   20.10
   5   5   6  147.99   21.50
   5   5   6  147.29   21.40
  -6  -5  -6   12.30    9.60
   6   5   6    6.80   11.50
   6   5   6   16.70   12.50
  -7  -5  -6    0.90    9.90
  -7  -5  -6    7.10   10.40
   7   5   6   -0.60   11.80
  13  -6  -6   99.29   20.40
 -13   6   6   69.59   15.80
  12  -6  -6  343.67   33.50
 -12   6   6  369.66   31.30
  11  -6  -6  358.86   31.90
 -11   6   6  362.56   30.40
  10  -6  -6   51.99   13.90
 -10   6   6   46.80   11.30
   9  -6  -6   -0.40    6.20
  -9   6   6   -2.70    5.70
   8  -6  -6   53.59   11.90
  -8   6   6   45.40    9.90
   7  -6  -6  229.08   20.00
  -7   6   6  266.17   21.10
  -7   6   6  219.08   20.00
   6  -6  -6  200.68   17.00
  -6   6   6  190.58   18.00
  -6   6   6  187.38   16.10
   5  -6  -6   56.19    9.10
  -5   6   6   70.99   10.50
  -5   6   6   88.09   11.90
   4  -6  -6   57.69    8.50
  -4   6   6   63.39   10.30
  -4   6   6   64.29   10.10
   3  -6  -6  316.47   19.80
  -3   6   6  323.77   23.40
  -3   6   6  319.57   19.00
  -3   6   6  307.77   22.60
  -2   6   6  406.96   27.00
  -2   6   6  349.07   25.40
  -2   6   6  366.16   22.80
  -1   6   6   80.29   11.50
  -1   6   6   67.49   12.00
  -1   6   6   64.59   10.10
   0   6   6   72.79   13.00
   0   6   6   58.29   10.40
   0   6   6   53.19   10.60
   1   6   6   32.20    9.50
   1   6   6   12.50    7.10
   2   6   6   51.29   12.20
   2   6   6   50.99   12.00
   3   6   6  199.68   21.80
   3   6   6  245.48   24.20
  -4  -6  -6   -1.30    7.50
   4   6   6   -6.50    8.70
   4   6   6    3.80    9.60
  -5  -6  -6   -7.10    8.10
   5   6   6   11.40   11.80
   5   6   6    0.20   11.20
  -6  -6  -6   30.00   12.70
   6   6   6   17.60   13.30
   6   6   6   51.69   16.90
  13  -7  -6  168.18   25.60
 -13   7   6  128.29   22.10
  12  -7  -6  190.28   24.80
 -12   7   6  190.28   23.00
  11  -7  -6   25.90   10.70
 -11   7   6    5.80    5.80
 -11   7   6   20.90    9.20
  10  -7  -6  134.49   19.00
 -10   7   6  108.79   16.70
 -10   7   6  120.89   15.00
   9  -7  -6  358.26   27.70
  -9   7   6  317.07   24.70
  -9   7   6  337.37   26.90
   8  -7  -6  189.48   18.90
  -8   7   6  211.88   19.50
  -8   7   6  221.28   18.30
   7  -7  -6  346.27   24.00
  -7   7   6  298.17   22.90
  -7   7   6  272.17   23.40
   6  -7  -6   48.20    9.50
  -6   7   6   68.59   11.50
  -6   7   6   55.59   10.00
  -5   7   6   12.70    5.80
  -5   7   6    8.20    5.70
  -4   7   6   58.69   10.90
  -4   7   6   72.89   11.20
  -3   7   6  178.58   17.40
  -3   7   6  221.38   19.20
  -3   7   6  190.58   14.40
  -2   7   6  107.59   11.80
  -2   7   6  109.99   14.10
  -2   7   6   91.39   13.40
  -1   7   6    6.50    6.00
  -1   7   6    6.50    6.80
   0   7   6   67.99   12.10
   0   7   6   75.89   12.70
   0   7   6   69.89   14.00
   1   7   6  140.39   17.60
   1   7   6  119.19   17.40
   2   7   6   59.59   13.50
   2   7   6   60.39   13.80
   3   7   6   76.79   15.50
   3   7   6   33.70   12.40
  -4  -7  -6   18.40   10.10
   4   7   6    7.30   10.20
   4   7   6   -3.50   10.50
  -5  -7  -6   -0.70    8.90
   5   7   6   -0.10   11.90
   5   7   6    1.50   10.50
  13  -8  -6  231.38   27.60
 -13   8   6  190.28   25.60
  12  -8  -6   38.20   13.40
 -12   8   6   27.70   10.70
 -12   8   6   24.70   11.00
  11  -8  -6   35.00   12.10
 -11   8   6   39.00   10.10
 -11   8   6   50.39   13.10
  10  -8  -6  250.17   23.60
 -10   8   6  214.98   20.80
 -10   8   6  235.08   22.80
   9  -8  -6  211.88   20.80
  -9   8   6  228.68   21.50
  -9   8   6  177.68   18.50
   8  -8  -6   45.70   10.10
  -8   8   6   25.40    8.60
  -8   8   6   66.59   12.90
  -7   8   6   28.10    8.90
  -7   8   6   11.90    6.80
  -6   8   6   70.29   12.00
  -6   8   6   59.09   12.30
  -5   8   6  333.17   25.60
  -5   8   6  344.27   25.60
  -4   8   6  430.96   29.50
  -4   8   6  408.76   29.70
  -3   8   6   21.50    7.40
  -3   8   6   18.40    8.40
  -2   8   6   34.30    9.90
  -2   8   6   34.40    8.70
  -2   8   6   54.89   11.20
  -1   8   6  174.08   18.60
  -1   8   6  248.38   22.80
   0   8   6  122.49   16.60
   0   8   6  129.19   16.80
   0   8   6  153.68   19.40
   1   8   6   79.59   14.70
   1   8   6   80.59   15.00
   2   8   6    4.50   10.20
   2   8   6    4.70    8.00
   3   8   6   17.10   10.50
   3   8   6  -10.80    9.80
  -4  -8  -6   18.40   11.90
   4   8   6    5.00   10.30
   4   8   6   21.70   13.70
   5   8   6   40.40   16.90
   5   8   6   31.70   15.50
  13  -9  -6   -0.20   11.20
 -13   9   6    7.30    9.40
  12  -9  -6  150.28   22.40
 -12   9   6  175.98   21.40
 -12   9   6  162.08   20.20
  11  -9  -6  160.68   20.90
 -11   9   6  157.28   20.90
 -11   9   6  164.58   19.60
 -10   9   6   17.00    8.10
 -10   9   6   15.50    8.90
  -9   9   6   -0.70    6.20
  -9   9   6    6.20    7.70
  -8   9   6   78.69   14.50
  -8   9   6   79.59   13.50
  -7   9   6  191.58   19.20
  -7   9   6  185.78   19.90
  -6   9   6  528.15   35.60
  -6   9   6  512.25   35.30
  -5   9   6  179.38   18.70
  -5   9   6  176.88   19.00
  -4   9   6   22.80    8.70
  -4   9   6   20.60    9.50
  -3   9   6   35.50   10.70
  -3   9   6   57.49   12.60
  -2   9   6  148.09   17.80
  -2   9   6  176.58   19.90
  -1   9   6  189.78   21.10
  -1   9   6  243.78   23.80
   0   9   6   18.10   10.10
   0   9   6   19.40    9.40
   1   9   6   59.29   13.90
   1   9   6   79.29   15.90
   2   9   6  131.79   20.90
   2   9   6  140.89   23.00
   3   9   6   61.29   15.70
   3   9   6   82.89   19.40
  -4  -9  -6   41.20   14.30
   4   9   6   53.29   17.30
   4   9   6   67.59   18.40
 -13  10   6   74.59   17.10
 -12  10   6  126.79   19.30
 -12  10   6  146.39   21.00
 -11  10   6   86.99   16.10
 -11  10   6  101.39   16.20
 -10  10   6    2.10    6.70
 -10  10   6    3.70    8.30
  -9  10   6   31.90   10.00
  -9  10   6   43.50   12.10
  -8  10   6  156.78   19.50
  -8  10   6  183.58   20.00
  -7  10   6   24.30    9.50
  -7  10   6   39.50   11.40
  -6  10   6    5.10    7.10
  -6  10   6   -4.90    6.60
  -5  10   6    6.50    7.50
  -5  10   6   -7.80    5.90
  -4  10   6   95.59   16.30
  -4  10   6  115.79   16.80
  -3  10   6  233.48   23.00
  -3  10   6  233.88   23.90
  -2  10   6  270.77   25.40
  -2  10   6  310.97   27.70
  -1  10   6   28.30   11.00
  -1  10   6   47.10   13.20
   0  10   6   21.70   10.90
   0  10   6   41.30   11.70
   1  10   6   53.19   14.80
   1  10   6   41.00   13.40
   2  10   6   24.10   13.60
   2  10   6   36.00   14.00
   3  10   6    5.90   11.70
 -12  11   6   15.90   10.00
 -12  11   6   12.80    9.80
 -11  11   6    7.60    8.00
 -11  11   6    9.10    9.30
 -10  11   6   75.09   16.10
 -10  11   6  101.39   18.10
  -9  11   6  163.28   20.80
  -9  11   6  178.08   21.50
  -8  11   6   93.59   16.80
  -8  11   6   86.59   15.70
  -7  11   6   10.30    7.80
  -7  11   6    4.20    7.90
  -6  11   6   -0.50    7.20
  -6  11   6    1.30    7.00
  -5  11   6    5.40    8.90
  -5  11   6    1.60    7.30
  -4  11   6   56.29   13.60
  -4  11   6   47.10   13.60
  -3  11   6   44.30   12.90
  -3  11   6   40.80   12.30
  -2  11   6    9.20    9.30
  -2  11   6    9.60   10.30
  -1  11   6   72.09   15.50
   0  11   6  292.57   28.40
   1  11   6  103.99   19.90
   1  11   6  128.29   21.40
 -11  12   6   95.19   17.70
 -11  12   6   69.69   16.00
 -10  12   6   84.79   17.40
 -10  12   6   57.29   14.80
  -9  12   6   -0.20    8.20
  -9  12   6    7.20    8.90
  -8  12   6    9.80   10.00
  -8  12   6   23.60   10.80
  -7  12   6  151.78   21.10
  -7  12   6  182.08   21.60
  -6  12   6   44.60   12.90
  -6  12   6   83.29   16.30
  -5  12   6  128.39   19.60
  -5  12   6  108.49   19.10
  -4  12   6   20.80   11.40
  -4  12   6   50.19   14.30
  -3  12   6  -12.90    7.50
  -3  12   6   -2.30    8.30
  -2  12   6    8.70   11.20
  -2  12   6    3.90    9.50
  -1  12   6   44.00   14.20
   0  12   6   59.79   16.30
 -10  13   6   10.20   10.70
 -10  13   6   22.10   11.40
  -9  13   6   40.90   14.10
  -9  13   6   40.90   13.40
  -8  13   6  105.69   19.40
  -8  13   6  139.19   20.60
  -7  13   6  201.08   25.20
  -7  13   6  235.48   25.60
  -6  13   6   23.10   12.20
  -6  13   6   49.60   14.60
  -5  13   6   -2.60    9.60
  -5  13   6    5.40    9.80
  -4  13   6   20.10   10.20
  -4  13   6   -2.30    9.10
  -3  13   6    6.80   11.80
  -3  13   6  -12.30    8.70
  -2  13   6   17.00   12.60
  -8  14   6   73.59   16.90
  -8  14   6   74.79   17.10
  -7  14   6   -2.70    9.40
  -7  14   6    3.60   10.70
  -6  14   6   14.80   11.20
  -6  14   6   13.70   11.50
  -5  14   6   76.79   17.30
  -5  14   6   63.49   16.90
  -2  14  -7   22.10   16.30
  -3  14  -7  191.78   33.10
  -3  14  -7  225.78   28.90
  -4  14  -7  127.39   21.70
  -4  14  -7  184.28   30.10
  -5  14  -7  100.69   19.80
  -5  14  -7   84.59   23.60
   1  13  -7  105.39   25.20
   0  13  -7  134.89   27.00
  -1  13  -7   -9.10   13.30
  -2  13  -7   76.69   22.20
  -3  13  -7   12.90   10.20
  -3  13  -7   43.80   18.20
  -4  13  -7   16.80   10.00
  -4  13  -7    7.20   13.40
  -5  13  -7   13.70   12.80
  -5  13  -7    7.80   10.00
  -6  13  -7   43.90   16.80
  -6  13  -7   29.20   12.10
  -7  13  -7   73.59   19.40
  -7  13  -7   70.29   17.30
   3  12  -7   -0.10   13.50
   2  12  -7   33.80   17.30
   1  12  -7    8.90   13.30
   0  12  -7  119.19   24.20
  -1  12  -7  303.87   35.20
  -2  12  -7  172.18   20.90
  -2  12  -7  209.08   28.60
  -3  12  -7   65.19   15.10
  -3  12  -7   78.99   21.30
  -4  12  -7    5.50    9.00
  -4  12  -7    0.80   10.50
  -5  12  -7  220.78   26.30
  -5  12  -7  217.18   23.20
  -6  12  -7  118.69   21.90
  -6  12  -7   71.39   15.70
  -7  12  -7   17.40   13.20
  -7  12  -7   50.19   14.90
  -8  12  -7  -10.30   11.20
  -8  12  -7   -6.40    8.30
   8 -12   7   -2.70    9.20
   4  11  -7   35.30   16.70
   3  11  -7   17.30   13.60
   2  11  -7   31.00   14.60
   1  11  -7  117.19   24.40
   0  11  -7  452.25   40.30
  -1  11  -7  276.67   30.90
  -1  11  -7  261.67   23.60
  -2  11  -7   -2.00    6.20
  -2  11  -7   18.30   12.70
  -3  11  -7  177.98   20.00
  -3  11  -7  185.18   25.10
  -4  11  -7  110.49   17.00
  -4  11  -7  115.39   21.40
  -4  11  -7  156.38   18.30
  -5  11  -7  140.49   22.10
  -5  11  -7  138.69   18.80
  -5  11  -7  186.18   21.40
   5 -11   7  185.78   18.80
  -6  11  -7   29.80   11.50
  -6  11  -7   24.70   12.60
   6 -11   7   17.60    8.80
  -7  11  -7   -3.30    9.50
  -7  11  -7   10.30    9.10
   7 -11   7    2.10    7.90
  -8  11  -7   60.19   15.10
  -8  11  -7   59.89   17.30
   8 -11   7   21.40   10.40
  -9  11  -7  126.79   23.00
  -9  11  -7  105.59   19.70
   9 -11   7  140.89   20.90
   5  10  -7   47.80   17.00
   4  10  -7    2.80   11.50
   3  10  -7   79.29   18.90
   2  10  -7  348.77   34.50
   1  10  -7  202.58   26.40
   0  10  -7  159.38   24.20
  -1  10  -7   46.90   10.70
  -2  10  -7  629.44   44.90
  -2  10  -7  605.84   39.60
  -3  10  -7  999.00   61.19
  -3  10  -7  973.20   57.59
  -3  10  -7  928.91   55.79
   3 -10   7  906.11   54.69
  -4  10  -7  305.17   28.20
  -4  10  -7  287.47   24.10
  -4  10  -7  273.57   25.20
   4 -10   7  264.87   22.80
  -5  10  -7   -6.00    6.10
  -5  10  -7   12.30    9.60
   5 -10   7    3.80    6.30
  -6  10  -7   59.39   13.70
  -6  10  -7   83.59   17.20
   6 -10   7   27.40   10.30
  -7  10  -7  160.68   19.60
  -7  10  -7  111.39   20.40
   7 -10   7   86.99   16.30
  -8  10  -7   46.30   13.30
  -8  10  -7   25.80   12.10
   8 -10   7   51.69   13.10
  -9  10  -7   38.70   15.20
  -9  10  -7   49.70   14.60
   9 -10   7   58.09   15.10
   6   9  -7   23.40   15.20
   5   9  -7   59.59   17.00
   4   9  -7  277.47   29.70
   3   9  -7  416.06   36.70
   2   9  -7  180.78   25.50
   1   9  -7   27.00   13.00
   0   9  -7   18.00    7.90
   0   9  -7   13.50   11.00
  -1   9  -7  408.36   34.40
  -1   9  -7  437.96   35.80
  -1   9  -7  444.76   29.70
  -2   9  -7  382.06   27.00
  -2   9  -7  374.96   31.30
  -2   9  -7  342.37   28.10
   2  -9   7  374.96   27.30
  -3   9  -7  406.86   31.60
  -3   9  -7  364.76   28.50
  -3   9  -7  338.87   26.40
   3  -9   7  355.46   26.60
  -4   9  -7   62.29   12.00
  -4   9  -7   41.10   12.30
   4  -9   7   70.69   12.30
  -5   9  -7  181.68   19.00
  -5   9  -7  188.78   22.20
   5  -9   7  172.78   18.80
  -6   9  -7  422.96   34.10
  -6   9  -7  424.46   31.60
   6  -9   7  406.76   31.00
  -7   9  -7  394.76   30.60
  -7   9  -7  356.86   31.90
   7  -9   7  330.17   28.50
  -8   9  -7   53.99   13.60
  -8   9  -7   60.89   14.30
   8  -9   7   23.70   10.90
  -9   9  -7    1.70    8.00
  -9   9  -7   -4.30    9.40
   9  -9   7  -10.30    8.40
 -10   9  -7   -4.30    9.50
 -10   9  -7   -1.50    9.30
  10  -9   7   22.70   12.50
   7   8  -7   16.50   13.40
  -7  -8   7   28.90   10.20
   6   8  -7   10.40   11.70
  -6  -8   7    4.90    7.00
   5   8  -7  195.18   24.80
   4   8  -7  189.28   24.60
   3   8  -7   46.40   14.10
   2   8  -7  124.79   21.50
   1   8  -7  269.97   23.90
   1   8  -7  335.67   25.10
   1   8  -7  242.78   27.20
   0   8  -7  490.05   30.30
   0   8  -7  458.45   32.80
   0   8  -7  439.06   35.30
  -1   8  -7  405.56   26.90
  -1   8  -7  408.16   29.50
  -1   8  -7  385.56   31.50
  -2   8  -7  150.38   17.60
  -2   8  -7  156.18   18.90
  -2   8  -7  147.89   15.30
   2  -8   7  157.88   16.10
  -3   8  -7    8.60    8.00
  -3   8  -7    1.80    5.00
  -3   8  -7   -2.70    5.40
   3  -8   7    7.30    6.30
  -4   8  -7  248.18   20.90
  -4   8  -7  229.68   22.80
   4  -8   7  248.78   21.00
  -5   8  -7  538.75   36.60
  -5   8  -7  548.05   39.50
   5  -8   7  585.84   37.20
  -6   8  -7  179.58   18.20
  -6   8  -7  144.09   19.70
   6  -8   7  152.78   17.70
  -7   8  -7    1.40    8.20
  -7   8  -7   17.10    8.40
   7  -8   7   -1.90    6.70
  -8   8  -7  -13.70    5.50
  -8   8  -7    3.10    7.90
   8  -8   7   -6.30    7.80
  -9   8  -7  135.89   22.30
  -9   8  -7  174.18   22.60
   9  -8   7  163.48   22.20
 -10   8  -7   91.99   19.40
 -10   8  -7  129.19   21.40
  10  -8   7  107.99   19.90
   8   7  -7   -8.00   10.10
  -8  -7   7   11.30    9.30
   7   7  -7   73.79   16.00
   7   7  -7   55.69   15.90
  -7  -7   7   94.59   15.30
   6   7  -7  300.97   27.90
   6   7  -7  311.67   29.70
  -6  -7   7  316.17   25.80
   5   7  -7  176.58   20.70
   5   7  -7  216.48   24.40
   4   7  -7    6.40    9.10
   4   7  -7   25.10    9.10
  -4  -7   7    6.10    5.90
   3   7  -7   15.90   10.10
   3   7  -7   11.70    7.60
  -3  -7   7    3.80    4.70
   2   7  -7  357.36   30.30
   2   7  -7  340.27   27.40
   1   7  -7  392.36   28.20
   1   7  -7  345.37   29.80
   1   7  -7  385.26   24.40
   0   7  -7  204.78   20.00
   0   7  -7  180.98   20.40
   0   7  -7  242.28   17.20
  -1   7  -7  125.89   16.40
  -1   7  -7  115.39   15.10
  -1   7  -7  143.09   13.50
   1  -7   7  128.49   14.40
  -2   7  -7   -0.40    5.30
  -2   7  -7    2.90    4.30
  -2   7  -7    3.60    6.30
   2  -7   7    4.70    5.50
  -3   7  -7  274.37   24.50
  -3   7  -7  308.87   21.80
   3  -7   7  258.37   21.30
  -4   7  -7  373.86   25.90
  -4   7  -7  319.67   27.60
   4  -7   7  371.06   26.60
  -5   7  -7  144.39   15.90
  -5   7  -7  149.99   18.60
   5  -7   7  124.79   16.00
  -6   7  -7    3.40    6.50
  -6   7  -7    9.10    6.60
   6  -7   7    1.30    6.40
  -7   7  -7  232.68   23.90
  -7   7  -7  181.68   21.00
   7  -7   7  232.88   22.60
  -8   7  -7  115.89   19.00
  -8   7  -7  119.39   20.50
   8  -7   7  136.89   19.00
  -9   7  -7  101.89   18.30
  -9   7  -7  109.39   19.90
   9  -7   7  103.99   18.10
 -10   7  -7   22.80   13.00
 -10   7  -7   14.80   12.40
  10  -7   7   14.00   12.00
   9   6  -7   28.70   14.30
   9   6  -7   20.10   12.30
  -9  -6   7   39.30   12.10
   8   6  -7   96.59   19.00
   8   6  -7  124.59   21.20
  -8  -6   7  146.59   18.70
   7   6  -7  224.08   24.20
   7   6  -7  205.28   23.40
  -7  -6   7  208.28   21.90
   6   6  -7  114.69   19.20
   6   6  -7  114.99   19.10
  -6  -6   7  137.79   16.50
   5   6  -7   19.90   10.40
   5   6  -7   32.30   10.60
   4   6  -7    5.90    8.00
   4   6  -7   10.70    7.40
  -4  -6   7   -4.10    3.80
   3   6  -7  444.66   34.30
   3   6  -7  443.76   32.20
  -3  -6   7  475.55   28.30
   2   6  -7  449.86   32.50
   2   6  -7  419.56   29.90
  -2  -6   7  392.06   24.20
   1   6  -7   77.79   14.20
   1   6  -7   64.99    8.30
   1   6  -7   54.79   11.00
   0   6  -7  348.67   22.40
   0   6  -7  347.67   25.90
   0   6  -7  341.67   27.20
  -1   6  -7   -1.80    5.50
  -1   6  -7    6.00    4.30
  -1   6  -7    0.80    5.50
   1  -6   7    8.90    5.80
  -2   6  -7   79.29   10.50
  -2   6  -7   84.59   12.90
  -2   6  -7   82.59   13.40
   2  -6   7   93.99   12.20
  -3   6  -7  354.96   24.70
  -3   6  -7  389.36   28.40
   3  -6   7  368.56   26.30
  -4   6  -7  232.08   20.80
  -4   6  -7  176.28   17.20
   4  -6   7  216.08   19.10
  -5   6  -7   18.50    8.40
  -5   6  -7    2.90    5.80
   5  -6   7   21.00    8.20
  -6   6  -7   88.09   13.90
  -6   6  -7   61.79   13.20
   6  -6   7   73.79   13.20
  -7   6  -7  195.68   21.40
  -7   6  -7  185.88   22.00
   7  -6   7  209.48   20.90
  -8   6  -7   -6.20    6.30
  -8   6  -7   -5.90    7.40
   8  -6   7   -7.10    6.60
  -9   6  -7   -0.40    8.30
  -9   6  -7   -4.20    7.30
   9  -6   7    5.10    9.30
 -10   6  -7   18.10   11.70
 -10   6  -7   39.80   14.70
  10  -6   7   30.90   13.20
  10   5  -7   66.29   16.10
  10   5  -7   16.30   13.90
 -10  -5   7   41.80   13.10
   9   5  -7   99.89   19.50
   9   5  -7   94.09   18.60
  -9  -5   7   99.29   16.50
   8   5  -7  125.49   20.60
   8   5  -7  150.08   21.30
  -8  -5   7  135.29   17.60
   7   5  -7   21.90   10.40
   7   5  -7   28.70   12.00
  -7  -5   7   38.80   10.00
   6   5  -7   -7.90    6.80
   6   5  -7   16.90    8.90
  -6  -5   7    1.30    5.60
   5   5  -7  133.19   16.90
   5   5  -7  130.99   17.70
  -5  -5   7  134.89   14.80
   4   5  -7  852.11   53.49
   4   5  -7  854.21   52.09
  -4  -5   7  918.11   48.90
   3   5  -7  721.53   43.40
   3   5  -7  636.64   43.90
  -3  -5   7  704.53   38.30
   2   5  -7   33.10    9.90
   2   5  -7   39.50    9.70
   2   5  -7   38.10    6.10
  -2  -5   7   38.00    6.00
   1   5  -7  199.08   19.60
   1   5  -7  224.98   19.50
   1   5  -7  224.78   14.90
  -1  -5   7  207.88   12.70
   0   5  -7  499.65   34.20
   0   5  -7  533.15   35.30
   0   5  -7  558.64   30.70
   0  -5   7  533.75   33.30
  -1   5  -7  351.46   26.70
  -1   5  -7  379.76   23.40
  -1   5  -7  369.36   27.30
   1  -5   7  374.96   25.70
  -2   5  -7  152.48   15.80
  -2   5  -7  114.09   11.90
   2  -5   7  123.59   13.30
  -3   5  -7    7.10    6.10
  -3   5  -7   10.20    5.30
   3  -5   7    9.60    5.90
  -4   5  -7   94.79   14.00
  -4   5  -7   95.49   12.30
   4  -5   7   75.79   12.00
  -5   5  -7  305.57   23.90
  -5   5  -7  321.57   26.00
   5  -5   7  294.57   24.00
  -6   5  -7  366.56   27.20
  -6   5  -7  301.07   27.50
   6  -5   7  349.57   27.10
  -7   5  -7   76.49   15.50
  -7   5  -7   34.50   11.00
   7  -5   7   52.89   12.60
  -8   5  -7    8.70    8.80
  -8   5  -7    1.30    9.50
   8  -5   7    4.40    7.70
   8  -5   7   18.70    9.20
  -9   5  -7   21.60   11.30
  -9   5  -7   36.10   13.40
   9  -5   7   39.70   13.30
   9  -5   7   39.60   11.90
 -10   5  -7  101.99   19.90
 -10   5  -7   60.79   16.20
  10  -5   7   35.40   13.20
  10  -5   7   70.59   17.40
  10   4  -7  145.19   24.40
  10   4  -7  165.48   23.60
 -10  -4   7  182.68   21.90
   9   4  -7   57.79   15.40
   9   4  -7   78.19   16.20
  -9  -4   7   86.99   15.70
   8   4  -7    2.20    8.30
   8   4  -7    4.70    8.10
  -8  -4   7    9.60    6.80
   7   4  -7   21.00    9.80
   7   4  -7   29.40   11.10
  -7  -4   7   50.99   11.10
   6   4  -7  334.17   27.10
   6   4  -7  304.27   26.60
  -6  -4   7  323.47   24.10
   5   4  -7 1077.29   62.79
   5   4  -7 1151.08   63.09
  -5  -4   7 1050.49   59.19
   4   4  -7  516.65   37.40
   4   4  -7  664.53   38.90
   3   4  -7    7.10    6.10
   3   4  -7   11.50    6.60
  -3  -4   7    5.00    3.90
   2   4  -7  449.16   31.80
   2   4  -7  479.95   25.30
   2   4  -7  500.75   32.20
  -2  -4   7  448.06   25.70
   1   4  -7  837.12   40.60
   1   4  -7  785.22   46.30
   1   4  -7  748.03   46.00
  -1  -4   7  725.13   38.80
   0   4  -7  569.24   36.70
   0   4  -7  626.64   37.10
   0   4  -7  562.64   31.70
   0  -4   7  558.24   35.00
  -1   4  -7   76.49   11.90
  -1   4  -7   68.89   11.10
  -1   4  -7   54.59    7.80
   1  -4   7   61.89   10.10
  -2   4  -7    1.90    3.80
  -2   4  -7    7.40    5.60
   2  -4   7    9.80    5.00
  -3   4  -7  123.09   12.70
  -3   4  -7  121.49   14.40
   3  -4   7  111.39   12.90
  -4   4  -7  431.36   31.10
  -4   4  -7  454.15   29.30
   4  -4   7  423.86   29.50
  -5   4  -7  501.15   33.50
  -5   4  -7  485.85   34.80
   5  -4   7  529.15   34.20
  -6   4  -7  136.29   17.40
  -6   4  -7  141.89   17.10
   6  -4   7  127.49   16.50
   6  -4   7  138.89   16.10
  -7   4  -7    4.90    6.90
  -7   4  -7   25.40    9.20
   7  -4   7   17.00    8.60
  -8   4  -7   85.29   16.90
  -8   4  -7   92.49   17.30
   8  -4   7   59.59   14.00
   8  -4   7   75.29   15.60
  -9   4  -7   41.10   15.00
  -9   4  -7   78.39   16.10
   9  -4   7   54.39   14.10
   9  -4   7   57.59   14.30
 -10   4  -7   32.50   14.60
 -10   4  -7   64.89   16.60
  10  -4   7   18.70   13.50
  10  -4   7   20.20   13.00
  11   3  -7  223.78   26.70
  11   3  -7  240.58   29.00
 -11  -3   7  208.28   24.90
  10   3  -7   32.50   13.20
  10   3  -7    9.60    9.80
 -10  -3   7   17.60   10.90
   9   3  -7   16.40   10.40
   9   3  -7    8.10   11.10
  -9  -3   7   17.80    8.10
   8   3  -7   24.60   10.70
   8   3  -7   32.00   10.70
  -8  -3   7   42.20   10.30
   7   3  -7   26.60    9.30
   7   3  -7   33.40   11.30
  -7  -3   7   35.20    8.90
   6   3  -7  351.46   26.90
   6   3  -7  291.27   24.50
  -6  -3   7  325.87   23.60
   5   3  -7  304.67   23.70
   5   3  -7  328.67   25.00
  -5  -3   7  275.17   20.70
   4   3  -7   -1.80    5.00
   4   3  -7   -0.80    5.10
   3   3  -7  651.73   39.80
   3   3  -7  684.63   40.10
  -3  -3   7  603.14   34.70
   2   3  -7 3900.31  185.98
   2   3  -7 4081.39  193.38
   2   3  -7 3866.01  192.98
  -2  -3   7 3677.33  187.08
   1   3  -7  370.36   24.90
   1   3  -7  319.87   18.70
   1   3  -7  344.97   24.80
  -1  -3   7  317.17   18.20
   0   3  -7   26.50    7.90
   0   3  -7   27.60    8.60
   0   3  -7   22.30    4.50
   0  -3   7   21.50    7.10
  -1   3  -7  340.27   21.60
  -1   3  -7  368.26   25.90
  -1   3  -7  368.96   24.90
   1  -3   7  345.17   24.40
  -2   3  -7  337.97   22.30
  -2   3  -7  348.17   24.90
   2  -3   7  349.77   24.20
  -3   3  -7  823.62   43.40
  -3   3  -7  815.82   48.70
  -3   3  -7  902.01   47.50
   3  -3   7  795.72   47.60
  -4   3  -7  200.38   17.50
  -4   3  -7  182.58   18.50
  -4   3  -7  197.58   14.30
   4  -3   7  161.58   16.10
   4  -3   7  171.28   17.30
  -5   3  -7    7.10    6.90
  -5   3  -7   -5.00    5.30
   5  -3   7   -4.20    4.80
   5  -3   7    3.30    5.70
  -6   3  -7  136.19   17.40
   6  -3   7  105.99   16.60
   6  -3   7  126.19   16.30
  -7   3  -7  290.67   26.20
  -7   3  -7  326.57   28.30
   7  -3   7  287.27   26.10
   7  -3   7  246.78   24.60
  -8   3  -7  217.38   27.10
  -8   3  -7  240.38   25.50
   8  -3   7  275.27   26.90
   8  -3   7  280.57   27.20
  -9   3  -7   67.99   18.40
  -9   3  -7   63.29   15.90
   9  -3   7   66.79   17.40
   9  -3   7   85.89   18.80
 -10   3  -7    2.70   10.30
 -10   3  -7  -13.10   10.50
  10  -3   7  -14.80   11.10
  10  -3   7    0.90   11.20
  11   2  -7    6.40   11.10
 -11  -2   7   12.90    9.50
  10   2  -7  138.59   22.90
  10   2  -7  129.99   20.30
 -10  -2   7  196.68   21.00
   9   2  -7  203.08   21.10
   9   2  -7  182.78   23.70
  -9  -2   7  168.48   19.20
   8   2  -7  374.46   29.90
   8   2  -7  289.47   25.80
  -8  -2   7  364.16   26.90
   7   2  -7  107.09   16.70
   7   2  -7  119.49   14.80
  -7  -2   7  126.69   14.40
   6   2  -7   29.00    8.50
   6   2  -7   28.50    9.00
  -6  -2   7   32.10    8.20
   5   2  -7    4.60    5.50
   5   2  -7    1.60    5.30
  -5  -2   7    4.20    4.50
   4   2  -7  593.74   36.40
   4   2  -7  573.64   36.90
   3   2  -7  328.67   24.70
   3   2  -7  356.46   24.50
  -3  -2   7  343.57   20.70
   2   2  -7  169.38   15.40
   2   2  -7  177.08   16.80
  -2  -2   7  154.78   11.70
   1   2  -7   85.99    7.30
   1   2  -7   84.59   11.80
   1   2  -7  138.09   13.10
  -1  -2   7   80.59    7.60
   0   2  -7  224.28   17.90
   0   2  -7  239.38   14.90
   0   2  -7  238.18   19.50
   0  -2   7  211.38   13.50
   0  -2   7  241.88   18.10
  -1   2  -7  512.05   32.30
  -1   2  -7  527.75   29.90
   1  -2   7  520.85   32.00
  -2   2  -7 1353.06   69.79
  -2   2  -7 1249.77   67.39
   2  -2   7 1256.57   68.59
  -3   2  -7  214.48   17.70
  -3   2  -7  214.08   18.50
   3  -2   7  224.98   18.10
   3  -2   7  187.28   17.00
  -4   2  -7    5.50    5.60
  -4   2  -7    3.70    6.10
  -4   2  -7   12.60    5.10
   4  -2   7   11.00    7.10
   4  -2   7    9.50    5.90
  -5   2  -7   34.30    7.30
  -5   2  -7   22.60    8.10
  -5   2  -7   31.70   10.00
   5  -2   7   11.80    7.00
   5  -2   7   21.80    8.40
  -6   2  -7  353.26   25.00
  -6   2  -7  325.77   28.70
  -6   2  -7  340.57   28.00
   6  -2   7  374.86   28.30
   6  -2   7  348.57   28.40
  -7   2  -7  219.18   19.60
  -7   2  -7  211.38   22.70
  -7   2  -7  262.67   26.00
   7  -2   7  197.78   21.80
   7  -2   7  181.58   21.80
  -8   2  -7   14.40   10.80
  -8   2  -7   13.30   11.70
   8  -2   7   15.20   10.40
   8  -2   7   19.80   11.30
  -9   2  -7   18.40   11.00
  -9   2  -7   14.30   12.10
   9  -2   7   36.00   15.20
   9  -2   7   14.90   11.60
 -10   2  -7   46.20   17.20
  10  -2   7   62.89   18.80
  10  -2   7   61.09   17.60
  12   1  -7    1.20   12.10
 -12  -1   7   19.50   10.90
  11   1  -7   15.10   11.70
 -11  -1   7   27.10   10.70
  10   1  -7   99.79   19.10
  10   1  -7   75.69   24.20
 -10  -1   7   70.49   15.00
   9   1  -7  137.79   20.60
   9   1  -7  164.18   17.80
  -9  -1   7  153.68   18.00
   8   1  -7   38.10   11.10
   8   1  -7   36.70   10.20
  -8  -1   7   55.89   11.30
   7   1  -7   10.60    7.70
   7   1  -7   10.40    6.00
  -7  -1   7   -0.60    4.70
   6   1  -7  155.58   17.10
   6   1  -7  124.89   13.50
  -6  -1   7  119.49   13.10
   5   1  -7  743.63   41.10
   5   1  -7  647.54   42.30
  -5  -1   7  715.73   40.30
   4   1  -7  919.41   50.09
   4   1  -7  884.11   51.49
  -4  -1   7  895.71   49.10
   3   1  -7   83.69   12.30
   3   1  -7  128.59   12.70
   2   1  -7    8.70    5.80
   2   1  -7   10.30    2.40
   2   1  -7    6.60    5.20
  -2  -1   7   12.30    4.10
   1   1  -7  253.67   19.50
   1   1  -7  259.97   18.50
   1   1  -7  257.97   14.80
  -1  -1   7  222.48   15.20
   0   1  -7 1162.08   56.29
   0   1  -7 1103.69   60.19
   0   1  -7 1058.59   58.39
   0  -1   7 1105.79   59.09
   0  -1   7 1040.60   55.29
  -1   1  -7  315.07   21.20
  -1   1  -7  358.16   23.30
   1  -1   7  319.37   22.50
  -2   1  -7    6.30    5.50
  -2   1  -7    0.80    4.60
   2  -1   7    9.60    5.30
   2  -1   7    1.80    4.70
  -3   1  -7    3.70    5.50
  -3   1  -7   -0.60    4.70
   3  -1   7    5.80    5.30
   3  -1   7    6.10    5.60
  -4   1  -7   42.00    9.20
  -4   1  -7   43.30   10.80
   4  -1   7   15.20    7.50
   4  -1   7   22.10    8.10
  -5   1  -7   79.99   10.80
  -5   1  -7   59.49   13.60
  -5   1  -7   80.99   13.10
   5  -1   7   82.19   12.90
   5  -1   7   67.79   13.10
  -6   1  -7  150.18   17.40
  -6   1  -7  155.28   19.30
  -6   1  -7  119.29   14.90
   6  -1   7  159.28   18.60
   6  -1   7  152.68   19.40
  -7   1  -7    3.30    8.20
  -7   1  -7   20.00   10.90
  -7   1  -7   12.20    7.20
   7  -1   7   12.70    9.20
   7  -1   7    9.00    9.60
  -8   1  -7   31.80   11.90
  -8   1  -7   17.70   11.30
  -8   1  -7   51.39   11.80
   8  -1   7   55.69   15.10
   8  -1   7   30.80   12.90
  -9   1  -7  149.69   25.80
  -9   1  -7  203.58   34.60
  -9   1  -7  209.58   25.70
   9  -1   7  270.27   29.30
   9  -1   7  243.98   27.20
  12   0  -7   89.19   20.40
 -12   0   7  140.39   21.30
  11   0  -7  450.65   39.20
 -11   0   7  427.36   34.80
  10   0  -7  183.48   23.80
 -10   0   7  183.08   20.60
   9   0  -7  107.59   18.40
   9   0  -7   71.69   16.00
  -9   0   7   91.09   14.50
   8   0  -7  143.79   15.90
   8   0  -7  158.58   18.70
  -8   0   7  179.38   17.40
   7   0  -7  189.58   19.70
   7   0  -7  186.68   16.70
  -7   0   7  202.78   17.70
   6   0  -7  320.67   25.30
   6   0  -7  329.17   22.30
  -6   0   7  332.87   23.10
   5   0  -7  485.95   32.20
   5   0  -7  492.05   29.30
  -5   0   7  473.15   29.20
   4   0  -7  118.29   14.00
   4   0  -7  116.69   11.70
  -4   0   7  127.99   11.50
   3   0  -7   18.80    5.40
   3   0  -7   10.90    6.10
   2   0  -7   87.29    7.00
   2   0  -7   74.39   11.20
   2   0  -7   88.69    9.80
   1   0  -7  439.96   28.90
   1   0  -7  547.45   32.10
   1   0  -7  568.24   28.00
  -1   0   7  515.85   30.40
  -1   0   7  453.15   27.80
   0   0  -7  394.66   22.60
   0   0  -7  357.26   23.70
   0   0  -7  384.86   25.50
   0   0   7  343.97   23.70
   0   0   7  337.77   21.50
  -1   0  -7  185.48   15.80
  -1   0  -7  160.98   14.50
   1   0   7  179.98   15.20
   1   0   7  189.98   14.00
   1   0   7  166.98   14.50
  -2   0  -7  425.56   27.60
  -2   0  -7  408.96   28.80
   2   0   7  431.26   27.70
   2   0   7  447.86   28.10
  -3   0  -7  358.76   26.20
  -3   0  -7  341.87   24.90
   3   0   7  333.07   24.90
   3   0   7  391.66   25.40
  -4   0  -7  224.38   20.40
   4   0   7  219.48   20.70
   4   0   7  268.67   20.60
  -5   0  -7  167.58   18.60
   5   0   7  178.98   18.30
   5   0   7  172.48   18.80
  -6   0  -7   54.49   11.00
  -6   0  -7   42.60   11.70
   6   0   7   34.60   10.50
   6   0   7   36.20   11.60
  -7   0  -7   51.69   11.60
  -7   0  -7   59.49   14.20
   7   0   7   50.19   13.10
   7   0   7   67.79   15.70
  -8   0  -7   40.90   11.40
  -8   0  -7   85.49   16.80
   8   0   7   82.69   18.40
   8   0   7   78.99   16.30
  -9   0  -7   28.70   13.20
  -9   0  -7   33.90   11.60
   9   0   7   35.40   13.80
   9   0   7   20.50   14.40
  13  -1  -7   76.19   19.60
  12  -1  -7  221.88   28.50
 -12   1   7  217.88   25.50
 -11   1   7  318.37   28.20
  10  -1  -7   80.29   16.80
 -10   1   7   51.29   12.30
   9  -1  -7   33.80   10.90
  -9   1   7   56.89   11.80
   8  -1  -7  492.85   36.10
  -8   1   7  520.55   34.00
   7  -1  -7  550.54   31.70
   7  -1  -7  521.45   36.10
  -7   1   7  520.45   33.50
   6  -1  -7  124.89   11.20
   6  -1  -7  104.39   14.20
  -6   1   7  110.99    8.30
  -6   1   7  129.39   12.50
   5  -1  -7    0.50    3.30
   5  -1  -7    7.80    5.80
  -5   1   7    6.30    4.30
   4  -1  -7  901.61   47.60
   4  -1  -7  851.01   50.59
  -4   1   7 1002.70   49.40
  -4   1   7  866.91   44.60
   3  -1  -7 2087.49  101.69
   3  -1  -7 1990.00  104.39
  -3   1   7 1946.11   99.09
  -3   1   7 2150.08  102.79
   2  -1  -7 2185.88  107.29
   2  -1  -7 1937.01  103.89
  -2   1   7 2097.49  104.69
  -2   1   7 2175.18  102.79
   1  -1  -7  223.18   18.50
   1  -1  -7  232.88   15.70
   1  -1  -7  235.08   16.70
  -1   1   7  253.07   17.60
  -1   1   7  229.68   16.00
   0  -1  -7   13.60    6.20
   0  -1  -7   25.90    6.60
   0  -1  -7   23.90    5.80
   0   1   7   18.70    6.20
   0   1   7    7.00    5.30
   0   1   7   15.10    5.30
  -1  -1  -7  102.29   11.10
  -1  -1  -7  104.39   11.50
   1   1   7   65.19    9.90
   1   1   7   65.99    9.80
   1   1   7   68.29   10.80
   1   1   7   91.29   10.70
  -2  -1  -7   24.30    7.30
   2   1   7   20.50    7.40
   2   1   7   23.10    7.10
   2   1   7    7.10    5.10
  -3  -1  -7    1.40    4.90
   3   1   7    5.90    6.40
   3   1   7    6.40    5.30
  -4  -1  -7    2.40    5.60
   4   1   7   -4.10    5.20
   4   1   7    1.50    6.20
  -5  -1  -7   77.49   13.90
   5   1   7   77.69   14.30
   5   1   7   65.09   12.50
  -6  -1  -7  122.29   17.60
  -6  -1  -7   96.69   14.80
   6   1   7  130.69   17.20
   6   1   7   93.99   17.40
  -7  -1  -7  202.28   22.40
  -7  -1  -7  202.98   23.90
   7   1   7  212.88   23.10
   7   1   7  210.98   25.30
  -8  -1  -7   61.49   14.60
  -8  -1  -7   38.90   13.80
   8   1   7   63.69   16.90
   8   1   7   44.20   14.00
   9   1   7    7.00   12.50
  13  -2  -7   14.10   13.20
 -13   2   7   41.50   13.70
  12  -2  -7   21.90   13.90
 -12   2   7   23.70   11.40
  11  -2  -7   -0.50    9.70
 -11   2   7    5.70    8.20
  10  -2  -7  141.69   20.50
 -10   2   7  101.89   15.60
   9  -2  -7  344.77   29.90
  -9   2   7  345.67   26.80
   8  -2  -7  727.03   44.90
  -8   2   7  651.23   41.80
   7  -2  -7  161.18   18.00
  -7   2   7  153.98   15.50
  -7   2   7  167.58   12.00
   6  -2  -7   12.80    6.90
   6  -2  -7    4.60    3.60
  -6   2   7    7.50    5.00
  -6   2   7    8.80    3.20
   5  -2  -7  129.29    9.90
   5  -2  -7  156.58   15.40
  -5   2   7  126.79   13.10
  -5   2   7  118.29    9.60
   4  -2  -7  188.68   12.40
   4  -2  -7  190.68   16.40
  -4   2   7  180.18   15.10
  -4   2   7  153.08   11.50
   3  -2  -7  231.08   17.90
   3  -2  -7  201.58   14.10
  -3   2   7  224.68   16.70
  -3   2   7  213.08   13.90
   2  -2  -7   87.19    8.30
   2  -2  -7   54.59    9.50
  -2   2   7   78.79    9.60
  -2   2   7   55.99    7.70
   1  -2  -7  155.88   13.90
   1  -2  -7  142.29   12.20
  -1   2   7  116.09   12.00
  -1   2   7  151.68   13.20
   0  -2  -7 1784.62   93.49
   0  -2  -7 1854.31   94.29
   0  -2  -7 1879.51   93.49
   0   2   7 1842.22   93.49
   0   2   7 1859.41   93.69
   0   2   7 1851.71   93.49
   0   2   7 1770.22   92.59
  -1  -2  -7  450.15   28.30
   1   2   7  433.16   28.10
   1   2   7  436.26   27.80
   1   2   7  439.96   27.30
   1   2   7  428.56   28.90
  -2  -2  -7  102.99   12.90
   2   2   7   85.79   12.70
   2   2   7   98.49   11.20
   2   2   7   77.29   11.70
  -3  -2  -7    3.20    5.90
   3   2   7   -0.30    6.00
   3   2   7   -1.80    4.90
   3   2   7    4.40    6.00
  -4  -2  -7    5.10    6.70
   4   2   7   12.90    8.70
   4   2   7   12.10    7.70
   4   2   7    7.90    6.10
  -5  -2  -7   79.39   15.30
   5   2   7  100.39   16.80
   5   2   7  110.59   14.80
  -6  -2  -7   41.70   12.60
   6   2   7   65.29   13.30
   6   2   7   51.29   14.80
  -7  -2  -7   16.30   10.80
  -7  -2  -7    9.70    9.70
   7   2   7   32.90   11.60
   7   2   7   26.90   14.50
  -8  -2  -7    2.80   10.00
  -8  -2  -7    3.20    8.40
   8   2   7   -5.10   12.70
   8   2   7    3.10   10.10
  13  -3  -7   11.20   13.90
 -13   3   7    5.30    9.40
  12  -3  -7   -5.10   10.00
 -12   3   7   -5.80    7.30
  11  -3  -7   32.50   12.80
 -11   3   7   19.10    9.10
  10  -3  -7  392.36   32.80
 -10   3   7  337.37   28.20
   9  -3  -7  196.98   21.90
  -9   3   7  185.68   18.50
   8  -3  -7   10.80    7.30
  -8   3   7   -1.30    5.20
  -8   3   7    1.50    3.80
   7  -3  -7  175.98   17.60
  -7   3   7  138.49   15.00
  -7   3   7  164.28   12.40
   6  -3  -7  333.97   24.10
  -6   3   7  289.87   18.40
  -6   3   7  281.17   21.50
   5  -3  -7  268.27   20.30
  -5   3   7  243.18   16.20
  -5   3   7  239.58   19.10
   4  -3  -7  424.46   23.90
   4  -3  -7  467.15   29.10
  -4   3   7  431.66   28.60
  -4   3   7  484.15   26.00
   3  -3  -7   13.80    3.60
   3  -3  -7    6.30    5.30
  -3   3   7    7.60    5.10
  -3   3   7    4.90    3.60
   2  -3  -7  229.48   15.60
   2  -3  -7  237.48   18.10
  -2   3   7  227.48   17.70
  -2   3   7  238.88   15.30
   1  -3  -7  655.63   37.50
  -1   3   7  668.23   37.80
  -1   3   7  626.34   36.60
  -1   3   7  679.33   38.50
   0  -3  -7 1320.27   69.59
   0   3   7 1321.77   70.09
   0   3   7 1274.87   68.79
   0   3   7 1366.76   69.09
   0   3   7 1318.57   70.59
  -1  -3  -7   30.70    8.10
   1   3   7   41.00    8.50
   1   3   7   34.50    9.90
   1   3   7   37.70    8.60
   1   3   7   38.40    9.10
  -2  -3  -7    9.10    6.00
   2   3   7    1.70    5.30
   2   3   7    5.90    6.50
  -3  -3  -7   39.10   10.00
   3   3   7   61.89   12.30
   3   3   7   49.90   11.00
  -4  -3  -7  248.88   21.70
   4   3   7  173.18   21.00
   4   3   7  196.38   21.50
  -5  -3  -7   12.80    8.60
   5   3   7   10.80   10.20
   5   3   7    6.80   10.60
   5   3   7   -0.60    6.50
  -6  -3  -7   -6.80    7.70
   6   3   7    6.30    8.30
   6   3   7  -19.30    8.80
  -7  -3  -7    7.30    9.30
  -7  -3  -7    6.10   10.10
   7   3   7   10.00   14.40
  -8  -3  -7  105.59   20.10
   8   3   7   88.19   20.40
  13  -4  -7    4.30   13.40
 -13   4   7   14.80   10.70
  12  -4  -7  107.69   21.10
 -12   4   7  110.49   17.90
  11  -4  -7  260.37   27.60
 -11   4   7  207.58   22.70
  10  -4  -7   49.10   14.30
 -10   4   7   43.30   11.20
   9  -4  -7   19.40    9.60
  -9   4   7   27.70    9.30
   8  -4  -7  262.87   23.70
  -8   4   7  254.97   21.50
  -8   4   7  265.47   18.50
   7  -4  -7  268.37   22.90
  -7   4   7  278.47   18.70
  -7   4   7  289.37   21.90
   6  -4  -7  590.34   37.20
  -6   4   7  571.84   33.30
  -6   4   7  621.34   36.90
   5  -4  -7   -1.60    4.30
  -5   4   7    4.60    3.70
  -5   4   7    3.20    5.10
   4  -4  -7    4.50    4.60
  -4   4   7   -2.20    3.20
  -4   4   7   -0.30    4.70
   3  -4  -7  127.49    9.70
   3  -4  -7  110.59   12.50
  -3   4   7  141.69    9.70
  -3   4   7  130.89   13.70
   2  -4  -7  303.47   22.00
  -2   4   7  347.27   20.60
  -2   4   7  389.16   24.70
  -2   4   7  349.27   22.80
   1  -4  -7   98.59   11.10
  -1   4   7  112.49   11.20
  -1   4   7  108.99   12.70
  -1   4   7  120.09   12.60
   0  -4  -7   14.10    5.60
   0   4   7    7.10    5.80
   0   4   7    8.70    6.40
   0   4   7   17.40    5.40
   0   4   7   15.00    5.90
   1   4   7  140.69   15.60
   1   4   7  137.59   15.00
   1   4   7  160.58   13.10
   1   4   7  155.68   16.30
  -2  -4  -7  394.76   27.70
   2   4   7  390.96   28.20
   2   4   7  288.87   25.40
   2   4   7  409.96   24.70
  -3  -4  -7  266.97   23.80
   3   4   7  282.57   20.80
   3   4   7  242.98   24.10
   3   4   7  303.97   25.60
  -4  -4  -7   64.99   13.40
   4   4   7   43.60   12.90
   4   4   7   48.80   12.10
   4   4   7   54.39   13.00
  -5  -4  -7    7.70    8.70
   5   4   7   -1.80    8.50
   5   4   7    5.20    9.50
  -6  -4  -7   28.40   11.20
   6   4   7   41.20   14.80
  -7  -4  -7   30.20   13.20
  -7  -4  -7   30.80   13.10
   7   4   7   16.90   14.30
  13  -5  -7  122.79   24.90
 -13   5   7   92.69   17.70
  12  -5  -7   69.29   18.50
 -12   5   7   68.39   15.00
 -11   5   7   21.50    9.50
  10  -5  -7   22.10   10.10
 -10   5   7    1.60    6.50
   9  -5  -7   91.19   16.10
  -9   5   7  119.79   12.50
  -9   5   7   84.89   13.40
   8  -5  -7  155.08   18.40
  -8   5   7  143.09   14.00
  -8   5   7  170.08   16.60
   7  -5  -7   -3.60    4.90
  -7   5   7    0.40    4.10
  -7   5   7    2.50    4.80
   6  -5  -7  369.66   25.40
  -6   5   7  331.57   24.90
  -6   5   7  335.67   22.60
   5  -5  -7  493.45   30.90
  -5   5   7  475.55   31.80
   4  -5  -7  349.07   24.00
  -4   5   7  380.26   25.90
   3  -5  -7  339.27   21.80
  -3   5   7  314.67   23.40
  -3   5   7  309.57   21.70
  -3   5   7  316.47   18.70
   2  -5  -7  108.19   10.90
  -2   5   7   93.09   13.20
  -2   5   7  126.89   10.90
  -2   5   7  115.19   12.40
   1  -5  -7   19.90    6.00
  -1   5   7   24.00    7.10
  -1   5   7   23.20    6.60
  -1   5   7   14.20    6.50
   0   5   7   -6.20    3.10
   0   5   7    7.10    5.60
   0   5   7    2.30    5.60
   0   5   7    3.20    5.90
   1   5   7  175.08   17.40
   1   5   7  150.48   16.30
   1   5   7  188.58   18.60
   2   5   7  233.48   21.50
   2   5   7  208.58   21.00
  -3  -5  -7    1.80    6.90
   3   5   7   -1.40    8.00
   3   5   7  -15.20    6.90
  -4  -5  -7   98.19   16.90
   4   5   7   70.99   15.50
   4   5   7   80.39   16.00
  -5  -5  -7   98.79   17.40
   5   5   7   66.39   16.40
   5   5   7   64.99   16.20
  -6  -5  -7   28.70   12.50
   6   5   7   45.40   16.30
   6   5   7   31.00   15.20
  13  -6  -7   18.10   12.60
 -13   6   7    4.60    9.10
  12  -6  -7    6.10   10.70
 -12   6   7    1.10    7.40
  11  -6  -7  148.09   22.80
 -11   6   7  172.38   20.60
  10  -6  -7  440.06   35.10
 -10   6   7  452.55   33.90
   9  -6  -7  729.13   46.60
  -9   6   7  731.53   43.20
  -9   6   7  648.74   44.00
   8  -6  -7  353.16   27.50
  -8   6   7  330.67   26.30
   7  -6  -7   13.80    6.90
  -7   6   7   16.40    7.50
   6  -6  -7  236.08   19.30
  -6   6   7  207.88   19.50
   5  -6  -7  392.96   25.40
  -5   6   7  351.16   26.60
  -5   6   7  384.66   25.60
   4  -6  -7   27.90    6.40
  -4   6   7   32.40    8.40
  -4   6   7   19.10    6.40
  -3   6   7   20.30    7.60
  -3   6   7   35.60    6.30
  -3   6   7   43.80    8.80
  -2   6   7   70.29    9.70
  -2   6   7  101.49   13.70
  -2   6   7   69.39   11.50
  -1   6   7  162.68   15.00
  -1   6   7  140.99   15.20
  -1   6   7  139.39   16.10
   0   6   7  436.36   28.60
   0   6   7  401.96   30.50
   0   6   7  357.26   28.10
   1   6   7   78.39   13.90
   1   6   7   93.59   15.00
   2   6   7   -6.60    7.90
   2   6   7    2.00    7.70
  -3  -6  -7   69.49   14.90
   3   6   7   55.99   13.60
   3   6   7   64.89   14.70
  -4  -6  -7   38.00   12.20
   4   6   7   39.80   14.20
   4   6   7   51.99   15.90
  -5  -6  -7   24.20   12.80
   5   6   7   42.60   14.90
   5   6   7   27.30   12.50
  -6  -6  -7   12.90   10.40
   6   6   7    1.20   12.30
   6   6   7   12.10   13.50
  13  -7  -7    4.00   11.20
 -13   7   7    0.10    8.50
  12  -7  -7   78.89   17.90
 -12   7   7   70.99   16.00
  11  -7  -7  224.58   25.40
 -11   7   7  143.69   20.10
  10  -7  -7  164.18   20.90
 -10   7   7  169.38   19.80
   9  -7  -7   42.60   11.60
  -9   7   7   39.20   11.10
   8  -7  -7   46.30   10.70
  -8   7   7   53.19    9.90
  -8   7   7   18.30    9.10
   7  -7  -7  358.66   26.40
  -7   7   7  362.46   25.70
  -7   7   7  379.06   28.40
   6  -7  -7  460.45   29.20
  -6   7   7  407.66   28.80
  -6   7   7  429.66   30.40
  -5   7   7   93.69   13.10
  -5   7   7   77.49   11.60
  -4   7   7   -5.00    4.80
  -4   7   7    7.70    5.20
  -3   7   7  184.68   18.70
  -3   7   7  177.08   17.10
  -2   7   7  218.08   17.80
  -2   7   7  224.88   21.00
  -2   7   7  242.68   20.50
  -1   7   7  229.58   21.30
  -1   7   7  169.78   18.40
  -1   7   7  173.08   18.20
   0   7   7  113.49   15.90
   0   7   7  134.09   18.50
   0   7   7  126.49   16.60
   1   7   7   -3.60    8.10
   1   7   7   10.40    8.10
   2   7   7   35.80   12.40
   2   7   7   55.49   14.00
  -3  -7  -7   87.39   16.40
   3   7   7  104.69   18.90
   3   7   7  127.29   21.70
  -4  -7  -7   20.20   10.90
   4   7   7   21.90   12.80
   4   7   7   28.40   14.10
  -5  -7  -7   16.90   11.90
   5   7   7   16.70   13.80
   5   7   7   32.00   14.50
  13  -8  -7   72.49   18.40
 -13   8   7  102.29   19.80
  12  -8  -7   46.50   14.30
 -12   8   7   56.89   14.60
  11  -8  -7  129.59   21.20
 -11   8   7  165.28   20.10
 -11   8   7  100.59   18.50
  10  -8  -7    2.40    8.30
 -10   8   7    9.70    8.40
 -10   8   7    0.80    5.50
   9  -8  -7   -6.70    5.60
  -9   8   7   22.40    8.00
  -9   8   7   12.30    7.50
  -8   8   7  395.46   28.30
  -8   8   7  384.06   30.80
  -7   8   7  902.71   52.29
  -7   8   7  889.81   53.99
  -6   8   7  142.89   17.10
  -6   8   7  147.19   16.20
  -5   8   7   20.90    8.50
  -5   8   7   12.90    7.00
  -4   8   7  190.28   19.20
  -4   8   7  257.37   21.60
  -3   8   7  154.88   18.60
  -3   8   7  160.98   17.20
  -2   8   7   45.30   11.00
  -2   8   7   30.20   11.10
  -1   8   7   -3.50    6.60
  -1   8   7   -2.20    6.10
   0   8   7   26.90   10.50
   0   8   7   43.70   10.90
   0   8   7   39.00   12.50
   1   8   7  113.09   18.90
   1   8   7  142.09   19.20
   2   8   7  239.78   26.40
   2   8   7  245.78   26.00
  -3  -8  -7   72.39   15.80
   3   8   7   69.99   18.00
   3   8   7   55.19   15.80
  -4  -8  -7   -1.00    9.30
   4   8   7   22.20   13.20
   4   8   7   22.80   13.70
  13  -9  -7   72.49   18.40
 -13   9   7   49.10   14.40
  12  -9  -7   -0.10   10.00
 -12   9   7   -1.90    9.20
 -11   9   7    3.40    8.70
 -11   9   7    3.70    7.40
 -10   9   7    4.20    6.40
 -10   9   7    1.30    7.80
  -9   9   7   81.99   13.90
  -9   9   7   47.10   12.50
  -8   9   7   53.59   11.70
  -8   9   7   64.19   13.30
  -7   9   7   83.39   13.90
  -7   9   7   99.89   16.20
  -6   9   7  244.78   22.30
  -6   9   7  248.08   22.80
  -5   9   7  176.38   19.60
  -5   9   7  130.89   17.00
  -4   9   7  156.68   18.20
  -4   9   7  177.38   20.30
  -3   9   7  187.58   20.20
  -3   9   7  213.98   21.80
  -2   9   7    1.10    7.30
  -2   9   7   -1.10    7.30
  -1   9   7   25.70    9.80
  -1   9   7   24.30   11.10
   0   9   7   71.49   14.70
   0   9   7   84.49   15.80
   1   9   7   45.40   13.90
   1   9   7   46.50   14.10
   2   9   7    7.60   10.80
   2   9   7   -2.40   10.60
   3   9   7   12.60   13.50
   3   9   7    3.50   11.20
 -12  10   7   57.59   15.40
 -11  10   7   56.99   14.40
 -11  10   7   52.49   13.70
 -10  10   7   69.09   14.20
 -10  10   7   86.69   16.60
  -9  10   7   45.70   11.70
  -9  10   7   54.69   13.00
  -8  10   7    4.50    7.80
  -8  10   7    7.20    8.20
  -7  10   7   57.99   12.60
  -7  10   7   49.70   12.40
  -6  10   7   95.79   16.90
  -6  10   7   97.39   15.10
  -5  10   7  112.39   18.70
  -5  10   7  116.89   16.80
  -4  10   7   -3.20    7.10
  -4  10   7    9.60    9.80
  -3  10   7   19.90   10.50
  -3  10   7    9.80    9.70
  -2  10   7  100.69   18.40
  -2  10   7   86.09   16.20
  -1  10   7   58.49   15.80
  -1  10   7   30.80   11.20
   0  10   7   42.50   13.80
   1  10   7   -4.00   11.00
   1  10   7    6.90   10.10
   2  10   7   21.40   12.50
   2  10   7    7.80   13.30
 -12  11   7   52.89   15.00
 -12  11   7   35.50   12.50
 -11  11   7   65.79   16.00
 -11  11   7   33.90   11.50
 -10  11   7   11.80    9.40
 -10  11   7   15.10   10.10
  -9  11   7    6.60    9.10
  -9  11   7    6.30    8.70
  -8  11   7   34.00   11.50
  -8  11   7   25.90   11.00
  -7  11   7   66.09   14.00
  -7  11   7   90.59   16.40
  -6  11   7   46.20   12.40
  -6  11   7   39.10   12.20
  -5  11   7   -5.40    7.10
  -5  11   7   -8.20    7.40
  -4  11   7  119.09   18.80
  -4  11   7  142.69   20.20
  -3  11   7  206.58   23.90
  -3  11   7  226.38   25.40
  -2  11   7   61.79   14.60
  -2  11   7   66.99   16.50
  -1  11   7   -2.50    9.10
   0  11   7    0.70   10.40
   1  11   7    7.80   11.80
 -11  12   7   23.20   10.90
 -11  12   7   20.10   11.30
 -10  12   7   47.80   14.30
 -10  12   7   86.99   17.10
  -9  12   7  122.59   19.20
  -9  12   7  140.39   20.60
  -8  12   7  147.59   20.90
  -8  12   7   99.39   18.20
  -7  12   7   12.30    9.40
  -7  12   7   31.90   12.10
  -6  12   7    3.10    9.10
  -6  12   7    1.30    8.90
  -5  12   7   90.59   17.30
  -5  12   7   65.29   15.70
  -4  12   7   85.79   17.10
  -4  12   7   98.59   19.00
  -3  12   7   74.69   16.90
  -3  12   7   47.60   14.70
  -2  12   7   12.70   11.40
  -2  12   7   17.40   11.90
  -1  12   7   61.69   16.20
 -10  13   7   98.59   19.40
 -10  13   7  115.79   20.40
  -9  13   7    6.70   10.30
  -9  13   7   33.50   13.00
  -8  13   7   -4.20    8.10
  -8  13   7   -5.60    9.50
  -7  13   7   21.80   12.60
  -7  13   7    5.20   10.10
  -6  13   7  100.29   18.70
  -6  13   7   93.19   19.30
  -5  13   7  178.78   25.00
  -5  13   7  199.08   24.60
  -4  13   7   67.29   17.20
  -4  13   7   66.99   17.40
  -3  13   7   -6.00   10.30
  -3  13   7   -7.30   10.60
   0  13  -8  245.98   34.40
  -1  13  -8   65.49   21.90
  -2  13  -8   18.90   15.10
  -3  13  -8   21.80   16.00
  -4  13  -8  147.59   21.70
  -4  13  -8  123.79   24.60
  -5  13  -8  145.09   20.50
  -5  13  -8   91.29   23.20
  -6  13  -8   75.59   20.20
  -6  13  -8   38.20   13.60
   2  12  -8  264.97   33.70
   1  12  -8  275.87   35.10
   0  12  -8  175.58   29.80
  -1  12  -8   22.20   14.70
  -2  12  -8   62.79   18.40
  -3  12  -8   94.39   17.30
  -3  12  -8   81.59   20.70
  -4  12  -8   19.60   13.90
  -4  12  -8   23.50   10.60
  -5  12  -8   20.50   12.10
  -5  12  -8   -7.20    7.60
  -6  12  -8  118.19   19.40
  -6  12  -8   61.49   15.20
  -6  12  -8   52.89   16.80
  -7  12  -8  192.18   23.50
  -7  12  -8  146.49   25.40
   7 -12   8  195.08   27.00
   4  11  -8   11.00   14.50
   3  11  -8   93.39   22.50
   2  11  -8   31.60   17.00
   1  11  -8  -22.40   10.40
   0  11  -8  389.46   38.10
  -1  11  -8  485.35   43.10
  -2  11  -8  310.97   32.50
  -2  11  -8  316.87   27.40
  -3  11  -8   90.79   19.90
  -3  11  -8   73.79   14.60
  -3  11  -8  107.59   18.30
  -4  11  -8   11.50    8.20
  -4  11  -8    4.40    7.40
  -4  11  -8   17.30   11.30
   4 -11   8    5.70    7.40
  -5  11  -8   20.80    9.80
  -5  11  -8   -2.50    9.20
  -5  11  -8   13.30    9.90
   5 -11   8   10.60    8.00
  -6  11  -8  161.08   24.10
  -6  11  -8  159.08   20.20
   6 -11   8  149.99   18.50
  -7  11  -8  135.79   20.60
  -7  11  -8  137.39   22.60
   7 -11   8  130.39   19.10
  -8  11  -8   26.50   12.00
  -8  11  -8   30.10   14.30
   8 -11   8   10.30   10.30
   5  10  -8  204.28   28.30
   4  10  -8  270.07   31.30
   3  10  -8  158.58   25.20
   2  10  -8   -0.30   11.10
   1  10  -8  246.78   30.00
   0  10  -8  892.01   61.29
  -1  10  -8  377.56   31.10
  -1  10  -8  379.56   35.00
  -2  10  -8   75.49   13.40
  -2  10  -8   76.29   17.50
  -2  10  -8   65.99   14.20
  -3  10  -8    9.30    7.40
  -3  10  -8   10.00   10.20
  -3  10  -8   15.10    9.30
   3 -10   8   17.40    8.50
  -4  10  -8  118.19   18.30
  -4  10  -8  131.19   20.40
  -4  10  -8  157.78   18.30
   4 -10   8  149.69   17.80
  -5  10  -8  113.69   16.20
  -5  10  -8   92.39   18.70
   5 -10   8   97.99   15.00
  -6  10  -8  115.79   17.70
  -6  10  -8   81.29   18.80
   6 -10   8  144.39   18.10
  -7  10  -8    6.10    9.60
  -7  10  -8    0.60    7.90
   7 -10   8   -1.00    7.20
  -8  10  -8   62.89   17.70
  -8  10  -8   69.99   15.90
   8 -10   8   88.59   17.60
  -9  10  -8  226.48   26.80
  -9  10  -8  225.48   29.40
   9 -10   8  241.68   26.60
   6   9  -8  125.29   23.20
   5   9  -8   75.49   19.90
   4   9  -8   41.80   16.10
   3   9  -8   -4.60   10.00
   2   9  -8  130.69   22.40
   1   9  -8  601.34   41.30
   1   9  -8  606.74   46.40
   0   9  -8  614.44   41.00
   0   9  -8  583.24   44.40
  -1   9  -8   -5.30    5.50
  -1   9  -8    9.70    6.30
  -1   9  -8    5.80    8.40
  -2   9  -8  195.48   18.80
  -2   9  -8  227.88   22.90
  -2   9  -8  250.17   25.00
   2  -9   8  235.58   21.00
  -3   9  -8  759.82   49.50
  -3   9  -8  828.52   52.29
  -3   9  -8  784.42   47.00
   3  -9   8  737.13   47.00
  -4   9  -8  624.84   43.70
  -4   9  -8  618.64   39.70
  -4   9  -8  598.34   42.10
   4  -9   8  578.44   39.30
  -5   9  -8  124.79   16.90
  -5   9  -8  137.99   20.00
   5  -9   8  179.38   18.50
  -6   9  -8    3.90    6.40
  -6   9  -8   -0.40    9.30
   6  -9   8   13.20    9.10
  -7   9  -8   18.00   11.70
  -7   9  -8   10.20    8.00
   7  -9   8   28.40   11.10
  -8   9  -8  131.09   23.00
  -8   9  -8  142.09   20.20
   8  -9   8  181.78   22.30
  -9   9  -8  152.78   24.40
  -9   9  -8  117.49   20.10
   9  -9   8  137.79   21.90
   7   8  -8  133.99   23.60
   6   8  -8    5.00   11.20
   6   8  -8    5.70   13.30
   5   8  -8   -2.60    9.20
   5   8  -8   -6.40    7.80
   4   8  -8   78.79   18.00
   4   8  -8   88.99   16.50
   3   8  -8  317.27   32.40
   3   8  -8  398.66   30.60
   2   8  -8  508.45   37.10
   2   8  -8  528.55   40.70
   1   8  -8  483.75   34.30
   1   8  -8  456.15   37.20
   0   8  -8   29.80   11.00
   0   8  -8   34.00   11.10
  -1   8  -8  106.99   15.90
  -1   8  -8  128.89   13.40
  -1   8  -8   86.19   16.40
  -2   8  -8  482.15   30.70
  -2   8  -8  410.96   32.80
  -2   8  -8  469.95   35.00
   2  -8   8  452.85   31.70
  -3   8  -8  275.27   24.80
  -3   8  -8  266.97   25.50
  -3   8  -8  279.07   22.20
   3  -8   8  258.87   22.70
  -4   8  -8   18.20    8.00
  -4   8  -8   31.00   11.20
   4  -8   8   17.90    7.70
  -5   8  -8   13.90    9.70
  -5   8  -8   13.90    7.70
   5  -8   8   15.50    8.80
  -6   8  -8  272.57   28.00
  -6   8  -8  277.77   24.50
   6  -8   8  279.77   25.40
  -7   8  -8  478.65   35.10
  -7   8  -8  397.16   35.30
   7  -8   8  498.45   35.70
  -8   8  -8  319.37   29.20
  -8   8  -8  318.57   30.60
   8  -8   8  319.47   29.70
  -9   8  -8   44.60   14.30
  -9   8  -8   16.40   11.40
   9  -8   8   11.40   11.30
   8   7  -8  113.49   21.60
   8   7  -8  126.79   21.60
  -8  -7   8  150.08   19.80
   7   7  -8   45.30   14.90
   7   7  -8   32.30   14.40
  -7  -7   8   50.89   12.50
   6   7  -8   -6.30    8.90
   6   7  -8   -1.40    9.10
  -6  -7   8   -7.20    6.10
   5   7  -8   23.80   12.60
   5   7  -8   50.89   12.90
   4   7  -8  125.09   20.40
   4   7  -8  137.49   18.20
   3   7  -8  158.68   19.60
   3   7  -8  179.18   22.10
   2   7  -8   17.90    9.80
   2   7  -8   14.40    8.50
   1   7  -8    7.50    7.10
   1   7  -8   14.30    8.50
   0   7  -8  555.54   38.20
   0   7  -8  547.45   39.10
   0   7  -8  567.84   33.30
  -1   7  -8  934.81   49.99
  -1   7  -8  900.61   54.19
  -1   7  -8  867.91   54.79
   1  -7   8  852.21   51.89
  -2   7  -8  160.78   19.80
  -2   7  -8  167.68   18.50
  -2   7  -8  157.08   15.50
   2  -7   8  204.38   18.50
  -3   7  -8   21.60    8.50
  -3   7  -8   21.30    6.90
  -3   7  -8    9.70    6.90
   3  -7   8   15.80    7.20
  -4   7  -8   29.20    8.20
  -4   7  -8   33.10   11.40
   4  -7   8   16.50    8.10
  -5   7  -8   64.59   12.60
  -5   7  -8   69.69   14.60
   5  -7   8   75.39   13.70
  -6   7  -8  117.19   16.10
  -6   7  -8   90.59   17.40
   6  -7   8  126.19   17.30
  -7   7  -8  165.88   21.80
  -7   7  -8  169.28   20.70
   7  -7   8  191.18   21.70
  -8   7  -8   18.80   10.60
  -8   7  -8    5.50    8.60
   8  -7   8    8.20   10.40
  -9   7  -8   65.69   17.10
  -9   7  -8   59.99   15.50
   9  -7   8   70.99   17.40
  10  -7   8   90.09   19.30
   9   6  -8   82.49   19.60
   9   6  -8   65.89   17.80
  -9  -6   8   76.29   15.80
   8   6  -8  -10.40    8.90
   8   6  -8  -11.90    8.50
  -8  -6   8   -4.20    6.50
   7   6  -8   67.09   16.60
   7   6  -8   78.29   16.40
  -7  -6   8   61.59   12.40
   6   6  -8  498.95   35.50
   6   6  -8  408.46   35.10
  -6  -6   8  417.96   30.50
   5   6  -8  218.48   24.30
   5   6  -8  259.07   23.90
   4   6  -8   41.10   11.00
   4   6  -8   37.20   12.80
  -4  -6   8   30.10    7.60
   3   6  -8    9.40    7.70
   3   6  -8   -2.40    6.00
   2   6  -8   11.40    7.50
   2   6  -8    1.00    7.40
   1   6  -8  225.58   22.30
   1   6  -8  256.37   22.40
   0   6  -8  650.33   42.60
   0   6  -8  692.13   38.00
   0   6  -8  664.23   43.70
  -1   6  -8  360.36   28.30
  -1   6  -8  357.76   28.20
  -1   6  -8  371.46   24.00
   1  -6   8  372.46   27.10
  -2   6  -8   27.30    9.50
  -2   6  -8   35.80    7.90
  -2   6  -8   41.70   10.80
   2  -6   8   19.70    7.30
  -3   6  -8   81.19   11.10
  -3   6  -8   86.79   14.30
   3  -6   8   51.69   10.90
  -4   6  -8  222.58   21.10
  -4   6  -8  198.58   18.00
   4  -6   8  155.48   18.10
  -5   6  -8   22.60    8.70
  -5   6  -8   39.10   11.90
   5  -6   8   29.50    9.40
  -6   6  -8    0.70    5.90
  -6   6  -8    3.70    7.10
   6  -6   8   10.80    7.10
  -7   6  -8    3.40    8.60
  -7   6  -8   11.60    8.50
   7  -6   8   -3.00    7.30
  -8   6  -8   19.90   12.30
  -8   6  -8   26.10   11.00
   8  -6   8   14.70   10.50
  -9   6  -8  167.78   24.20
  -9   6  -8  164.18   23.50
   9  -6   8  175.08   22.70
  10  -6   8   99.99   19.50
  10   5  -8   74.89   17.30
  10   5  -8   91.39   20.70
 -10  -5   8   70.89   16.00
   9   5  -8   27.90   12.30
   9   5  -8   14.60   12.10
  -9  -5   8   21.40    9.50
   8   5  -8   43.90   14.10
   8   5  -8   45.40   14.40
  -8  -5   8   29.50   10.30
   7   5  -8  363.26   30.90
   7   5  -8  387.26   32.20
  -7  -5   8  358.36   27.90
   6   5  -8  428.66   35.90
   6   5  -8  579.44   38.40
  -6  -5   8  535.65   34.10
   5   5  -8   39.40   11.50
   5   5  -8   70.49   15.00
   4   5  -8   60.19   13.80
   4   5  -8   45.30   11.80
  -4  -5   8   60.89    9.20
   3   5  -8   45.90   11.10
   3   5  -8   43.80   11.50
  -3  -5   8   43.30    7.50
   2   5  -8   41.10   11.10
   2   5  -8   22.60    8.40
   1   5  -8  125.99   16.10
   1   5  -8  134.09   11.10
   1   5  -8  134.59   16.00
   0   5  -8   43.70   10.10
   0   5  -8   31.90    6.50
   0   5  -8   51.59   11.40
   0  -5   8   48.50   10.60
  -1   5  -8  191.48   14.80
  -1   5  -8  183.78   19.00
  -1   5  -8  198.58   19.40
   1  -5   8  189.18   17.40
  -2   5  -8  655.63   41.70
  -2   5  -8  662.83   41.40
  -2   5  -8  640.54   37.10
   2  -5   8  608.04   39.20
  -3   5  -8  565.64   34.80
  -3   5  -8  571.34   37.70
   3  -5   8  573.74   36.60
  -4   5  -8  100.89   13.20
  -4   5  -8  105.79   15.30
   4  -5   8  110.49   14.40
  -5   5  -8    5.20    7.20
  -5   5  -8   17.40    7.20
   5  -5   8    8.90    6.90
  -6   5  -8    3.50    6.70
  -6   5  -8   -5.40    7.20
   6  -5   8    5.30    7.20
  -7   5  -8   37.60   11.30
  -7   5  -8   33.30   11.60
   7  -5   8   32.30   11.00
  -8   5  -8   63.99   15.50
  -8   5  -8  127.59   21.20
   8  -5   8  113.99   18.20
  -9   5  -8   21.40   11.10
  -9   5  -8   23.30   13.40
   9  -5   8   17.80   11.90
   9  -5   8   26.90   12.90
  10  -5   8   -6.30    9.40
  10   4  -8    5.70   11.80
  10   4  -8    6.80   10.30
 -10  -4   8    3.10    7.90
   9   4  -8   10.80   11.10
   9   4  -8   25.70   11.80
  -9  -4   8   14.20    9.00
   8   4  -8  199.98   22.50
   8   4  -8  260.57   26.80
  -8  -4   8  237.38   22.20
   7   4  -8   30.10   12.00
   7   4  -8   48.40   12.40
  -7  -4   8   60.19   11.60
   6   4  -8  153.88   19.50
   6   4  -8  128.79   17.40
  -6  -4   8  166.38   16.00
   5   4  -8  667.13   41.10
   5   4  -8  547.25   39.30
   4   4  -8  612.94   40.80
   4   4  -8  616.14   40.30
  -4  -4   8  622.24   35.70
   3   4  -8 1031.90   59.89
   3   4  -8 1059.69   59.69
  -3  -4   8 1000.10   53.39
[truncated: 180,042 more chars]
