# Supplementary material for: Two Beta-Phosphorylamide Compounds as Ligands for Sm3+, Eu3+, and Tb3+: X-ray Crystallography and Luminescence Properties
Source: Molecules. 2020 Jun 28;25(13):2971. doi: 10.3390/molecules25132971 (PMC7411983; doi:10.3390/molecules25132971)
Supplement: Supplementary file 1 [file molecules-25-02971-s001.zip › supp_files_rev2/cif_files/GVS1014c.cif]

data_gvs1014c_0m
_audit_creation_date               2019-09-26
_audit_creation_method
;
Olex2 1.2
(compiled May 18 2018 14:05:52 for OlexSys, GUI svn.r5506)
;
_shelx_SHELXL_version_number       '2018/3'
_audit_contact_author_address      ?
_audit_contact_author_email        ?
_audit_contact_author_name         ''
_audit_contact_author_phone        ?
_publ_contact_author_id_orcid      ?
_publ_section_references
;
Dolomanov, O.V., Bourhis, L.J., Gildea, R.J, Howard, J.A.K. & Puschmann, H.
 (2009), J. Appl. Cryst. 42, 339-341.

Sheldrick, G.M. (2015). Acta Cryst. C71, 3-8.
;
# end Validation Reply Form
_chemical_name_common              ?
_chemical_name_systematic          ?
_chemical_formula_moiety           'C60 H60 N10 O26 P4 Sm2, 2(H2 O)'
_chemical_formula_sum              'C60 H64 N10 O28 P4 Sm2'
_chemical_formula_weight           1797.79
_chemical_melting_point            ?
loop_
  _atom_type_symbol
  _atom_type_description
  _atom_type_scat_dispersion_real
  _atom_type_scat_dispersion_imag
  _atom_type_scat_source
 'C' 'C' 0.0181 0.0091 'International Tables Vol C Tables 4.2.6.8 and 6.1.1.4'
 'H' 'H' 0.0000 0.0000 'International Tables Vol C Tables 4.2.6.8 and 6.1.1.4'
 'N' 'N' 0.0311 0.0180 'International Tables Vol C Tables 4.2.6.8 and 6.1.1.4'
 'O' 'O' 0.0492 0.0322 'International Tables Vol C Tables 4.2.6.8 and 6.1.1.4'
 'P' 'P' 0.2955 0.4335 'International Tables Vol C Tables 4.2.6.8 and 6.1.1.4'
 'Sm' 'Sm' -5.3236 12.2178
 'International Tables Vol C Tables 4.2.6.8 and 6.1.1.4'

_shelx_space_group_comment
;
The symmetry employed for this shelxl refinement is uniquely defined
by the following loop, which should always be used as a source of
symmetry information in preference to the above space-group names.
They are only intended as comments.
;
_space_group_crystal_system        'monoclinic'
_space_group_IT_number             14
_space_group_name_H-M_alt          'P 1 21/n 1'
_space_group_name_Hall             '-P 2yn'
loop_
  _space_group_symop_operation_xyz
 'x, y, z'
 '-x+1/2, y+1/2, -z+1/2'
 '-x, -y, -z'
 'x-1/2, -y-1/2, z-1/2'

_cell_length_a                     10.5235(15)
_cell_length_b                     18.133(3)
_cell_length_c                     19.488(3)
_cell_angle_alpha                  90
_cell_angle_beta                   96.944(12)
_cell_angle_gamma                  90
_cell_volume                       3691.6(9)
_cell_formula_units_Z              2
_cell_measurement_reflns_used      4542
_cell_measurement_temperature      173(2)
_cell_measurement_theta_max        70.725
_cell_measurement_theta_min        3.341
_shelx_estimated_absorpt_T_max     0.486
_shelx_estimated_absorpt_T_min     0.127
_exptl_absorpt_coefficient_mu      13.393
_exptl_absorpt_correction_T_max    0.7535
_exptl_absorpt_correction_T_min    0.4865
_exptl_absorpt_correction_type     multi-scan
_exptl_absorpt_process_details
;
SADABS-2012/1 (Bruker,2012) was used for absorption correction.
wR2(int) was 0.0946 before and 0.0600 after correction.
The Ratio of minimum to maximum transmission is 0.6457.
The \l/2 correction factor is 0.0015.
;
_exptl_absorpt_special_details     ?
_exptl_crystal_colour              colourless
_exptl_crystal_colour_primary      colourless
_exptl_crystal_density_diffrn      1.617
_exptl_crystal_density_meas        ?
_exptl_crystal_density_method      ?
_exptl_crystal_description         'needle'
_exptl_crystal_F_000               1804
_exptl_crystal_size_max            0.262
_exptl_crystal_size_mid            0.126
_exptl_crystal_size_min            0.063
_exptl_transmission_factor_max     ?
_exptl_transmission_factor_min     ?
_diffrn_reflns_av_R_equivalents    0.1460
_diffrn_reflns_av_unetI/netI       0.1397
_diffrn_reflns_Laue_measured_fraction_full  0.986
_diffrn_reflns_Laue_measured_fraction_max  0.970
_diffrn_reflns_limit_h_max         12
_diffrn_reflns_limit_h_min         -12
_diffrn_reflns_limit_k_max         22
_diffrn_reflns_limit_k_min         -22
_diffrn_reflns_limit_l_max         21
_diffrn_reflns_limit_l_min         -23
_diffrn_reflns_number              24709
_diffrn_reflns_point_group_measured_fraction_full  0.986
_diffrn_reflns_point_group_measured_fraction_max  0.970
_diffrn_reflns_theta_full          67.679
_diffrn_reflns_theta_max           71.720
_diffrn_reflns_theta_min           3.340
_diffrn_ambient_temperature        173(2)
_diffrn_detector_area_resol_mean   8
_diffrn_measured_fraction_theta_full  0.986
_diffrn_measured_fraction_theta_max  0.970
_diffrn_measurement_device_type    'Bruker SMART APEX CCD area detector'
_diffrn_measurement_method         '\w and \f scans'
_diffrn_radiation_monochromator    graphite
_diffrn_radiation_type             CuK\a
_diffrn_radiation_wavelength       1.54178
_diffrn_source                     'sealed tube'
_diffrn_standards_number           .
_reflns_Friedel_coverage           0.000
_reflns_Friedel_fraction_full      .
_reflns_Friedel_fraction_max       .
_reflns_number_gt                  3911
_reflns_number_total               6996
_reflns_special_details
;
 Reflections were merged by SHELXL according to the crystal
 class for the calculation of statistics and refinement.
 
 _reflns_Friedel_fraction is defined as the number of unique
 Friedel pairs measured divided by the number that would be
 possible theoretically, ignoring centric projections and
 systematic absences.
;
_reflns_threshold_expression       'I > 2\s(I)'
_computing_cell_refinement         'SAINT v8.34A (Bruker, 2013)'
_computing_data_collection         ?
_computing_data_reduction          'SAINT v8.34A (Bruker, 2013)'
_computing_molecular_graphics      'Olex2 (Dolomanov et al., 2009)'
_computing_publication_material    'Olex2 (Dolomanov et al., 2009)'
_computing_structure_refinement    'ShelXL (Sheldrick, 2015)'
_computing_structure_solution      'ShelXS (Sheldrick, 2015)'
_refine_diff_density_max           0.911
_refine_diff_density_min           -0.912
_refine_diff_density_rms           0.113
_refine_ls_extinction_coef         .
_refine_ls_extinction_method       none
_refine_ls_goodness_of_fit_ref     1.020
_refine_ls_hydrogen_treatment      constr
_refine_ls_matrix_type             full
_refine_ls_number_parameters       472
_refine_ls_number_reflns           6996
_refine_ls_number_restraints       48
_refine_ls_R_factor_all            0.1453
_refine_ls_R_factor_gt             0.0722
_refine_ls_restrained_S_all        1.021
_refine_ls_shift/su_max            0.000
_refine_ls_shift/su_mean           0.000
_refine_ls_structure_factor_coef   Fsqd
_refine_ls_weighting_details      
 'w=1/[\s^2^(Fo^2^)+(0.0715P)^2^+0.5523P] where P=(Fo^2^+2Fc^2^)/3'
_refine_ls_weighting_scheme        calc
_refine_ls_wR_factor_gt            0.1524
_refine_ls_wR_factor_ref           0.1815
_refine_special_details            ?
_olex2_refinement_description
;
1. Fixed Uiso
 At 1.2 times of:
  All C(H) groups, All C(H,H) groups, All N(H) groups
 At 1.5 times of:
  All O(H,H) groups
2. Rigid bond restraints
 C5, C10, C9, C8, C7, C6
 with sigma for 1-2 distances of 0.01 and sigma for 1-3 distances of 0.01
3. Uiso/Uaniso restraints and constraints
C5 \\sim C10 \\sim C9 \\sim C8 \\sim C7 \\sim C6: within 2A with sigma of 0.02
and sigma for terminal atoms of 0.04
4.a Free rotating group:
 O14(H14A,H14B)
4.b Secondary CH2 refined with riding coordinates:
 C2(H2A,H2B), C3(H3A,H3B), C4(H4A,H4B), C18(H18A,H18B)
4.c Aromatic/amide H refined with riding coordinates:
 N1(H1), N2(H2), C6(H6), C7(H7), C8(H8), C9(H9), C10(H10), C12(H12), C13(H13),
 C14(H14), C15(H15), C16(H16), C20(H20), C21(H21), C22(H22), C23(H23), C24(H24),
  C26(H26), C27(H27), C28(H28), C29(H29), C30(H30)
;
_atom_sites_solution_hydrogens     mixed
_atom_sites_solution_primary       dual
_atom_sites_solution_secondary     ?
loop_
  _atom_site_label
  _atom_site_type_symbol
  _atom_site_fract_x
  _atom_site_fract_y
  _atom_site_fract_z
  _atom_site_U_iso_or_equiv
  _atom_site_adp_type
  _atom_site_occupancy
  _atom_site_site_symmetry_order
  _atom_site_calc_flag
  _atom_site_refinement_flags_posn
  _atom_site_refinement_flags_adp
  _atom_site_refinement_flags_occupancy
  _atom_site_disorder_assembly
  _atom_site_disorder_group
 Sm1 Sm 0.64386(5) 0.82660(3) 0.58825(4) 0.04310(18) Uani 1 1 d . . . . .
 P1 P 0.4050(2) 0.69230(14) 0.61862(16) 0.0439(7) Uani 1 1 d . . . . .
 P2 P 0.5101(2) 0.96669(15) 0.69478(17) 0.0467(7) Uani 1 1 d . . . . .
 O1 O 0.4121(6) 0.8465(4) 0.5437(4) 0.0468(19) Uani 1 1 d . . . . .
 O2 O 0.5417(6) 0.7189(4) 0.6218(4) 0.0448(18) Uani 1 1 d . . . . .
 O3 O 0.5402(6) 0.8892(4) 0.6738(4) 0.0452(18) Uani 1 1 d . . . . .
 O4 O 0.6678(7) 0.9554(4) 0.5656(4) 0.054(2) Uani 1 1 d . . . . .
 O5 O 0.5827(10) 0.7440(5) 0.4825(6) 0.091(3) Uani 1 1 d . . . . .
 O6 O 0.6150(8) 0.8565(6) 0.4601(5) 0.077(3) Uani 1 1 d . . . . .
 O7 O 0.5082(9) 0.7892(6) 0.3823(5) 0.089(3) Uani 1 1 d . . . . .
 O8 O 0.8630(7) 0.8323(5) 0.5341(5) 0.071(2) Uani 1 1 d . . . . .
 O9 O 0.8168(8) 0.7316(5) 0.5801(7) 0.112(4) Uani 1 1 d . . . . .
 O10 O 0.9915(7) 0.7371(5) 0.5307(6) 0.086(3) Uani 1 1 d . . . . .
 O11 O 0.8210(8) 0.8815(5) 0.6743(5) 0.070(3) Uani 1 1 d . . . . .
 O12 O 0.7404(7) 0.7816(5) 0.7098(5) 0.074(3) Uani 1 1 d . . . . .
 O13 O 0.8851(8) 0.8399(5) 0.7789(5) 0.077(3) Uani 1 1 d . . . . .
 N1 N 0.1956(7) 0.8464(5) 0.5288(4) 0.045(2) Uani 1 1 d . . . . .
 H1 H 0.126400 0.818686 0.525134 0.054 Uiso 1 1 calc R . . . .
 N2 N 0.2320(8) 0.9373(5) 0.4036(5) 0.048(2) Uani 1 1 d . . . . .
 H2 H 0.228225 0.897316 0.377793 0.057 Uiso 1 1 calc R . . . .
 N3 N 0.5681(9) 0.7961(7) 0.4411(6) 0.059(3) Uani 1 1 d . . . . .
 N4 N 0.8923(8) 0.7672(6) 0.5466(7) 0.071(3) Uani 1 1 d . . . . .
 N5 N 0.8175(9) 0.8342(6) 0.7236(6) 0.068(3) Uani 1 1 d . . . . .
 C1 C 0.3078(9) 0.8128(6) 0.5386(6) 0.042(3) Uani 1 1 d . . . . .
 C2 C 0.3068(9) 0.7277(6) 0.5430(5) 0.045(3) Uani 1 1 d . . . . .
 H2A H 0.338018 0.707155 0.501008 0.053 Uiso 1 1 calc R . . . .
 H2B H 0.217630 0.710636 0.543763 0.053 Uiso 1 1 calc R . . . .
 C3 C 0.1784(9) 0.9259(6) 0.5237(6) 0.047(3) Uani 1 1 d . . . . .
 H3A H 0.260361 0.950544 0.540313 0.056 Uiso 1 1 calc R . . . .
 H3B H 0.114222 0.941425 0.554001 0.056 Uiso 1 1 calc R . . . .
 C4 C 0.1346(9) 0.9504(6) 0.4500(6) 0.051(3) Uani 1 1 d . . . . .
 H4A H 0.055565 0.923384 0.432506 0.061 Uiso 1 1 calc R . . . .
 H4B H 0.113949 1.003650 0.449967 0.061 Uiso 1 1 calc R . . . .
 C5 C 0.3934(11) 0.5933(6) 0.6104(7) 0.057(3) Uani 1 1 d . U . . .
 C6 C 0.2851(12) 0.5549(7) 0.6176(7) 0.065(3) Uani 1 1 d . U . . .
 H6 H 0.211370 0.581183 0.627441 0.078 Uiso 1 1 calc R . . . .
 C7 C 0.2778(14) 0.4786(7) 0.6110(7) 0.074(3) Uani 1 1 d . U . . .
 H7 H 0.199958 0.453138 0.614734 0.089 Uiso 1 1 calc R . . . .
 C8 C 0.3842(16) 0.4418(8) 0.5992(9) 0.097(4) Uani 1 1 d . U . . .
 H8 H 0.380887 0.389714 0.593816 0.116 Uiso 1 1 calc R . . . .
 C9 C 0.4939(17) 0.4770(8) 0.5951(11) 0.119(5) Uani 1 1 d . U . . .
 H9 H 0.568362 0.449920 0.587803 0.142 Uiso 1 1 calc R . . . .
 C10 C 0.5002(14) 0.5543(8) 0.6014(9) 0.098(4) Uani 1 1 d . U . . .
 H10 H 0.579081 0.579140 0.599381 0.117 Uiso 1 1 calc R . . . .
 C11 C 0.3364(10) 0.7214(6) 0.6948(7) 0.054(3) Uani 1 1 d . . . . .
 C12 C 0.4294(13) 0.7387(6) 0.7529(8) 0.068(4) Uani 1 1 d . . . . .
 H12 H 0.518406 0.735212 0.749349 0.081 Uiso 1 1 calc R . . . .
 C13 C 0.3867(14) 0.7602(7) 0.8132(7) 0.072(4) Uani 1 1 d . . . . .
 H13 H 0.446985 0.773799 0.851370 0.087 Uiso 1 1 calc R . . . .
 C14 C 0.2595(14) 0.7625(7) 0.8198(8) 0.073(4) Uani 1 1 d . . . . .
 H14 H 0.232610 0.775919 0.862923 0.088 Uiso 1 1 calc R . . . .
 C15 C 0.1668(13) 0.7454(7) 0.7634(8) 0.075(4) Uani 1 1 d . . . . .
 H15 H 0.077967 0.748405 0.767650 0.089 Uiso 1 1 calc R . . . .
 C16 C 0.2099(12) 0.7235(6) 0.7004(7) 0.065(4) Uani 1 1 d . . . . .
 H16 H 0.149745 0.710273 0.662110 0.077 Uiso 1 1 calc R . . . .
 C17 C 0.6742(9) 1.0143(6) 0.5995(6) 0.050(3) Uani 1 1 d . . . . .
 C18 C 0.5658(12) 1.0377(6) 0.6404(8) 0.076(4) Uani 1 1 d . . . . .
 H18A H 0.492609 1.054467 0.607431 0.091 Uiso 1 1 calc R . . . .
 H18B H 0.595327 1.080307 0.669861 0.091 Uiso 1 1 calc R . . . .
 C19 C 0.3409(9) 0.9827(6) 0.6923(5) 0.040(2) Uani 1 1 d . . . . .
 C20 C 0.2642(10) 0.9221(6) 0.7056(5) 0.046(3) Uani 1 1 d . . . . .
 H20 H 0.301209 0.874372 0.711793 0.055 Uiso 1 1 calc R . . . .
 C21 C 0.1359(10) 0.9318(6) 0.7095(6) 0.052(3) Uani 1 1 d . . . . .
 H21 H 0.084658 0.890900 0.719427 0.062 Uiso 1 1 calc R . . . .
 C22 C 0.0807(9) 1.0010(6) 0.6990(6) 0.050(3) Uani 1 1 d . . . . .
 H22 H -0.007869 1.007862 0.702458 0.060 Uiso 1 1 calc R . . . .
 C23 C 0.1550(10) 1.0595(6) 0.6837(6) 0.051(3) Uani 1 1 d . . . . .
 H23 H 0.116933 1.106754 0.675882 0.061 Uiso 1 1 calc R . . . .
 C24 C 0.2832(10) 1.0510(6) 0.6796(6) 0.056(3) Uani 1 1 d . . . . .
 H24 H 0.332745 1.091933 0.668055 0.067 Uiso 1 1 calc R . . . .
 C25 C 0.5727(10) 0.9820(7) 0.7840(7) 0.056(3) Uani 1 1 d . . . . .
 C26 C 0.6115(13) 0.9195(9) 0.8244(8) 0.083(4) Uani 1 1 d . . . . .
 H26 H 0.614592 0.872074 0.803969 0.100 Uiso 1 1 calc R . . . .
 C27 C 0.6452(18) 0.9297(13) 0.8953(9) 0.123(8) Uani 1 1 d . . . . .
 H27 H 0.667247 0.887747 0.923366 0.148 Uiso 1 1 calc R . . . .
 C28 C 0.6477(19) 0.9962(15) 0.9253(12) 0.144(10) Uani 1 1 d . . . . .
 H28 H 0.670351 1.000382 0.973864 0.173 Uiso 1 1 calc R . . . .
 C29 C 0.619(2) 1.0568(12) 0.8876(12) 0.131(9) Uani 1 1 d . . . . .
 H29 H 0.625100 1.103888 0.909085 0.157 Uiso 1 1 calc R . . . .
 C30 C 0.5763(14) 1.0511(10) 0.8132(10) 0.110(7) Uani 1 1 d . . . . .
 H30 H 0.552458 1.093603 0.786143 0.132 Uiso 1 1 calc R . . . .
 O14 O 0.2474(11) 0.7938(6) 0.3419(8) 0.109(4) Uani 1 1 d . . . . .
 H14A H 0.222514 0.749367 0.330168 0.164 Uiso 1 1 d G . . . .
 H14B H 0.329710 0.789997 0.353061 0.164 Uiso 1 1 d G . . . .

loop_
  _atom_site_aniso_label
  _atom_site_aniso_U_11
  _atom_site_aniso_U_22
  _atom_site_aniso_U_33
  _atom_site_aniso_U_23
  _atom_site_aniso_U_13
  _atom_site_aniso_U_12
 Sm1 0.0381(3) 0.0360(3) 0.0570(4) 0.0048(4) 0.0132(2) 0.0038(3)
 P1 0.0446(13) 0.0359(15) 0.0528(19) 0.0051(13) 0.0129(12) 0.0023(10)
 P2 0.0456(14) 0.0402(15) 0.057(2) -0.0012(14) 0.0168(13) -0.0024(11)
 O1 0.046(4) 0.045(4) 0.053(5) 0.003(4) 0.018(3) 0.005(3)
 O2 0.038(3) 0.037(4) 0.059(5) 0.005(4) 0.003(3) 0.008(3)
 O3 0.052(4) 0.043(4) 0.043(5) -0.002(4) 0.019(3) 0.004(3)
 O4 0.056(4) 0.039(4) 0.073(6) 0.004(4) 0.030(4) 0.001(3)
 O5 0.130(9) 0.055(6) 0.094(9) 0.009(6) 0.043(7) 0.019(6)
 O6 0.072(6) 0.090(7) 0.067(7) 0.019(6) 0.007(5) -0.012(5)
 O7 0.090(7) 0.112(9) 0.063(7) -0.020(6) 0.006(6) 0.014(6)
 O8 0.054(5) 0.065(6) 0.096(7) 0.007(6) 0.021(4) 0.007(4)
 O9 0.055(5) 0.069(7) 0.222(14) 0.021(8) 0.055(7) 0.007(5)
 O10 0.043(5) 0.062(6) 0.159(10) -0.004(6) 0.038(5) 0.007(4)
 O11 0.068(5) 0.069(6) 0.072(7) 0.006(5) 0.007(5) -0.022(4)
 O12 0.044(4) 0.066(6) 0.106(8) 0.009(5) -0.019(4) -0.010(4)
 O13 0.068(5) 0.089(8) 0.069(7) 0.009(5) -0.017(5) -0.005(5)
 N1 0.039(4) 0.053(6) 0.044(6) 0.010(4) 0.013(4) 0.004(4)
 N2 0.057(5) 0.044(5) 0.043(6) 0.000(4) 0.013(4) 0.010(4)
 N3 0.051(6) 0.078(8) 0.051(8) 0.002(6) 0.018(5) 0.011(5)
 N4 0.037(5) 0.064(7) 0.113(11) -0.006(7) 0.018(6) -0.002(5)
 N5 0.052(6) 0.081(8) 0.070(8) 0.010(7) 0.006(5) -0.011(6)
 C1 0.043(5) 0.045(6) 0.043(7) 0.004(5) 0.022(5) 0.006(4)
 C2 0.041(5) 0.056(7) 0.037(7) -0.003(5) 0.004(4) 0.002(5)
 C3 0.038(5) 0.048(6) 0.056(8) 0.010(6) 0.014(5) 0.004(4)
 C4 0.035(5) 0.059(7) 0.058(8) 0.013(6) 0.008(5) 0.006(5)
 C5 0.072(6) 0.031(5) 0.072(8) 0.004(6) 0.021(6) -0.003(4)
 C6 0.076(6) 0.048(6) 0.072(8) 0.013(6) 0.011(6) -0.010(5)
 C7 0.095(7) 0.052(6) 0.075(9) 0.012(7) 0.007(7) -0.024(6)
 C8 0.128(10) 0.042(6) 0.126(11) -0.002(8) 0.034(10) -0.011(6)
 C9 0.114(9) 0.051(7) 0.199(13) 0.001(10) 0.051(10) 0.014(6)
 C10 0.087(7) 0.048(6) 0.165(12) 0.003(8) 0.045(9) 0.000(6)
 C11 0.052(6) 0.036(6) 0.077(10) 0.022(6) 0.018(6) 0.001(5)
 C12 0.080(9) 0.043(7) 0.085(11) 0.015(7) 0.033(8) 0.010(6)
 C13 0.097(11) 0.061(9) 0.061(10) -0.005(7) 0.017(8) -0.008(7)
 C14 0.099(11) 0.059(9) 0.065(11) -0.013(8) 0.025(9) -0.010(7)
 C15 0.083(9) 0.043(7) 0.106(13) 0.012(8) 0.046(9) 0.005(6)
 C16 0.083(9) 0.042(7) 0.073(10) 0.016(7) 0.029(8) -0.005(6)
 C17 0.053(7) 0.047(7) 0.055(8) 0.014(6) 0.025(6) 0.009(5)
 C18 0.082(9) 0.040(7) 0.115(13) 0.005(8) 0.055(9) 0.002(6)
 C19 0.046(5) 0.047(6) 0.028(6) 0.002(5) 0.004(4) -0.003(5)
 C20 0.063(7) 0.045(6) 0.032(7) 0.015(5) 0.011(5) 0.011(5)
 C21 0.060(7) 0.048(7) 0.047(8) 0.005(6) 0.003(6) -0.003(5)
 C22 0.036(5) 0.071(8) 0.041(7) 0.004(6) -0.003(5) 0.004(5)
 C23 0.052(6) 0.046(7) 0.056(8) -0.011(6) 0.009(5) 0.008(5)
 C24 0.054(7) 0.049(7) 0.063(9) -0.004(6) 0.007(6) 0.002(5)
 C25 0.044(6) 0.061(8) 0.062(9) -0.019(7) 0.000(5) -0.010(5)
 C26 0.082(10) 0.091(12) 0.073(12) -0.002(9) -0.005(8) -0.003(8)
 C27 0.130(16) 0.17(2) 0.058(13) -0.013(13) -0.028(11) 0.017(15)
 C28 0.109(15) 0.19(3) 0.12(2) -0.07(2) -0.025(13) 0.031(17)
 C29 0.145(18) 0.100(16) 0.13(2) -0.062(15) -0.045(15) 0.012(14)
 C30 0.079(10) 0.104(14) 0.141(18) -0.054(13) -0.009(10) 0.014(9)
 O14 0.108(8) 0.080(8) 0.136(11) -0.057(8) 0.000(8) -0.006(6)

_geom_special_details
;
 All esds (except the esd in the dihedral angle between two l.s. planes)
 are estimated using the full covariance matrix.  The cell esds are taken
 into account individually in the estimation of esds in distances, angles
 and torsion angles; correlations between esds in cell parameters are only
 used when they are defined by crystal symmetry.  An approximate (isotropic)
 treatment of cell esds is used for estimating esds involving l.s. planes.
;
loop_
  _geom_bond_atom_site_label_1
  _geom_bond_atom_site_label_2
  _geom_bond_distance
  _geom_bond_site_symmetry_2
  _geom_bond_publ_flag
 Sm1 O1 2.514(7) . ?
 Sm1 O2 2.360(7) . ?
 Sm1 O3 2.387(7) . ?
 Sm1 O4 2.396(7) . ?
 Sm1 O5 2.567(11) . ?
 Sm1 O6 2.537(9) . ?
 Sm1 O8 2.651(8) . ?
 Sm1 O9 2.525(9) . ?
 Sm1 O11 2.554(8) . ?
 Sm1 O12 2.594(9) . ?
 Sm1 N3 2.935(12) . ?
 P1 O2 1.511(7) . ?
 P1 C2 1.813(10) . ?
 P1 C5 1.806(11) . ?
 P1 C11 1.807(13) . ?
 P2 O3 1.508(7) . ?
 P2 C18 1.809(12) . ?
 P2 C19 1.800(10) . ?
 P2 C25 1.805(13) . ?
 O1 C1 1.251(11) . ?
 O4 C17 1.253(13) . ?
 O5 N3 1.239(13) . ?
 O6 N3 1.240(13) . ?
 O7 N3 1.246(13) . ?
 O8 N4 1.236(12) . ?
 O9 N4 1.265(13) . ?
 O10 N4 1.249(11) . ?
 O11 N5 1.292(12) . ?
 O12 N5 1.260(12) . ?
 O13 N5 1.223(12) . ?
 N1 H1 0.8800 . ?
 N1 C1 1.322(12) . ?
 N1 C3 1.456(12) . ?
 N2 H2 0.8800 . ?
 N2 C4 1.466(13) . ?
 N2 C17 1.329(13) 3_676 ?
 C1 C2 1.545(13) . ?
 C2 H2A 0.9900 . ?
 C2 H2B 0.9900 . ?
 C3 H3A 0.9900 . ?
 C3 H3B 0.9900 . ?
 C3 C4 1.521(14) . ?
 C4 H4A 0.9900 . ?
 C4 H4B 0.9900 . ?
 C5 C6 1.356(15) . ?
 C5 C10 1.357(17) . ?
 C6 H6 0.9500 . ?
 C6 C7 1.391(16) . ?
 C7 H7 0.9500 . ?
 C7 C8 1.347(19) . ?
 C8 H8 0.9500 . ?
 C8 C9 1.33(2) . ?
 C9 H9 0.9500 . ?
 C9 C10 1.407(18) . ?
 C10 H10 0.9500 . ?
 C11 C12 1.438(17) . ?
 C11 C16 1.349(15) . ?
 C12 H12 0.9500 . ?
 C12 C13 1.365(17) . ?
 C13 H13 0.9500 . ?
 C13 C14 1.361(17) . ?
 C14 H14 0.9500 . ?
 C14 C15 1.413(18) . ?
 C15 H15 0.9500 . ?
 C15 C16 1.415(17) . ?
 C16 H16 0.9500 . ?
 C17 C18 1.528(14) . ?
 C18 H18A 0.9900 . ?
 C18 H18B 0.9900 . ?
 C19 C20 1.406(14) . ?
 C19 C24 1.388(14) . ?
 C20 H20 0.9500 . ?
 C20 C21 1.373(14) . ?
 C21 H21 0.9500 . ?
 C21 C22 1.389(14) . ?
 C22 H22 0.9500 . ?
 C22 C23 1.372(15) . ?
 C23 H23 0.9500 . ?
 C23 C24 1.370(14) . ?
 C24 H24 0.9500 . ?
 C25 C26 1.411(17) . ?
 C25 C30 1.374(18) . ?
 C26 H26 0.9500 . ?
 C26 C27 1.40(2) . ?
 C27 H27 0.9500 . ?
 C27 C28 1.34(2) . ?
 C28 H28 0.9500 . ?
 C28 C29 1.34(3) . ?
 C29 H29 0.9500 . ?
 C29 C30 1.47(2) . ?
 C30 H30 0.9500 . ?
 O14 H14A 0.8695 . ?
 O14 H14B 0.8701 . ?

loop_
  _geom_angle_atom_site_label_1
  _geom_angle_atom_site_label_2
  _geom_angle_atom_site_label_3
  _geom_angle
  _geom_angle_site_symmetry_1
  _geom_angle_site_symmetry_3
  _geom_angle_publ_flag
 O1 Sm1 O5 70.6(3) . . ?
 O1 Sm1 O6 68.5(3) . . ?
 O1 Sm1 O8 135.3(3) . . ?
 O1 Sm1 O9 138.8(3) . . ?
 O1 Sm1 O11 140.5(3) . . ?
 O1 Sm1 O12 128.1(2) . . ?
 O1 Sm1 N3 63.4(2) . . ?
 O2 Sm1 O1 76.1(2) . . ?
 O2 Sm1 O3 86.4(2) . . ?
 O2 Sm1 O4 156.8(2) . . ?
 O2 Sm1 O5 70.2(3) . . ?
 O2 Sm1 O6 116.4(3) . . ?
 O2 Sm1 O8 126.1(2) . . ?
 O2 Sm1 O9 79.0(3) . . ?
 O2 Sm1 O11 117.5(3) . . ?
 O2 Sm1 O12 68.1(2) . . ?
 O2 Sm1 N3 92.0(3) . . ?
 O3 Sm1 O1 70.5(2) . . ?
 O3 Sm1 O4 74.5(2) . . ?
 O3 Sm1 O5 138.3(3) . . ?
 O3 Sm1 O6 125.1(3) . . ?
 O3 Sm1 O8 138.8(3) . . ?
 O3 Sm1 O9 139.7(3) . . ?
 O3 Sm1 O11 73.5(3) . . ?
 O3 Sm1 O12 71.0(3) . . ?
 O3 Sm1 N3 132.8(3) . . ?
 O4 Sm1 O1 85.1(2) . . ?
 O4 Sm1 O5 116.3(3) . . ?
 O4 Sm1 O6 67.2(3) . . ?
 O4 Sm1 O8 76.9(3) . . ?
 O4 Sm1 O9 124.1(3) . . ?
 O4 Sm1 O11 69.9(3) . . ?
 O4 Sm1 O12 115.9(3) . . ?
 O4 Sm1 N3 91.5(3) . . ?
 O5 Sm1 O8 81.3(3) . . ?
 O5 Sm1 O12 125.6(3) . . ?
 O5 Sm1 N3 24.9(3) . . ?
 O6 Sm1 O5 49.1(3) . . ?
 O6 Sm1 O8 66.8(3) . . ?
 O6 Sm1 O11 123.6(3) . . ?
 O6 Sm1 O12 162.4(3) . . ?
 O6 Sm1 N3 24.9(3) . . ?
 O8 Sm1 N3 76.4(3) . . ?
 O9 Sm1 O5 70.4(4) . . ?
 O9 Sm1 O6 94.9(4) . . ?
 O9 Sm1 O8 48.2(3) . . ?
 O9 Sm1 O11 80.4(3) . . ?
 O9 Sm1 O12 68.7(4) . . ?
 O9 Sm1 N3 85.6(4) . . ?
 O11 Sm1 O5 147.9(3) . . ?
 O11 Sm1 O8 69.2(3) . . ?
 O11 Sm1 O12 49.4(3) . . ?
 O11 Sm1 N3 143.7(3) . . ?
 O12 Sm1 O8 96.4(3) . . ?
 O12 Sm1 N3 149.7(3) . . ?
 O2 P1 C2 111.5(5) . . ?
 O2 P1 C5 112.0(5) . . ?
 O2 P1 C11 110.2(5) . . ?
 C5 P1 C2 104.7(5) . . ?
 C5 P1 C11 109.5(5) . . ?
 C11 P1 C2 108.6(5) . . ?
 O3 P2 C18 114.3(5) . . ?
 O3 P2 C19 112.5(5) . . ?
 O3 P2 C25 109.9(5) . . ?
 C19 P2 C18 105.0(5) . . ?
 C19 P2 C25 104.2(5) . . ?
 C25 P2 C18 110.4(7) . . ?
 C1 O1 Sm1 139.7(7) . . ?
 P1 O2 Sm1 135.7(4) . . ?
 P2 O3 Sm1 139.6(4) . . ?
 C17 O4 Sm1 137.1(8) . . ?
 N3 O5 Sm1 94.4(8) . . ?
 N3 O6 Sm1 95.8(8) . . ?
 N4 O8 Sm1 95.3(6) . . ?
 N4 O9 Sm1 100.8(7) . . ?
 N5 O11 Sm1 98.3(6) . . ?
 N5 O12 Sm1 97.3(7) . . ?
 C1 N1 H1 117.7 . . ?
 C1 N1 C3 124.6(9) . . ?
 C3 N1 H1 117.7 . . ?
 C4 N2 H2 120.0 . . ?
 C17 N2 H2 120.0 3_676 . ?
 C17 N2 C4 120.0(9) 3_676 . ?
 O5 N3 Sm1 60.7(7) . . ?
 O5 N3 O6 117.7(12) . . ?
 O5 N3 O7 122.1(14) . . ?
 O6 N3 Sm1 59.3(7) . . ?
 O6 N3 O7 120.1(12) . . ?
 O7 N3 Sm1 164.9(8) . . ?
 O8 N4 O9 115.5(9) . . ?
 O8 N4 O10 124.3(10) . . ?
 O10 N4 O9 120.1(11) . . ?
 O12 N5 O11 114.8(10) . . ?
 O13 N5 O11 122.3(11) . . ?
 O13 N5 O12 122.9(12) . . ?
 O1 C1 N1 123.1(10) . . ?
 O1 C1 C2 119.7(8) . . ?
 N1 C1 C2 117.2(9) . . ?
 P1 C2 H2A 109.0 . . ?
 P1 C2 H2B 109.0 . . ?
 C1 C2 P1 113.0(7) . . ?
 C1 C2 H2A 109.0 . . ?
 C1 C2 H2B 109.0 . . ?
 H2A C2 H2B 107.8 . . ?
 N1 C3 H3A 109.2 . . ?
 N1 C3 H3B 109.2 . . ?
 N1 C3 C4 112.0(10) . . ?
 H3A C3 H3B 107.9 . . ?
 C4 C3 H3A 109.2 . . ?
 C4 C3 H3B 109.2 . . ?
 N2 C4 C3 112.4(8) . . ?
 N2 C4 H4A 109.1 . . ?
 N2 C4 H4B 109.1 . . ?
 C3 C4 H4A 109.1 . . ?
 C3 C4 H4B 109.1 . . ?
 H4A C4 H4B 107.9 . . ?
 C6 C5 P1 123.4(10) . . ?
 C6 C5 C10 117.7(12) . . ?
 C10 C5 P1 118.7(10) . . ?
 C5 C6 H6 118.7 . . ?
 C5 C6 C7 122.6(13) . . ?
 C7 C6 H6 118.7 . . ?
 C6 C7 H7 121.0 . . ?
 C8 C7 C6 118.1(13) . . ?
 C8 C7 H7 121.0 . . ?
 C7 C8 H8 119.4 . . ?
 C9 C8 C7 121.2(14) . . ?
 C9 C8 H8 119.4 . . ?
 C8 C9 H9 119.8 . . ?
 C8 C9 C10 120.3(15) . . ?
 C10 C9 H9 119.8 . . ?
 C5 C10 C9 119.9(14) . . ?
 C5 C10 H10 120.0 . . ?
 C9 C10 H10 120.0 . . ?
 C12 C11 P1 114.1(9) . . ?
 C16 C11 P1 124.8(11) . . ?
 C16 C11 C12 120.9(13) . . ?
 C11 C12 H12 120.8 . . ?
 C13 C12 C11 118.4(13) . . ?
 C13 C12 H12 120.8 . . ?
 C12 C13 H13 119.3 . . ?
 C14 C13 C12 121.3(14) . . ?
 C14 C13 H13 119.3 . . ?
 C13 C14 H14 119.5 . . ?
 C13 C14 C15 120.9(14) . . ?
 C15 C14 H14 119.5 . . ?
 C14 C15 H15 120.9 . . ?
 C14 C15 C16 118.2(13) . . ?
 C16 C15 H15 120.9 . . ?
 C11 C16 C15 120.1(14) . . ?
 C11 C16 H16 120.0 . . ?
 C15 C16 H16 120.0 . . ?
 O4 C17 N2 122.1(10) . 3_676 ?
 O4 C17 C18 121.1(10) . . ?
 N2 C17 C18 116.5(11) 3_676 . ?
 P2 C18 H18A 108.5 . . ?
 P2 C18 H18B 108.5 . . ?
 C17 C18 P2 115.0(8) . . ?
 C17 C18 H18A 108.5 . . ?
 C17 C18 H18B 108.5 . . ?
 H18A C18 H18B 107.5 . . ?
 C20 C19 P2 117.2(8) . . ?
 C24 C19 P2 124.0(8) . . ?
 C24 C19 C20 118.8(10) . . ?
 C19 C20 H20 120.0 . . ?
 C21 C20 C19 120.0(10) . . ?
 C21 C20 H20 120.0 . . ?
 C20 C21 H21 119.8 . . ?
 C20 C21 C22 120.3(11) . . ?
 C22 C21 H21 119.8 . . ?
 C21 C22 H22 120.3 . . ?
 C23 C22 C21 119.4(10) . . ?
 C23 C22 H22 120.3 . . ?
 C22 C23 H23 119.4 . . ?
 C24 C23 C22 121.1(11) . . ?
 C24 C23 H23 119.4 . . ?
 C19 C24 H24 119.9 . . ?
 C23 C24 C19 120.2(11) . . ?
 C23 C24 H24 119.9 . . ?
 C26 C25 P2 117.4(10) . . ?
 C30 C25 P2 121.8(13) . . ?
 C30 C25 C26 120.6(15) . . ?
 C25 C26 H26 121.1 . . ?
 C27 C26 C25 117.8(17) . . ?
 C27 C26 H26 121.1 . . ?
 C26 C27 H27 118.6 . . ?
 C28 C27 C26 123(2) . . ?
 C28 C27 H27 118.6 . . ?
 C27 C28 H28 119.7 . . ?
 C29 C28 C27 121(2) . . ?
 C29 C28 H28 119.7 . . ?
 C28 C29 H29 119.7 . . ?
 C28 C29 C30 120.5(19) . . ?
 C30 C29 H29 119.7 . . ?
 C25 C30 C29 117.6(18) . . ?
 C25 C30 H30 121.2 . . ?
 C29 C30 H30 121.2 . . ?
 H14A O14 H14B 104.5 . . ?

loop_
  _geom_hbond_atom_site_label_D
  _geom_hbond_atom_site_label_H
  _geom_hbond_atom_site_label_A
  _geom_hbond_distance_DH
  _geom_hbond_distance_HA
  _geom_hbond_distance_DA
  _geom_hbond_angle_DHA
  _geom_hbond_site_symmetry_A
  _geom_hbond_publ_flag
 N1 H1 O10 0.88 2.06 2.926(12) 166.6 1_455 yes
 N2 H2 O14 0.88 2.02 2.878(13) 164.3 . yes
 O14 H14B O7 0.87 1.90 2.764(15) 175.0 . yes

loop_
  _geom_torsion_atom_site_label_1
  _geom_torsion_atom_site_label_2
  _geom_torsion_atom_site_label_3
  _geom_torsion_atom_site_label_4
  _geom_torsion
  _geom_torsion_site_symmetry_1
  _geom_torsion_site_symmetry_2
  _geom_torsion_site_symmetry_3
  _geom_torsion_site_symmetry_4
  _geom_torsion_publ_flag
 Sm1 O1 C1 N1 160.8(7) . . . . ?
 Sm1 O1 C1 C2 -19.9(16) . . . . ?
 Sm1 O4 C17 N2 128.5(10) . . . 3_676 ?
 Sm1 O4 C17 C18 -58.4(16) . . . . ?
 Sm1 O5 N3 O6 17.0(11) . . . . ?
 Sm1 O5 N3 O7 -162.8(10) . . . . ?
 Sm1 O6 N3 O5 -17.3(11) . . . . ?
 Sm1 O6 N3 O7 162.5(9) . . . . ?
 Sm1 O8 N4 O9 -3.9(13) . . . . ?
 Sm1 O8 N4 O10 179.0(12) . . . . ?
 Sm1 O9 N4 O8 4.2(14) . . . . ?
 Sm1 O9 N4 O10 -178.6(10) . . . . ?
 Sm1 O11 N5 O12 3.8(11) . . . . ?
 Sm1 O11 N5 O13 -177.1(11) . . . . ?
 Sm1 O12 N5 O11 -3.7(11) . . . . ?
 Sm1 O12 N5 O13 177.2(11) . . . . ?
 P1 C5 C6 C7 179.9(11) . . . . ?
 P1 C5 C10 C9 179.8(14) . . . . ?
 P1 C11 C12 C13 -179.0(9) . . . . ?
 P1 C11 C16 C15 178.2(9) . . . . ?
 P2 C19 C20 C21 175.2(9) . . . . ?
 P2 C19 C24 C23 -175.1(9) . . . . ?
 P2 C25 C26 C27 -172.3(13) . . . . ?
 P2 C25 C30 C29 174.7(13) . . . . ?
 O1 C1 C2 P1 51.9(12) . . . . ?
 O2 P1 C2 C1 -56.5(8) . . . . ?
 O2 P1 C5 C6 169.1(11) . . . . ?
 O2 P1 C5 C10 -6.2(15) . . . . ?
 O2 P1 C11 C12 -21.5(9) . . . . ?
 O2 P1 C11 C16 162.3(9) . . . . ?
 O3 P2 C18 C17 -21.6(13) . . . . ?
 O3 P2 C19 C20 30.2(10) . . . . ?
 O3 P2 C19 C24 -151.1(9) . . . . ?
 O3 P2 C25 C26 -13.9(11) . . . . ?
 O3 P2 C25 C30 169.7(11) . . . . ?
 O4 C17 C18 P2 48.4(16) . . . . ?
 N1 C1 C2 P1 -128.9(9) . . . . ?
 N1 C3 C4 N2 -65.8(11) . . . . ?
 N2 C17 C18 P2 -138.1(10) 3_676 . . . ?
 C1 N1 C3 C4 106.9(11) . . . . ?
 C2 P1 O2 Sm1 32.6(8) . . . . ?
 C2 P1 C5 C6 -69.9(13) . . . . ?
 C2 P1 C5 C10 114.9(13) . . . . ?
 C2 P1 C11 C12 -144.0(8) . . . . ?
 C2 P1 C11 C16 39.8(11) . . . . ?
 C3 N1 C1 O1 -1.0(17) . . . . ?
 C3 N1 C1 C2 179.8(10) . . . . ?
 C5 P1 O2 Sm1 149.6(6) . . . . ?
 C5 P1 C2 C1 -177.9(7) . . . . ?
 C5 P1 C11 C12 102.2(9) . . . . ?
 C5 P1 C11 C16 -74.0(11) . . . . ?
 C5 C6 C7 C8 2(2) . . . . ?
 C6 C5 C10 C9 4(3) . . . . ?
 C6 C7 C8 C9 1(3) . . . . ?
 C7 C8 C9 C10 -1(3) . . . . ?
 C8 C9 C10 C5 -1(3) . . . . ?
 C10 C5 C6 C7 -5(2) . . . . ?
 C11 P1 O2 Sm1 -88.2(7) . . . . ?
 C11 P1 C2 C1 65.2(8) . . . . ?
 C11 P1 C5 C6 46.5(14) . . . . ?
 C11 P1 C5 C10 -128.8(13) . . . . ?
 C11 C12 C13 C14 2.7(19) . . . . ?
 C12 C11 C16 C15 2.2(17) . . . . ?
 C12 C13 C14 C15 -2(2) . . . . ?
 C13 C14 C15 C16 2(2) . . . . ?
 C14 C15 C16 C11 -1.8(18) . . . . ?
 C16 C11 C12 C13 -2.6(17) . . . . ?
 C17 N2 C4 C3 -83.1(13) 3_676 . . . ?
 C18 P2 O3 Sm1 0.6(9) . . . . ?
 C18 P2 C19 C20 155.1(9) . . . . ?
 C18 P2 C19 C24 -26.3(12) . . . . ?
 C18 P2 C25 C26 -140.8(10) . . . . ?
 C18 P2 C25 C30 42.7(13) . . . . ?
 C19 P2 O3 Sm1 120.2(6) . . . . ?
 C19 P2 C18 C17 -145.3(10) . . . . ?
 C19 P2 C25 C26 106.9(10) . . . . ?
 C19 P2 C25 C30 -69.6(12) . . . . ?
 C19 C20 C21 C22 1.3(17) . . . . ?
 C20 C19 C24 C23 3.5(18) . . . . ?
 C20 C21 C22 C23 0.9(18) . . . . ?
 C21 C22 C23 C24 -1.0(19) . . . . ?
 C22 C23 C24 C19 -1.3(19) . . . . ?
 C24 C19 C20 C21 -3.5(17) . . . . ?
 C25 P2 O3 Sm1 -124.1(7) . . . . ?
 C25 P2 C18 C17 102.9(11) . . . . ?
 C25 P2 C19 C20 -88.8(9) . . . . ?
 C25 P2 C19 C24 89.8(11) . . . . ?
 C25 C26 C27 C28 -3(3) . . . . ?
 C26 C25 C30 C29 -2(2) . . . . ?
 C26 C27 C28 C29 -1(4) . . . . ?
 C27 C28 C29 C30 3(4) . . . . ?
 C28 C29 C30 C25 -2(3) . . . . ?
 C30 C25 C26 C27 4(2) . . . . ?

_shelx_res_file
;
TITL GVS1014c_0m in P2(1)/n
    gvs1014c_0m.res
    created by SHELXL-2018/3 at 13:54:47 on 26-Sep-2019
CELL 1.54178 10.5235 18.1332 19.4883 90 96.944 90
ZERR 2 0.0015 0.0025 0.0031 0 0.012 0
LATT 1
SYMM 0.5-X,0.5+Y,0.5-Z
SFAC C H N O P Sm
UNIT 120 128 20 56 8 4
EQIV $1 -1+X,+Y,+Z
DELU C5 C10 C9 C8 C7 C6
SIMU 0.02 0.04 2 C5 C10 C9 C8 C7 C6

L.S. 12
PLAN  -10 0 0
SIZE 0.063 0.126 0.262
TEMP -100(2)
HTAB O14 O7
HTAB N2 O14
HTAB N1 O10_$1
BOND $H
CONF
MORE -1
fmap 2
acta
REM <olex2.extras>
REM <HklSrc "%./GVS1014c_0m.hkl">
REM </olex2.extras>

WGHT    0.071500    0.552300
FVAR       0.09495
SM1   6    0.643856    0.826597    0.588253    11.00000    0.03810    0.03604 =
         0.05698    0.00481    0.01321    0.00384
P1    5    0.405040    0.692300    0.618621    11.00000    0.04464    0.03592 =
         0.05282    0.00510    0.01291    0.00231
P2    5    0.510131    0.966693    0.694784    11.00000    0.04555    0.04019 =
         0.05684   -0.00119    0.01677   -0.00236
O1    4    0.412141    0.846508    0.543665    11.00000    0.04561    0.04467 =
         0.05308    0.00292    0.01757    0.00459
O2    4    0.541674    0.718886    0.621834    11.00000    0.03825    0.03687 =
         0.05856    0.00521    0.00264    0.00792
O3    4    0.540154    0.889173    0.673781    11.00000    0.05239    0.04326 =
         0.04321   -0.00211    0.01891    0.00375
O4    4    0.667754    0.955418    0.565577    11.00000    0.05591    0.03917 =
         0.07275    0.00415    0.03036    0.00061
O5    4    0.582663    0.743970    0.482479    11.00000    0.13048    0.05473 =
         0.09433    0.00875    0.04281    0.01940
O6    4    0.615018    0.856475    0.460123    11.00000    0.07232    0.08989 =
         0.06714    0.01861    0.00665   -0.01175
O7    4    0.508237    0.789176    0.382256    11.00000    0.09009    0.11201 =
         0.06313   -0.02017    0.00607    0.01383
O8    4    0.862952    0.832253    0.534094    11.00000    0.05438    0.06473 =
         0.09634    0.00682    0.02082    0.00676
O9    4    0.816773    0.731600    0.580084    11.00000    0.05479    0.06912 =
         0.22170    0.02122    0.05498    0.00688
O10   4    0.991453    0.737091    0.530695    11.00000    0.04323    0.06182 =
         0.15875   -0.00415    0.03842    0.00744
O11   4    0.821043    0.881494    0.674254    11.00000    0.06807    0.06854 =
         0.07167    0.00590    0.00722   -0.02246
O12   4    0.740449    0.781570    0.709773    11.00000    0.04414    0.06575 =
         0.10555    0.00939   -0.01929   -0.00950
O13   4    0.885106    0.839926    0.778921    11.00000    0.06794    0.08887 =
         0.06934    0.00931   -0.01701   -0.00473
N1    3    0.195586    0.846358    0.528830    11.00000    0.03919    0.05338 =
         0.04362    0.01025    0.01313    0.00438
AFIX  43
H1    2    0.126400    0.818686    0.525134    11.00000   -1.20000
AFIX   0
N2    3    0.231952    0.937264    0.403597    11.00000    0.05743    0.04378 =
         0.04347   -0.00041    0.01267    0.00958
AFIX  43
H2    2    0.228225    0.897316    0.377793    11.00000   -1.20000
AFIX   0
N3    3    0.568068    0.796061    0.441117    11.00000    0.05105    0.07819 =
         0.05111    0.00224    0.01845    0.01124
N4    3    0.892272    0.767178    0.546569    11.00000    0.03743    0.06363 =
         0.11257   -0.00600    0.01751   -0.00155
N5    3    0.817487    0.834209    0.723579    11.00000    0.05160    0.08148 =
         0.06964    0.01012    0.00557   -0.01080
C1    1    0.307769    0.812777    0.538619    11.00000    0.04310    0.04494 =
         0.04342    0.00404    0.02162    0.00596
C2    1    0.306809    0.727688    0.542968    11.00000    0.04051    0.05595 =
         0.03706   -0.00274    0.00381    0.00166
AFIX  23
H2A   2    0.338018    0.707155    0.501008    11.00000   -1.20000
H2B   2    0.217630    0.710636    0.543763    11.00000   -1.20000
AFIX   0
C3    1    0.178429    0.925903    0.523733    11.00000    0.03845    0.04792 =
         0.05564    0.01014    0.01423    0.00438
AFIX  23
H3A   2    0.260361    0.950544    0.540313    11.00000   -1.20000
H3B   2    0.114222    0.941425    0.554001    11.00000   -1.20000
AFIX   0
C4    1    0.134635    0.950389    0.450032    11.00000    0.03495    0.05904 =
         0.05836    0.01345    0.00804    0.00609
AFIX  23
H4A   2    0.055565    0.923384    0.432506    11.00000   -1.20000
H4B   2    0.113949    1.003650    0.449967    11.00000   -1.20000
AFIX   0
C5    1    0.393363    0.593255    0.610409    11.00000    0.07190    0.03054 =
         0.07220    0.00385    0.02110   -0.00305
C6    1    0.285102    0.554891    0.617565    11.00000    0.07562    0.04757 =
         0.07219    0.01347    0.01091   -0.00970
AFIX  43
H6    2    0.211370    0.581183    0.627441    11.00000   -1.20000
AFIX   0
C7    1    0.277758    0.478564    0.611014    11.00000    0.09547    0.05195 =
         0.07473    0.01238    0.00688   -0.02373
AFIX  43
H7    2    0.199958    0.453138    0.614734    11.00000   -1.20000
AFIX   0
C8    1    0.384199    0.441769    0.599243    11.00000    0.12817    0.04153 =
         0.12589   -0.00239    0.03417   -0.01113
AFIX  43
H8    2    0.380887    0.389714    0.593816    11.00000   -1.20000
AFIX   0
C9    1    0.493912    0.477031    0.595081    11.00000    0.11418    0.05072 =
         0.19926    0.00057    0.05122    0.01373
AFIX  43
H9    2    0.568362    0.449920    0.587803    11.00000   -1.20000
AFIX   0
C10   1    0.500151    0.554288    0.601409    11.00000    0.08702    0.04790 =
         0.16510    0.00325    0.04507    0.00023
AFIX  43
H10   2    0.579081    0.579140    0.599381    11.00000   -1.20000
AFIX   0
C11   1    0.336379    0.721444    0.694815    11.00000    0.05213    0.03595 =
         0.07663    0.02218    0.01797    0.00128
C12   1    0.429359    0.738696    0.752886    11.00000    0.08044    0.04318 =
         0.08490    0.01530    0.03303    0.01014
AFIX  43
H12   2    0.518406    0.735212    0.749349    11.00000   -1.20000
AFIX   0
C13   1    0.386667    0.760199    0.813216    11.00000    0.09667    0.06135 =
         0.06088   -0.00456    0.01694   -0.00763
AFIX  43
H13   2    0.446985    0.773799    0.851370    11.00000   -1.20000
AFIX   0
C14   1    0.259485    0.762543    0.819801    11.00000    0.09928    0.05928 =
         0.06514   -0.01308    0.02453   -0.00982
AFIX  43
H14   2    0.232610    0.775919    0.862923    11.00000   -1.20000
AFIX   0
C15   1    0.166803    0.745365    0.763414    11.00000    0.08289    0.04287 =
         0.10637    0.01248    0.04634    0.00520
AFIX  43
H15   2    0.077967    0.748405    0.767650    11.00000   -1.20000
AFIX   0
C16   1    0.209927    0.723507    0.700448    11.00000    0.08287    0.04217 =
         0.07343    0.01562    0.02897   -0.00489
AFIX  43
H16   2    0.149745    0.710273    0.662110    11.00000   -1.20000
AFIX   0
C17   1    0.674165    1.014267    0.599514    11.00000    0.05253    0.04737 =
         0.05528    0.01411    0.02483    0.00938
C18   1    0.565817    1.037670    0.640431    11.00000    0.08215    0.04001 =
         0.11505    0.00515    0.05496    0.00178
AFIX  23
H18A  2    0.492609    1.054467    0.607431    11.00000   -1.20000
H18B  2    0.595327    1.080307    0.669861    11.00000   -1.20000
AFIX   0
C19   1    0.340856    0.982724    0.692314    11.00000    0.04570    0.04744 =
         0.02818    0.00194    0.00412   -0.00266
C20   1    0.264215    0.922055    0.705566    11.00000    0.06281    0.04493 =
         0.03212    0.01498    0.01089    0.01086
AFIX  43
H20   2    0.301209    0.874372    0.711793    11.00000   -1.20000
AFIX   0
C21   1    0.135896    0.931767    0.709503    11.00000    0.05980    0.04760 =
         0.04743    0.00499    0.00312   -0.00285
AFIX  43
H21   2    0.084658    0.890900    0.719427    11.00000   -1.20000
AFIX   0
C22   1    0.080652    1.001035    0.699047    11.00000    0.03553    0.07137 =
         0.04095    0.00390   -0.00302    0.00434
AFIX  43
H22   2   -0.007869    1.007862    0.702458    11.00000   -1.20000
AFIX   0
C23   1    0.155004    1.059529    0.683750    11.00000    0.05201    0.04606 =
         0.05583   -0.01084    0.00883    0.00766
AFIX  43
H23   2    0.116933    1.106754    0.675882    11.00000   -1.20000
AFIX   0
C24   1    0.283179    1.050994    0.679630    11.00000    0.05439    0.04948 =
         0.06349   -0.00416    0.00689    0.00151
AFIX  43
H24   2    0.332745    1.091933    0.668055    11.00000   -1.20000
AFIX   0
C25   1    0.572697    0.982019    0.783998    11.00000    0.04368    0.06122 =
         0.06168   -0.01890    0.00008   -0.00981
C26   1    0.611490    0.919526    0.824359    11.00000    0.08174    0.09123 =
         0.07343   -0.00228   -0.00473   -0.00263
AFIX  43
H26   2    0.614592    0.872074    0.803969    11.00000   -1.20000
AFIX   0
C27   1    0.645179    0.929734    0.895278    11.00000    0.13023    0.17200 =
         0.05800   -0.01337   -0.02782    0.01710
AFIX  43
H27   2    0.667247    0.887747    0.923366    11.00000   -1.20000
AFIX   0
C28   1    0.647672    0.996229    0.925335    11.00000    0.10907    0.19166 =
         0.12215   -0.07192   -0.02545    0.03098
AFIX  43
H28   2    0.670351    1.000382    0.973864    11.00000   -1.20000
AFIX   0
C29   1    0.618503    1.056795    0.887589    11.00000    0.14496    0.09975 =
         0.13373   -0.06225   -0.04457    0.01197
AFIX  43
H29   2    0.625100    1.103888    0.909085    11.00000   -1.20000
AFIX   0
C30   1    0.576341    1.051091    0.813153    11.00000    0.07917    0.10436 =
         0.14114   -0.05389   -0.00887    0.01408
AFIX  43
H30   2    0.552458    1.093603    0.786143    11.00000   -1.20000
AFIX   6

O14   4    0.247391    0.793823    0.341880    11.00000    0.10801    0.08032 =
         0.13629   -0.05705   -0.00013   -0.00613
H14A  2    0.222514    0.749367    0.330168    11.00000   -1.50000
H14B  2    0.329710    0.789997    0.353061    11.00000   -1.50000
AFIX   0
HKLF 4


REM  GVS1014c_0m in P2(1)/n
REM wR2 = 0.1815, GooF = S = 1.020, Restrained GooF = 1.021 for all data
REM R1 = 0.0722 for 3911 Fo > 4sig(Fo) and 0.1453 for all 6996 data
REM 472 parameters refined using 48 restraints

END

WGHT      0.0715      0.5452

REM Highest difference peak  0.911,  deepest hole -0.912,  1-sigma level  0.113
Q1    1   0.5643  0.8065  0.6049  11.00000  0.05    0.91
Q2    1   0.7261  0.8043  0.5700  11.00000  0.05    0.73
Q3    1   0.7864  0.7221  0.5121  11.00000  0.05    0.54
Q4    1   0.6364  0.8781  0.5882  11.00000  0.05    0.53
Q5    1   0.5856  0.7282  0.5583  11.00000  0.05    0.48
Q6    1   0.3714  0.3166  0.2393  11.00000  0.05    0.48
Q7    1   0.4978  0.8237  0.5514  11.00000  0.05    0.46
Q8    1   0.4401  0.5804  0.5387  11.00000  0.05    0.45
Q9    1   0.9450  0.1980  0.0900  11.00000  0.05    0.40
Q10   1   0.1948  0.5984  0.6119  11.00000  0.05    0.40
;
_shelx_res_checksum                63001
_shelx_hkl_file
;
  -1   0   0   -0.39    0.42
  -1   0   0    0.16    0.67
   1   0   0    0.11    0.48
   1   0   0    0.11    0.67
  -1   0   0    0.09    0.53
  -2   0   0   82.93    3.69
  -2   0   0   77.02    4.17
   2   0   0   87.43    5.27
  -2   0   0   88.36    5.33
  -3   0   0    0.14    1.98
   3   0   0   -0.04    1.62
  -3   0   0    0.18    1.52
  -3   0   0   -1.15    1.30
  -4   0   0  406.89   22.69
   4   0   0  388.10   22.56
  -4   0   0  423.48   17.95
  -4   0   0  413.30   16.14
  -5   0   0    0.86    2.06
  -5   0   0    0.79    1.69
  -6   0   0   75.66    5.62
  -7   0   0    2.44    3.24
  -8   0   0   38.51    6.01
   9   0   0    3.61    3.26
   9   0   0    7.60    4.06
  10   0   0    9.41    3.69
  10   0   0    7.26    4.30
  11   0   0   -5.81    3.13
 -11   0   0    1.47    3.77
  11   0   0   -0.75    3.22
 -12   0   0    5.12    2.73
  12   0   0    6.12    3.56
  12   0   0    6.66    3.59
   0   1   0    0.13    0.41
  -1  -1   0  136.77    5.60
   1  -1   0  143.14    6.62
  -1  -1   0  138.03    6.24
   1  -1   0  148.37    7.99
  -1  -1   0  150.26    7.98
  -1   1   0  153.65    8.01
  -1   1   0  142.99    6.30
  -1   1   0  140.92    5.73
   1   1   0  159.15    8.00
  -2  -1   0   54.94    3.87
   2  -1   0   53.98    3.92
  -2  -1   0   53.68    2.43
   2  -1   0   51.10    2.99
  -2  -1   0   51.98    2.89
  -2   1   0   50.80    2.77
  -2   1   0   48.66    2.98
  -2   1   0   50.19    3.83
   2   1   0   49.17    3.74
  -3  -1   0    6.69    1.23
  -3  -1   0    5.72    1.61
   3  -1   0    4.68    1.91
  -3  -1   0    4.51    2.09
   3  -1   0    6.48    1.46
  -3   1   0    3.32    1.44
   3   1   0    3.77    1.84
  -3   1   0    7.02    1.73
  -3   1   0    4.59    2.06
  -4  -1   0   12.69    2.89
  -4  -1   0   15.44    2.09
  -4  -1   0    5.61    2.52
   4  -1   0    6.01    2.30
  -4   1   0    6.79    2.55
  -4   1   0   15.41    2.49
  -4   1   0   16.56    2.88
   4   1   0    9.84    2.52
  -5  -1   0   -1.18    1.54
  -5  -1   0    2.71    2.10
  -5   1   0    1.71    1.75
  -5   1   0   -0.09    2.63
  -5   1   0   -0.82    1.85
  -6  -1   0   14.90    3.08
  -6   1   0   15.25    3.47
  -6   1   0   15.83    3.08
  -7  -1   0   24.47    4.20
  -7   1   0   34.13    5.02
  -8  -1   0   69.56    6.41
  -8   1   0   68.93    6.37
   9  -1   0    2.61    4.00
   9  -1   0    2.70    3.19
   9   1   0    2.83    3.27
   9   1   0    4.70    3.92
  10  -1   0   13.02    3.85
  10  -1   0   14.07    3.84
  10   1   0   20.70    4.10
  10   1   0   15.00    4.58
 -11  -1   0    0.74    3.80
  11  -1   0    2.66    3.38
  11  -1   0   -2.07    3.28
 -11   1   0    5.96    3.70
  11   1   0    5.23    3.59
  11   1   0    4.55    3.26
 -12  -1   0   24.15    3.98
  12  -1   0   32.18    5.09
 -12   1   0   27.21    4.58
  12   1   0   29.67    4.22
  12   1   0   20.12    4.36
   0   2   0  263.15   13.79
   0   2   0  250.06    9.80
  -1  -2   0  307.93   12.08
   1  -2   0  309.71   14.30
  -1  -2   0  323.08   13.42
   1  -2   0  315.84   17.12
  -1   2   0  331.35   13.50
  -1   2   0  326.23   12.30
  -1   2   0  320.18   17.13
   2  -2   0   29.24    2.60
  -2  -2   0   28.38    1.66
  -2  -2   0   30.03    2.17
   2  -2   0   25.02    2.97
  -2  -2   0   27.43    3.15
  -2   2   0   23.90    3.09
   2   2   0   27.96    3.03
  -2   2   0   29.58    2.43
  -2   2   0   28.50    2.22
  -3  -2   0  203.23    9.18
   3  -2   0  199.66   11.73
  -3  -2   0  211.66   11.83
   3  -2   0  205.96    9.65
  -3  -2   0  195.85    8.10
  -3   2   0  199.20   11.78
  -3   2   0  200.41    9.34
  -3   2   0  204.99    8.50
   3   2   0  204.17   11.69
  -4  -2   0   56.42    3.93
   4  -2   0   64.43    4.00
  -4  -2   0   54.83    3.30
   4  -2   0   64.33    5.20
  -4  -2   0   63.08    5.39
  -4   2   0   59.80    3.88
  -4   2   0   63.40    5.45
  -4   2   0   58.46    4.24
  -5  -2   0  219.71   10.54
  -5   2   0  222.94   10.59
  -5   2   0  212.51   13.85
  -5   2   0  220.35    9.64
  -6  -2   0    0.44    2.42
  -6   2   0    1.69    2.71
  -6   2   0    5.21    2.37
  -7  -2   0    3.29    3.06
  -7   2   0    1.33    2.70
  -7   2   0    0.36    3.37
  -8  -2   0    2.87    3.85
   9  -2   0   44.41    5.36
   9  -2   0   29.03    5.40
   9  -2   0   22.59    5.01
   9   2   0   29.19    5.13
   9   2   0   39.06    5.26
  10  -2   0    0.47    3.30
  10  -2   0    7.29    3.72
  10  -2   0   -1.02    3.29
  10   2   0   11.53    4.43
  10   2   0    5.06    3.56
  11  -2   0    3.61    3.58
 -11  -2   0    5.53    3.74
  11   2   0    5.53    3.88
  11   2   0   -1.47    3.44
 -11   2   0   -6.69    3.61
 -12  -2   0   -2.44    2.60
  12  -2   0    4.04    3.06
  12   2   0    0.98    3.06
 -12   2   0   -2.25    2.63
   0   3   0   -0.10    1.30
   0   3   0   -0.29    0.63
   1  -3   0   27.93    2.83
   1  -3   0   24.14    2.69
  -1  -3   0   21.94    1.69
  -1   3   0   26.56    2.77
  -1   3   0   23.73    1.84
   2  -3   0   45.17    3.43
  -2  -3   0   47.12    2.21
   2  -3   0   44.88    3.99
  -2  -3   0   50.50    2.88
   2   3   0   45.65    4.20
  -2   3   0   53.37    3.25
  -2   3   0   47.85    2.94
  -2   3   0   44.01    3.95
   3  -3   0   40.84    4.18
   3  -3   0   44.78    3.72
  -3  -3   0   46.91    2.45
  -3  -3   0   50.57    3.28
  -3   3   0   47.67    4.58
   3   3   0   42.90    4.37
  -3   3   0   52.84    3.32
  -3   3   0   52.35    3.48
  -4  -3   0    8.33    1.83
   4  -3   0    8.41    1.89
  -4   3   0    7.77    2.67
  -4   3   0    7.11    2.18
  -4   3   0   13.08    2.74
  -5  -3   0   13.81    2.99
  -5   3   0   11.63    2.46
  -5   3   0   14.54    2.76
  -6  -3   0    0.22    2.23
  -6   3   0    3.43    2.41
  -6   3   0    0.46    2.42
   6   3   0    1.41    2.18
  -7  -3   0   66.60    5.68
  -7   3   0   67.99    6.05
  -7   3   0   60.02    5.40
   9  -3   0    1.76    4.40
   9  -3   0   -2.62    4.11
   9   3   0    4.50    3.44
  10  -3   0   -0.28    3.47
  10  -3   0    1.81    3.51
 -10   3   0   -2.63    3.85
  10   3   0    1.85    3.29
  11  -3   0   36.06    5.21
 -11  -3   0   29.51    5.38
  11  -3   0   39.82    5.55
  11   3   0   24.43    4.20
 -11   3   0   28.07    5.14
  12  -3   0    3.11    3.00
 -12  -3   0    0.27    2.58
 -12   3   0    6.13    3.09
  12   3   0   -0.12    3.00
   0   4   0  558.18   21.91
   0   4   0  594.01   30.75
   1  -4   0  554.60   28.69
  -1  -4   0  527.63   22.32
   1  -4   0  517.19   24.15
   1   4   0  520.58   20.16
  -1   4   0  536.23   20.47
  -1   4   0  541.84   28.60
   2  -4   0   21.34    3.25
  -2  -4   0   20.12    2.04
   2  -4   0   23.37    3.33
  -2   4   0   19.98    2.36
   2   4   0   24.21    3.25
  -2   4   0   23.65    2.29
  -2   4   0   19.76    3.48
  -3  -4   0  181.94    8.61
   3  -4   0  184.54   11.25
   3  -4   0  187.32    9.29
  -3   4   0  194.82   11.36
  -3   4   0  186.93    8.79
  -3   4   0  189.34    8.09
   3   4   0  185.56   11.26
  -4  -4   0  135.17    6.90
   4  -4   0  131.60    7.32
  -4   4   0  140.82    6.69
  -4   4   0  134.34    9.14
  -4   4   0  142.14    7.21
  -5  -4   0  177.99    9.32
  -5   4   0  189.07    9.34
  -5   4   0  189.35    8.70
   6   4   0   -3.75    2.25
  -6   4   0    0.65    2.67
  -6   4   0    1.58    2.85
   7   4   0   22.05    4.33
  -7   4   0   22.27    4.47
  -7   4   0   17.05    3.69
   8  -4   0    0.67    3.54
   8  -4   0    4.28    3.80
   8   4   0   -0.44    3.17
   9  -4   0   34.46    5.59
   9  -4   0   34.32    5.73
   9   4   0   34.69    5.26
  10  -4   0   -2.21    3.38
  10  -4   0    6.51    3.74
  10   4   0   -7.48    3.12
 -10   4   0    2.14    3.78
 -11  -4   0    7.38    4.02
  11  -4   0   16.02    4.68
  11  -4   0   14.12    3.73
  11   4   0    9.46    3.92
 -11   4   0    5.87    3.75
  12  -4   0    3.85    3.54
 -12  -4   0   -1.23    2.46
 -12   4   0    4.13    2.22
  12   4   0    3.21    3.03
   0   5   0   -0.33    0.98
   0   5   0    2.56    2.25
   1  -5   0   62.63    4.78
   1  -5   0   53.23    4.71
  -1   5   0   62.94    4.74
   1   5   0   52.06    2.45
  -1   5   0   53.16    3.02
  -1   5   0   50.70    2.97
   2  -5   0   40.28    4.30
   2  -5   0   34.65    3.94
  -2  -5   0   32.99    2.63
   2   5   0   29.29    4.22
  -2   5   0   37.42    2.80
  -2   5   0   35.77    4.19
  -2   5   0   36.62    2.75
   3  -5   0  141.86    7.63
   3  -5   0  138.09    9.12
  -3   5   0  136.74    9.13
  -3   5   0  139.95    6.52
  -3   5   0  145.87    7.01
   4  -5   0   16.34    2.78
  -4   5   0   19.72    3.22
  -4   5   0   29.14    3.28
  -4   5   0   13.16    3.13
  -5   5   0   23.57    3.47
  -5   5   0   27.50    3.35
  -6   5   0   29.14    4.34
   6   5   0   32.06    4.69
  -6   5   0   32.25    4.24
  -7   5   0   60.95    5.62
   7   5   0   58.49    5.77
  -7   5   0   64.60    5.64
   8  -5   0   16.88    3.79
   8  -5   0   27.17    5.46
   8   5   0   13.86    3.88
   9  -5   0    1.07    3.98
   9  -5   0    1.75    3.64
   9   5   0    4.70    3.57
  10  -5   0    1.86    3.31
  10  -5   0    4.47    3.79
  10   5   0    0.12    3.32
 -10   5   0    2.35    4.64
 -11  -5   0   -0.73    3.54
  11  -5   0   11.26    4.43
  11  -5   0    5.45    3.54
  11   5   0    5.58    3.50
 -11   5   0    9.10    3.49
 -12  -5   0   12.27    3.15
  12  -5   0    8.16    3.61
  12  -5   0    7.07    3.62
 -12   5   0    8.57    2.57
  12   5   0   11.38    3.38
   0  -6   0   39.90    4.68
   0   6   0   46.48    2.63
   0   6   0   48.08    4.49
   1  -6   0    6.59    3.23
   1   6   0    2.48    0.87
  -1   6   0    6.03    2.42
   1   6   0    8.14    2.39
  -1   6   0    4.27    1.45
  -1   6   0    3.55    1.15
   2  -6   0   -2.11    2.43
   2  -6   0    0.21    2.22
  -2   6   0    1.65    1.41
  -2   6   0    1.40    2.38
  -2   6   0    1.30    1.54
   2   6   0    3.06    2.45
   3  -6   0   17.48    3.79
  -3   6   0    6.43    2.76
  -3   6   0    4.08    1.81
  -3   6   0    4.29    1.94
  -4   6   0  243.77   14.68
  -4   6   0  231.16   10.45
  -4   6   0  240.85   11.34
  -5   6   0   10.34    2.58
   5   6   0   10.66    3.04
  -5   6   0    6.67    2.78
  -6   6   0   45.63    4.90
   6   6   0   45.48    5.40
  -6   6   0   46.21    4.86
   7   6   0    3.30    3.14
  -7   6   0    2.49    3.20
   8  -6   0   14.38    5.01
   8  -6   0   27.66    5.87
   8   6   0   13.03    3.85
   8   6   0   13.76    4.44
   9  -6   0    3.66    3.88
   9  -6   0   -5.32    3.07
   9   6   0    2.20    3.52
  -9   6   0    4.10    4.63
  10  -6   0   19.45    4.58
  10  -6   0   14.90    4.04
 -10   6   0   21.78    4.97
  10   6   0   14.08    4.03
  11  -6   0    4.77    3.98
  11  -6   0    0.93    4.33
 -11  -6   0    1.17    3.47
  11   6   0   -2.19    3.79
 -11   6   0   -8.97    2.83
  11   6   0    3.45    3.51
 -12  -6   0    3.01    2.75
  12  -6   0    1.51    3.12
  12  -6   0   -0.39    2.47
 -12   6   0    5.77    2.27
  12   6   0    2.17    2.87
   0  -7   0    2.80    3.31
   0   7   0    1.24    1.20
   0   7   0    1.81    2.38
   1  -7   0   33.81    5.50
   1   7   0   39.29    4.41
  -1   7   0   38.56    2.94
  -1   7   0   40.98    4.51
   2  -7   0  140.83    8.58
  -2   7   0  127.86    6.44
  -2   7   0  132.62    6.23
  -2   7   0  129.53    8.83
   3  -7   0   15.18    3.52
  -3   7   0   18.29    3.02
  -3   7   0   17.41    2.95
  -3   7   0   10.59    3.11
  -4   7   0   76.42    5.02
  -4   7   0   85.50    5.08
  -4   7   0   59.19    6.42
  -5   7   0   23.74    3.91
  -5   7   0   18.87    3.90
   5   7   0   22.31    4.91
  -6   7   0   39.97    4.82
   6   7   0   32.74    4.68
  -6   7   0   37.08    4.83
  -7   7   0    3.93    3.51
   7   7   0   10.43    3.63
   8  -7   0   51.35    6.37
   8  -7   0   38.06    5.54
  -8   7   0   48.94    7.29
   8   7   0   62.69    6.76
   8   7   0   46.05    6.58
   9  -7   0   -0.60    3.83
   9  -7   0    0.03    3.25
  -9   7   0    2.41    3.77
   9   7   0   -0.54    3.52
  10  -7   0    5.88    4.05
  10  -7   0   10.44    3.63
  10   7   0   12.55    3.98
 -10   7   0   12.25    3.93
 -11  -7   0    1.38    3.36
  11  -7   0    3.77    3.19
  11  -7   0    2.44    3.33
  11   7   0    1.41    3.58
 -11   7   0    2.34    2.65
  11   7   0    4.72    3.39
  12  -7   0   11.36    3.37
 -12  -7   0   10.67    2.65
  12  -7   0   10.78    2.60
  12   7   0    8.99    2.88
 -12   7   0   14.68    2.15
   0  -8   0  276.18   14.50
   0   8   0  289.26   16.30
   0   8   0  267.58   11.19
   1  -8   0   24.84    4.39
  -1   8   0   21.88    4.07
  -1   8   0   30.56    2.88
   1   8   0   18.78    3.94
   2  -8   0   54.88    6.19
  -2   8   0   38.13    4.82
   2   8   0   40.54    4.87
  -2   8   0   41.51    3.40
  -2   8   0   38.86    3.16
   3  -8   0    5.89    3.76
  -3   8   0    4.08    1.96
  -3   8   0    3.19    2.21
  -3   8   0    4.29    2.84
  -4   8   0   98.61    5.74
  -4   8   0   85.80    5.60
   5   8   0   66.81    6.20
  -5   8   0   54.22    4.95
  -5   8   0   60.72    5.07
   6   8   0   11.38    3.70
  -6   8   0   10.33    3.45
  -6   8   0    4.86    2.89
   7  -8   0    1.61    4.05
   7  -8   0    1.11    3.64
   7   8   0    3.12    3.10
   7   8   0    2.81    3.28
   8  -8   0   28.11    4.89
   8  -8   0   25.37    4.71
   8   8   0   22.19    5.05
   8   8   0   13.46    4.05
  -8   8   0   25.67    4.75
   9  -8   0   27.89    5.11
   9  -8   0   29.56    5.18
  -9   8   0   33.26    6.58
   9   8   0   30.37    6.05
   9   8   0   22.75    5.42
  10  -8   0    7.54    3.94
  10  -8   0   10.17    3.62
 -10   8   0    6.65    4.12
  10   8   0    8.29    3.76
  10   8   0    3.60    4.80
  11  -8   0    0.69    3.24
  11  -8   0    4.39    2.99
 -11  -8   0    6.09    3.18
 -11   8   0   -1.53    2.82
  11   8   0   -1.16    3.13
  11   8   0    1.95    4.44
 -12  -8   0    2.37    1.71
  12   8   0   -5.47    2.91
   0  -9   0   -3.99    3.33
   0   9   0    0.77    2.47
   1  -9   0   43.28    5.72
  -1   9   0   32.96    4.67
  -1   9   0   39.34    3.36
   2  -9   0   28.12    6.18
  -2   9   0   19.03    3.07
  -3   9   0   51.68    4.33
  -4   9   0    3.28    2.28
  -4   9   0    2.63    2.68
   5   9   0   11.11    3.60
  -5   9   0   17.11    3.88
  -5   9   0   13.76    3.25
   6   9   0    5.63    3.29
   6   9   0  -12.87    9.90
  -6   9   0    4.63    3.33
   7  -9   0   29.78    5.52
   7  -9   0   37.43    5.67
   7   9   0   29.86    5.06
  -7   9   0   30.33    6.26
   7   9   0   37.16    5.74
   8  -9   0    8.20    3.48
   8  -9   0    6.90    4.11
  -8   9   0    6.06    4.03
   8   9   0    9.05    3.55
   8   9   0   11.60    4.19
   9  -9   0    2.38    3.32
   9  -9   0    8.25    2.96
   9  -9   0    3.06    3.75
  -9   9   0    6.68    3.53
   9   9   0    5.88    4.03
   9   9   0    2.93    3.44
  10  -9   0    0.70    3.32
  10  -9   0   -1.94    3.21
  10   9   0   -1.88    4.37
 -10   9   0    1.69    3.63
  10   9   0    1.60    3.34
 -11  -9   0   -1.46    2.77
  11  -9   0    7.97    3.19
  11  -9   0    4.37    3.41
  11   9   0   -3.64    2.85
  11   9   0    1.01    4.00
 -11   9   0    7.13    2.30
   0 -10   0   70.41    6.94
   1 -10   0   65.77    6.86
  -1 -10   0   63.84    6.86
   2 -10   0    7.74    4.71
  -2  10   0    3.20    2.21
  -3  10   0   38.74    4.20
  -4  10   0   -0.65    2.82
   5  10   0  103.55    8.08
  -5  10   0   95.05    6.51
   6 -10   0   21.78    4.92
  -6  10   0    5.95    5.60
   6  10   0   17.29    4.15
   7 -10   0    0.89    3.50
  -7  10   0    2.05    4.07
   7  10   0    4.19    3.23
   7  10   0    2.06    4.50
   8 -10   0   -1.13    3.76
   8 -10   0   -1.22    3.39
   8  10   0    2.69    3.92
   8  10   0    6.28    3.44
  -8  10   0   -1.08    3.79
   9 -10   0   33.10    4.64
   9 -10   0   26.46    4.81
   9 -10   0   27.55    3.34
   9  10   0   27.18    4.80
   9  10   0   28.49    5.53
  -9  10   0   19.50    3.99
   9  10   0   26.24    6.19
  10 -10   0    3.73    3.15
  10 -10   0    2.34    3.42
 -10 -10   0    3.20    3.78
  10  10   0    1.83    3.18
  10  10   0    5.09    5.11
  10  10   0   -4.02    3.70
 -10  10   0    2.28    2.43
  11 -10   0    2.61    2.94
  11 -10   0    2.67    2.80
 -11 -10   0    5.97    2.54
 -11  10   0    4.23    1.62
  11  10   0    5.71    2.85
  11  10   0    9.61    3.15
   0 -11   0   -3.80    5.11
   1 -11   0   15.49    4.83
  -1 -11   0    4.61    4.74
  -2 -11   0   46.68    7.13
  -3  11   0   74.43    5.76
  -4  11   0   38.69    4.26
   5  11   0    1.58    4.14
   6 -11   0   23.05    5.08
   6  11   0   29.96    5.84
  -6  11   0   13.62    5.34
   7 -11   0   33.93    5.07
  -7  11   0   28.01    5.59
   7  11   0   41.12    7.36
   7  11   0   30.82    4.89
   8 -11   0    7.20    3.76
   8 -11   0    6.63    3.19
   8  11   0    8.41    4.16
   8  11   0    2.05    3.13
  -8  11   0    6.26    3.60
   9 -11   0    6.41    3.68
   9 -11   0    8.20    3.31
   9  11   0    5.33    5.00
   9  11   0    4.28    3.15
  -9  11   0    7.03    3.60
   9  11   0   16.38    5.07
   9  11   0    3.01    5.99
  10 -11   0   -0.31    3.03
 -10 -11   0   -3.36    3.18
  10 -11   0   -0.86    3.35
  10  11   0    3.49    2.82
 -10  11   0   -2.84    2.30
  10  11   0   -5.53    3.48
 -11 -11   0   15.06    2.90
  11 -11   0   14.21    2.87
  11  11   0   17.53    2.63
   0 -12   0   52.10    8.19
  -1 -12   0   22.51    6.10
   1 -12   0   37.31    7.49
   2 -12   0   23.83    6.30
  -2 -12   0   15.81    5.85
  -3 -12   0   51.36    8.04
  -5  12   0    6.25    4.47
   5  12   0   -1.25    4.46
   6 -12   0   11.79    4.74
  -6  12   0    7.47    4.84
   6  12   0   10.46    5.10
   7 -12   0   -1.60    3.44
   7 -12   0   -1.23    2.89
   7  12   0   -2.43    3.84
  -7  12   0   -6.00    4.30
   8 -12   0    8.27    3.75
   8 -12   0    6.30    2.80
   8  12   0    3.27    4.15
  -8  12   0    5.70    3.91
   8  12   0    0.10    5.10
   8  12   0    5.67    3.05
   9 -12   0    0.42    3.44
   9  12   0    4.60    4.29
   9  12   0   -1.23    3.51
   9  12   0    2.06    2.73
   9  12   0   -1.61    4.17
  -9  12   0    4.14    3.02
 -10 -12   0    8.44    2.93
  10 -12   0   14.24    3.30
 -10  12   0   11.58    2.20
  10  12   0    9.41    3.39
  10  12   0    8.22    2.58
   0 -13   0    2.92    6.20
   1 -13   0   16.09    5.61
  -1 -13   0   11.86    7.07
  -2 -13   0   36.26    7.74
   4 -13   0   12.32    4.52
  -4  13   0    9.92    3.96
   4  13   0    8.70    4.57
   5 -13   0    3.44    4.20
   5  13   0   -1.27    3.86
  -5  13   0   12.24    4.39
   6 -13   0   34.13    5.45
   6 -13   0   24.89    4.59
  -6  13   0   20.04    4.14
   6  13   0   18.15    4.63
   7 -13   0    1.95    3.27
   7 -13   0   -1.08    3.10
   7  13   0   -0.74    3.84
  -7  13   0   -0.70    3.88
   8 -13   0   21.45    3.59
   8 -13   0   17.95    4.34
   8  13   0   32.97    5.46
  -8  13   0   19.71    3.71
   8  13   0    9.31    5.11
  -9 -13   0    6.74    3.46
   9 -13   0    4.66    3.85
   9  13   0    0.70    3.60
  -9  13   0   -1.80    2.18
   9  13   0   -0.25    3.72
  10 -13   0   -4.51    2.21
 -10 -13   0   -0.49    2.13
  10  13   0   -0.85    2.82
  -2  14   0    0.52    2.78
   2  14   0    5.41    2.56
   3 -14   0    6.10    3.53
   3  14   0    0.50    2.23
  -3  14   0    0.70    3.10
   4 -14   0   35.14    5.18
   4  14   0   39.46    5.98
  -4  14   0   32.49    4.84
   5 -14   0   15.48    3.50
   5  14   0   13.44    5.17
  -5  14   0   22.20    4.71
   6 -14   0   18.77    4.10
   6  14   0   34.52    5.78
  -6  14   0   25.91    4.65
   7 -14   0   -2.91    3.95
   7 -14   0   -3.01    2.88
   7  14   0   -1.80    4.72
  -7  14   0    1.26    3.27
   7  14   0   -3.05    3.76
   8 -14   0    7.27    3.59
   8 -14   0   12.46    2.11
   8  14   0    6.99    5.41
   8  14   0    5.77    3.60
   8  14   0   10.64    4.30
  -8  14   0    9.91    2.51
  -9 -14   0    4.80    2.98
   9 -14   0    9.66    3.57
   9  14   0    9.02    3.75
   9  14   0    3.61    3.13
 -10 -14   0    0.07    1.85
  10  14   0    2.54    2.01
   0  15   0   -0.66    2.31
  -1  15   0   40.72    4.30
   1  15   0   37.81    3.67
  -2  15   0   20.12    4.08
   2  15   0   17.63    3.36
   3 -15   0   18.84    4.68
  -3  15   0   10.74    3.18
   4 -15   0    8.46    3.46
  -4  15   0    3.33    3.07
   4  15   0    9.38    4.00
   5 -15   0   -0.29    3.65
   5  15   0    2.51    3.98
  -5  15   0   -8.57    3.01
   6 -15   0   12.50    3.55
   6  15   0    6.27    4.13
  -6  15   0   12.91    3.37
   7 -15   0   21.97    4.05
   7  15   0   27.99    6.28
  -7  15   0   23.32    3.50
   7  15   0   16.42    4.60
   7  15   0   33.29    5.05
   8 -15   0   11.87    3.32
  -8 -15   0    5.24    3.29
  -8  15   0   10.04    1.90
   8  15   0    4.73    4.31
   8  15   0    4.27    3.57
  -9 -15   0   -1.09    2.11
   9 -15   0    4.54    2.86
   9  15   0   -1.19    2.20
   0  16   0   -4.57    2.06
  -1  16   0   47.31    4.03
   1  16   0   43.45    3.56
   2 -16   0    7.15    4.47
  -2  16   0    1.66    2.28
   3 -16   0    1.34    3.40
   3  16   0   -1.91    4.38
  -3  16   0    0.58    2.53
   4 -16   0   16.75    4.09
   4  16   0   11.16    4.09
  -4  16   0   10.73    3.09
   5 -16   0   34.26    4.52
   5  16   0   43.01    5.81
  -5  16   0   38.14    4.44
   6 -16   0    1.94    2.35
  -6  16   0   -1.38    2.50
   6  16   0    6.70    3.86
   6  16   0    4.81    4.19
   7 -16   0    4.98    2.28
  -7 -16   0    2.69    3.56
   7  16   0   -3.58    3.29
   7  16   0    9.01    3.45
   7  16   0    5.91    3.78
  -8 -16   0   -5.34    2.47
   8  16   0    0.67    3.27
   8  16   0    4.49    2.73
   0 -17   0   -4.27    3.65
   0  17   0    1.31    1.90
   1 -17   0   -3.24    4.24
  -1  17   0    0.14    2.06
   2 -17   0   -0.06    4.09
   2  17   0    2.39    4.24
  -2  17   0    3.23    2.33
   3 -17   0   24.44    4.52
   3  17   0   33.60    5.27
  -3  17   0   33.28    3.72
   4 -17   0   10.16    3.11
   4  17   0   -3.69    3.49
  -4  17   0   -1.33    2.24
   5 -17   0    1.67    2.44
  -5  17   0    2.28    2.09
   5  17   0   -4.89    4.26
   5  17   0    2.73    4.06
  -6 -17   0   -1.01    3.54
   6 -17   0    1.80    2.18
   6  17   0   -0.03    4.80
   6  17   0   -1.64    3.24
   6  17   0   -4.51    3.14
  -7 -17   0    9.76    3.00
   7  17   0   11.60    3.28
   7  17   0   11.03    3.82
  -8 -17   0    0.22    2.19
   8  17   0   -1.91    2.32
   0 -18   0   15.71    3.87
   1 -18   0    5.90    4.11
  -1 -18   0    9.81    3.74
   2 -18   0    6.77    4.05
   2  18   0   12.18    4.24
   3 -18   0    6.79    3.11
   3  18   0    2.20    4.12
  -4 -18   0    4.14    3.86
   4 -18   0    7.51    2.71
   4  18   0   11.91    3.70
  -5 -18   0    8.86    3.61
   5 -18   0    4.38    2.49
   5  18   0   12.03    3.41
   5  18   0    7.43    3.73
   6 -18   0   11.17    2.03
  -6 -18   0    9.98    3.20
   6  18   0    4.22    3.72
   6  18   0    8.40    3.04
  -7 -18   0   -1.83    2.43
   7  18   0   -0.40    2.15
   0 -19   0    2.61    3.31
   1 -19   0    3.77    3.07
  -1 -19   0    3.31    3.36
  -2 -19   0   30.35    6.02
   2 -19   0   24.87    4.16
   2  19   0   28.11    5.66
   3 -19   0    1.64    2.55
  -3 -19   0    3.40    3.39
   3  19   0   -1.46    3.64
  -4 -19   0   -1.70    3.09
   4 -19   0    1.90    2.31
   4  19   0    4.94    3.35
  -5 -19   0   -1.98    3.26
   5 -19   0    0.06    1.80
   5  19   0   -2.08    3.37
   5  19   0   -2.82    2.78
  -6 -19   0    6.56    2.26
   6  19   0    8.67    2.52
   0 -20   0   21.30    4.07
   1 -20   0    1.18    2.48
  -1 -20   0    4.88    2.99
   2 -20   0    3.89    2.28
  -2 -20   0    2.53    2.87
  -3 -20   0    4.75    2.80
   3 -20   0    3.21    2.25
   3  20   0    4.93    4.09
  -4 -20   0   10.34    3.08
   4 -20   0    5.90    1.84
   4  20   0    5.84    2.94
   4  20   0    5.27    3.18
  -5 -20   0    1.11    2.25
   5  20   0    1.18    2.53
   0 -21   0    0.08    2.03
   1 -21   0    4.00    2.26
  -1 -21   0    2.52    2.18
   2 -21   0    6.45    1.98
  -2 -21   0   10.06    2.28
   2  21   0    8.17    3.14
   3 -21   0    1.91    1.44
  -3 -21   0    1.73    1.87
   3  21   0    2.58    2.47
  -4 -21   0    2.09    1.80
   4  21   0   -0.91    1.95
   0 -22   0    3.10    1.73
  -1 -22   0    6.47    1.74
  -2 -22   0    1.33    1.57
  12   0  -1    5.96    3.61
 -12   0   1    0.42    2.87
  12   0  -1   -0.86    3.24
  11   0  -1   14.21    4.47
  11   0  -1    5.44    3.55
  10   0  -1   -0.94    4.10
  10   0  -1   -3.38    3.37
   9   0  -1   29.06    6.12
   9   0  -1   34.14    5.32
  -8   0   1    0.34    3.34
  -7   0   1   80.02    5.97
  -6   0   1    0.82    2.46
  -5   0   1   72.18    4.20
  -5   0   1   70.35    4.85
  -4   0   1    0.35    1.34
  -4   0   1   -0.24    2.09
   4   0  -1   -1.29    1.92
  -4   0   1    1.14    1.78
   3   0  -1   11.25    2.72
  -3   0   1   10.92    1.81
  -3   0   1   10.73    2.87
  -3   0   1   12.36    1.94
   2   0  -1   -0.69    1.13
  -2   0   1    0.17    1.38
  -2   0   1    0.69    0.81
   2   0  -1   -0.73    1.13
  -2   0   1    0.91    1.07
  -1   0   1  854.20   34.13
   1   0  -1  930.76   47.36
   1   0  -1  907.62   39.67
  -1   0   1  930.30   47.38
  -1   0  -1  341.81   15.44
  -1   0  -1  388.72   19.47
  -1   0  -1  345.28   14.01
   1   0   1  391.86   19.49
   2   0   1   -0.20    1.42
  -2   0  -1   -0.04    0.97
  -2   0  -1   -0.49    1.47
  -2   0  -1   -1.73    1.17
  -3   0  -1   95.53    4.28
  -3   0  -1   94.45    4.91
  -3   0  -1   82.01    6.14
   3   0   1   82.72    6.17
   4   0   1   -0.04    1.99
  -4   0  -1    0.38    1.49
  -4   0  -1    2.10    2.36
  -4   0  -1   -0.19    1.85
  -5   0  -1    3.63    1.76
  -5   0  -1    0.54    2.26
  -5   0  -1    3.18    2.75
  -6   0  -1    3.91    2.82
  -7   0  -1    9.70    3.62
   9   0   1   42.87    5.68
   9   0   1   60.63    6.63
 -10   0  -1   -6.12    3.66
  10   0   1   -6.48    3.34
  10   0   1   -1.11    3.20
 -11   0  -1   -1.02    3.49
  11   0   1    7.15    3.49
  11   0   1   -0.44    3.33
  12   0   1    0.63    2.62
  12   0   1   -3.53    3.34
  12  -1  -1   -2.65    2.86
 -12  -1   1    2.44    2.96
  12  -1  -1   -1.03    3.60
 -12   1   1    0.86    2.83
  12   1  -1    3.86    3.06
  12   1  -1   -0.77    3.12
  11  -1  -1   -2.60    4.12
  11  -1  -1    0.22    3.28
  11   1  -1    5.28    2.65
  11   1  -1   -0.84    3.90
 -11   1   1    0.95    3.95
  10  -1  -1    1.09    3.39
  10  -1  -1    9.07    3.62
  10   1  -1    9.13    4.44
  10   1  -1   -1.93    4.09
   9  -1  -1   57.82    6.18
   9  -1  -1   58.24    6.09
   9   1  -1   68.84    7.08
   9   1  -1   56.63    6.05
  -8  -1   1    9.61    3.99
  -8   1   1   13.29    3.91
  -7  -1   1    7.34    3.33
  -7   1   1    4.13    2.89
  -6  -1   1   11.46    2.86
  -6   1   1    8.61    2.61
  -6   1   1    9.07    2.22
  -5  -1   1   29.39    3.71
  -5  -1   1   28.47    2.75
  -5   1   1   36.14    3.44
  -5   1   1   29.06    3.08
  -4  -1   1    4.46    1.36
   4  -1  -1    5.58    1.86
  -4  -1   1    4.02    2.25
   4  -1  -1    2.94    1.94
  -4  -1   1    3.93    1.77
  -4   1   1    4.25    2.32
   4   1  -1    4.74    2.10
  -4   1   1    5.02    2.01
  -4   1   1    3.83    1.60
   3  -1  -1  238.90   11.17
  -3  -1   1  240.64   13.47
   3  -1  -1  238.74   13.31
  -3  -1   1  234.50   10.57
  -3  -1   1  237.24    9.41
  -3   1   1  230.48   13.38
   3   1  -1  240.70   13.26
  -3   1   1  230.38   10.66
  -3   1   1  239.98    9.67
  -2  -1   1   99.18    5.15
  -2  -1   1  102.45    4.54
  -2  -1   1  129.15    6.63
   2  -1  -1  112.44    5.60
   2  -1  -1  124.79    6.59
  -2   1   1   96.90    5.25
  -2   1   1  119.33    6.66
  -2   1   1   96.98    4.71
   2   1  -1  124.16    6.53
   1  -1  -1    2.01    0.81
  -1  -1   1    3.10    0.49
  -1  -1   1    4.43    1.02
   1  -1  -1    3.13    0.96
   1   1  -1    3.76    0.95
  -1   1   1    2.82    0.97
  -1   1   1    3.73    0.88
   0  -1   1  312.64   15.75
   0  -1  -1  289.85   12.64
   0  -1  -1  295.29   11.44
   0  -1  -1  291.50   13.28
   0   1  -1  299.54   11.37
   0   1  -1  307.76   15.73
  -1  -1  -1  369.45   15.49
   1  -1   1  372.52   19.49
  -1  -1  -1  357.19   13.99
   1  -1   1  360.62   16.11
  -1   1  -1  359.24   14.04
  -1   1  -1  363.14   15.44
   1   1   1  383.46   19.55
  -1   1  -1  368.14   19.47
   2  -1   1  504.35   28.06
  -2  -1  -1  540.79   20.14
   2  -1   1  529.69   23.22
  -2  -1  -1  507.26   28.08
  -2  -1  -1  538.02   22.28
   2   1   1  525.55   28.13
  -2   1  -1  511.08   28.06
  -2   1  -1  541.41   22.30
  -2   1  -1  537.73   20.24
  -3  -1  -1  114.05    5.08
   3  -1   1  109.75    7.17
  -3  -1  -1  120.96    7.31
  -3  -1  -1  109.31    5.81
  -3   1  -1  122.73    7.43
  -3   1  -1  105.91    5.80
   3   1   1  120.46    7.49
  -3   1  -1  109.65    5.21
   4  -1   1  133.57    8.82
  -4  -1  -1  135.40    7.03
  -4  -1  -1  137.33    8.97
  -4  -1  -1  134.38    6.17
  -4   1  -1  141.18    7.10
  -4   1  -1  135.47    8.95
   4   1   1  137.63    8.88
  -4   1  -1  136.78    6.31
  -5  -1  -1  152.07   10.58
  -5  -1  -1  173.35    8.48
  -5  -1  -1  161.02    7.32
  -5   1  -1  171.14    8.36
  -5   1  -1  158.84    7.63
  -5   1  -1  153.83   10.60
  -6  -1  -1   63.59    5.41
  -6   1  -1   71.52    5.29
  -6   1  -1   67.62    4.71
  -7  -1  -1   21.29    4.19
  -7   1  -1   27.87    4.91
   9  -1   1   53.51    6.54
   9  -1   1   51.94    6.33
   9  -1   1   45.68    5.95
   9   1   1   67.17    6.95
   9   1   1   54.73    5.95
  10  -1   1   10.63    3.84
  10  -1   1   14.64    4.02
 -10  -1  -1   12.84    4.29
  10   1   1   11.97    4.54
  10   1   1    5.11    3.51
 -10   1  -1    2.71    4.51
 -11  -1  -1   22.72    4.65
  11  -1   1   21.06    4.79
  11  -1   1   24.56    4.38
  11   1   1   17.34    4.01
 -11   1  -1   16.27    4.56
  11   1   1   13.19    4.52
  12  -1   1    1.63    3.60
  12   1   1   -1.40    3.03
  12   1   1   -1.43    2.64
 -12   1  -1   -1.68    2.37
  12  -2  -1    5.67    3.72
 -12  -2   1    4.59    3.51
 -12   2   1    1.63    3.09
  12   2  -1    2.69    3.17
  11  -2  -1   10.71    3.70
  11  -2  -1   13.17    3.90
  11   2  -1   15.94    4.11
 -11   2   1    8.86    4.12
  10  -2  -1   19.04    4.00
  10  -2  -1   26.14    5.15
  10  -2  -1   23.66    4.39
  10   2  -1   19.10    4.00
  10   2  -1   17.41    4.17
   9  -2  -1    1.70    3.34
   9  -2  -1    4.96    3.44
   9  -2  -1   -2.34    4.26
   9   2  -1   11.15    4.16
   9   2  -1    1.59    3.84
  -8  -2   1    1.87    3.51
  -8   2   1    3.18    4.37
  -7  -2   1    1.07    2.85
  -7   2   1    9.50    3.55
   7   2  -1   -1.00    2.37
  -6  -2   1  131.71    7.32
  -6   2   1  128.56    7.59
  -6   2   1  127.60    6.71
  -5  -2   1  159.12    8.07
  -5   2   1  161.33    8.21
  -5   2   1  161.33    7.52
   4  -2  -1    3.14    2.15
  -4  -2   1   -0.19    1.56
  -4  -2   1    2.68    2.19
   4  -2  -1    1.68    1.75
   4   2  -1    2.72    1.99
  -4   2   1    3.34    2.31
  -4   2   1    1.24    1.86
  -4   2   1    1.71    1.89
  -3  -2   1  281.62   16.35
   3  -2  -1  292.53   13.65
  -3  -2   1  303.91   12.84
  -3  -2   1  298.13   11.40
   3  -2  -1  284.25   16.28
  -3   2   1  295.67   11.78
   3   2  -1  285.91   16.18
  -3   2   1  285.02   16.40
  -3   2   1  310.93   13.02
   2  -2  -1  410.34   21.83
   2  -2  -1  399.24   18.29
  -2  -2   1  389.79   15.39
  -2  -2   1  409.10   21.76
  -2  -2   1  401.46   17.13
  -2   2   1  400.83   15.74
  -2   2   1  417.18   21.92
   2   2  -1  417.61   21.73
  -1  -2   1  126.88    5.68
   1  -2  -1  141.67    7.59
   1  -2  -1  131.19    6.41
  -1   2   1  131.03    5.41
  -1   2   1  134.32    7.60
   1   2  -1  138.88    7.43
   0  -2   1  188.36   10.13
   0  -2  -1  186.69    8.68
   0  -2  -1  182.43    8.10
   0   2  -1  186.73   10.09
   0   2  -1  184.17    7.84
   0   2  -1  195.85    7.25
   1  -2   1   25.51    1.96
   1  -2   1   29.85    2.44
  -1  -2  -1   25.80    1.56
  -1  -2  -1   27.32    1.96
  -1   2  -1   27.04    1.80
  -1   2  -1   29.31    2.43
  -1   2  -1   24.41    1.68
   2  -2   1  232.75   12.19
  -2  -2  -1  203.72    9.52
  -2  -2  -1  205.15    8.47
   2  -2   1  216.18    9.87
   2   2   1  233.40   12.25
  -2   2  -1  202.92    9.56
  -2   2  -1  225.09   12.12
  -2   2  -1  205.38    8.74
  -3  -2  -1    8.81    1.79
   3  -2   1   10.19    2.07
  -3  -2  -1   11.56    2.58
   3  -2   1    9.21    2.29
  -3  -2  -1    9.21    1.78
  -3   2  -1    8.02    1.74
  -3   2  -1    5.32    1.82
   3   2   1    7.41    2.25
  -3   2  -1   13.12    3.22
  -4  -2  -1  115.85    8.67
  -4  -2  -1  142.70    6.78
  -4  -2  -1  146.08    5.93
   4  -2   1  105.67    8.35
  -4   2  -1  111.26    8.50
  -4   2  -1  143.07    6.76
  -4   2  -1  139.85    6.22
  -5  -2  -1   18.91    3.63
  -5   2  -1   22.23    4.40
  -5   2  -1   21.66    3.17
  -5   2  -1   17.78    2.64
  -6  -2  -1    8.81    2.96
  -6   2  -1    2.30    2.89
  -6   2  -1    3.82    2.49
  -7  -2  -1   12.22    3.53
  -7   2  -1   12.10    3.50
  -7   2  -1    7.68    2.94
   9  -2   1   23.39    4.97
   9  -2   1   24.70    5.17
   9  -2   1   24.74    5.34
   9   2   1   28.41    5.16
   9   2   1   20.24    4.52
  10  -2   1    5.06    3.65
  10  -2   1    2.39    3.58
  10   2   1    3.66    3.47
 -10   2  -1    0.93    4.44
  10   2   1    8.34    3.62
 -11  -2  -1   -3.72    3.45
  11  -2   1    8.10    4.24
  11   2   1    3.21    3.63
 -11   2  -1   12.27    3.57
  11   2   1    2.56    3.21
 -12  -2  -1    6.86    2.48
  12  -2   1    7.71    3.25
 -12   2  -1    5.70    2.41
  12   2   1    5.11    3.10
  12  -3  -1   11.22    3.37
 -12  -3   1   12.02    3.12
  12   3  -1   17.68    3.64
 -12   3   1   15.25    3.26
  11  -3  -1   -2.34    3.58
  11  -3  -1   -3.45    3.31
  11   3  -1   -1.33    3.53
 -11   3   1    0.44    3.75
  10  -3  -1   13.46    4.31
  10  -3  -1   10.67    3.88
  10   3  -1   11.77    3.88
   9  -3  -1    1.62    4.17
   9  -3  -1    5.15    3.73
   9  -3  -1    7.30    3.32
   9   3  -1    2.32    3.18
  -7  -3   1    2.32    2.82
   7   3  -1   -0.78    2.51
  -7   3   1   -1.03    3.29
  -7   3   1    4.95    3.04
  -6  -3   1    2.48    2.24
  -6   3   1    5.53    2.83
   6   3  -1    2.47    2.26
  -6   3   1    3.46    2.55
  -5  -3   1   34.42    3.38
  -5   3   1   30.80    3.54
  -5   3   1   37.43    3.63
  -4  -3   1  252.95   11.47
   4  -3  -1  250.14   12.26
  -4  -3   1  252.73   14.92
  -4   3   1  254.68   11.67
  -4   3   1  263.12   10.68
  -4   3   1  247.17   14.89
  -3  -3   1   67.08    3.11
   3  -3  -1   74.10    5.34
  -3  -3   1   63.86    3.81
   3  -3  -1   79.83    4.74
  -3   3   1   78.43    5.59
  -3   3   1   65.53    4.22
   3   3  -1   79.63    5.21
  -3   3   1   69.51    3.96
   2  -3  -1   28.50    3.31
  -2  -3   1   30.31    1.96
   2  -3  -1   28.37    2.94
   2   3  -1   28.93    3.09
  -2   3   1   31.18    2.51
  -2   3   1   27.72    3.51
   1  -3  -1   74.70    4.87
   1  -3  -1   86.33    5.39
  -1   3   1   85.61    5.45
  -1   3   1   86.43    3.83
   0  -3  -1  543.12   24.77
   0  -3   1  572.60   29.40
   0  -3  -1  556.03   23.22
   0   3  -1  531.10   22.96
   0   3  -1  553.38   29.29
   0   3   1  554.63   21.05
   0   3  -1  563.82   21.01
  -1  -3  -1   39.23    2.75
   1  -3   1   42.06    3.43
  -1  -3  -1   39.86    2.18
   1  -3   1   37.81    3.03
  -1   3  -1   42.84    2.38
  -1   3  -1   44.65    3.40
  -1   3  -1   40.50    2.34
  -2  -3  -1   19.75    2.48
   2  -3   1   23.19    2.46
   2  -3   1   22.71    3.13
  -2  -3  -1   21.54    1.77
  -2   3  -1   20.96    2.59
  -2   3  -1   24.18    2.40
  -2   3  -1   19.75    3.19
   2   3   1   23.95    3.44
   3  -3   1    0.13    1.39
  -3  -3  -1    1.55    1.73
  -3  -3  -1    1.13    1.19
   3  -3   1    0.30    1.90
  -3   3  -1    0.00    2.08
  -3   3  -1   -0.70    1.58
   3   3   1   -0.62    2.08
  -3   3  -1    1.15    1.62
  -4  -3  -1   63.27    4.51
   4  -3   1   65.48    4.08
  -4   3  -1   60.70    4.48
  -4   3  -1   63.46    4.15
  -4   3  -1   72.37    5.81
  -5  -3  -1   13.01    2.58
  -5   3  -1   12.09    2.73
  -5   3  -1    9.50    2.42
  -5   3  -1    6.69    3.01
  -6  -3  -1  111.95    6.99
  -6   3  -1  123.00    6.59
  -6   3  -1  106.00    7.12
  -7  -3  -1    4.49    3.36
  -7   3  -1    4.44    3.15
  -7   3  -1    9.52    3.39
   8  -3   1    0.34    3.31
   8  -3   1    3.76    3.96
   8   3   1    1.12    3.89
   9  -3   1    0.33    3.50
   9  -3   1    4.85    3.41
   9   3   1    4.15    3.42
  -9   3  -1    2.85    3.75
   9   3   1   -1.66    3.12
  10  -3   1   31.86    5.12
  10  -3   1   27.00    5.44
 -10   3  -1   35.33    5.62
  10   3   1   32.90    5.93
  10   3   1   22.88    5.23
  11  -3   1   -3.54    3.18
 -11  -3  -1   -0.49    3.44
  11  -3   1    3.83    3.83
 -11   3  -1   -1.71    3.86
  11   3   1   -5.25    3.31
  12  -3   1    9.14    3.23
 -12  -3  -1    3.65    2.87
  12   3   1    2.64    3.66
 -12   3  -1    4.97    2.65
 -12  -4   1    4.19    2.82
  12  -4  -1    7.76    3.79
  12   4  -1    9.22    3.28
 -12   4   1    2.08    2.65
  11  -4  -1    7.49    3.65
  11  -4  -1    9.21    4.56
 -11   4   1    3.90    3.91
  11   4  -1    0.53    3.72
  10  -4  -1   22.69    4.76
  10  -4  -1   27.20    4.62
  10   4  -1   19.55    4.26
   9  -4  -1   -0.56    3.42
   9  -4  -1    5.26    4.75
   9   4  -1   -2.15    2.97
   8  -4  -1    2.45    3.34
   8  -4  -1    5.72    4.45
   8   4  -1   12.81    3.40
   8   4  -1   10.96    3.71
   7   4  -1   16.45    3.18
  -7   4   1   17.23    3.96
  -7   4   1   18.13    3.63
  -6   4   1   97.15    5.90
  -6   4   1   88.37    6.35
   6   4  -1   89.98    6.17
  -5   4   1  115.20    6.30
  -5   4   1  121.61    6.89
   4  -4  -1   39.19    3.71
  -4  -4   1   28.82    2.82
  -4   4   1   31.97    3.29
  -4   4   1   27.40    3.41
  -4   4   1   39.85    4.63
  -3  -4   1    1.08    1.28
   3  -4  -1    3.00    2.10
   3  -4  -1    1.88    2.25
  -3   4   1    2.14    1.59
  -3   4   1    2.39    1.70
   3   4  -1    3.45    1.97
  -3   4   1    3.58    2.36
   2  -4  -1  420.57   23.27
  -2  -4   1  423.21   17.99
   2  -4  -1  435.47   19.67
  -2   4   1  415.58   23.32
  -2   4   1  437.09   16.72
   2   4  -1  427.96   23.12
   1  -4  -1  130.87    7.48
  -1   4   1  132.07    8.27
  -1   4   1  142.73    5.74
   1   4  -1  131.80    7.95
   0  -4  -1   14.41    2.06
   0  -4  -1    7.13    2.57
   0   4  -1   12.58    2.63
   0   4   1   11.95    3.14
   0   4  -1   11.03    1.31
   0   4  -1   11.79    0.96
   0   4   1   12.33    1.44
   1  -4   1   64.39    4.77
  -1  -4  -1   61.93    3.63
   1  -4   1   59.10    4.55
  -1   4  -1   63.30    3.24
  -1   4  -1   60.19    3.27
  -1   4  -1   66.89    4.63
   2  -4   1   33.65    3.61
  -2  -4  -1   24.01    1.93
   2  -4   1   30.12    3.36
  -2  -4  -1   27.10    2.56
   2   4   1   33.92    3.95
  -2   4  -1   24.87    2.55
  -2   4  -1   33.67    3.60
  -2   4  -1   23.51    2.54
   3  -4   1   29.05    3.81
  -3  -4  -1   28.60    2.99
   3  -4   1   29.14    3.07
  -3   4  -1   32.23    2.96
   3   4   1   30.66    3.98
  -3   4  -1   28.97    3.99
  -3   4  -1   30.85    3.00
  -4  -4  -1  103.75    5.90
  -4   4  -1  107.45    5.64
  -4   4  -1   96.37    7.51
  -4   4  -1  109.91    5.99
  -5  -4  -1    0.87    2.06
  -5   4  -1    4.79    2.34
  -5   4  -1    6.58    2.86
  -5   4  -1   -0.01    2.04
  -6  -4  -1   36.47    4.43
  -6   4  -1   30.27    4.47
  -6   4  -1   28.92    4.16
   6   4   1   25.23    4.24
  -7  -4  -1    1.68    3.21
  -7   4  -1    3.83    3.60
  -7   4  -1    7.34    3.11
   8  -4   1   28.68    5.71
   8  -4   1   28.51    5.26
   8   4   1   24.00    4.91
   9  -4   1   -0.06    3.88
   9  -4   1   -2.37    4.27
   9   4   1    1.19    3.20
  -9   4  -1   -3.26    3.35
  10  -4   1   10.21    4.53
  10  -4   1    4.12    3.66
 -10   4  -1   11.90    4.57
  10   4   1    7.43    3.68
  11  -4   1    4.00    3.42
 -11  -4  -1    0.11    3.41
  11  -4   1   -1.93    3.12
  11   4   1   -2.15    3.42
 -11   4  -1    2.45    3.17
  12  -4   1   15.79    3.20
 -12  -4  -1    7.82    2.92
 -12   4  -1   15.86    3.11
  12   4   1   10.10    3.87
  12  -5  -1    3.24    2.93
  12  -5  -1    1.25    3.34
 -12  -5   1   -0.45    2.61
 -12   5   1    3.42    2.34
  12   5  -1    0.59    2.86
  11  -5  -1   -0.37    3.31
  11  -5  -1    4.98    3.50
  11   5  -1    1.32    3.49
 -11   5   1    1.98    3.64
  10  -5  -1    8.78    4.25
  10  -5  -1    8.64    3.88
 -10   5   1    8.61    5.54
  10   5  -1   12.48    4.56
  10   5  -1    7.71    3.92
   9  -5  -1   51.01    5.84
   9  -5  -1   40.70    5.61
   9   5  -1   39.40    6.94
   9   5  -1   48.23    5.79
   8  -5  -1   16.18    3.82
   8  -5  -1   18.02    4.33
   8   5  -1   13.13    3.15
   8   5  -1   16.71    3.93
  -7   5   1    3.75    3.41
   7   5  -1    3.51    2.90
  -7   5   1   -1.28    3.17
   6   5  -1    6.79    2.71
  -6   5   1    7.83    2.75
  -6   5   1    5.73    3.07
  -5   5   1   42.03    4.13
  -5   5   1   48.37    4.43
   4  -5  -1  141.47    8.15
  -4   5   1  152.48    7.75
  -4   5   1  150.61    7.02
  -4   5   1  154.11   10.08
   3  -5  -1   23.97    3.72
   3  -5  -1   22.88    3.75
  -3   5   1   22.86    2.81
  -3   5   1   21.75    2.78
  -3   5   1   27.91    4.20
   3   5  -1   21.01    3.44
   2  -5  -1   13.59    3.31
   2  -5  -1   12.66    2.64
  -2   5   1   12.11    2.24
   2   5  -1   11.93    2.97
  -2   5   1   12.43    3.45
   1  -5  -1   53.17    5.18
  -1   5   1   58.97    3.10
   1   5  -1   53.64    4.51
  -1   5   1   53.97    4.89
   0  -5  -1   76.27    5.64
   0   5   1   74.28    5.59
   0   5  -1   69.60    5.03
   0   5   1   70.46    3.43
   0   5  -1   69.18    3.32
  -1  -5  -1   43.14    2.92
   1  -5   1   43.41    4.20
   1  -5   1   38.52    4.55
  -1   5  -1   38.84    4.16
  -1   5  -1   43.64    2.75
   2  -5   1   45.21    4.50
  -2  -5  -1   46.02    3.29
   2  -5   1   39.31    4.26
  -2   5  -1   49.78    3.10
  -2   5  -1   42.54    3.05
  -2   5  -1   37.74    4.34
   3  -5   1   14.03    3.64
   3  -5   1   21.42    3.16
  -3  -5  -1   22.00    2.66
  -3   5  -1   12.26    2.94
  -3   5  -1   21.70    2.70
  -3   5  -1   21.67    2.82
  -4   5  -1   54.33    5.16
  -4   5  -1   34.19    3.73
  -4   5  -1   31.73    3.67
  -5   5  -1  176.13    9.08
  -5   5  -1  170.96    8.35
   6   5   1   37.24    4.91
  -6   5  -1   43.83    4.71
  -6   5  -1   40.40    4.66
  -7   5  -1   -2.44    2.96
  -7   5  -1    1.64    3.13
   8  -5   1   15.95    4.11
   8  -5   1    8.37    3.53
   8   5   1   10.06    3.72
  -8   5  -1   13.49    4.37
   9  -5   1   13.11    4.32
   9  -5   1   16.80    3.79
  -9   5  -1   18.12    3.98
   9   5   1   17.99    4.01
  10  -5   1    8.86    3.96
  10  -5   1   11.94    3.65
  10   5   1    9.21    3.76
 -10   5  -1    8.31    4.41
  11  -5   1   20.31    4.19
  11  -5   1    9.89    3.49
 -11  -5  -1    6.27    3.56
  11   5   1    8.06    3.77
 -11   5  -1   15.91    3.28
 -12  -5  -1    6.97    2.60
  12  -5   1    2.81    2.64
  12  -5   1    1.78    3.28
 -12   5  -1    1.76    2.06
  12   5   1   -0.19    2.96
  12  -6  -1    6.05    2.83
  12  -6  -1    1.79    2.62
 -12  -6   1   -2.81    3.02
  12   6  -1    0.54    2.93
 -12   6   1    1.48    2.44
  11  -6  -1    9.60    4.00
  11  -6  -1    7.96    3.52
 -11   6   1    9.34    3.65
  11   6  -1    9.82    3.94
  10  -6  -1    4.75    3.43
  10  -6  -1   -0.07    3.67
 -10   6   1    5.88    4.07
  10   6  -1    3.05    3.60
  10   6  -1    3.05    4.00
   9  -6  -1   10.43    4.39
   9  -6  -1    9.58    3.66
   9   6  -1    6.18    3.62
   9   6  -1   11.28    3.63
   9   6  -1   15.27    4.62
   8  -6  -1   10.19    4.79
   8  -6  -1    7.21    3.49
   8   6  -1   10.37    4.30
   8   6  -1    8.26    3.81
   7   6  -1   75.30    6.60
  -7   6   1   77.18    6.10
  -7   6   1   69.71    6.17
  -6   6   1   11.11    2.98
   6   6  -1    9.21    3.08
  -6   6   1   13.80    3.06
  -5   6   1  103.15    6.52
   5   6  -1  101.82    7.00
  -5   6   1  104.41    6.16
   4  -6  -1    6.76    2.72
  -4   6   1    6.28    2.32
  -4   6   1    3.94    2.20
  -4   6   1    0.12    2.32
   3  -6  -1  109.32    7.05
  -3   6   1  116.58    5.80
  -3   6   1   92.74    7.76
  -3   6   1  109.76    5.56
   2  -6  -1   57.19    5.37
  -2   6   1   45.22    4.57
   2   6  -1   45.21    4.45
  -2   6   1   49.06    3.25
   2   6  -1   42.22    4.32
  -2   6   1   49.12    3.30
   1  -6  -1  638.12   27.99
  -1   6   1  626.79   23.42
   1   6  -1  554.49   22.94
  -1   6   1  612.92   32.85
   1   6  -1  603.76   32.53
   0  -6  -1   70.34    5.46
   0   6   1   67.54    3.38
   0   6  -1   65.56    3.26
   0   6  -1   65.97    5.24
   0   6   1   62.88    5.51
   1  -6   1   -2.55    2.81
   1  -6   1    0.35    2.15
  -1   6  -1    0.51    1.39
  -1   6  -1   -0.26    2.24
   2  -6   1   66.79    5.47
   2  -6   1   69.35    5.53
  -2   6  -1   68.36    5.46
  -2   6  -1   56.08    3.76
  -2   6  -1   61.40    3.76
   3  -6   1  205.67   10.63
  -3   6  -1  203.56    9.05
  -3   6  -1  199.93   12.45
  -3   6  -1  209.76    9.71
  -4   6  -1    7.71    2.93
  -4   6  -1    8.75    2.36
  -4   6  -1   11.07    2.64
  -5   6  -1   37.26    4.20
  -5   6  -1   38.48    4.16
   5   6   1   34.70    4.32
  -6   6  -1    1.31    2.92
   6   6   1   -1.36    2.31
  -6   6  -1    5.91    2.83
  -7   6  -1   36.83    5.33
   7   6   1   39.24    5.55
   8  -6   1   12.58    4.90
   8  -6   1   13.13    3.63
   8   6   1   10.37    3.76
  -8   6  -1   14.81    4.83
   9  -6   1   19.87    5.27
   9  -6   1   15.30    4.62
  -9   6  -1   10.76    3.92
   9   6   1   22.95    5.27
  10  -6   1   -0.75    3.59
  10  -6   1   -3.56    3.04
  10   6   1   -0.19    3.61
 -10   6  -1    1.93    4.20
  11  -6   1    1.53    3.16
  11  -6   1    0.00    3.11
 -11  -6  -1    2.93    3.25
  11   6   1    4.15    3.50
 -11   6  -1   -0.06    3.18
  12  -6   1   -1.50    2.81
 -12  -6  -1    1.65    2.33
  12  -6   1    1.07    2.39
 -12   6  -1   -1.96    1.53
  12   6   1   -2.43    2.65
  12  -7  -1    0.51    3.04
  12  -7  -1   -2.93    2.87
 -12  -7   1    0.71    2.26
  12   7  -1   -3.68    2.56
 -12   7   1    1.34    2.21
  11  -7  -1    1.66    4.32
  11  -7  -1    1.11    3.30
 -11   7   1   -4.51    3.05
  11   7  -1    4.46    3.67
  11   7  -1    3.64    3.64
  10  -7  -1   -0.50    3.53
  10  -7  -1    1.66    3.79
 -10   7   1    0.01    3.80
  10   7  -1   -1.22    3.52
  10   7  -1   -0.63    4.04
   9  -7  -1   41.14    6.42
   9  -7  -1   40.50    5.61
  -9   7   1   40.13    7.13
   9   7  -1   45.52    6.55
   9   7  -1   35.37    6.25
   9   7  -1   37.48    6.24
   9   7  -1   36.85    5.54
   8  -7  -1   -4.06    3.05
   8  -7  -1   -0.08    3.75
   8   7  -1    1.57    3.10
   8   7  -1   -0.21    5.63
   8   7  -1    5.92    4.08
   7   7  -1   25.75    4.66
  -7   7   1   22.76    5.02
  -6   7   1   23.70    4.47
  -6   7   1   16.98    3.68
   6   7  -1   22.30    5.05
   5   7  -1  150.47    9.24
  -5   7   1  170.37    8.30
  -5   7   1  163.27    8.63
   4  -7  -1   23.41    5.17
  -4   7   1   18.13    3.44
   4   7  -1   20.65    4.21
  -4   7   1   23.77    3.43
   3  -7  -1   86.33    6.70
  -3   7   1   81.47    6.85
  -3   7   1   78.56    4.74
  -3   7   1   74.35    4.72
   2  -7  -1   10.10    3.67
  -2   7   1    5.21    1.86
   2   7  -1   12.09    3.40
  -2   7   1    7.56    2.85
  -2   7   1    4.40    1.60
   1  -7  -1    5.11    3.47
  -1   7   1    1.15    2.48
  -1   7   1    3.73    1.57
   1   7  -1    0.83    2.01
   0  -7  -1  135.24    8.19
   0   7  -1  127.78    5.65
   0   7  -1  133.13    8.37
   0   7   1  129.92    8.77
   0   7   1  129.89    5.76
   1  -7   1  139.52    8.56
   1   7   1  130.97    9.03
  -1   7  -1  139.66    8.80
  -1   7  -1  136.26    6.22
   2  -7   1   44.27    5.47
  -2   7  -1   49.08    3.49
  -2   7  -1   43.55    3.22
  -2   7  -1   48.35    4.91
  -3   7  -1   19.94    3.07
  -3   7  -1    8.81    2.95
  -3   7  -1   18.77    2.70
  -4   7  -1   53.17    4.15
  -4   7  -1   45.16    4.22
   5   7   1   72.81    6.53
  -5   7  -1   85.06    5.59
  -5   7  -1   80.29    5.71
  -6   7  -1    6.71    3.25
  -6   7  -1    0.74    2.78
   6   7   1    0.24    3.18
   7   7   1   66.53    6.79
   8  -7   1    3.26    4.42
   8  -7   1    0.72    3.21
   8   7   1   -7.38    3.63
  -8   7  -1    0.07    3.46
   8   7   1    7.81    3.62
   9  -7   1   44.47    6.32
   9  -7   1   39.99    5.50
  -9   7  -1   40.46    6.35
   9   7   1   26.93    5.60
  10  -7   1   -4.87    3.10
  10  -7   1   -0.06    3.35
  10   7   1   -4.03    3.36
 -10   7  -1    4.23    3.21
  11  -7   1    3.87    3.76
  11  -7   1    9.31    3.59
 -11  -7  -1    5.61    3.16
 -11   7  -1   10.66    2.98
  11   7   1   10.28    3.81
  11   7   1    6.37    4.18
  12  -7   1   -0.36    2.00
 -12  -7  -1   -3.03    2.01
  12  -7   1    1.12    2.27
  12   7   1    0.77    2.56
 -12  -8   1    7.18    2.52
  12  -8  -1    3.94    2.70
  12  -8  -1    8.78    2.87
  12   8  -1    9.28    2.52
  11  -8  -1    5.70    3.85
 -11  -8   1    4.07    3.45
  11  -8  -1    2.52    4.14
 -11   8   1    3.53    2.80
  11   8  -1   10.06    3.71
  11   8  -1    9.97    3.41
  10  -8  -1    4.79    3.90
  10  -8  -1    7.60    3.66
  10   8  -1    5.96    3.56
 -10   8   1   11.42    3.79
  10   8  -1    7.55    4.47
   9  -8  -1    8.27    4.30
   9  -8  -1    5.27    3.65
   9  -8  -1    7.59    2.46
   9   8  -1    7.37    4.74
   9   8  -1    7.73    5.60
   9   8  -1   12.61    3.68
  -9   8   1    5.84    4.20
   9   8  -1    7.66    3.84
   8  -8  -1    5.06    3.30
   8  -8  -1    4.55    4.07
   8   8  -1   -0.90    3.23
   8   8  -1    9.18    5.02
   8   8  -1   13.97    4.54
   7  -8  -1   16.28    4.20
   7  -8  -1   17.56    4.37
   7   8  -1   16.66    3.74
   7   8  -1   15.17    4.15
   7   8  -1   13.03    4.93
   6   8  -1   93.29    6.86
  -6   8   1   83.94    6.40
  -6   8   1   91.17    6.72
  -5   8   1   24.74    4.12
  -5   8   1   23.39    3.97
   5   8  -1   16.69    3.60
  -4   8   1    2.10    2.50
  -4   8   1    3.60    2.32
   3  -8  -1   23.05    4.62
  -3   8   1   16.10    3.11
  -3   8   1   14.25    3.59
  -3   8   1   18.16    3.00
   2  -8  -1   12.49    4.13
  -2   8   1   11.97    2.07
  -2   8   1    6.30    1.85
  -2   8   1    8.73    3.01
   1  -8  -1  183.76   10.71
  -1   8   1  181.23    7.89
  -1   8   1  176.11   11.40
   1   8  -1  177.86   10.95
   0  -8   1  210.37   11.34
   0  -8  -1  211.80   11.44
   0   8  -1  197.71   12.41
   0   8   1  197.26   12.70
   0   8   1  217.33    8.70
   1  -8   1   22.03    3.87
  -1  -8  -1   15.76    3.72
  -1   8  -1   19.32    2.73
   1   8   1   17.53    4.17
  -1   8  -1   19.63    4.10
   2  -8   1   67.99    6.59
  -2   8  -1   60.46    4.03
  -2   8  -1   56.05    5.55
  -3   8  -1   62.47    4.49
  -3   8  -1   73.17    4.61
  -4   8  -1   53.69    4.52
  -4   8  -1   54.59    4.52
  -5   8  -1    7.64    2.76
   5   8   1    5.18    3.32
  -5   8  -1   11.59    3.08
  -6   8  -1    5.50    3.28
  -6   8  -1    6.10    3.12
   6   8   1   -2.35    2.92
   7  -8   1   21.47    4.42
   7  -8   1   24.77    4.43
  -7   8  -1   24.16    5.39
   7   8   1   22.07    4.62
   7   8   1   21.70    5.01
   8  -8   1   28.69    5.76
   8  -8   1   21.28    4.56
  -8   8  -1   20.29    5.05
   8   8   1   18.32    4.28
   8   8   1   22.84    5.04
   9  -8   1   12.08    3.55
   9  -8   1    8.74    4.07
  -9   8  -1    5.54    3.62
   9   8   1   10.87    4.09
 -10  -8  -1   -0.07    3.71
  10  -8   1   -3.97    3.29
  10  -8   1    3.64    3.67
 -10   8  -1    0.02    3.51
  10   8   1    1.25    2.49
 -11  -8  -1    0.47    3.46
  11  -8   1    3.31    3.17
  11  -8   1   -1.96    2.79
 -11   8  -1   -3.43    2.59
  11   8   1    4.31    3.90
  11   8   1    3.71    3.29
 -11  -9   1   -2.14    2.92
  11  -9  -1    0.66    3.01
  11  -9  -1   -2.62    3.37
  11   9  -1    4.76    3.15
  11   9  -1    3.22    3.00
 -11   9   1    3.51    2.67
  10  -9  -1    6.63    3.97
  10  -9  -1    3.09    3.41
 -10   9   1    3.25    4.14
  10   9  -1   11.33    4.46
  10   9  -1    4.65    4.62
  10   9  -1    4.61    3.48
   9  -9  -1    2.01    4.07
   9  -9  -1    1.23    3.46
   9   9  -1   -0.07    3.99
   9   9  -1    5.05    4.58
  -9   9   1    0.42    4.65
   9   9  -1    0.13    3.27
   9   9  -1   13.18    5.19
   8  -9  -1   35.49    5.36
   8  -9  -1   41.49    5.31
  -8   9   1   43.81    7.46
   8   9  -1   36.56    6.92
   8   9  -1   25.18    5.15
   8   9  -1   28.07    6.56
   7  -9  -1    4.97    4.60
   7  -9  -1   -1.95    3.59
   7   9  -1    6.12    3.29
   7   9  -1    2.95    4.13
   6   9  -1   13.98    4.02
  -6   9   1    9.33    3.25
   5   9  -1    2.59    2.58
  -5   9   1    3.03    2.69
  -5   9   1   -3.67    2.88
  -4   9   1  135.82    7.42
  -4   9   1  132.50    7.25
   3  -9  -1   45.48    6.43
  -3   9   1   47.14    4.14
   2  -9  -1    6.85    4.51
  -2   9   1    1.41    2.89
  -2   9   1   -0.01    1.97
   1  -9  -1   18.91    4.65
  -1   9   1   12.84    3.65
  -1   9   1   18.10    2.79
   0  -9  -1  361.60   17.86
   0  -9   1  352.03   17.86
   0   9   1  340.11   20.24
   1  -9   1    4.15    3.50
  -1  -9  -1   10.90    3.94
  -1   9  -1    4.18    1.91
   1   9   1    3.34    2.78
   2  -9   1  138.26    9.68
  -2   9  -1  147.98    7.03
  -3   9  -1   43.05    4.12
  -4   9  -1   27.08    3.95
   5   9   1   28.34    4.89
  -5   9  -1   22.41    4.32
   6   9   1  112.33    8.93
   7  -9   1   -2.55    4.08
   7  -9   1    1.31    3.66
   7   9   1    2.02    3.28
  -7   9  -1    0.86    4.64
   7   9   1   -0.52    4.27
   8  -9   1    5.05    3.68
   8  -9   1    0.74    3.78
  -8   9  -1   -3.71    4.28
   8   9   1    5.12    3.95
   8   9   1   -3.83    3.38
   9  -9   1   -0.11    3.53
   9  -9   1    9.35    3.49
   9   9   1    3.15    3.59
  -9   9  -1    4.52    3.44
 -10  -9  -1   19.37    4.09
  10  -9   1   18.33    4.79
  10  -9   1   24.84    4.38
 -10   9  -1   20.44    3.74
  10   9   1   21.42    4.72
 -11  -9  -1   -1.02    3.12
  11  -9   1    4.31    3.01
  11  -9   1    2.27    3.13
  11   9   1    0.14    3.55
 -11   9  -1    5.41    1.81
  11   9   1    2.50    3.47
  11 -10  -1   -1.76    2.70
  11 -10  -1    1.10    2.54
 -11 -10   1   -0.13    2.56
  11  10  -1   -2.96    2.39
 -11  10   1    3.48    1.94
  11  10  -1   -1.83    2.29
  10 -10  -1   12.11    4.08
  10 -10  -1   19.58    4.25
 -10  10   1   11.34    3.24
  10  10  -1   15.98    4.46
  10  10  -1   21.78    4.30
   9 -10  -1    6.23    3.56
   9 -10  -1    5.41    3.74
   9  10  -1   -3.85    4.59
   9  10  -1   -1.27    4.66
  -9  10   1    5.83    4.44
   9  10  -1    6.33    4.47
   9  10  -1    0.97    2.94
   8 -10  -1    6.77    3.42
   8 -10  -1   11.55    3.34
   8 -10  -1    9.73    4.30
   8  10  -1   12.88    6.32
   8  10  -1   11.74    5.47
  -8  10   1    2.71    4.96
   8  10  -1    9.77    3.46
   8  10  -1    5.19    4.01
   7 -10  -1   -0.11    3.11
   7 -10  -1    1.14    3.67
  -7  10   1   -8.11    4.04
   7  10  -1    9.46    6.55
   7  10  -1   -4.33    6.44
   7  10  -1   -5.93    3.58
   7  10  -1    0.48    3.50
   6 -10  -1   68.15    6.36
   6  10  -1   67.13    6.70
   6  10  -1   61.13    8.22
   5  10  -1    2.11    2.93
  -5  10   1    0.97    2.67
  -4  10   1   25.28    4.15
  -3  10   1    8.40    2.78
   2 -10  -1  217.83   12.61
  -2  10   1  204.99    9.45
  -1 -10   1   12.55    4.74
   1 -10  -1   12.03    4.33
  -1  10   1    6.22    2.21
   0 -10  -1   24.78    5.52
   0 -10   1   18.73    5.03
  -1 -10  -1    0.06    4.36
   1 -10   1   -1.77    3.74
   2 -10   1   56.78    7.38
  -2 -10  -1   60.30    7.10
  -2  10  -1   55.33    4.53
  -3  10  -1   22.72    3.72
  -4  10  -1  105.41    6.48
  -5  10  -1    2.18    2.80
   5  10   1   -2.36    3.17
   6 -10   1    4.30    4.22
   6  10   1    7.32    3.82
  -6  10  -1   10.22    4.10
   6  10   1    7.45    3.54
   7 -10   1    5.35    3.46
  -7  10  -1   -4.88    3.65
   7  10   1    6.44    3.39
   7  10   1   -8.24    3.49
   8 -10   1   14.47    4.31
  -8  10  -1   21.21    4.75
   8  10   1   13.44    4.48
   8  10   1   13.65    4.51
   9 -10   1    3.83    2.91
   9 -10   1   -1.22    3.23
   9 -10   1   -0.86    3.00
  -9  10  -1   -2.11    3.47
   9  10   1    0.45    3.94
   9  10   1   -2.17    3.37
  10 -10   1    2.90    3.59
  10 -10   1    4.87    3.25
 -10 -10  -1   -0.37    3.22
 -10  10  -1    5.91    2.53
  10  10   1    3.79    4.41
  10  10   1    3.70    3.14
  11 -10   1   -5.63    2.60
 -11 -10  -1    1.89    2.67
  11 -10   1    1.13    2.59
  11  10   1    0.55    2.84
  11  10   1    1.26    2.37
  11 -11  -1   -3.33    2.31
 -11 -11   1    0.32    2.15
  10 -11  -1    3.67    3.00
  10 -11  -1    5.01    3.43
  10  11  -1    3.29    4.27
 -10  11   1    1.58    2.80
  10  11  -1    7.44    2.92
   9 -11  -1    6.83    3.51
   9 -11  -1   10.87    4.24
  -9  11   1    8.49    3.47
   9  11  -1    1.80    4.45
   9  11  -1    5.21    4.85
   9  11  -1   11.33    5.76
   9  11  -1    9.04    3.35
   8 -11  -1    0.44    3.72
   8 -11  -1    7.55    2.58
   8  11  -1    3.92    4.04
   8  11  -1    0.47    3.05
   8  11  -1    1.89    5.13
   8  11  -1    8.36    6.19
  -8  11   1    2.85    4.66
   7 -11  -1    0.37    3.22
   7 -11  -1   -5.10    3.27
   7  11  -1   18.67    6.14
  -7  11   1    3.27    4.17
   7  11  -1   -0.29    3.84
   6 -11  -1    9.03    4.65
  -6  11   1    1.97    4.29
   6  11  -1   10.75    3.89
   5  11  -1   39.54    5.67
  -4  11   1   15.72    3.48
   4  11  -1   15.69    3.97
  -3  11   1   50.88    4.67
   2 -11  -1   14.83    4.94
  -2  11   1   12.06    3.04
   1 -11  -1   34.34    6.54
  -1 -11   1   30.35    6.27
   0 -11  -1   62.37    7.66
   0 -11   1   68.69    7.88
  -1 -11  -1    3.76    5.49
   1 -11   1    5.32    5.00
  -2 -11  -1   52.76    7.48
  -3 -11  -1    4.42    6.14
  -3  11  -1    1.17    2.68
  -4  11  -1   12.30    3.32
   5  11   1   43.33    7.10
   6 -11   1   77.98    7.13
  -6  11  -1   81.66    8.16
   6  11   1   84.14    8.60
   6  11   1   66.45    7.01
   7 -11   1    6.76    4.44
  -7  11  -1    4.56    4.45
   7  11   1    2.01    4.18
   7  11   1   -3.64    2.99
   8 -11   1    2.56    3.51
  -8  11  -1   -1.87    3.03
   8  11   1   -6.58    3.88
   8  11   1   -1.92    3.15
   9 -11   1    0.66    2.58
   9 -11   1   -5.37    2.99
  -9 -11  -1   -0.51    3.86
   9  11   1    3.14    3.20
  -9  11  -1    1.64    3.01
   9  11   1    1.61    3.80
 -10 -11  -1   11.17    3.24
  10 -11   1   16.28    3.54
  10  11   1   21.87    4.48
 -10  11  -1   16.17    2.72
  10  11   1    6.33    4.12
  11 -11   1    4.88    2.42
 -11 -11  -1    5.14    2.06
  11  11   1    3.54    2.35
  10 -12  -1    0.12    3.08
 -10 -12   1   -0.75    3.00
 -10  12   1    4.04    2.34
  10  12  -1    2.35    3.70
  10  12  -1    6.31    2.29
   9 -12  -1   -0.13    4.06
   9  12  -1   -1.30    3.29
   9  12  -1    6.47    4.12
  -9  12   1   -1.29    3.30
   9  12  -1   -4.86    3.32
   9  12  -1   -7.04    3.84
   8 -12  -1    3.23    2.70
   8 -12  -1   -2.93    3.43
  -8  12   1    0.55    3.54
   8  12  -1   -2.76    4.76
   8  12  -1    4.24    5.88
   8  12  -1    6.35    4.97
   7 -12  -1   18.87    3.61
   7 -12  -1   21.83    4.53
   7  12  -1   12.68    5.92
   7  12  -1   26.37    5.80
  -7  12   1   15.64    4.40
   7  12  -1    7.44    5.69
   6 -12  -1   61.84    6.85
   6 -12  -1   56.86    5.45
   6  12  -1   56.26    8.50
  -6  12   1   80.58    8.43
   6  12  -1   75.70    7.95
   6  12  -1   66.64   10.19
   5 -12  -1   72.82    6.84
   5  12  -1   79.41    7.13
  -5  12   1   66.98    7.36
   4  12  -1    8.43    4.07
  -4  12   1    5.16    3.43
  -2 -12   1    5.10    5.25
   2 -12  -1   18.39    6.09
   1 -12  -1   11.86    5.01
  -1 -12   1   10.95    5.37
   0 -12   1   30.51    6.41
   0 -12  -1   47.75    7.30
   1 -12   1    3.38    4.70
  -1 -12  -1    4.83    6.54
  -2 -12  -1   20.55    6.24
  -3 -12  -1   68.17    9.05
   5  12   1   11.10    4.80
  -5  12  -1    8.70    4.01
   6 -12   1    5.08    3.54
  -6  12  -1    5.95    4.26
   6  12   1    6.53    4.36
   7 -12   1   16.70    4.26
  -7  12  -1   13.20    3.65
   7  12   1   15.72    3.72
   7  12   1   33.90    6.08
   8 -12   1   -2.29    3.22
   8 -12   1    2.53    3.19
   8  12   1    1.83    3.95
  -8  12  -1    0.43    2.58
   8  12   1    1.26    2.97
  -9 -12  -1    2.37    3.66
   9 -12   1    6.51    1.81
   9 -12   1   10.18    3.61
   9  12   1    5.14    2.92
  -9  12  -1    6.57    2.45
   9  12   1    2.06    4.67
   9  12   1    7.82    4.45
  10 -12   1    0.27    2.65
 -10 -12  -1    2.42    2.95
  10  12   1   -0.09    2.26
  10  12   1   -1.27    3.92
  10 -13  -1    0.33    3.08
 -10 -13   1   -2.14    2.25
  10  13  -1    1.34    2.58
   9 -13  -1   19.72    3.91
   9  13  -1   17.67    4.93
  -9  13   1   13.42    2.84
   9  13  -1   16.05    4.27
   9  13  -1   13.17    3.93
   8 -13  -1   -0.75    2.13
   8 -13  -1    0.48    3.50
  -8  13   1    2.65    3.64
   8  13  -1    9.90    5.80
   8  13  -1   -6.73    4.08
   8  13  -1    8.50    3.90
   7 -13  -1   12.53    3.10
   7 -13  -1   14.16    4.38
   7  13  -1   16.55    6.44
   7  13  -1    8.52    5.59
   7  13  -1   13.07    5.05
  -7  13   1   12.89    4.72
   6 -13  -1    8.78    4.22
   6 -13  -1    7.79    2.88
   6  13  -1   16.93    5.23
   6  13  -1    5.82    5.49
  -6  13   1   11.31    4.71
   5 -13  -1   20.79    4.07
  -5  13   1   12.61    4.17
   5  13  -1   24.61    5.53
   5  13  -1    3.97    6.19
   4 -13  -1   28.32    4.54
   4  13  -1   17.84    4.08
  -4  13   1   17.55    4.05
  -2 -13   1    2.21    5.83
   1 -13  -1    5.62    6.08
  -1 -13   1    1.69    6.46
   0 -13   1    6.30    5.44
   0 -13  -1    5.63    6.46
  -1 -13  -1  122.00   10.63
   4  13   1    0.60    2.40
  -4  13  -1   -5.18    3.18
  -5  13  -1   60.90    6.53
   5  13   1   61.80    6.91
   6 -13   1    2.13    3.38
  -6  13  -1    1.70    3.73
   6  13   1    2.35    4.10
   7 -13   1    6.93    3.58
   7 -13   1    9.25    3.65
   7  13   1   12.71    4.27
  -7  13  -1    7.85    3.04
   8 -13   1   -1.25    3.31
   8 -13   1    0.70    3.10
  -8 -13  -1    4.56    5.11
  -8  13  -1   -0.11    2.55
   8  13   1   -0.73    3.80
   8  13   1    2.59    2.97
   9 -13   1   12.09    3.51
  -9 -13  -1   15.48    3.48
   9  13   1   11.54    2.91
   9  13   1   16.51    4.38
  -9  13  -1   10.68    2.03
  10 -13   1    2.69    2.43
 -10 -13  -1    4.67    2.44
  10  13   1   -1.68    2.45
  10  14  -1    2.35    1.97
   9 -14  -1    4.99    3.63
  -9 -14   1    1.03    3.22
   9  14  -1    4.07    2.87
   9  14  -1    5.23    2.88
  -9  14   1    1.60    1.87
   8 -14  -1    0.73    4.15
   8  14  -1   -4.29    3.64
   8  14  -1   -5.22    4.61
  -8  14   1   -0.64    2.28
   8  14  -1    1.98    4.29
   7 -14  -1   20.08    3.66
   7 -14  -1   23.42    4.54
   7  14  -1   15.68    5.38
  -7  14   1   24.68    5.35
   7  14  -1   25.56    5.72
   7  14  -1   35.79    5.39
   6 -14  -1   -1.63    3.05
   6  14  -1   -1.57    4.90
   6  14  -1    8.32    5.59
  -6  14   1    3.15    3.51
   6  14  -1    1.57    3.89
   5 -14  -1   13.78    3.32
   5  14  -1   13.74    5.09
  -5  14   1   12.18    4.29
   5  14  -1    4.26    5.67
   4 -14  -1    2.65    3.17
   4  14  -1    0.01    4.31
  -4  14   1    2.76    3.81
   3 -14  -1   13.73    4.38
  -3  14   1    5.19    3.59
  -2  14   1    1.45    3.23
   2  14  -1    2.14    1.94
  -1  14  -1    1.05    2.36
   1  14   1    0.23    2.79
  -2  14  -1    0.03    2.40
   2  14   1   -1.90    2.49
  -3  14  -1   70.76    5.58
   3  14   1   71.56    5.50
   4 -14   1   26.34    5.39
  -4  14  -1   16.93    3.43
   5 -14   1   13.12    3.64
  -5  14  -1    1.83    3.32
   5  14   1   13.43    5.18
   6 -14   1    0.38    3.64
  -6  14  -1    2.38    3.45
   6  14   1   -4.24    4.71
   7 -14   1    8.63    4.40
   7 -14   1    4.62    2.65
   7  14   1    7.82    3.98
  -7  14  -1    9.76    2.89
   8 -14   1   24.44    4.58
  -8 -14  -1   25.96    4.92
   8 -14   1   23.51    3.38
  -8  14  -1   14.69    2.77
   8  14   1    8.57    4.62
   8  14   1   15.57    4.52
   9 -14   1    7.81    3.03
  -9 -14  -1    7.90    2.69
   9  14   1    9.10    3.38
   9  14   1   11.54    3.44
  -9 -15   1    5.86    2.40
   9 -15  -1    4.43    3.01
   9  15  -1    0.69    2.55
   8 -15  -1   23.49    4.01
   8  15  -1   10.75    3.86
  -8  15   1   24.37    2.97
   8  15  -1   23.77    4.21
   7 -15  -1   -0.12    2.12
   7  15  -1    4.00    4.34
   7  15  -1   -5.41    3.59
  -7  15   1    4.59    2.90
   7  15  -1    2.08    3.51
   6 -15  -1    6.46    2.61
   6  15  -1    4.00    4.81
   6  15  -1   -1.04    5.32
   6  15  -1   -5.33    3.68
  -6  15   1    0.06    2.81
   5 -15  -1   12.92    3.66
  -5  15   1   12.30    3.15
   5  15  -1    7.40    4.96
   5  15  -1   16.59    6.39
   4 -15  -1   36.69    4.97
  -4  15   1   44.92    5.62
   4  15  -1   40.16    5.90
   3 -15  -1   15.70    3.61
   3  15  -1    9.96    4.53
  -3  15   1   10.47    3.50
   2 -15  -1    8.63    4.35
  -2  15   1    3.89    2.99
   1  15  -1    5.10    1.87
  -1  15   1    8.82    2.86
   0  15   1   24.13    3.90
   0  15  -1   21.74    3.34
  -1  15  -1   39.35    3.89
   1  15   1   31.90    4.38
  -2  15  -1    2.38    2.65
   2  15   1    2.50    2.74
   3  15   1   -2.75    2.31
  -3  15  -1   -0.17    2.36
   4 -15   1   16.97    3.90
  -4  15  -1   27.72    4.82
   4  15   1    7.34    4.16
   5 -15   1   27.04    4.74
  -5  15  -1   20.21    4.28
   5  15   1    8.93    5.08
   6 -15   1    4.20    2.97
  -6  15  -1    5.73    2.67
   6  15   1    0.90    3.82
  -7 -15  -1    4.16    3.87
   7 -15   1    3.81    2.93
  -7  15  -1    6.34    2.21
   7  15   1    5.89    3.63
  -8 -15  -1   -2.57    2.96
   8  15   1    0.33    3.38
  -9 -15  -1    1.39    1.90
   9  15   1    4.65    2.35
   9  16  -1    0.00    1.55
  -8 -16   1    9.58    2.96
   8  16  -1    5.93    2.65
   8  16  -1    6.54    3.18
   7  16  -1   -3.86    3.39
  -7  16   1    1.73    2.16
   7  16  -1    1.26    3.33
   7  16  -1    2.47    3.34
   6 -16  -1   21.28    3.66
  -6  16   1   31.23    4.14
   6  16  -1   17.47    4.63
   6  16  -1   16.32    4.17
   6  16  -1   16.83    4.71
   5 -16  -1    7.16    2.70
  -5  16   1    4.83    3.35
   5  16  -1    6.37    3.75
   5  16  -1   12.52    4.65
   5  16  -1   -2.34    4.41
   4 -16  -1    5.30    2.99
   4  16  -1   -2.37    3.58
  -4  16   1   -0.85    3.11
   3 -16  -1    9.29    3.26
  -3  16   1    6.18    3.03
   3  16  -1   13.81    3.89
   2 -16  -1   33.96    5.30
  -2  16   1   33.22    4.36
   1 -16  -1   -0.47    4.17
  -1  16   1    4.00    2.46
   0 -16  -1   14.40    4.00
   0  16  -1    9.29    1.92
   0  16   1   18.72    4.12
  -1  16  -1    1.43    2.01
   1  16   1   -1.65    2.03
  -2  16  -1   32.65    3.40
   2  16   1   26.39    3.37
   3 -16   1    3.95    3.68
  -3  16  -1   -0.63    2.27
   4 -16   1   48.12    5.59
   4  16   1   54.55    6.30
  -4  16  -1   51.15    4.46
   5 -16   1    0.77    3.75
   5  16   1    0.61    3.82
  -5  16  -1   -1.83    2.51
   6 -16   1   -3.65    2.40
  -6 -16  -1   -2.72    3.66
  -6  16  -1   -0.24    1.76
   6  16   1    1.60    4.51
  -7 -16  -1   -0.96    3.25
   7 -16   1    3.46    2.14
   7  16   1   -0.32    3.05
   7  16   1    3.76    3.55
  -8 -16  -1   20.01    3.44
   8  16   1   20.15    3.48
  -8 -17   1    9.86    2.30
   8  17  -1   11.43    2.51
  -7 -17   1    1.67    2.97
   7  17  -1   -1.63    2.67
   7  17  -1    1.48    3.31
   6 -17  -1   -0.19    2.07
   6  17  -1   -1.15    3.06
  -6  17   1    0.68    1.93
   6  17  -1    2.09    3.36
   6  17  -1    0.85    3.27
   5 -17  -1   11.28    2.91
   5  17  -1    8.19    4.41
   5  17  -1    7.37    4.09
  -5  17   1   12.70    2.60
   5  17  -1    5.15    4.98
   4 -17  -1   41.38    4.98
   4  17  -1   32.57    5.21
  -4  17   1   28.03    4.21
   4  17  -1   28.88    5.80
   3 -17  -1    1.30    2.94
   3  17  -1    9.69    4.20
  -3  17   1    6.45    3.02
   2 -17  -1    4.60    3.23
  -2  17   1   -4.48    2.25
   2  17  -1    5.78    4.19
   1 -17  -1    1.51    3.32
  -1  17   1    5.62    2.33
   0 -17  -1   10.07    3.76
   0  17   1   22.32    3.30
  -1 -17  -1   12.92    3.84
   1  17   1    9.24    2.15
   2 -17   1   28.49    5.08
  -2 -17  -1   16.55    4.24
  -3 -17  -1    2.41    3.73
   3 -17   1   -0.11    3.31
   3  17   1    5.08    4.47
   4 -17   1   19.97    4.30
  -4 -17  -1   18.67    4.31
   4  17   1   18.29    4.15
  -5 -17  -1   -1.06    3.62
   5 -17   1    2.76    3.34
   5  17   1    0.03    3.60
  -6 -17  -1   12.03    3.63
   6 -17   1   18.87    3.54
   6  17   1   23.99    5.12
  -7 -17  -1    6.77    2.66
   7  17   1   13.68    3.91
  -8 -17  -1   -0.53    1.51
   8  17   1   -0.26    2.38
  -7 -18   1    4.84    2.42
   7  18  -1    4.80    2.54
  -6 -18   1    7.85    3.20
   6  18  -1    6.89    3.70
   6  18  -1    4.51    2.95
   5 -18  -1    3.49    2.30
   5  18  -1    2.23    2.95
   5  18  -1    6.15    3.41
   5  18  -1    3.81    3.51
   4 -18  -1    2.28    2.27
   4  18  -1    6.90    3.99
   4  18  -1    4.20    4.01
  -4  18   1    1.18    1.86
   4  18  -1    3.50    3.87
   3 -18  -1    1.63    3.17
   3  18  -1    1.32    3.28
  -3  18   1    0.51    2.23
   3  18  -1   -3.20    4.39
   2 -18  -1   11.44    3.20
   2  18  -1   10.57    4.33
  -2  18   1   21.29    2.96
   1 -18  -1   14.02    3.36
  -1  18   1    7.81    2.16
   0 -18  -1    9.75    4.13
  -1 -18  -1    4.02    3.36
   1 -18   1   -2.85    4.26
  -2 -18  -1   -3.40    3.31
   2 -18   1    5.46    4.27
   2  18   1    3.90    4.27
  -3 -18  -1   14.36    3.94
   3 -18   1   16.24    3.56
   3  18   1   23.28    4.75
  -4 -18  -1    7.92    3.54
   4 -18   1    8.53    3.59
   4  18   1   10.21    3.67
   5 -18   1    2.48    2.71
  -5 -18  -1   -1.29    3.15
   5  18   1    8.85    3.45
  -6 -18  -1    3.44    2.65
   6 -18   1    4.90    2.17
   6  18   1    2.79    3.01
  -7 -18  -1    5.86    2.31
   7  18   1    5.93    2.34
  -6 -19   1   -1.48    2.72
   6  19  -1   -0.53    2.45
  -5 -19   1   10.21    3.16
   5  19  -1    7.40    3.11
   5  19  -1    6.89    3.61
   4 -19  -1    3.08    2.39
  -4 -19   1   -0.78    3.27
   4  19  -1   -2.35    3.09
   4  19  -1   -2.20    3.16
   3 -19  -1   18.70    3.25
  -3 -19   1   40.06    5.19
   3  19  -1   34.11    5.07
   3  19  -1   15.77    4.45
   3  19  -1   24.06    5.19
   2 -19  -1   -3.00    2.40
  -2 -19   1   -4.03    3.56
   2  19  -1   -1.67    3.86
   1 -19  -1    9.64    3.04
  -1 -19   1    6.93    3.70
   0 -19   1   -3.51    3.36
   0 -19  -1    6.78    3.64
   1 -19   1   21.01    4.72
  -1 -19  -1   24.07    4.56
   2 -19   1    3.15    3.16
  -2 -19  -1   -0.65    3.90
   2  19   1    2.76    3.23
   3 -19   1   -4.91    2.66
  -3 -19  -1    3.25    3.10
   3  19   1    7.50    3.77
   4 -19   1    1.50    2.67
  -4 -19  -1    0.22    2.86
  -5 -19  -1   14.20    3.24
   5 -19   1    7.32    1.96
   5  19   1   10.64    3.21
  -6 -19  -1    4.36    2.20
   6  19   1    2.66    2.36
  -5 -20   1    1.16    2.10
   5  20  -1    2.51    2.58
  -4 -20   1    3.31    2.72
   4  20  -1    2.03    2.69
   4  20  -1    5.78    3.33
   3 -20  -1    0.82    1.84
  -3 -20   1   -0.21    3.61
   3  20  -1   -1.63    3.16
   3  20  -1    1.08    3.19
  -2 -20   1    5.20    3.17
   2 -20  -1    2.22    2.36
   2  20  -1    0.16    3.48
   1 -20  -1   17.18    3.74
  -1 -20   1   14.19    3.41
   1  20  -1   17.25    4.61
   0 -20  -1   -3.46    2.36
   0 -20   1    0.69    3.00
  -1 -20  -1    0.57    3.21
   1 -20   1    3.90    2.77
   2 -20   1    0.50    2.38
  -2 -20  -1   -1.41    2.45
   3 -20   1   26.62    3.59
  -3 -20  -1   18.57    3.55
  -4 -20  -1    5.76    2.20
   4 -20   1    7.78    1.90
   4  20   1    6.72    3.04
  -5 -20  -1    3.80    1.94
   5  20   1   -1.90    2.66
  -4 -21   1    6.09    1.85
   4  21  -1    3.06    2.32
  -3 -21   1    8.52    2.24
   3  21  -1    6.54    2.50
   2 -21  -1    0.11    1.61
  -2 -21   1   -2.96    2.71
   2  21  -1   -2.04    3.34
  -1 -21   1    1.73    2.42
   1 -21  -1    0.40    1.94
   1  21  -1    0.64    3.08
   0 -21   1    9.33    2.52
   0 -21  -1   12.20    2.45
   0  21  -1   12.37    3.77
   1 -21   1   13.15    2.88
  -1 -21  -1   15.84    3.16
   2 -21   1    1.00    2.06
  -2 -21  -1    2.11    2.22
  -3 -21  -1   -1.08    1.90
   3 -21   1    1.10    1.47
   3  21   1    0.73    2.68
  -4 -21  -1    2.31    1.65
  -2 -22   1    4.18    1.64
  -1 -22   1    3.84    1.79
   1  22  -1    0.23    2.15
   0 -22   1   12.69    2.22
   1 -22   1   -2.55    1.44
  12   0  -2   25.33    4.15
 -12   0   2   31.48    4.62
  12   0  -2   31.33    4.29
  11   0  -2    0.74    3.98
  11   0  -2    1.33    3.34
  10   0  -2   11.08    4.40
  10   0  -2   11.91    3.73
   9   0  -2    1.98    3.98
   9   0  -2   -3.17    3.02
  -8   0   2  151.24    9.60
   7   0  -2    1.39    2.47
  -7   0   2    0.90    2.59
  -6   0   2    1.81    2.55
  -5   0   2   -0.67    2.07
  -5   0   2    2.61    1.72
  -4   0   2  228.33    9.03
   4   0  -2  198.42   12.37
  -4   0   2  207.84   12.71
  -4   0   2  232.46   10.14
   3   0  -2    0.03    1.56
  -3   0   2    1.42    1.53
  -3   0   2    1.44    1.24
  -3   0   2    1.00    1.84
   3   0  -2    0.45    1.73
  -2   0   2   15.30    2.13
   2   0  -2   17.52    2.03
   2   0  -2   18.69    2.29
  -2   0   2   16.54    1.61
   1   0  -2    0.69    0.92
  -1   0   2    0.56    0.62
   0   0  -2   34.68    1.79
   0   0  -2   30.61    2.17
  -1   0  -2   -0.38    1.10
  -1   0  -2   -0.26    0.84
   1   0   2    1.21    1.13
  -1   0  -2    0.32    1.07
   2   0   2   23.10    2.98
  -2   0  -2   24.22    2.17
  -2   0  -2   24.33    3.00
  -2   0  -2   22.96    2.60
  -3   0  -2    2.14    1.80
  -3   0  -2   -0.05    1.63
   3   0   2   -1.38    1.82
  -3   0  -2   -0.26    2.01
  -4   0  -2   83.20    5.68
   4   0   2  106.71    7.24
  -4   0  -2   90.49    5.13
  -4   0  -2  110.67    7.25
  -5   0  -2    1.02    1.93
  -5   0  -2    2.92    2.41
  -5   0  -2    0.92    2.70
  -6   0  -2   85.26    6.26
  -7   0  -2    3.02    3.38
  -9   0  -2    4.21    3.62
   9   0   2    4.88    3.40
   9   0   2    1.09    3.15
 -10   0  -2   12.01    3.88
  10   0   2   18.43    4.08
  10   0   2   16.72    3.86
  11   0   2    2.72    3.21
  11   0   2   -1.91    3.40
 -11   0  -2    1.48    3.87
 -12   0  -2    7.65    2.55
  12   0   2   10.44    3.03
 -12  -1   2    3.73    3.11
  12  -1  -2    6.72    3.77
  12  -1  -2    7.49    3.16
  12   1  -2    4.62    3.17
 -12   1   2    2.30    3.13
  11  -1  -2    6.90    4.12
  11  -1  -2    2.26    3.42
  11   1  -2    5.72    3.28
  11   1  -2   -0.13    3.54
  10  -1  -2    8.04    3.59
  10  -1  -2   14.71    3.86
  10   1  -2   11.57    3.71
  10   1  -2    6.44    3.63
   9  -1  -2    4.48    4.09
   9  -1  -2    4.36    3.51
   9   1  -2    6.79    3.47
   9   1  -2   -0.45    4.76
   9   1  -2    4.92    3.38
  -8  -1   2    4.42    3.25
  -8   1   2    7.90    4.13
  -7  -1   2    9.99    3.38
   7   1  -2   12.02    2.87
  -7   1   2   11.91    3.14
  -6  -1   2  152.97    8.22
  -6   1   2  153.19    8.45
  -5  -1   2   60.15    4.37
  -5   1   2   60.49    3.92
  -5   1   2   57.98    4.57
   4  -1  -2  180.24   10.58
  -4  -1   2  166.23    8.49
   4  -1  -2  182.94    9.10
  -4  -1   2  190.22   10.84
  -4  -1   2  172.70    7.44
  -4   1   2  182.85   10.84
  -4   1   2  168.51    8.58
   4   1  -2  186.74   10.48
  -4   1   2  171.54    7.68
   3  -1  -2   99.33    5.79
  -3  -1   2  109.58    5.22
  -3  -1   2  111.54    4.56
  -3  -1   2   98.51    6.62
   3  -1  -2   99.07    6.43
  -3   1   2  111.04    5.43
   3   1  -2   98.23    6.33
  -3   1   2  107.94    4.79
  -3   1   2   96.18    6.61
  -2  -1   2  178.59    9.83
  -2  -1   2  171.79    6.99
   2  -1  -2  175.50    8.49
   2  -1  -2  183.75    9.90
   2   1  -2  184.81    9.70
  -2   1   2  170.09    7.21
  -2   1   2  179.86   10.00
   1  -1  -2   58.64    3.30
  -1  -1   2   62.26    3.40
  -1   1   2   62.49    3.76
   0  -1   2  847.01   42.50
   0  -1  -2  794.59   34.07
   0  -1  -2  814.20   35.68
   0  -1  -2  801.36   30.82
   0   1  -2  805.13   33.93
   0   1  -2  819.27   30.77
   1  -1   2  174.37    9.79
  -1  -1  -2  175.69    7.96
  -1  -1  -2  175.34    7.11
  -1   1  -2  177.71    7.17
  -1   1  -2  178.18    7.87
  -1   1  -2  181.34    9.75
   1   1   2  186.09    9.94
   2  -1   2   55.30    4.17
  -2  -1  -2   53.90    3.60
  -2  -1  -2   46.61    2.96
  -2   1  -2   58.02    4.17
  -2   1  -2   58.89    3.51
   2   1   2   55.21    4.32
  -2   1  -2   52.49    3.14
  -3  -1  -2   44.68    3.23
  -3  -1  -2   52.63    4.67
  -3  -1  -2   46.30    3.69
   3  -1   2   51.64    4.27
  -3   1  -2   52.58    4.56
  -3   1  -2   51.70    3.34
  -3   1  -2   53.20    3.70
   3   1   2   53.45    4.58
  -4  -1  -2  219.09    8.98
   4  -1   2  195.03   12.46
  -4  -1  -2  223.57   10.11
  -4  -1  -2  203.24   12.60
  -4   1  -2  200.73   12.53
   4   1   2  194.51   12.57
  -4   1  -2  228.54    9.21
  -4   1  -2  206.45   10.04
  -5  -1  -2    3.91    1.96
  -5  -1  -2    5.51    2.87
  -5  -1  -2    6.03    2.52
  -5   1  -2    0.29    2.60
  -5   1  -2    0.26    2.13
  -5   1  -2    3.75    2.07
  -6  -1  -2    9.37    3.24
  -6   1  -2    7.15    3.22
  -6   1  -2    7.03    2.60
  -7  -1  -2    2.94    3.75
  -7   1  -2    1.99    3.19
   9  -1   2   20.27    4.61
   9  -1   2   19.06    3.72
  -9  -1  -2   21.65    4.46
   9  -1   2   19.70    4.10
   9   1   2   17.28    4.02
  -9   1  -2   17.50    4.05
   9   1   2   21.02    4.89
 -10  -1  -2    5.21    3.89
  10  -1   2    5.35    3.75
  10  -1   2   14.52    3.78
  10   1   2   16.54    3.85
 -10   1  -2    9.66    3.64
  10   1   2   11.97    3.72
  11  -1   2   -5.63    4.01
 -11  -1  -2   -3.47    3.06
 -11   1  -2    5.66    3.19
  11   1   2   -0.10    4.01
  11   1   2    3.99    3.54
  12  -1   2    7.74    3.14
  12   1   2    7.41    2.72
 -12   1  -2    4.94    2.88
  12   1   2    4.64    3.19
  12  -2  -2   11.97    3.52
 -12  -2   2   18.20    4.04
 -12   2   2    7.58    3.34
  12   2  -2   20.91    4.12
  11  -2  -2    8.84    3.77
  11  -2  -2    3.50    4.25
  11   2  -2    8.63    3.78
  10  -2  -2    5.76    3.65
  10  -2  -2   19.98    4.11
  10   2  -2   13.86    3.84
  10   2  -2   14.44    4.40
   9  -2  -2   48.78    6.42
   9  -2  -2   29.99    6.08
   9  -2  -2   27.03    5.53
   9   2  -2   27.82    5.21
   9   2  -2   31.74    5.95
   9   2  -2   35.21    5.56
  -8  -2   2   18.24    3.71
  -8   2   2   13.90    4.15
   8   2  -2   18.05    3.41
  -7  -2   2   99.41    6.76
  -7   2   2  105.84    7.16
   7   2  -2   99.41    6.71
  -6  -2   2    2.63    2.34
  -6   2   2    5.77    2.86
   6   2  -2    5.06    2.26
  -6   2   2    3.31    2.36
   5  -2  -2   21.58    3.25
  -5  -2   2   32.83    3.33
  -5   2   2   35.28    3.83
  -5   2   2   38.99    3.39
  -4  -2   2   52.03    4.84
  -4  -2   2   61.99    3.84
   4  -2  -2   54.10    4.37
   4   2  -2   49.42    4.30
  -4   2   2   47.95    4.95
  -4   2   2   62.95    3.68
  -4   2   2   60.80    4.07
  -3  -2   2  141.36    6.78
  -3  -2   2  148.00    8.67
   3  -2  -2  146.94    7.45
  -3  -2   2  146.33    5.87
   3  -2  -2  150.09    8.72
  -3   2   2  140.29    7.00
   3   2  -2  150.15    8.42
  -3   2   2  140.40    8.80
  -3   2   2  137.60    6.33
  -2  -2   2  366.05   18.82
   2  -2  -2  345.79   16.04
  -2  -2   2  325.13   14.80
  -2  -2   2  332.36   13.31
   2  -2  -2  368.66   18.93
   2   2  -2  368.24   18.65
  -2   2   2  329.17   13.68
  -2   2   2  363.96   19.03
   1  -2  -2   37.10    2.91
   1   2  -2   40.65    2.31
   1   2  -2   35.59    1.82
  -1   2   2   36.45    2.19
  -1   2   2   40.83    3.19
   1   2  -2   40.31    2.32
   0  -2  -2  158.60    6.64
   0  -2   2  176.42    8.96
   0  -2  -2  161.23    7.82
   0  -2  -2  154.67    7.46
   0   2  -2  173.17    8.84
   0   2  -2  162.14    6.51
  -1  -2  -2   18.70    1.79
  -1  -2  -2   17.35    2.21
   1  -2   2   22.19    2.18
   1  -2   2   18.54    1.65
  -1   2  -2   16.25    1.77
  -1   2  -2   22.88    2.23
  -1   2  -2   15.94    1.71
  -2  -2  -2   31.73    2.85
   2  -2   2   27.11    1.92
  -2  -2  -2   28.15    2.18
   2  -2   2   20.68    2.98
  -2   2  -2   24.04    3.06
  -2   2  -2   25.91    2.58
  -2   2  -2   33.03    2.48
   2   2   2   23.82    3.50
   3  -2   2   19.49    1.93
   3  -2   2   11.30    3.17
  -3  -2  -2   25.59    3.00
  -3  -2  -2   23.41    2.49
  -3   2  -2   18.18    3.38
   3   2   2   16.21    3.13
  -3   2  -2   24.80    2.64
  -3   2  -2   27.53    2.85
  -4  -2  -2    3.06    2.41
   4  -2   2    2.67    2.31
  -4  -2  -2    2.63    1.59
  -4   2  -2    2.91    1.85
  -4   2  -2    0.63    2.39
  -4   2  -2    0.70    2.04
  -5  -2  -2   25.46    3.79
  -5   2  -2   25.83    3.53
  -5   2  -2   30.34    4.61
  -5   2  -2   27.93    3.58
  -6  -2  -2   36.95    4.74
  -6   2  -2   33.43    4.64
  -6   2  -2   35.52    4.16
  -7  -2  -2   31.53    5.11
  -7   2  -2   31.97    5.31
  -7   2  -2   29.19    4.63
   8  -2   2   -2.87    3.78
   8   2   2    4.44    3.07
   9  -2   2    6.88    4.18
   9  -2   2    8.98    4.71
   9   2   2   10.32    4.26
  -9   2  -2    6.87    4.19
   9   2   2    4.65    3.33
  10  -2   2    9.01    4.08
 -10  -2  -2    8.77    3.85
  10  -2   2    2.54    3.59
 -10   2  -2    0.87    3.34
  10   2   2    2.94    3.39
  10   2   2    2.24    3.66
  11  -2   2   34.94    6.02
 -11  -2  -2   37.83    4.66
 -11   2  -2   30.65    4.53
  11   2   2   32.28    5.20
  11   2   2   24.38    5.53
  12  -2   2   18.36    3.98
  12   2   2   20.57    3.57
 -12   2  -2    8.45    2.40
  12  -3  -2    4.87    3.84
 -12  -3   2   -1.05    2.90
 -12   3   2   -0.69    2.98
  12   3  -2    4.05    3.12
  11  -3  -2   16.23    4.07
  11  -3  -2   19.66    4.04
  11   3  -2   15.27    4.10
  10  -3  -2    1.46    3.50
  10  -3  -2    2.92    3.97
  10  -3  -2   -7.10    3.88
  10   3  -2    3.53    3.53
  10   3  -2   -2.55    3.65
   9  -3  -2   37.53    5.10
   9  -3  -2   24.25    4.35
   9  -3  -2   30.73    5.74
   9   3  -2   23.02    4.79
   9   3  -2   26.96    5.23
   8   3  -2    5.10    3.14
   8   3  -2   -0.89    3.88
  -7  -3   2    4.33    2.78
  -7   3   2    5.17    3.23
  -7   3   2    5.63    3.06
   7   3  -2    9.91    2.81
  -6  -3   2   -0.12    2.29
  -6   3   2    0.79    2.54
   6   3  -2    2.81    2.31
  -6   3   2    2.13    2.84
  -5  -3   2  192.40    9.40
   5  -3  -2  199.31   10.06
  -5   3   2  204.70    9.90
  -5   3   2  194.36    8.93
   4  -3  -2  229.11   11.55
  -4  -3   2  237.66   10.59
  -4   3   2  239.35   10.93
  -4   3   2  213.41   13.78
  -4   3   2  244.34    9.93
   3  -3  -2   13.11    2.81
  -3  -3   2   14.79    1.97
   3  -3  -2   14.87    2.44
  -3  -3   2   14.26    3.17
  -3  -3   2   12.64    1.19
  -3   3   2   12.85    2.50
  -3   3   2   14.36    3.37
   3   3  -2   12.94    2.59
  -3   3   2   15.04    2.44
   2  -3  -2    1.79    1.94
   2  -3  -2   -1.54    1.75
  -2  -3   2    0.50    0.81
  -2   3   2   -0.05    1.89
  -2   3   2    0.36    1.46
   2   3  -2    1.21    1.40
   1  -3  -2  949.11   42.69
  -1   3   2  935.71   36.63
  -1   3   2  973.21   50.95
   1   3  -2 1000.00   50.62
   1   3  -2  965.34   50.59
   0  -3   2   11.36    1.83
   0  -3  -2   12.18    2.28
   0  -3  -2   12.82    2.19
   0   3  -2   10.62    1.81
   0   3  -2    9.89    1.30
   0   3  -2   12.18    1.37
  -1  -3  -2   10.83    1.94
   1  -3   2   10.74    2.27
  -1  -3  -2   10.69    1.82
   1  -3   2    8.90    1.86
  -1   3  -2    8.64    1.56
  -1   3  -2   13.08    2.33
  -1   3  -2   10.74    1.88
   2  -3   2   68.35    3.78
  -2  -3  -2   68.38    4.31
  -2  -3  -2   68.00    3.54
   2  -3   2   75.68    5.11
  -2   3  -2   65.73    3.89
   2   3   2   66.02    5.34
  -2   3  -2   74.09    5.02
  -2   3  -2   66.91    3.69
   3  -3   2  159.43    7.43
  -3  -3  -2  152.39    7.62
   3  -3   2  152.78    9.48
  -3  -3  -2  152.20    6.65
  -3   3  -2  161.90    9.59
   3   3   2  154.42    9.76
  -3   3  -2  152.17    6.93
  -3   3  -2  152.54    7.54
  -4  -3  -2   12.23    2.49
  -4   3  -2   15.41    3.73
  -4   3  -2   11.24    2.44
  -4   3  -2   18.06    2.95
  -5  -3  -2  131.60    7.05
  -5   3  -2  102.59    8.65
  -5   3  -2  128.48    6.55
  -5   3  -2  128.32    7.17
  -6  -3  -2   -0.13    2.86
  -6   3  -2    3.60    2.46
  -6   3  -2    6.37    3.06
  -7  -3  -2   38.25    5.29
  -7   3  -2   44.62    5.56
  -7   3  -2   39.58    4.66
   8  -3   2    2.08    3.85
   8  -3   2   -1.40    3.25
   8   3   2   -1.60    3.92
   8   3   2   -3.22    2.92
   9  -3   2   26.59    5.66
   9  -3   2   26.29    5.37
  -9   3  -2   25.29    5.06
   9   3   2   21.05    4.21
   9   3   2   24.64    5.06
 -10  -3  -2    0.51    3.60
  10  -3   2    2.07    4.30
  10  -3   2    1.41    3.61
  10   3   2   -5.07    3.16
  10   3   2    0.17    3.36
 -10   3  -2    0.79    3.21
  11  -3   2    4.55    3.94
  11  -3   2   11.10    3.42
 -11  -3  -2    3.42    3.95
 -11   3  -2    1.09    3.02
  11   3   2    8.57    3.73
  12  -3   2    2.89    2.86
 -12  -3  -2    4.94    2.29
  12   3   2    2.26    2.91
 -12   3  -2   -0.99    2.29
  12  -4  -2    5.35    3.10
 -12  -4   2    1.71    2.79
  12   4  -2    1.81    3.08
 -12   4   2    1.64    2.91
  11  -4  -2   14.45    3.95
  11  -4  -2    1.68    4.44
  11   4  -2    8.17    3.79
 -11   4   2    9.82    4.25
  10  -4  -2    3.95    3.79
  10  -4  -2    6.20    3.80
  10   4  -2    1.54    3.51
  10   4  -2    1.58    3.91
   9  -4  -2   32.63    5.31
   9  -4  -2   39.63    5.70
   9   4  -2   43.90    6.36
   9   4  -2   45.08    5.51
   9   4  -2   30.00    5.74
   8  -4  -2   11.55    4.66
   8  -4  -2    9.26    4.42
   8   4  -2    8.98    3.61
   8   4  -2   11.42    3.52
   8   4  -2   17.24    3.83
   7   4  -2   49.13    5.38
  -7   4   2   58.53    5.66
  -7   4   2   54.13    5.28
  -6   4   2   14.15    3.02
  -6   4   2    7.28    2.71
   6   4  -2    9.96    2.66
   5  -4  -2   19.18    3.59
  -5   4   2   16.10    3.13
  -5   4   2   17.75    3.29
   4  -4  -2   32.01    3.79
  -4   4   2   27.77    4.33
  -4   4   2   28.77    3.18
  -4   4   2   24.56    3.29
   3  -4  -2  311.41   18.48
   3  -4  -2  327.99   15.75
  -3  -4   2  335.49   14.25
  -3   4   2  348.70   13.43
   3   4  -2  321.13   18.14
  -3   4   2  352.34   14.71
  -3   4   2  322.75   18.73
   2  -4  -2    3.64    2.39
   2   4  -2    3.24    1.64
  -2   4   2    4.93    1.38
  -2   4   2    5.57    2.24
   1  -4  -2   23.80    3.65
   1   4  -2   17.56    2.36
  -1   4   2   22.22    3.65
  -1   4   2   18.85    2.19
   0  -4  -2   37.48    4.37
   0  -4  -2   44.27    3.21
   0  -4   2   41.23    3.70
   0   4  -2   38.13    3.22
   0   4  -2   41.76    2.24
   0   4  -2   39.23    2.11
   1  -4   2   25.33    2.99
  -1  -4  -2   25.60    3.03
   1  -4   2   14.18    3.41
  -1  -4  -2   23.10    2.34
  -1   4  -2   20.21    2.20
  -1   4  -2   19.47    1.95
  -1   4  -2   25.48    3.00
   2  -4   2   25.00    2.88
   2  -4   2   26.21    3.47
  -2  -4  -2   30.41    2.25
  -2  -4  -2   30.34    3.12
  -2   4  -2   23.26    3.63
  -2   4  -2   31.08    2.70
   2   4   2   22.75    4.15
  -2   4  -2   30.90    2.56
  -3  -4  -2   75.08    4.43
   3  -4   2   54.76    5.15
  -3   4  -2   51.06    5.05
  -3   4  -2   75.88    4.14
  -3   4  -2   66.20    3.73
   3   4   2   49.99    5.42
  -4  -4  -2    5.18    2.13
  -4   4  -2    4.48    2.23
  -4   4  -2    1.63    2.48
  -4   4  -2    3.25    1.84
  -5  -4  -2   40.60    4.02
  -5   4  -2   31.03    3.85
  -5   4  -2   36.68    3.60
  -6  -4  -2    8.01    2.97
  -6   4  -2    2.41    2.96
  -6   4  -2   -0.25    2.80
  -7  -4  -2   49.22    5.57
  -7   4  -2   51.36    5.45
  -7   4  -2   46.87    5.50
   8  -4   2    3.51    3.70
   8  -4   2    1.57    4.12
  -8   4  -2    4.20    4.09
   8   4   2    4.06    3.26
   9  -4   2    0.90    3.76
   9  -4   2    5.59    3.27
   9   4   2    6.19    3.75
  -9   4  -2    4.81    3.37
  10  -4   2   -1.19    3.27
  10  -4   2    0.31    3.42
 -10  -4  -2   -4.27    4.30
  10   4   2   -2.80    3.29
 -10   4  -2    6.55    3.40
  11  -4   2   24.79    5.29
 -11  -4  -2   14.37    3.56
  11  -4   2   20.04    4.17
  11   4   2   18.32    4.13
 -11   4  -2   18.45    3.92
 -12  -4  -2    4.75    2.29
  12  -4   2    8.84    3.47
 -12   4  -2    4.97    2.10
  12   4   2    3.92    2.87
  12  -5  -2   -7.98    3.42
 -12  -5   2    3.69    2.97
 -12   5   2    3.75    2.72
  12   5  -2    2.47    3.09
  11  -5  -2    3.26    3.61
  11  -5  -2    7.89    3.83
  11   5  -2   10.39    3.83
 -11   5   2    7.48    4.16
  10  -5  -2   38.25    5.78
  10  -5  -2   30.62    5.30
  10   5  -2   31.95    5.62
  10   5  -2   39.64    6.22
   9  -5  -2    6.94    3.58
   9  -5  -2    8.57    4.11
   9   5  -2    7.69    4.14
   9   5  -2    8.06    3.52
   9   5  -2    7.67    3.97
   9   5  -2   -5.62    3.86
   8  -5  -2    4.14    4.48
   8  -5  -2    2.47    3.97
   8   5  -2   -0.56    3.40
   8   5  -2   -5.51    3.18
   8   5  -2    3.39    4.71
   8   5  -2   -0.27    3.19
   7   5  -2    8.92    3.05
  -7   5   2    5.19    3.45
  -7   5   2    8.09    3.56
  -6   5   2    9.65    2.97
  -6   5   2    7.64    2.80
   6   5  -2    7.07    2.74
   5  -5  -2   91.14    5.93
  -5   5   2   86.69    5.59
   5   5  -2   82.41    5.74
  -5   5   2   85.77    5.39
   4  -5  -2   25.95    3.99
  -4   5   2   22.64    3.24
  -4   5   2   16.89    2.76
   3  -5  -2    5.14    2.67
   3   5  -2    3.25    1.79
  -3   5   2    5.93    1.83
  -3   5   2    7.73    1.94
  -3   5   2    1.21    2.42
   2  -5  -2   84.58    5.86
  -2   5   2   85.83    4.19
   2   5  -2   71.48    5.13
  -2   5   2   75.55    6.08
   2   5  -2   76.43    5.27
   1  -5  -2  385.45   17.96
   1   5  -2  381.71   20.56
  -1   5   2  366.89   14.93
  -1   5   2  387.74   21.07
   0  -5  -2  218.84   11.16
   0  -5  -2  223.94    9.75
   0  -5   2  213.59   12.51
   0   5  -2  215.34    8.61
   0   5  -2  214.35   12.13
   0   5   2  213.76    8.73
   1  -5   2   88.87    6.47
   1  -5   2   96.59    6.38
  -1  -5  -2   98.60    5.26
  -1   5  -2   95.95    6.40
  -1   5  -2   99.61    4.47
   2  -5   2    4.79    2.21
  -2  -5  -2    1.30    1.33
  -2  -5  -2    0.63    2.07
   2  -5   2    1.76    2.08
  -2   5  -2    3.19    1.59
  -2   5  -2    2.60    2.02
  -2   5  -2    2.02    1.43
  -3  -5  -2   36.94    3.63
   3  -5   2   46.90    4.43
  -3   5  -2   32.71    3.30
  -3   5  -2   33.93    3.09
  -3   5  -2   52.20    4.61
  -4  -5  -2  247.04   11.56
  -4   5  -2  248.74   11.51
  -4   5  -2  251.91   10.57
  -4   5  -2  222.93   14.46
  -5   5  -2   68.27    5.21
  -5   5  -2   60.35    4.57
   6   5   2    0.05    2.65
  -6   5  -2    2.87    3.09
  -6   5  -2    4.57    3.06
  -7   5  -2   24.53    5.04
  -7   5  -2   22.30    4.54
   8  -5   2   10.94    4.79
   8  -5   2   11.41    4.20
   8   5   2   14.01    3.86
  -8   5  -2   13.56    3.74
   9  -5   2   19.52    4.55
   9  -5   2   14.20    4.52
   9   5   2   16.65    4.22
  -9   5  -2   13.64    3.63
  10  -5   2    7.80    3.88
  10  -5   2    3.84    3.23
 -10  -5  -2    6.05    3.72
 -10   5  -2    6.00    3.34
  10   5   2    4.40    2.71
 -11  -5  -2    4.52    3.00
  11  -5   2   -2.06    3.09
  11  -5   2   -2.90    3.68
 -11   5  -2   -2.56    3.03
  11   5   2    5.65    3.61
  12  -5   2    0.87    2.97
  12  -5   2   -1.77    2.93
 -12  -5  -2   -4.08    1.99
  12   5   2    2.19    2.90
  12  -6  -2   22.98    3.69
  12  -6  -2   12.56    3.77
 -12  -6   2   11.02    2.97
  12   6  -2   18.23    3.55
 -12   6   2    9.97    2.95
  11  -6  -2   -6.02    3.24
  11  -6  -2    4.53    3.53
 -11   6   2    3.43    3.61
  11   6  -2   -7.63    3.29
  10  -6  -2    4.14    3.71
  10  -6  -2   -2.38    3.63
  10   6  -2    7.19    3.82
  10   6  -2    5.04    4.79
   9  -6  -2    0.51    4.57
   9  -6  -2    2.19    4.18
   9   6  -2    5.26    4.65
   9   6  -2    3.51    3.35
   9   6  -2   -5.47    2.99
   9   6  -2   -1.76    3.72
   8  -6  -2   60.01    6.12
   8  -6  -2   57.54    5.99
   8   6  -2   48.55    5.59
   8   6  -2   67.24    6.47
   8   6  -2   44.70    5.72
   8   6  -2   57.46    7.16
  -7   6   2   24.45    4.34
  -7   6   2   18.42    4.03
   7   6  -2   17.64    3.67
   7   6  -2   28.66    5.76
   6   6  -2   25.62    4.74
  -6   6   2   26.03    4.45
  -6   6   2   21.59    4.16
  -5   6   2   22.97    3.50
   5   6  -2   25.14    4.56
  -5   6   2   26.09    4.00
   4  -6  -2  199.88   11.15
  -4   6   2  209.07    9.26
  -4   6   2  215.36   10.18
   3  -6  -2  128.73    7.59
  -3   6   2  119.75    6.40
  -3   6   2  118.46    5.90
  -3   6   2  118.84    8.62
   3   6  -2  127.99    7.89
   2  -6  -2   59.52    5.22
   2   6  -2   47.34    4.39
  -2   6   2   56.24    5.23
   2   6  -2   52.43    4.27
  -2   6   2   47.05    3.47
   1  -6  -2    3.77    3.24
   1   6  -2    2.66    1.99
  -1   6   2    2.91    2.52
  -1   6   2    5.22    1.60
   0  -6  -2  133.80    6.34
   0  -6  -2  130.91    7.77
   0   6  -2  133.63    7.95
   0   6   2  125.89    5.60
   0   6   2  134.27    8.68
   0   6  -2  119.75    5.49
   1  -6   2    2.96    2.81
   1  -6   2    3.03    2.27
  -1  -6  -2    4.71    1.82
  -1   6  -2    4.29    2.03
  -1   6  -2    6.20    1.57
   2  -6   2  356.21   17.47
  -2   6  -2  378.79   14.72
  -2   6  -2  377.31   15.90
  -2   6  -2  342.77   20.28
  -3   6  -2   17.40    3.79
  -3   6  -2   24.45    3.16
  -3   6  -2   23.86    3.06
  -4   6  -2    6.12    2.29
  -4   6  -2    1.97    2.43
  -5   6  -2    0.99    2.58
  -5   6  -2   -3.14    2.47
   5   6   2   -0.47    2.79
  -6   6  -2   53.93    5.48
   6   6   2   61.34    6.02
  -6   6  -2   67.61    5.21
   7   6   2   12.33    3.53
  -7   6  -2   17.03    3.94
   8  -6   2    4.36    3.82
   8  -6   2   12.94    4.91
  -8   6  -2    8.73    4.39
   8   6   2    9.96    4.51
   9  -6   2    1.63    3.64
  -9  -6  -2   -0.38    3.85
   9  -6   2    2.16    3.26
   9   6   2   10.32    4.09
  -9   6  -2    0.75    3.97
  10  -6   2   30.35    4.78
  10  -6   2   22.88    4.48
 -10  -6  -2   23.96    5.05
  10   6   2   30.51    5.29
 -10   6  -2   19.46    3.66
  11  -6   2    2.04    3.83
  11  -6   2   -0.81    3.03
 -11  -6  -2    4.56    3.00
 -11   6  -2    4.40    3.25
  11   6   2    2.35    3.42
  12  -6   2    1.60    2.99
  12  -6   2    1.24    2.71
 -12  -6  -2    5.66    2.22
  12   6   2    7.15    2.86
  12  -7  -2    6.26    3.26
  12  -7  -2    3.03    2.59
 -12  -7   2    4.80    3.11
  12   7  -2    5.63    2.71
 -12   7   2    8.81    2.49
  11  -7  -2   -0.38    3.44
  11  -7  -2    2.73    4.02
  11   7  -2    1.93    3.52
 -11   7   2    2.87    3.33
  10  -7  -2   13.67    4.01
  10  -7  -2    8.23    4.39
  10   7  -2   17.24    4.63
  10   7  -2   14.19    4.32
 -10   7   2   20.15    5.86
  10   7  -2   22.12    5.06
   9  -7  -2   14.97    4.72
   9  -7  -2   13.74    4.05
   9   7  -2   13.56    4.53
   9   7  -2    6.93    5.12
   9   7  -2   15.80    4.69
   9   7  -2   10.46    4.35
   8  -7  -2    4.03    3.91
   8  -7  -2    7.49    3.42
   8   7  -2    6.05    3.97
   8   7  -2    7.99    5.32
   8   7  -2    6.65    4.03
   8   7  -2    2.00    3.35
  -7   7   2   10.49    3.92
   7   7  -2   12.01    4.96
   7   7  -2   13.17    3.25
  -6   7   2   79.65    6.03
   6   7  -2   83.31    6.58
  -6   7   2   72.10    6.10
  -5   7   2   38.71    4.38
  -5   7   2   29.78    3.80
   5   7  -2   38.27    5.00
   4  -7  -2   47.71    5.83
  -4   7   2   49.83    4.24
  -4   7   2   42.22    4.07
   4   7  -2   44.65    5.07
   3  -7  -2    8.72    3.68
  -3   7   2    7.54    2.96
  -3   7   2    4.71    1.95
  -3   7   2    5.88    2.16
   2  -7  -2   79.98    6.98
  -2   7   2   87.40    4.55
   2   7  -2   77.97    5.64
  -2   7   2   73.54    6.31
   1  -7  -2    0.35    2.96
   1   7  -2    1.41    1.88
  -1   7   2    1.06    1.49
  -1   7   2    1.04    2.72
   0  -7  -2  162.65    9.33
   0   7   2  159.61    6.93
   0   7   2  160.93   10.48
   0   7  -2  163.74    9.79
   1  -7   2   36.63    5.17
  -1  -7  -2   49.73    5.72
  -1   7  -2   41.41    3.10
  -1   7  -2   39.32    4.23
   2  -7   2   59.56    5.59
  -2   7  -2   68.89    5.20
  -2   7  -2   45.21    3.61
  -2   7  -2   50.89    3.71
  -3   7  -2   31.05    3.39
  -3   7  -2   29.79    3.37
  -3   7  -2   25.17    4.01
  -4   7  -2  260.96   12.13
  -4   7  -2  243.51   11.04
   5   7   2   -0.87    3.00
  -5   7  -2    1.21    2.69
  -5   7  -2    1.81    2.66
  -6   7  -2    3.89    2.92
   6   7   2    1.41    3.38
  -6   7  -2    8.28    3.39
   7  -7   2   32.79    5.23
   7   7   2   25.84    5.73
   7   7   2   27.45    5.21
   8  -7   2   58.57    6.93
   8  -7   2   64.75    6.44
  -8   7  -2   59.02    6.30
   8   7   2   61.64    7.28
   9  -7   2   -0.38    3.99
   9  -7   2    1.62    3.81
  -9   7  -2   -1.52    3.20
   9   7   2    3.99    3.78
  10  -7   2   11.13    3.54
  10  -7   2    6.16    3.65
 -10  -7  -2    8.72    3.63
 -10   7  -2    5.58    3.50
  10   7   2    9.56    3.86
 -11  -7  -2   -1.43    2.59
  11  -7   2    2.28    3.03
  11  -7   2    1.12    2.88
 -11   7  -2    0.84    2.47
  11   7   2   -5.57    3.17
  12  -7   2    2.41    1.97
 -12  -7  -2   -0.27    1.76
  12   7   2    0.28    2.38
  12  -8  -2    7.48    2.44
 -12   8   2    8.09    2.00
  12   8  -2    6.30    2.48
  11  -8  -2   -0.14    3.13
  11  -8  -2    2.53    3.30
 -11   8   2    3.05    3.76
  11   8  -2   -0.20    3.17
  10  -8  -2    0.44    3.41
  10  -8  -2    4.84    3.92
  10   8  -2    1.95    2.52
  10   8  -2    2.63    3.67
  10   8  -2    1.45    3.83
 -10   8   2    3.99    4.05
   9  -8  -2   17.61    4.72
   9  -8  -2    4.75    3.68
   9   8  -2    7.71    3.90
   9   8  -2    4.81    4.40
   9   8  -2    0.81    4.11
   9   8  -2    8.66    3.65
   8  -8  -2   45.12    5.63
   8  -8  -2   47.65    6.04
   8  -8  -2   42.22    4.30
   8   8  -2   40.52    5.55
   8   8  -2   41.63    6.28
   8   8  -2   41.86    7.26
   8   8  -2   47.08    5.95
   7  -8  -2   24.51    5.51
   7  -8  -2   24.53    5.60
   7   8  -2   39.46    6.02
   7   8  -2   24.53    5.04
   7   8  -2   32.04    4.79
  -6   8   2   11.02    3.55
   6   8  -2    8.08    3.49
  -6   8   2    9.20    3.40
  -5   8   2    3.73    2.96
  -5   8   2   10.71    3.11
   5   8  -2    6.32    3.03
   4  -8  -2  143.30    9.61
  -4   8   2  143.44    7.64
   4   8  -2  127.25    8.11
  -4   8   2  123.24    6.98
   3  -8  -2   38.75    5.84
  -3   8   2   38.17    3.71
  -3   8   2   41.27    3.74
   2  -8  -2   17.93    4.30
  -2   8   2   22.48    4.40
  -2   8   2   17.44    3.20
   1  -8  -2   85.65    7.41
  -1   8   2   84.33    7.04
   1   8  -2   80.08    6.13
  -1   8   2   96.76    4.78
   0  -8  -2   82.21    6.66
   0   8   2   66.34    3.97
   0   8   2   79.58    6.27
   0   8  -2   76.18    5.79
  -1  -8  -2  215.62   12.02
   1  -8   2  208.11   11.61
  -1   8  -2  225.59    9.03
   1   8   2  203.67   13.01
  -1   8  -2  193.90   12.41
  -2   8  -2   58.85    4.20
  -3   8  -2   23.90    3.48
  -3   8  -2   30.43    3.40
  -4   8  -2    7.50    2.64
  -4   8  -2    7.01    2.68
  -5   8  -2   43.82    4.70
  -5   8  -2   45.74    4.78
   5   8   2   40.88    6.02
  -6   8  -2   55.67    5.12
   6   8   2   48.75    6.62
  -6   8  -2   43.35    4.90
   7  -8   2   45.22    6.07
   7  -8   2   54.73    6.12
  -7   8  -2   48.01    7.38
   7   8   2   62.40    7.07
   7   8   2   52.43    6.14
   8  -8   2   32.67    4.87
   8  -8   2   34.13    5.94
   8   8   2   41.43    5.62
   8   8   2   58.52    6.97
  -8   8  -2   34.00    5.50
  -9  -8  -2    7.40    3.95
   9  -8   2    9.24    4.00
   9  -8   2    4.88    3.40
   9   8   2    0.13    3.82
  -9   8  -2    1.22    3.68
  10  -8   2   12.23    3.92
  10  -8   2   13.00    4.32
  10  -8   2   12.39    2.60
 -10  -8  -2   10.27    3.71
 -10   8  -2    8.92    2.79
  10   8   2    9.20    3.81
  11  -8   2    3.75    3.12
 -11  -8  -2   11.86    3.27
  11  -8   2    5.36    2.76
 -11   8  -2    8.22    1.87
  11   8   2    3.75    3.25
  11  -9  -2   10.62    3.64
  11  -9  -2    2.64    3.13
  11   9  -2   12.18    3.11
 -11   9   2    9.83    3.33
  10  -9  -2    9.29    3.64
  10  -9  -2    2.42    3.80
 -10   9   2    2.70    3.77
  10   9  -2   -0.11    3.65
  10   9  -2   -0.86    3.24
  10   9  -2    7.70    4.87
   9  -9  -2   12.73    3.82
   9  -9  -2   12.65    4.61
   9   9  -2   16.02    4.83
   9   9  -2   11.25    4.18
  -9   9   2   13.97    4.50
   9   9  -2   16.46    5.52
   9   9  -2   11.72    3.68
   8  -9  -2    2.20    2.47
   8  -9  -2    4.35    4.07
   8  -9  -2    1.49    3.71
   8   9  -2    1.66    3.61
   8   9  -2   -0.22    4.34
   8   9  -2    0.63    5.36
   8   9  -2   -1.83    3.02
   7  -9  -2   10.03    4.24
   7  -9  -2   12.96    4.27
   7   9  -2   17.19    5.87
   7   9  -2   16.98    3.79
   7   9  -2   10.59    4.80
   7   9  -2   14.59    4.40
  -6   9   2    9.83    3.55
   6   9  -2    8.47    3.88
   6   9  -2    5.58    5.21
   5   9  -2  105.22    7.74
  -5   9   2  107.82    6.42
  -5   9   2  101.96    6.86
  -4   9   2   39.30    4.11
  -4   9   2   38.57    4.21
   4   9  -2   39.20    4.70
   3  -9  -2   -7.95    3.83
  -3   9   2    1.95    2.35
  -3   9   2    0.96    2.10
   2  -9  -2    1.96    4.30
  -2   9   2    1.44    1.97
  -2   9   2    2.75    3.00
   1  -9  -2   92.06    8.08
  -1   9   2   89.09    4.99
  -1   9   2   89.63    7.48
   0  -9  -2   62.10    7.18
   0  -9   2   60.57    5.96
   0   9   2   59.01    5.88
   0   9   2   44.55    3.42
  -1  -9  -2    6.08    4.01
   1  -9   2    5.64    3.49
   1   9   2    4.52    3.03
  -1   9  -2    7.98    2.07
  -2  -9  -2    7.71    4.20
  -2   9  -2    5.35    2.13
  -3   9  -2  131.18    6.95
  -4   9  -2   33.41    3.83
  -5   9  -2   30.78    4.55
   6   9   2   -3.44    4.14
   7  -9   2    2.93    3.59
   7  -9   2   -0.42    3.19
   7   9   2    2.25    3.50
  -7   9  -2    1.46    3.58
   7   9   2    0.34    4.49
   8  -9   2    1.24    3.50
   8  -9   2    8.09    3.97
  -8   9  -2    7.46    3.43
   8   9   2    2.84    4.76
   8   9   2   -1.62    3.47
  -9  -9  -2   27.42    5.49
   9  -9   2   30.32    4.70
   9  -9   2   33.98    4.83
  -9   9  -2   18.84    4.26
   9   9   2   25.73    5.43
 -10  -9  -2   -1.57    3.26
  10  -9   2    4.56    3.75
  10  -9   2    0.85    3.21
  10   9   2   -2.98    3.07
 -10   9  -2   -1.26    2.84
  11  -9   2   -3.35    2.77
 -11  -9  -2   -2.69    2.07
  11  -9   2    2.38    3.32
  11   9   2    6.21    4.33
  11   9   2    0.66    2.86
  11 -10  -2    4.96    3.13
 -11 -10   2    3.87    2.92
  11 -10  -2   12.63    2.94
  11  10  -2    7.14    2.58
 -11  10   2    7.19    2.52
  10 -10  -2    0.66    3.30
  10 -10  -2   -3.03    3.50
  10  10  -2   -0.15    2.89
 -10  10   2   -1.46    3.36
  10  10  -2    0.68    3.70
  10  10  -2    0.28    3.54
   9 -10  -2   39.32    5.37
   9 -10  -2   46.02    5.71
  -9  10   2   38.42    6.94
   9  10  -2   52.59    7.12
   9  10  -2   35.94    5.85
   9  10  -2   42.34    5.29
   9  10  -2   36.06    6.08
   8 -10  -2   -0.72    2.44
   8 -10  -2    3.53    4.08
   8 -10  -2   -1.80    3.97
   8  10  -2   -2.39    5.49
  -8  10   2    4.60    5.39
   8  10  -2    3.03    4.60
   8  10  -2   -0.27    3.09
   8  10  -2    4.24    4.55
   7 -10  -2   23.67    4.81
   7 -10  -2   31.20    4.53
   7 -10  -2   27.73    5.06
   7  10  -2   27.96    5.52
   7  10  -2   25.78    5.58
   7  10  -2   27.11    6.79
   7  10  -2   25.28    5.73
   6 -10  -2    9.52    4.69
   6  10  -2   10.96    4.29
   6  10  -2    3.34    4.71
   5  10  -2    1.99    3.46
   5  10  -2    1.29    5.52
  -5  10   2    2.15    2.82
   4  10  -2   -1.41    3.04
  -4  10   2    4.58    2.53
   3 -10  -2  153.92   11.04
  -3  10   2  167.71    8.10
   2 -10  -2    9.64    4.45
  -2  10   2    7.65    2.33
   1 -10  -2    2.47    4.04
  -1  10   2    1.99    1.94
   0 -10   2   12.30    4.59
   0 -10  -2   15.95    5.35
   1 -10   2  103.20    8.23
  -1 -10  -2   99.92    8.52
  -2 -10  -2    3.68    4.70
  -2  10  -2    7.39    2.58
  -3 -10  -2   51.69    8.27
  -3  10  -2   56.06    4.76
  -4  10  -2    1.39    2.84
  -5  10  -2   17.18    3.70
   5  10   2   18.83    4.49
   6 -10   2   -5.49    3.66
   6  10   2   -1.17    4.67
  -6  10  -2   12.29    4.60
   6  10   2   -1.04    3.96
   7 -10   2   24.21    4.60
   7  10   2   42.55    6.53
   7  10   2   26.23    5.39
  -7  10  -2   24.45    4.97
   8 -10   2    2.61    3.42
   8  10   2   -4.51    3.83
   8  10   2   -2.79    3.37
  -8  10  -2    1.05    3.73
   9 -10   2    0.50    3.75
   9 -10   2    2.79    3.35
  -9 -10  -2    2.00    3.69
   9  10   2    2.69    3.51
  -9  10  -2   -0.60    3.13
  10 -10   2   -2.40    3.26
 -10 -10  -2    1.22    3.53
  10 -10   2   -3.35    2.84
  10  10   2    0.10    3.03
 -10  10  -2    0.08    2.04
 -11 -10  -2   19.26    2.99
  11 -10   2   13.23    3.00
  11  10   2   22.34    3.33
  11  10   2   16.70    3.49
 -11 -11   2   -1.48    2.40
  11 -11  -2    2.18    2.59
 -11  11   2    4.88    1.73
  10 -11  -2    8.57    3.30
  10 -11  -2    8.79    4.35
  10  11  -2   10.78    2.89
 -10  11   2    7.96    2.85
  10  11  -2    9.44    4.02
   9 -11  -2   10.87    4.35
   9 -11  -2   17.32    3.95
   9  11  -2    9.89    4.36
   9  11  -2   11.65    4.52
  -9  11   2   14.07    4.70
   9  11  -2   12.73    3.37
   9  11  -2    4.20    3.96
   8 -11  -2   -2.22    3.67
   8 -11  -2   -4.73    2.13
   8 -11  -2   -1.84    3.31
   8  11  -2    5.38    4.82
   8  11  -2   -1.76    2.81
  -8  11   2  -11.07    4.90
   8  11  -2    7.59    5.82
   8  11  -2    3.21    4.60
   7 -11  -2    3.90    2.92
   7 -11  -2    1.88    3.83
   7  11  -2    3.52    3.80
   7  11  -2   -4.41    4.67
   7  11  -2    2.09    5.84
  -7  11   2   -1.01    4.44
   6 -11  -2    4.62    3.23
   6 -11  -2    6.44    3.91
   6  11  -2    6.69    5.26
   6  11  -2    5.05    5.99
   6  11  -2    8.84    4.54
   5  11  -2   29.98    6.85
   5  11  -2   30.02    5.23
  -4  11   2    0.94    2.66
   4  11  -2    5.44    3.42
   3 -11  -2   10.67    6.01
  -3  11   2   12.55    3.13
   2 -11  -2   30.96    6.65
  -2  11   2   37.70    3.98
  -1 -11   2   69.00    7.49
   1 -11  -2   76.80    8.30
   0 -11   2   13.62    5.10
   0 -11  -2   14.12    5.09
  -1 -11  -2    4.51    5.80
  -2 -11  -2    1.82    6.07
  -3 -11  -2   76.80    9.05
  -3  11  -2   89.40    5.94
  -4 -11  -2   11.17    6.58
  -4  11  -2   13.45    3.48
   5  11   2   40.13    6.11
  -5  11  -2   32.23    5.91
   6 -11   2    8.90    4.32
  -6  11  -2   13.08    4.50
   6  11   2    7.48    4.20
   6  11   2   12.04    4.46
   7 -11   2    9.81    3.69
   7  11   2    9.90    3.57
   7  11   2    1.77    4.17
  -7  11  -2    8.79    3.37
   8 -11   2    1.38    3.47
  -8 -11  -2   -0.13    4.08
  -8  11  -2   -1.16    3.34
   8  11   2    7.30    4.30
   8  11   2    5.25    3.48
   9 -11   2    2.97    3.27
   9 -11   2    5.73    2.68
  -9 -11  -2    8.62    3.65
  -9  11  -2    2.62    2.52
   9  11   2    7.21    3.39
  10 -11   2    0.97    3.51
 -10 -11  -2    4.71    2.62
  10  11   2    3.87    2.79
 -11 -11  -2   -0.49    1.70
  10 -12  -2   -1.27    2.97
 -10  12   2    0.91    2.36
  10  12  -2    4.29    3.34
   9 -12  -2   -1.29    3.48
   9  12  -2    3.09    3.81
   9  12  -2   -4.07    4.47
   9  12  -2    5.03    3.71
  -9  12   2   -2.41    3.08
   8 -12  -2   22.96    5.01
   8  12  -2   33.48    5.57
   8  12  -2   31.47    7.10
  -8  12   2   24.39    5.21
   8  12  -2   11.58    4.72
   7 -12  -2   17.90    3.11
   7 -12  -2   18.97    4.81
  -7  12   2   16.82    4.70
   7  12  -2    9.17    6.33
   7  12  -2   14.87    5.67
   7  12  -2   24.44    5.44
   6 -12  -2   -0.59    3.64
   6 -12  -2    4.76    3.08
  -6  12   2    1.55    5.18
   6  12  -2    0.91    3.85
   6  12  -2    2.25    6.19
   6  12  -2    4.97    5.32
   5 -12  -2   21.87    4.46
   5 -12  -2   24.21    4.89
   5  12  -2   20.36    5.83
  -5  12   2   16.75    4.70
   5  12  -2   26.55    7.79
   5  12  -2   35.60    6.51
   4  12  -2   23.15    6.93
   4  12  -2   36.31    6.09
   3 -12  -2    5.37    5.26
  -2 -12   2   40.55    7.30
   2 -12  -2   59.92    7.82
  -1 -12   2   -0.74    4.60
   1 -12  -2   -2.11    4.93
   0 -12  -2   29.24    7.04
   0 -12   2   30.84    6.53
  -1 -12  -2   48.48    8.15
  -2 -12  -2   52.21    8.70
  -3 -12  -2    3.86    6.91
  -5  12  -2   -2.63    3.41
   5  12   2   -1.80    3.64
   6 -12   2   43.45    5.31
   6  12   2   47.42    5.63
   6  12   2   53.28    8.16
  -6  12  -2   60.44    6.30
   7 -12   2    9.96    4.47
   7  12   2   11.46    4.07
   7  12   2   15.70    4.67
  -7  12  -2   12.12    3.28
   8 -12   2    1.00    3.37
   8 -12   2    8.88    3.40
  -8 -12  -2    0.29    3.93
   8  12   2   10.19    5.12
   8  12   2   -0.58    3.07
  -8  12  -2    0.11    3.23
   9 -12   2   -4.65    3.43
  -9 -12  -2    1.05    3.77
   9 -12   2    0.26    2.13
   9  12   2   -4.43    2.57
  -9  12  -2    1.83    1.88
 -10 -12  -2    2.73    2.59
  10 -12   2   -1.04    2.43
  10  12   2    2.54    2.35
  10  12   2   -2.21    3.16
  10 -13  -2    7.12    3.55
 -10 -13   2   12.79    2.87
 -10  13   2   16.88    2.30
  10  13  -2   13.39    2.71
   9 -13  -2   -1.66    3.26
  -9  13   2    3.21    2.43
   9  13  -2    4.99    3.86
   9  13  -2   -6.76    3.81
   9  13  -2   -0.59    3.35
   8 -13  -2    6.35    3.80
   8  13  -2    3.39    4.02
  -8  13   2    6.66    3.40
   8  13  -2    7.73    4.57
   8  13  -2    2.55    3.79
   7 -13  -2   -2.68    3.42
   7 -13  -2    1.16    2.71
   7  13  -2    1.21    4.78
   7  13  -2    4.78    4.71
  -7  13   2    8.48    4.91
   7  13  -2    4.12    4.64
   6 -13  -2   27.91    4.02
   6 -13  -2   31.54    5.29
   6  13  -2   52.14    8.28
   6  13  -2   20.91    5.93
  -6  13   2   36.46    6.99
   6  13  -2   49.34    6.23
   5 -13  -2    2.93    2.75
  -5  13   2    2.07    3.93
   5  13  -2   -3.49    4.40
   5  13  -2   -1.93    5.29
   5  13  -2   -0.06    6.22
   4 -13  -2   25.79    4.51
   4  13  -2   30.88    7.52
   4  13  -2   29.41    7.45
   4  13  -2   24.87    5.34
  -4  13   2   26.51    4.59
   3  13  -2    3.87    4.84
   3  13  -2    9.28   10.71
   3  13  -2   -1.01    3.58
   2 -13  -2   29.02    6.43
  -2 -13   2   11.76    6.30
   2  13  -2    1.19    9.55
   1 -13  -2   -3.06    5.10
  -1 -13   2    1.42    5.26
   0 -13  -2   63.86    8.60
   0 -13   2   64.06    8.76
  -1 -13  -2   24.81    6.90
   3  13   2   48.27    5.30
  -3  13  -2   48.68    4.71
   4  13   2   72.62    5.75
  -4  13  -2   66.18    5.71
   5  13   2   -6.07    3.75
  -5  13  -2    0.45    3.65
  -6  13  -2   -0.29    3.34
   6  13   2    7.37    4.34
   7 -13   2    3.17    3.12
   7 -13   2    0.76    3.09
  -7 -13  -2    6.59    4.17
   7  13   2    3.97    5.09
   7  13   2    4.12    3.57
  -7  13  -2    0.98    3.25
   8 -13   2    9.10    4.37
  -8 -13  -2   24.27    5.00
   8 -13   2   27.20    4.07
  -8  13  -2   19.93    3.22
   8  13   2   15.12    3.86
   8  13   2   18.26    4.99
   9 -13   2   -2.29    2.67
  -9 -13  -2    3.06    2.68
   9  13   2   -7.76    2.64
  10 -13   2    4.42    2.33
 -10 -13  -2    1.89    1.93
  10  13   2    4.78    3.16
  10  14  -2   -1.97    1.75
   9 -14  -2    2.00    3.01
   9  14  -2    3.80    2.64
  -9  14   2    2.31    2.06
   9  14  -2    5.53    3.10
   8 -14  -2   19.28    4.50
  -8  14   2   25.40    4.03
   8  14  -2   28.17    4.70
   8  14  -2   19.94    4.19
   8  14  -2   22.84    4.94
   7 -14  -2    6.08    4.71
   7 -14  -2    5.98    2.41
   7  14  -2    5.29    3.90
   7  14  -2    3.23    4.47
  -7  14   2    4.34    3.37
   7  14  -2    2.79    4.10
   6 -14  -2    7.89    3.01
  -6  14   2    8.72    4.76
   6  14  -2   10.08    5.89
   6  14  -2    1.51    4.86
   6  14  -2    6.67    3.99
   5 -14  -2    9.14    3.47
   5  14  -2    3.25    3.96
  -5  14   2    4.55    3.75
   5  14  -2    4.28    5.04
   5  14  -2   16.08    6.46
   4 -14  -2   40.19    5.66
   4  14  -2   47.48    6.86
  -4  14   2   27.65    5.70
   4  14  -2   41.30    7.13
   4  14  -2   58.55    8.77
   3 -14  -2    3.05    2.92
  -3  14   2   -0.53    3.63
   3  14  -2   -0.22    4.75
   3  14  -2    2.93    3.99
   3  14  -2    2.34    5.92
   2 -14  -2   13.92    4.16
  -2  14   2   10.44    3.29
   1  14  -2    2.47    8.64
   0  14  -2  -20.61    7.45
   1  14   2   10.28    3.38
  -1  14  -2   10.89    2.24
  -2  14  -2   63.19    4.91
   2  14   2   71.84    5.80
   3  14   2    3.54    2.84
  -3  14  -2    3.21    2.69
  -4  14  -2    2.97    2.61
   4  14   2    5.85    2.55
   5 -14   2   -1.51    3.78
   5  14   2    6.04    4.15
  -5  14  -2    4.82    2.83
   6 -14   2   29.99    5.55
  -6 -14  -2    7.29    4.40
  -6  14  -2   21.86    4.35
   6  14   2   15.02    4.50
  -7 -14  -2    7.12    3.96
   7 -14   2   -3.69    3.99
   7 -14   2    0.86    2.84
   7  14   2   10.26    3.96
  -7  14  -2    5.94    2.20
   8 -14   2    6.56    2.90
   8 -14   2    1.51    3.59
  -8 -14  -2    6.38    3.26
   8  14   2    2.26    3.34
  -9 -14  -2    1.95    2.52
   9 -14   2    1.37    2.54
   9  14   2   -0.65    3.10
   9 -15  -2    7.16    3.26
  -9 -15   2    1.11    2.96
   9  15  -2    3.65    2.42
   9  15  -2    3.79    2.32
   8 -15  -2   -1.15    3.20
   8  15  -2    2.66    2.98
  -8  15   2    4.50    2.34
   8  15  -2    0.83    3.09
  -7  15   2    9.09    2.90
   7  15  -2    2.61    4.62
   7  15  -2    1.44    4.01
   7  15  -2   17.27    4.73
   6 -15  -2   12.08    2.83
   6  15  -2   14.30    4.15
   6  15  -2   19.35    5.09
   6  15  -2   19.68    5.03
  -6  15   2   17.46    4.24
   5 -15  -2   20.24    3.86
   5  15  -2   29.61    6.60
   5  15  -2   20.19    4.41
   5  15  -2   19.03    5.07
  -5  15   2   26.98    5.62
   4 -15  -2   13.29    3.69
   4  15  -2    6.04    5.08
  -4  15   2    9.38    3.38
   4  15  -2   12.97    4.66
   4  15  -2   10.86    6.06
   3 -15  -2    3.78    3.63
   3  15  -2    2.27    4.15
   3  15  -2   -0.60    4.55
  -3  15   2    1.23    2.88
   3  15  -2   -0.39    4.67
   2 -15  -2   -0.99    3.87
   2  15  -2    2.72    4.10
  -2  15   2    7.91    3.52
   1 -15  -2   29.14    6.05
  -1  15   2   21.24    3.81
   0 -15  -2   32.49    6.34
   0  15   2   21.99    3.74
  -1  15  -2   17.72    2.89
   1  15   2   23.58    4.38
   2  15   2    9.59    3.00
  -2  15  -2    4.23    2.01
  -3  15  -2   26.53    3.62
   3  15   2   20.12    4.29
   4 -15   2   13.32    4.02
  -4 -15  -2    9.63    4.37
   4  15   2    2.24    4.06
  -4  15  -2    9.58    2.59
   5 -15   2   16.77    3.82
  -5 -15  -2   13.60    4.33
  -5  15  -2   15.49    3.49
   5  15   2   27.67    5.75
  -6 -15  -2   -0.36    3.65
   6 -15   2   -1.34    2.89
  -6  15  -2   -0.57    2.14
   6  15   2   -0.95    3.67
  -7 -15  -2   -0.35    3.47
   7 -15   2    2.10    3.05
   7  15   2   -1.21    3.41
   8 -15   2    4.79    2.03
  -8 -15  -2    5.49    2.66
  -9 -15  -2   11.52    2.51
   9  15   2   10.04    2.67
   9  16  -2    6.51    1.70
   8  16  -2   -2.13    2.76
   8  16  -2    6.47    3.00
  -8  16   2    3.83    1.42
  -7  16   2   26.20    3.63
   7  16  -2   23.95    4.37
   7  16  -2   23.11    4.44
   7  16  -2   22.70    4.86
   6 -16  -2    1.80    2.15
   6  16  -2    1.01    3.51
   6  16  -2   -1.28    3.65
  -6  16   2    2.70    2.49
   6  16  -2    3.60    3.82
   5 -16  -2    2.78    2.95
   5  16  -2    7.15    5.21
   5  16  -2    5.33    4.32
  -5  16   2    1.89    3.55
   5  16  -2    3.55    3.72
   4 -16  -2   -7.73    2.97
   4  16  -2   -2.01    5.43
   4  16  -2    5.21    4.48
   4  16  -2    5.91    3.64
  -4  16   2   -6.08    3.27
   3 -16  -2   45.96    4.91
  -3  16   2   46.93    5.32
   3  16  -2   41.05    6.54
   3  16  -2   45.24    6.81
   3  16  -2   43.86    6.58
   2 -16  -2    0.04    3.05
  -2  16   2    1.98    3.09
   2  16  -2   -4.05    6.03
   2  16  -2   -0.68    4.00
   1 -16  -2   19.13    4.43
  -1  16   2   16.72    3.23
   0 -16  -2   -2.63    3.29
   0  16   2    3.84    2.73
  -1 -16  -2   52.73    6.09
   1  16   2   54.62    4.82
  -2 -16  -2    4.80    4.34
   2  16   2    1.89    2.27
  -3 -16  -2   15.07    4.22
  -3  16  -2   22.10    2.89
   3  16   2   22.79    3.62
  -4 -16  -2    8.12    4.88
   4 -16   2    3.38    4.37
   4  16   2    2.57    4.00
  -5 -16  -2   23.51    4.98
   5 -16   2   21.35    4.55
   5  16   2   21.62    4.61
   6 -16   2    1.12    2.86
  -6 -16  -2   10.71    3.65
   6  16   2    1.05    3.64
  -7 -16  -2   22.30    4.05
   7 -16   2   23.48    3.45
  -8 -16  -2   -0.56    2.34
   8  16   2    3.43    2.61
  -8 -17   2   -1.16    2.56
   8  17  -2    2.59    1.85
  -7  17   2    4.70    1.48
   7  17  -2   -1.00    3.13
   7  17  -2    0.69    3.25
  -6  17   2   11.60    2.86
   6  17  -2    9.89    3.62
   6  17  -2   18.20    4.07
   6  17  -2    5.72    4.28
   5 -17  -2    8.64    2.74
   5  17  -2   11.47    3.54
   5  17  -2    6.64    4.00
  -5  17   2   15.33    3.22
   5  17  -2   16.19    4.94
   4 -17  -2    1.54    2.32
  -4  17   2    3.53    2.50
   4  17  -2    1.71    4.27
   4  17  -2   -8.29    3.95
   4  17  -2   -1.11    3.31
   3 -17  -2   -1.78    2.56
   3  17  -2    3.51    4.12
   3  17  -2    4.79    4.34
   3  17  -2   -4.03    4.44
  -3  17   2   -0.17    2.87
   2 -17  -2   -1.91    2.81
  -2  17   2    2.06    2.68
   2  17  -2    9.72    5.67
   2  17  -2    4.77    3.49
   1 -17  -2   61.50    6.28
  -1  17   2   46.73    4.63
   0 -17  -2   12.51    3.49
   0  17   2   11.50    2.72
  -1 -17  -2    2.57    3.30
   1  17   2    4.42    2.51
  -2 -17  -2    0.55    3.25
   2  17   2    0.20    2.12
   3 -17   2   13.62    3.91
  -3 -17  -2   14.61    3.92
   3  17   2    6.16    4.70
  -4 -17  -2    2.75    4.36
   4 -17   2    4.63    3.44
   4  17   2    4.28    3.82
   5 -17   2   28.96    4.39
  -5 -17  -2   27.48    4.81
   5  17   2   32.33    5.24
  -6 -17  -2   -0.84    2.86
   6 -17   2    6.59    2.28
   6  17   2    4.79    3.27
   7 -17   2    5.29    1.84
  -7 -17  -2    1.33    2.61
  -8 -17  -2   -1.27    1.62
  -7 -18   2    3.54    2.47
   7  18  -2   11.88    2.46
   6  18  -2    2.56    2.87
   6  18  -2   -4.27    3.09
   5 -18  -2    2.44    1.74
   5  18  -2    1.02    3.95
  -5  18   2    1.92    2.02
   5  18  -2   -1.15    3.12
   5  18  -2    5.88    3.53
   4 -18  -2   -0.08    2.69
   4  18  -2    4.67    3.73
   4  18  -2    6.41    3.80
   4  18  -2    5.86    3.79
  -4  18   2    0.91    2.11
   3 -18  -2    8.82    2.53
   3  18  -2    8.57    4.54
   3  18  -2   13.00    4.13
   3  18  -2   11.43    4.46
  -3  18   2   11.30    2.79
   2 -18  -2   17.38    3.79
   2  18  -2   23.89    5.83
  -2  18   2   18.49    3.33
   2  18  -2   22.92    5.37
   1 -18  -2    1.73    3.43
  -1  18   2    2.00    2.32
   0 -18  -2    3.88    3.04
   0  18   2    2.31    2.37
  -1 -18  -2   12.44    3.27
   1  18   2    9.82    2.06
  -2 -18  -2   22.26    4.48
   2 -18   2   18.36    4.16
  -3 -18  -2    9.27    3.43
   3 -18   2    2.80    3.37
   3  18   2   -1.12    3.57
   4 -18   2   -2.18    3.01
  -4 -18  -2    3.34    3.21
   4  18   2    1.47    4.26
   5 -18   2    2.31    2.97
  -5 -18  -2    3.30    2.95
   5  18   2    5.49    4.23
   6 -18   2   15.03    2.70
  -6 -18  -2   14.23    3.04
  -7 -18  -2    0.41    1.65
   7  18   2    1.83    2.16
  -6 -19   2   18.28    2.97
   6  19  -2   15.41    2.82
  -5 -19   2   -1.27    3.23
   5  19  -2   -1.50    3.20
   5  19  -2    2.86    2.65
   4 -19  -2    2.78    1.92
   4  19  -2    3.73    3.20
   4  19  -2    4.87    3.23
   3 -19  -2    3.45    2.64
   3  19  -2    4.18    3.72
   3  19  -2    2.12    3.50
   2 -19  -2   13.97    3.07
   2  19  -2    2.72    4.06
   2  19  -2    9.89    5.27
   1 -19  -2    1.08    2.39
   1  19  -2    4.28    4.11
   0 -19  -2   12.41    2.99
   0 -19   2   15.01    4.20
  -1 -19  -2    5.25    2.99
   1 -19   2    3.62    3.58
   1  19   2    4.67    4.11
  -2 -19  -2    3.15    2.93
   2 -19   2   -0.79    3.20
   2  19   2    1.06    3.17
   3 -19   2    8.09    3.18
  -3 -19  -2    2.61    2.88
   3  19   2    6.63    3.98
   4 -19   2   13.62    2.80
  -4 -19  -2   29.28    4.28
  -5 -19  -2    0.94    2.11
   5 -19   2    1.55    2.03
  -6 -19  -2    1.28    2.01
   6  19   2   -0.01    2.28
  -5 -20   2    2.27    2.26
   5  20  -2    3.85    2.29
  -4 -20   2    7.25    2.85
   4  20  -2    5.90    2.61
   4  20  -2    5.44    2.67
  -3 -20   2    3.40    3.77
   3 -20  -2    2.95    1.70
   3  20  -2    2.22    3.73
   3  20  -2    2.98    2.97
  -2 -20   2   18.34    3.81
   2 -20  -2   20.88    3.26
   2  20  -2    5.51    3.63
   2  20  -2   20.09    4.26
   1 -20  -2    0.72    2.41
  -1 -20   2   -9.36    3.08
   1  20  -2   -2.83    3.52
   1  20  -2   -1.89    3.64
   0 -20  -2   -1.88    2.56
   0 -20   2    5.65    3.24
   0  20  -2    4.66    3.83
  -1 -20  -2   -0.77    2.70
   1 -20   2   -1.59    2.85
   2 -20   2   30.17    3.98
  -2 -20  -2   23.96    4.07
  -3 -20  -2    3.22    2.18
   3 -20   2    2.69    2.72
   4 -20   2    1.06    1.89
  -4 -20  -2    2.36    1.78
  -5 -20  -2    4.71    1.80
  -4 -21   2    0.59    1.84
   4  21  -2    3.17    2.03
  -3 -21   2    4.21    2.24
   3  21  -2    5.02    2.76
  -2 -21   2   -2.13    2.40
   2  21  -2    3.31    2.68
   2  21  -2   -1.00    3.58
  -1 -21   2    4.94    2.63
   1 -21  -2    5.95    1.88
   1  21  -2    1.15    3.05
   1  21  -2    0.06    2.87
   0 -21   2   19.14    3.37
   0 -21  -2   17.62    2.79
   0  21  -2   12.20    3.73
   0  21  -2   12.48    3.51
  -1 -21  -2    5.21    1.94
   1 -21   2   -0.12    2.67
  -1  21  -2   -2.49    3.11
  -2 -21  -2   -2.02    1.95
   2 -21   2    2.22    1.86
  -2  21  -2    1.45    3.14
   3 -21   2   -2.51    1.80
  -3 -21  -2   -1.16    1.71
  -3  21  -2    0.27    3.58
  -1 -22   2    1.20    1.56
   1  22  -2   -0.01    2.39
   0 -22   2    2.41    1.80
   0  22  -2    0.93    2.19
   1 -22   2   12.74    2.20
  12   0  -3    3.09    3.96
  12   0  -3   -4.58    2.66
  11   0  -3   16.44    4.24
  11   0  -3   15.49    4.55
  10   0  -3    5.44    3.53
  10   0  -3    3.42    3.54
   9   0  -3   59.18    6.43
   9   0  -3   67.31    6.30
  -8   0   3    0.10    3.27
  -7   0   3    5.92    2.84
   7   0  -3    6.77    2.46
   6   0  -3    1.79    2.14
  -6   0   3    2.03    2.68
  -5   0   3  722.15   30.71
  -5   0   3  702.46   27.66
   4   0  -3   -0.71    1.60
  -4   0   3   -1.76    1.78
  -4   0   3    0.84    1.78
  -4   0   3    1.84    1.50
   3   0  -3   14.67    3.03
   3   0  -3   14.05    2.16
  -3   0   3    9.00    2.58
  -3   0   3   14.83    2.02
   2   0  -3   -0.51    1.36
  -2   0   3   -1.72    0.93
  -2   0   3    1.09    1.26
   1   0  -3  109.55    5.36
   1   0  -3  109.93    4.75
   1   0  -3  108.96    5.44
   0   0  -3    0.71    1.52
   0   0  -3    0.52    0.77
   0   0  -3    1.76    1.06
   1   0   3  733.87   39.66
  -1   0  -3  755.76   31.67
  -1   0  -3  766.91   28.72
  -2   0  -3    0.64    1.74
   2   0   3   -0.04    1.92
  -2   0  -3    3.35    1.72
  -2   0  -3    1.91    1.83
   3   0   3  131.45    8.16
  -3   0  -3  117.05    6.71
  -3   0  -3  137.97    8.13
  -3   0  -3  118.97    5.92
  -4   0  -3   -0.73    2.19
  -4   0  -3    1.22    2.33
  -4   0  -3    1.26    1.83
  -5   0  -3  122.75    6.34
  -5   0  -3  141.93    7.46
  -5   0  -3  108.30    8.71
  -6   0  -3    0.65    3.23
  -6   0  -3   -1.42    2.11
  -7   0  -3   42.75    5.99
   8   0   3   -2.04    3.12
  -9   0  -3  104.29    8.16
   9   0   3  106.78    7.62
   9   0   3  108.94    7.96
  10   0   3   -1.97    3.10
  10   0   3   -0.50    3.52
 -10   0  -3    8.95    3.94
  11   0   3   13.82    3.96
 -11   0  -3   18.88    3.80
  12   0   3   -1.16    3.21
  12  -1  -3    7.04    3.70
  12  -1  -3    6.67    3.33
 -12   1   3    4.01    3.35
  12   1  -3    6.78    3.46
  11  -1  -3   23.13    4.81
  11  -1  -3   20.32    4.22
  11   1  -3   16.91    3.80
  11   1  -3   13.89    3.30
  10  -1  -3   -5.65    3.15
  10  -1  -3    2.15    3.55
  10   1  -3    6.44    4.26
  10   1  -3   -1.27    3.35
   9  -1  -3    3.82    3.41
   9  -1  -3    2.24    3.47
   9   1  -3    1.56    3.25
   9   1  -3    6.85    3.49
  -8  -1   3    6.90    3.78
  -8   1   3    0.57    3.44
   8   1  -3    4.16    3.05
   7  -1  -3  143.45    8.04
  -7  -1   3  148.70    8.49
  -7   1   3  136.47    8.39
   7   1  -3  146.74    8.26
   6  -1  -3   62.17    4.91
  -6  -1   3   63.41    4.98
   6   1  -3   63.77    4.59
  -6   1   3   65.39    5.27
  -5  -1   3   16.90    3.13
  -5   1   3   21.25    2.77
  -5   1   3   22.35    3.43
  -4  -1   3  373.87   14.96
  -4  -1   3  379.44   21.16
   4  -1  -3  388.93   20.84
   4  -1  -3  383.06   17.81
  -4  -1   3  368.12   16.70
  -4   1   3  374.69   21.19
  -4   1   3  381.74   15.20
  -4   1   3  371.48   16.80
   4   1  -3  397.95   20.66
   3  -1  -3  572.11   25.72
  -3  -1   3  560.77   24.19
  -3  -1   3  574.00   30.44
   3  -1  -3  592.82   30.31
  -3  -1   3  555.65   21.81
  -3   1   3  553.66   30.52
  -3   1   3  573.33   22.03
   2  -1  -3  166.71    8.41
  -2  -1   3  172.67    6.88
  -2  -1   3  175.38    9.48
  -2   1   3  172.78    7.09
  -2   1   3  173.63    9.72
   1  -1  -3  111.72    5.48
   1  -1  -3  111.79    5.52
   1   1  -3  109.94    5.26
   1   1  -3  109.76    4.80
   0  -1  -3    2.96    1.80
   0  -1  -3    3.70    1.24
   0  -1  -3    4.36    1.03
   0  -1   3    4.94    0.86
   0   1  -3    4.99    1.46
   0   1  -3    4.14    1.07
  -1  -1  -3   58.20    3.95
   1  -1   3   73.31    4.24
  -1  -1  -3   60.84    3.42
  -1   1  -3   61.52    3.36
  -1   1  -3   75.17    4.18
  -1   1  -3   56.14    3.65
  -2  -1  -3  248.50   10.33
   2  -1   3  257.66   14.12
  -2  -1  -3  249.36   11.41
  -2   1  -3  246.19   11.32
  -2   1  -3  259.47   14.06
   2   1   3  264.03   14.27
  -2   1  -3  246.52   10.35
   3  -1   3  106.03    7.86
  -3  -1  -3  132.13    5.79
  -3  -1  -3  135.95    6.75
  -3   1  -3  113.43    7.88
  -3   1  -3  135.45    6.47
  -3   1  -3  140.75    6.03
   3   1   3  110.95    8.01
  -4  -1  -3   13.39    2.63
  -4  -1  -3   11.91    2.41
  -4   1  -3   11.95    2.29
  -4   1  -3   27.55    3.44
  -4   1  -3    7.57    2.77
  -5  -1  -3   26.76    3.08
  -5  -1  -3   20.17    3.95
  -5   1  -3   36.09    4.72
  -5   1  -3   23.74    3.55
  -5   1  -3   19.18    3.48
  -6  -1  -3    6.55    3.38
  -6   1  -3    4.90    2.52
  -6   1  -3   -4.93    3.03
  -7  -1  -3    4.73    3.41
  -7   1  -3    7.23    4.16
  -7   1  -3    9.14    3.12
   8  -1   3   12.53    4.11
   8  -1   3    9.34    3.72
   8   1   3    7.86    3.52
   8   1   3    8.17    3.36
   9  -1   3    3.46    3.48
   9  -1   3    8.84    4.66
   9  -1   3   10.15    4.30
  -9  -1  -3   10.37    4.39
  -9   1  -3   11.02    4.03
   9   1   3    3.88    3.40
   9   1   3   17.32    4.43
  10  -1   3    9.84    4.58
  10  -1   3    1.56    3.58
 -10  -1  -3    2.62    3.31
  10   1   3    5.35    3.36
  10   1   3    1.34    3.54
 -10   1  -3   -2.18    3.76
 -11  -1  -3    4.43    3.48
  11  -1   3    8.70    3.66
  11   1   3    8.49    3.48
  11   1   3    5.49    3.60
  12  -1   3    0.47    3.39
  12   1   3    1.06    2.43
 -12   1  -3    0.63    2.01
  12  -2  -3    3.37    3.57
  12  -2  -3    2.57    3.71
 -12   2   3   -2.05    3.16
  12   2  -3   -3.10    3.03
  11  -2  -3    3.31    3.55
  11  -2  -3    2.61    3.50
  11   2  -3    3.63    3.60
  10  -2  -3   13.84    3.97
  10  -2  -3   14.69    4.12
  10   2  -3   16.23    4.20
   9  -2  -3   23.92    5.14
   9  -2  -3   26.98    5.07
   9   2  -3   19.31    4.15
   9   2  -3   32.51    5.80
   8   2  -3    6.76    2.59
  -7  -2   3    1.63    2.65
   7   2  -3    4.04    2.68
  -7   2   3   -0.96    3.36
  -6  -2   3   53.05    4.37
  -6   2   3   48.58    4.58
  -6   2   3   60.20    4.38
   6   2  -3   45.26    4.10
   5  -2  -3    5.28    2.39
  -5  -2   3    5.70    1.97
  -5   2   3    7.34    2.41
  -5   2   3    5.92    2.04
   4  -2  -3   62.30    4.64
  -4  -2   3   51.52    3.75
  -4   2   3   50.90    4.05
  -4   2   3   57.55    4.99
  -4   2   3   47.05    3.62
   4   2  -3   59.57    4.11
   3  -2  -3   22.43    3.40
   3  -2  -3   26.31    2.97
  -3  -2   3   13.25    2.19
  -3  -2   3   16.21    1.52
  -3  -2   3   27.92    2.88
   3   2  -3   16.65    1.80
  -3   2   3   29.33    3.55
  -3   2   3   14.24    2.10
  -2  -2   3   22.71    2.44
  -2  -2   3   26.21    1.52
   2  -2  -3   21.82    2.91
  -2   2   3   24.45    3.08
  -2   2   3   27.69    2.34
  -1  -2   3    4.13    1.09
   1  -2  -3    7.72    1.78
  -1  -2   3    6.16    1.32
   1  -2  -3    6.21    1.71
   0  -2  -3   26.61    2.51
   0  -2   3   26.77    1.97
   0  -2  -3   25.43    2.35
   0  -2  -3   27.67    3.02
   0   2  -3   26.78    2.50
   0   2  -3   24.32    1.84
  -1  -2  -3   13.94    2.41
   1  -2   3   16.12    2.25
  -1  -2  -3   14.45    2.72
  -1  -2  -3   11.75    2.33
  -1   2  -3   11.72    2.19
  -1   2  -3   13.76    2.08
  -1   2  -3   16.02    2.16
   2  -2   3   29.13    3.42
  -2  -2  -3   47.62    3.56
  -2  -2  -3   41.78    2.76
  -2   2  -3   30.26    3.38
  -2   2  -3   45.62    3.11
   2   2   3   27.19    3.84
  -2   2  -3   44.32    3.04
  -3  -2  -3   13.69    2.60
  -3  -2  -3   15.91    3.18
   3  -2   3    8.86    2.25
  -3   2  -3   13.58    3.50
  -3   2  -3   15.62    2.77
   3   2   3   14.60    3.53
  -3   2  -3   13.14    2.27
  -4  -2  -3  298.95   12.38
  -4  -2  -3  308.56   13.96
  -4   2  -3  283.53   17.25
  -4   2  -3  300.70   13.88
  -4   2  -3  312.49   12.67
  -5  -2  -3   90.66    6.02
  -5   2  -3   86.25    5.69
  -5   2  -3   85.77    5.41
  -6  -2  -3   81.10    6.49
  -6   2  -3   80.10    6.36
  -6   2  -3   89.79    5.91
  -7  -2  -3    6.31    3.55
  -7   2  -3   11.15    3.77
  -7   2  -3    6.06    3.33
   8  -2   3    4.67    3.80
   8  -2   3   10.30    3.52
  -8   2  -3   15.42    4.07
   8   2   3    7.21    3.27
   8   2   3   12.33    4.10
   9  -2   3   11.00    3.86
  -9  -2  -3    7.96    3.65
   9  -2   3   10.36    4.19
   9   2   3   11.06    3.80
  -9   2  -3   11.10    3.37
   9   2   3   16.98    3.91
 -10  -2  -3   29.04    5.10
  10  -2   3   22.75    4.79
  10  -2   3   30.15    5.62
  10   2   3   43.15    5.56
 -10   2  -3   26.91    5.63
  10   2   3   39.02    5.30
  11  -2   3    2.27    3.39
 -11  -2  -3    2.54    3.39
 -11   2  -3    3.60    3.23
  11   2   3    5.24    3.43
  11   2   3    3.23    4.05
  12  -2   3    0.34    3.45
  12   2   3   -0.75    3.06
 -12   2  -3   -0.47    1.59
  12  -3  -3   11.57    3.37
  12   3  -3    6.45    2.58
 -12   3   3    7.29    3.41
  11  -3  -3    8.64    3.67
  11  -3  -3    0.74    3.44
  11   3  -3   -1.90    2.38
  10  -3  -3   32.80    5.11
  10  -3  -3   29.87    6.01
  10  -3  -3   28.77    5.55
  10   3  -3   28.22    5.34
   9  -3  -3    1.21    3.84
   9  -3  -3    5.98    3.45
   9  -3  -3    0.69    4.34
   9   3  -3   -6.11    3.42
   9   3  -3   -2.70    4.34
   9   3  -3    0.49    4.10
   8   3  -3   43.26    5.45
   8   3  -3   25.07    5.34
  -7   3   3   -1.91    3.38
   7   3  -3    1.78    2.65
  -7   3   3    6.39    2.99
   6  -3  -3  100.78    6.69
  -6   3   3  100.37    6.42
  -6   3   3  100.81    6.07
   6   3  -3   96.41    6.38
  -5  -3   3   -1.07    1.72
   5  -3  -3    3.95    2.45
  -5   3   3    2.97    2.41
  -5   3   3    1.32    2.06
  -4  -3   3  103.80    5.31
   4  -3  -3   97.12    6.09
  -4   3   3  100.37    5.78
  -4   3   3   99.65    5.24
  -3  -3   3   19.72    2.89
   3  -3  -3   20.49    3.25
   3  -3  -3   19.00    3.00
  -3  -3   3   19.71    1.31
  -3  -3   3   17.63    2.11
  -3   3   3   22.10    3.70
  -3   3   3   11.81    2.52
  -2  -3   3  379.40   14.77
  -2  -3   3  380.02   16.42
   2  -3  -3  399.10   18.02
  -2   3   3  413.32   21.36
  -2   3   3  375.99   15.33
   1  -3  -3   37.76    3.23
   1  -3  -3   30.33    3.58
  -1   3   3   29.15    3.77
   1   3  -3   36.67    2.11
   0  -3   3   97.76    5.98
   0  -3  -3  102.71    4.82
   0  -3  -3  102.72    5.81
   0  -3  -3  102.86    5.53
   0   3  -3  102.89    5.66
   0   3  -3   98.59    4.41
   1  -3   3   -2.28    1.57
   1  -3   3    1.83    1.42
  -1  -3  -3    0.85    2.18
  -1  -3  -3    0.82    1.58
  -1  -3  -3    0.71    2.24
  -1   3  -3    1.98    1.35
  -1   3  -3    0.79    1.31
  -1   3  -3    0.37    1.45
  -2  -3  -3  105.37    5.88
  -2  -3  -3  101.64    5.00
   2  -3   3  111.79    7.06
   2   3   3  102.33    7.20
  -2   3  -3  107.56    5.16
  -2   3  -3  112.36    6.87
  -2   3  -3  105.56    5.56
  -3  -3  -3   11.35    1.87
   3  -3   3    9.21    2.48
  -3  -3  -3   11.94    2.64
   3   3   3    6.31    2.58
  -3   3  -3   10.22    2.05
  -3   3  -3    9.07    2.48
  -3   3  -3   14.88    2.83
  -4  -3  -3    7.40    2.01
  -4  -3  -3    5.28    2.46
  -4   3  -3    2.25    2.43
  -4   3  -3    6.56    2.39
  -4   3  -3    6.65    2.22
  -5  -3  -3    6.66    2.83
  -5   3  -3    4.86    2.55
  -5   3  -3    0.03    2.53
  -6  -3  -3   61.89    5.69
  -6   3  -3   55.30    5.65
  -6   3  -3   61.79    4.89
  -7  -3  -3    7.80    3.98
  -7   3  -3    3.70    3.53
  -7   3  -3    5.19    3.59
   8  -3   3   15.33    3.69
   8  -3   3   26.43    4.50
  -8   3  -3   25.16    5.43
   8   3   3   17.79    4.41
   8   3   3   18.38    3.92
   9  -3   3   -2.79    3.26
  -9  -3  -3    4.21    4.30
   9  -3   3   -0.39    3.37
   9   3   3   -2.33    4.01
   9   3   3    1.71    4.14
  -9   3  -3    7.96    3.85
 -10  -3  -3    4.78    3.49
  10  -3   3   -5.32    3.30
  10  -3   3    7.36    4.55
 -10   3  -3    0.10    3.13
  10   3   3    0.11    3.52
  10   3   3    9.31    4.38
  11  -3   3    1.48    3.81
  11  -3   3    2.34    3.43
 -11  -3  -3    0.44    2.61
 -11   3  -3   -0.20    2.49
  11   3   3   -3.41    3.42
  11   3   3    6.06    3.78
 -12  -3  -3    9.42    2.18
  12  -3   3    8.70    3.53
  12   3   3   12.57    2.93
  12  -4  -3    2.28    3.74
 -12   4   3    6.31    3.18
  12   4  -3    0.88    3.09
  11  -4  -3    3.89    3.57
  11  -4  -3    3.65    4.40
  11   4  -3   -3.28    3.41
  10  -4  -3   41.43    6.37
  10  -4  -3   40.31    5.89
  10  -4  -3   48.97    6.42
  10   4  -3   37.88    5.26
  10   4  -3   43.49    5.95
   9  -4  -3   21.98    4.89
   9  -4  -3   13.51    4.41
   9  -4  -3   10.71    4.35
   9   4  -3   26.04    5.93
   9   4  -3   21.69    5.15
   9   4  -3   17.36    3.69
   8  -4  -3   39.27    5.78
   8  -4  -3   31.84    5.45
   8   4  -3   33.37    5.81
   8   4  -3   28.08    4.65
   8   4  -3   41.27    5.09
   7   4  -3    8.07    2.93
  -7   4   3    8.14    3.39
  -7   4   3    5.43    3.20
  -6   4   3   10.81    3.25
   6   4  -3    8.80    2.34
  -6   4   3    8.19    2.95
   5  -4  -3   11.53    3.08
  -5   4   3   11.69    2.55
  -5   4   3   16.28    3.27
   4  -4  -3  122.12    7.13
  -4   4   3  115.99    5.93
  -4   4   3  109.84    6.39
   3  -4  -3    8.89    2.44
  -3   4   3   10.52    2.66
  -3   4   3    8.61    1.91
   2  -4  -3   12.31    2.48
  -2   4   3   14.57    3.69
   2   4  -3   12.99    1.69
  -2   4   3   12.98    2.43
   2   4  -3   13.96    1.85
   1  -4  -3    9.49    2.49
  -1   4   3   12.88    2.55
   1   4  -3    9.59    1.49
  -1   4   3   10.40    2.79
   1   4  -3    8.73    1.60
   1   4  -3   10.28    1.58
   0  -4  -3  227.93   10.42
   0  -4   3  239.75   12.64
   0  -4  -3  237.85   11.21
   0   4  -3  221.21    9.04
   0   4  -3  203.06    9.81
   0   4  -3  227.75   12.27
  -1  -4  -3   79.32    4.20
  -1  -4  -3   83.55    5.61
  -1  -4  -3   82.83    5.16
   1  -4   3   85.26    5.50
   1  -4   3   71.19    5.15
  -1   4  -3   78.11    4.21
  -1   4  -3   85.59    4.15
  -1   4  -3   78.95    5.20
   2  -4   3  142.66    7.29
   2  -4   3  134.89    9.10
  -2  -4  -3  164.74    6.63
  -2  -4  -3  173.50    7.82
  -2   4  -3  159.85    7.19
   2   4   3  129.09    9.59
  -2   4  -3  135.34    8.99
  -2   4  -3  164.41    6.77
  -3  -4  -3   27.71    3.38
  -3  -4  -3   22.24    2.57
  -3   4  -3   25.33    3.02
   3   4   3   17.21    4.23
  -3   4  -3   20.01    3.53
  -3   4  -3   19.33    2.96
  -4  -4  -3   72.21    5.22
  -4   4  -3   64.41    4.85
  -4   4  -3   62.32    4.61
  -4   4  -3   76.02    6.02
  -5  -4  -3   17.13    3.63
  -5   4  -3   11.29    2.69
  -5   4  -3   11.82    2.95
  -6  -4  -3  121.56    7.82
  -6   4  -3  119.80    7.53
  -6   4  -3  127.79    7.36
  -7  -4  -3   11.25    4.02
  -7   4  -3   15.26    3.69
  -7   4  -3    3.58    4.11
   8  -4   3   39.84    5.10
   8  -4   3   27.31    4.71
   8   4   3   28.15    5.30
  -8   4  -3   28.27    4.88
   9  -4   3    2.68    3.65
  -9  -4  -3   -0.38    4.31
   9  -4   3    0.17    3.22
   9   4   3    6.98    3.73
  -9   4  -3   -0.15    3.66
   9   4   3   -5.18    3.39
  10  -4   3   22.43    4.74
  10  -4   3   13.62    5.00
 -10  -4  -3   11.26    3.60
  10   4   3   22.34    5.20
 -10   4  -3   19.91    4.30
  11  -4   3   -2.24    3.02
  11  -4   3    5.98    3.13
 -11  -4  -3    3.38    3.25
 -11   4  -3   -1.56    2.77
  11   4   3    3.55    3.61
  12  -4   3   -0.67    3.03
 -12  -4  -3    1.94    2.09
  12   4   3    6.60    3.44
  12  -5  -3    9.39    3.30
 -12   5   3    6.96    2.96
  12   5  -3    8.61    3.26
  11  -5  -3    0.24    4.43
  11  -5  -3    1.81    3.52
  11   5  -3    4.61    3.74
  10  -5  -3   -0.38    3.85
  10  -5  -3    0.20    3.93
  10   5  -3    5.55    3.74
  10   5  -3    5.75    3.70
   9  -5  -3    0.50    4.55
   9  -5  -3    4.06    4.14
   9   5  -3    9.04    4.13
   9   5  -3    6.00    3.50
   9   5  -3   13.16    4.71
   8  -5  -3    6.89    3.45
   8  -5  -3   -0.04    4.50
   8   5  -3    1.31    2.99
   8   5  -3    6.10    3.32
   8   5  -3    5.36    3.57
   8   5  -3    9.40    4.39
  -7   5   3   57.29    5.51
  -7   5   3   56.89    5.79
   7   5  -3   63.66    5.89
   7   5  -3   61.47    6.49
   6   5  -3   72.70    5.85
  -6   5   3   65.97    5.74
  -6   5   3   74.52    5.49
   5  -5  -3   13.82    3.43
  -5   5   3   18.02    3.57
   5   5  -3   20.84    3.87
  -5   5   3   18.39    3.71
   4  -5  -3   98.16    6.90
  -4   5   3  106.85    6.10
  -4   5   3  106.56    5.69
   3  -5  -3   33.85    4.27
  -3   5   3   46.74    3.38
  -3   5   3   29.48    4.54
   3   5  -3   31.15    3.09
   2  -5  -3  154.10    8.54
  -2   5   3  149.64    6.69
   2   5  -3  144.33    8.34
  -2   5   3  145.25    9.43
   1  -5  -3  240.96   12.05
  -1   5   3  247.34    9.72
  -1   5   3  228.29   13.77
   1   5  -3  231.15   12.91
   0  -5   3    3.28    2.02
   0  -5  -3    2.31    2.86
   0  -5  -3    3.98    2.05
   0   5  -3    5.36    1.29
   0   5  -3    5.25    1.61
   1  -5   3  168.87   10.43
  -1  -5  -3  179.34    7.47
   1  -5   3  171.52    9.24
  -1  -5  -3  180.97    9.56
  -1  -5  -3  175.74    8.57
  -1   5  -3  172.88   10.13
  -1   5  -3  180.69    7.51
  -2  -5  -3  129.52    7.00
  -2  -5  -3  136.55    5.93
   2  -5   3  128.99    7.04
  -2   5  -3  125.17    6.06
  -2   5  -3  138.73    8.27
  -2   5  -3  122.11    6.41
  -3  -5  -3   48.38    4.36
  -3   5  -3   48.24    4.67
  -3   5  -3   47.13    3.93
  -3   5  -3   43.26    3.70
  -4  -5  -3   24.14    3.58
  -4   5  -3   26.08    3.59
  -4   5  -3   21.94    3.46
  -5  -5  -3    1.32    3.02
  -5   5  -3    5.92    2.92
  -5   5  -3    2.61    2.72
  -6   5  -3   24.69    4.60
  -6   5  -3   25.79    4.63
  -7   5  -3   23.56    4.78
   8  -5   3   29.46    4.75
   8  -5   3   13.61    3.71
   8   5   3   24.18    5.09
  -8   5  -3   22.15    4.41
   9  -5   3   -2.09    3.42
  -9  -5  -3    0.93    3.43
   9  -5   3    2.91    3.98
   9   5   3    7.32    3.92
  -9   5  -3    6.19    3.76
  10  -5   3    6.70    3.95
 -10  -5  -3    1.88    3.23
  10  -5   3    1.61    3.23
 -10   5  -3    4.32    2.81
  10   5   3   -0.97    3.66
 -11  -5  -3    6.06    2.60
  11  -5   3    4.42    3.29
  11  -5   3    0.92    2.98
 -11   5  -3   -2.28    2.81
  11   5   3    5.02    3.52
 -12  -5  -3    2.95    1.74
  12  -5   3    3.55    2.28
  12   5   3    3.86    2.69
  12  -6  -3    3.66    2.85
  12  -6  -3   -3.05    3.18
  12   6  -3    0.49    2.95
 -12   6   3    1.32    2.56
  11  -6  -3    6.60    4.47
  11  -6  -3    3.88    3.77
 -11   6   3    4.82    4.04
  11   6  -3    2.42    3.57
  10  -6  -3    0.97    3.75
  10  -6  -3   -1.53    3.88
  10   6  -3    1.19    3.73
  10   6  -3   -5.53    4.21
  10   6  -3    1.21    3.53
   9  -6  -3   46.55    6.15
   9  -6  -3   52.93    6.30
   9   6  -3   50.45    6.41
   9   6  -3   46.98    6.64
   9   6  -3   51.30    6.77
   9   6  -3   49.62    6.56
   8  -6  -3    0.60    1.91
   8  -6  -3    0.04    3.94
   8  -6  -3   -3.82    3.69
   8   6  -3    3.08    3.73
   8   6  -3    3.63    4.36
   8   6  -3    2.89    3.13
   8   6  -3    0.93    3.00
   7   6  -3    0.53    2.54
  -7   6   3   -1.77    2.95
   7   6  -3   -5.69    3.72
  -7   6   3    3.77    3.20
  -6   6   3    5.59    3.34
  -6   6   3   -1.49    3.14
   6   6  -3    4.79    2.86
   5  -6  -3  121.61    8.04
  -5   6   3  122.09    6.72
   5   6  -3  106.33    6.94
  -5   6   3  123.51    6.97
   4  -6  -3   99.23    6.74
  -4   6   3   94.38    5.87
  -4   6   3   96.48    5.33
   3  -6  -3   96.95    6.75
  -3   6   3   85.29    7.11
  -3   6   3   82.43    4.98
   3   6  -3   91.03    5.74
   2  -6  -3   15.06    3.30
   2   6  -3   19.06    2.55
   2   6  -3   17.76    2.60
  -2   6   3   16.62    2.76
  -2   6   3   17.04    3.58
   1  -6  -3   12.02    3.01
   1   6  -3   11.15    2.40
  -1   6   3    9.65    1.73
  -1   6   3    9.20    2.96
   0  -6  -3   30.71    3.08
   0  -6  -3   19.39    3.76
   0   6  -3   19.09    3.00
   0   6  -3   23.25    2.19
   0   6   3   24.94    2.38
  -1  -6  -3   43.69    3.76
   1  -6   3   20.44    4.31
  -1  -6  -3   37.05    4.60
  -1   6  -3   37.70    2.93
  -1   6  -3   33.89    3.66
   2  -6   3   25.47    4.12
  -2  -6  -3   36.04    3.78
  -2   6  -3   29.10    3.05
  -2   6  -3   25.13    3.88
  -2   6  -3   31.33    2.87
  -3  -6  -3   10.59    2.76
  -3   6  -3   10.24    2.28
  -3   6  -3    4.36    2.40
  -3   6  -3   10.45    2.15
  -4   6  -3   30.18    3.71
  -4   6  -3   30.37    3.78
  -5   6  -3  164.49    8.77
  -5   6  -3  158.57    8.01
   5   6   3  146.01    9.21
  -6   6  -3    5.21    3.53
  -6   6  -3   10.35    3.20
   6   6   3   10.83    3.48
   8  -6   3    1.72    3.16
  -8  -6  -3    5.64    4.77
   8  -6   3    5.91    3.75
   8   6   3    8.74    4.67
  -8   6  -3    7.04    3.30
  -9  -6  -3   49.05    5.67
   9  -6   3   43.39    5.52
   9  -6   3   38.94    5.55
   9   6   3   42.65    6.07
  -9   6  -3   43.45    5.15
  10  -6   3    6.52    3.78
 -10  -6  -3    4.10    3.25
  10  -6   3    6.88    3.98
  10   6   3    5.00    3.86
 -10   6  -3    8.96    3.49
 -11  -6  -3   11.77    3.22
  11  -6   3    4.33    3.12
  11  -6   3    9.32    3.17
 -11   6  -3    8.59    2.33
  11   6   3   17.65    3.97
  12  -6   3    2.03    2.01
  12   6   3    2.43    2.48
  12  -7  -3    5.44    2.65
 -12  -7   3   -0.24    2.70
  12  -7  -3    3.13    3.19
 -12   7   3    4.26    2.23
  12   7  -3    5.68    2.81
  11  -7  -3   10.04    3.70
  11  -7  -3    0.90    3.54
 -11   7   3   -1.49    3.66
  11   7  -3    6.02    3.52
  10  -7  -3    4.74    4.44
  10  -7  -3    0.83    4.90
  10   7  -3    5.67    3.62
  10   7  -3   -1.62    3.44
  10   7  -3   -7.53    4.13
   9  -7  -3   -3.36    3.55
   9  -7  -3   -2.25    4.74
   9   7  -3    2.30    3.49
   9   7  -3   -1.97    4.25
   9   7  -3    7.13    3.60
   9   7  -3   -8.90    4.26
   8  -7  -3   22.22    2.86
   8  -7  -3   21.05    5.04
   8  -7  -3   23.05    5.27
   8   7  -3   22.83    5.01
   8   7  -3   28.16    5.63
   8   7  -3   28.76    5.72
   8   7  -3   21.72    5.07
   7   7  -3   55.77    6.20
   7   7  -3   55.90    5.56
  -6   7   3    0.63    3.10
  -6   7   3    3.56    3.40
   6   7  -3    3.63    2.91
  -5   7   3   25.41    4.12
  -5   7   3   28.91    4.09
   5   7  -3   22.17    4.00
   4  -7  -3   -1.16    3.31
  -4   7   3    4.96    2.44
   4   7  -3    4.95    2.70
  -4   7   3    2.65    2.36
   3  -7  -3  247.13   13.41
  -3   7   3  256.34   10.90
   2  -7  -3    7.35    3.23
  -2   7   3    3.20    2.84
   2   7  -3    5.05    1.69
  -2   7   3    2.30    1.89
   1  -7  -3   92.35    6.74
  -1   7   3   94.42    4.69
  -1   7   3   84.96    6.77
   1   7  -3   82.95    5.76
   0  -7  -3    3.90    2.19
   0  -7  -3    6.30    3.25
   0   7   3    3.78    1.52
   0   7   3   -1.85    2.75
   0   7  -3    2.74    1.86
  -1  -7  -3  148.59    8.59
   1  -7   3  137.31    8.29
  -1   7  -3  143.88    8.48
   1   7   3  124.97    5.93
  -1   7  -3  125.13    6.20
  -2   7  -3   21.65    3.50
  -2   7  -3   20.94    3.02
  -3   7  -3  197.88    9.53
  -3   7  -3  187.62    8.84
  -4   7  -3   38.62    3.78
  -4   7  -3   39.64    4.09
  -5   7  -3   13.77    3.32
  -5   7  -3   11.07    3.16
  -6   7  -3   -3.88    3.15
  -6   7  -3    1.71    2.86
   6   7   3   -1.69    3.42
   7  -7   3   41.62    5.11
   7  -7   3   41.62    5.65
  -7   7  -3   45.41    6.69
   7   7   3   32.34    5.95
   8  -7   3    4.48    3.85
  -8  -7  -3    2.86    4.59
   8  -7   3    3.64    4.49
  -8   7  -3    1.20    3.95
   8   7   3    4.45    4.62
   9  -7   3    3.91    3.72
   9  -7   3    2.04    4.07
  -9  -7  -3   10.15    3.69
   9   7   3    2.02    3.89
  -9   7  -3    0.78    2.82
  10  -7   3    0.86    3.46
  10  -7   3    2.99    3.77
 -10  -7  -3   -1.43    3.09
 -10   7  -3    3.17    3.08
  10   7   3    1.50    3.67
  11  -7   3   16.57    3.64
 -11  -7  -3   15.59    3.08
  11  -7   3    8.33    3.22
  11   7   3   10.04    3.55
  12  -8  -3    2.05    2.77
  12   8  -3   -1.47    2.09
 -12   8   3    0.70    2.04
  11  -8  -3    8.69    3.68
  11  -8  -3    5.20    3.42
  11   8  -3    6.47    3.24
 -11   8   3    6.95    3.33
  10  -8  -3   10.31    4.16
  10  -8  -3    5.00    3.74
 -10   8   3   14.31    4.67
  10   8  -3    5.12    4.25
  10   8  -3    5.61    3.67
  10   8  -3    5.64    3.59
   9  -8  -3   35.68    5.50
   9  -8  -3   23.41    5.11
   9   8  -3   32.03    6.53
   9   8  -3   25.69    5.17
   9   8  -3   27.20    5.10
   9   8  -3   39.64    5.45
   8  -8  -3    3.72    4.14
   8  -8  -3    9.91    3.71
   8  -8  -3    8.91    2.08
   8   8  -3    3.96    3.61
   8   8  -3    7.14    4.11
   8   8  -3   15.23    4.18
   8   8  -3    6.67    3.45
   7  -8  -3   -2.05    3.60
   7  -8  -3   -0.77    3.99
   7  -8  -3    0.14    2.87
   7   8  -3    1.03    3.19
   7   8  -3    2.35    3.56
   7   8  -3   -6.00    4.67
   7   8  -3    5.50    3.15
   6   8  -3   12.10    3.48
  -6   8   3   13.97    3.80
  -6   8   3   15.80    3.82
   6   8  -3   14.98    4.73
   5   8  -3   33.15    5.15
  -5   8   3   31.40    3.86
  -5   8   3   38.42    4.55
   4  -8  -3   21.96    4.69
   4   8  -3   25.33    4.61
  -4   8   3   23.74    3.68
  -4   8   3   19.08    3.63
   3  -8  -3    8.24    4.35
  -3   8   3   10.76    2.46
  -3   8   3    8.79    2.22
   2  -8  -3   23.50    5.00
  -2   8   3   20.16    3.32
   1  -8  -3    9.98    3.70
  -1   8   3   17.35    4.49
   1   8  -3   12.99    2.93
  -1   8   3   16.42    2.58
   0  -8  -3  188.47   10.66
   0   8   3  202.69    8.01
   0   8   3  170.11   11.81
   0   8  -3  170.12   10.85
  -1  -8  -3   65.31    6.53
   1  -8   3   68.74    6.07
  -1   8  -3   65.70    4.13
   1   8   3   67.88    3.81
  -2  -8  -3    7.73    4.55
  -2   8  -3   15.35    3.01
  -3   8  -3    6.09    2.48
  -4   8  -3   24.17    3.93
  -4   8  -3   23.93    4.06
  -5   8  -3   76.41    5.90
  -5   8  -3   87.71    6.18
   6   8   3    4.66    3.42
  -6   8  -3   -0.12    3.38
   7  -8   3    3.86    2.92
   7  -8   3    4.82    3.46
   7   8   3    2.28    4.03
   7   8   3    4.49    3.76
  -7   8  -3    4.55    4.21
   8  -8   3    3.48    3.21
  -8  -8  -3    0.25    3.79
   8  -8   3   -2.99    4.24
  -8   8  -3    0.75    3.68
   8   8   3    2.42    3.64
  -9  -8  -3   44.89    5.47
   9  -8   3   41.54    5.54
   9  -8   3   37.21    5.25
   9   8   3   34.16    5.94
  -9   8  -3   41.48    4.50
 -10  -8  -3   21.08    4.15
  10  -8   3   12.89    3.81
  10  -8   3   13.44    3.48
  10   8   3    7.36    3.87
 -10   8  -3   18.74    3.75
  11  -8   3    1.68    2.53
  11  -8   3    7.21    2.92
 -11  -8  -3    4.57    2.49
  11   8   3    2.22    3.01
  11  -9  -3   -0.32    3.18
  11  -9  -3   -0.07    3.73
 -11   9   3    5.02    3.52
  11   9  -3    4.84    3.43
  10  -9  -3    8.28    4.16
  10  -9  -3    2.91    3.61
  10   9  -3    1.91    3.26
  10   9  -3   -0.08    3.55
 -10   9   3    7.67    4.03
  10   9  -3    3.96    3.44
   9  -9  -3   15.52    4.53
   9  -9  -3   -1.77    4.02
   9   9  -3    2.45    4.63
   9   9  -3    4.22    3.58
   9   9  -3    5.04    3.93
   9   9  -3    9.45    4.23
   8  -9  -3   13.25    4.48
   8  -9  -3   15.96    4.65
   8   9  -3   13.92    4.63
   8   9  -3   17.91    3.88
   8   9  -3   26.73    5.47
   8   9  -3   18.55    5.43
   7  -9  -3   22.50    5.61
   7  -9  -3   23.02    3.53
   7  -9  -3   31.30    5.16
   7   9  -3   36.12    6.88
   7   9  -3   20.84    4.70
   7   9  -3   26.95    6.11
   7   9  -3   25.71    5.10
  -6   9   3   27.02    5.06
   6   9  -3   34.03    5.92
   6   9  -3   39.32    6.74
  -5   9   3   11.88    3.43
   5   9  -3   11.26    3.02
  -5   9   3   18.45    3.75
   4  -9  -3    4.05    4.40
  -4   9   3    5.00    2.64
   4   9  -3    2.12    2.80
  -4   9   3    6.33    2.83
   3  -9  -3    5.38    4.22
   3   9  -3    6.77    2.71
  -3   9   3    5.32    2.53
  -3   9   3    4.47    2.34
   2  -9  -3  162.02   10.36
  -2   9   3  160.60    7.65
   1  -9  -3   48.17    6.83
  -1   9   3   49.29    6.10
  -1   9   3   50.72    3.65
   0  -9   3   28.25    4.98
   0  -9  -3   33.44    5.81
   0   9   3   22.39    4.94
   0   9   3   28.64    3.20
  -1  -9  -3  151.24    9.71
   1   9   3  137.56   10.09
  -1   9  -3  138.07    6.84
  -2  -9  -3  155.86   11.05
  -2   9  -3  156.96    7.74
  -3  -9  -3   34.80    7.57
  -3   9  -3   12.97    2.92
  -4   9  -3    5.34    2.88
  -5   9  -3    4.43    2.90
   6   9   3   19.15    5.09
  -6   9  -3   15.83    4.65
   6   9   3   31.91    6.65
   7  -9   3   -2.27    3.26
   7   9   3   -0.74    4.59
  -7   9  -3   -3.06    3.11
   7   9   3    0.98    4.38
  -8  -9  -3   28.44    5.50
   8  -9   3   23.95    5.25
   8  -9   3   29.15    5.45
   8   9   3   27.32    5.52
  -8   9  -3   27.04    5.44
  -9  -9  -3    1.77    3.51
   9  -9   3   -0.45    3.64
   9  -9   3    2.67    3.34
   9   9   3    2.33    3.66
  -9   9  -3   -4.15    3.01
  10  -9   3    4.89    2.02
 -10  -9  -3    1.94    2.77
  10  -9   3    1.70    3.52
  10  -9   3    3.72    2.98
  10   9   3    5.57    3.40
 -10   9  -3    2.78    2.13
  11  -9   3   -1.29    2.63
 -11  -9  -3    1.04    2.05
  11  -9   3   -2.19    2.45
  11   9   3   -2.18    2.72
  11 -10  -3   -2.72    2.83
  11 -10  -3    5.78    2.77
  11  10  -3    1.30    2.24
 -11  10   3    0.04    2.11
  10 -10  -3   23.19    4.72
  10 -10  -3   28.56    5.47
  10  10  -3   27.29    4.14
  10  10  -3   20.45    4.16
  10  10  -3   43.03    5.25
 -10  10   3   18.11    4.93
   9 -10  -3   -0.86    3.95
   9 -10  -3    0.63    3.63
   9  10  -3    0.62    3.23
   9  10  -3    0.68    4.45
   9  10  -3    1.89    3.84
  -9  10   3    1.40    4.15
   9  10  -3    4.78    4.65
   8 -10  -3   21.01    4.83
   8 -10  -3    3.08    4.36
   8  10  -3    3.16    4.52
   8  10  -3    9.17    4.10
   8  10  -3    9.17    4.75
   8  10  -3   13.15    5.43
   7 -10  -3   -0.82    3.27
   7 -10  -3    6.97    2.65
   7 -10  -3   -3.26    4.58
   7  10  -3    9.76    5.41
   7  10  -3    0.25    4.35
   7  10  -3    4.23    4.14
   6 -10  -3   48.82    4.76
   6 -10  -3   44.19    5.54
   6  10  -3   40.91    7.65
   6  10  -3   46.44    5.89
   6  10  -3    8.94   15.64
   6  10  -3   48.23    7.51
  -5  10   3   22.41    4.59
   5  10  -3   20.39    4.08
   5  10  -3   26.06    6.12
   4 -10  -3   58.71    8.25
  -4  10   3   80.45    5.29
   4  10  -3   79.79    6.46
   3 -10  -3    0.33    5.18
   3  10  -3    0.51    2.17
  -3  10   3    5.13    2.63
   2 -10  -3    8.51    4.45
  -2  10   3   -0.93    2.38
   1 -10  -3   32.10    6.77
  -1  10   3   29.64    3.28
   0 -10  -3  175.40   11.23
   0 -10   3  180.06   11.10
  -1 -10  -3    7.02    4.87
  -2 -10  -3    9.79    5.14
  -2  10  -3   22.50    3.76
  -3 -10  -3    5.02    6.35
  -3  10  -3    4.15    2.67
  -4 -10  -3   55.58    8.81
  -4  10  -3   39.53    4.43
  -5 -10  -3   21.09    9.19
   6 -10   3   49.11    5.30
   6  10   3   64.44    8.09
   6  10   3   50.81    6.10
  -6  10  -3   51.68    6.65
  -7 -10  -3   -1.70    4.06
   7 -10   3    2.03    3.41
   7  10   3    1.72    3.57
  -7  10  -3    0.60    3.73
   7  10   3   -2.85    4.86
   8 -10   3    9.74    3.80
  -8 -10  -3    3.15    3.80
   8  10   3    4.90    3.72
  -8  10  -3   13.18    3.58
   9 -10   3    4.79    3.36
  -9 -10  -3    1.27    3.28
   9 -10   3    4.80    3.07
   9  10   3    3.50    3.51
  -9  10  -3   -4.05    2.58
  10 -10   3   14.20    3.50
 -10 -10  -3    9.25    2.81
  10 -10   3   14.04    3.50
  10  10   3   19.75    4.03
 -11 -10  -3    1.81    1.77
  11 -10   3   -0.16    2.19
  11  10   3    1.43    2.34
  11 -11  -3   11.49    3.10
  11 -11  -3    9.93    3.01
 -11  11   3    9.66    2.07
  10 -11  -3    9.58    3.41
  10 -11  -3    5.07    3.66
 -10  11   3   13.81    3.30
  10  11  -3   10.05    3.37
  10  11  -3   18.90    3.93
   9 -11  -3   11.41    4.35
   9 -11  -3    6.17    4.45
   9  11  -3    4.52    4.34
   9  11  -3   11.39    4.11
  -9  11   3    9.14    4.13
   9  11  -3   10.54    4.06
   9  11  -3   11.65    3.92
   8 -11  -3   11.77    3.83
   8 -11  -3   10.72    4.48
   8  11  -3   19.43    5.09
  -8  11   3    7.52    4.86
   8  11  -3   20.72    4.78
   8  11  -3   18.28    5.73
   7 -11  -3   11.19    5.24
   7 -11  -3   13.55    2.76
   7  11  -3    9.56    4.89
   7  11  -3   13.53    4.81
   7  11  -3   14.19    5.88
   6 -11  -3   42.72    6.18
   6 -11  -3   45.49    4.87
   6  11  -3   49.77    6.07
   6  11  -3   45.28    6.88
   6  11  -3   40.49    7.86
   5  11  -3    1.85    4.54
   5  11  -3   -3.34    3.01
   4 -11  -3    5.30    6.07
   4  11  -3    6.06    2.90
   4  11  -3    5.86    5.87
  -4  11   3    6.03    2.78
   3 -11  -3   16.98    5.55
   3  11  -3   25.62    5.04
  -3  11   3   20.43    3.45
   2 -11  -3  138.34   10.13
  -2  11   3  126.97    6.90
   1 -11  -3   68.21    7.35
  -1 -11   3   61.95    7.76
   0 -11  -3    2.66    4.76
  -1 -11  -3    9.87    5.68
  -2 -11  -3   79.27    9.05
  -3 -11  -3   10.48    7.61
  -4 -11  -3   29.81    9.13
  -4  11  -3    9.85    3.16
   5  11   3    6.71    3.71
  -5  11  -3    3.61    3.44
   5  11   3    5.64    3.65
   6 -11   3   38.69    4.89
   6  11   3   42.22    7.85
   6  11   3   43.80    5.66
  -6  11  -3   43.23    5.94
  -7 -11  -3   19.94    4.59
   7 -11   3   15.01    3.96
  -7  11  -3   23.07    5.18
   7  11   3   22.22    5.86
   7  11   3   18.31    4.05
   8 -11   3    6.03    3.59
  -8 -11  -3    3.76    3.64
   8  11   3   13.82    4.51
   8  11   3    8.71    3.68
  -8  11  -3    9.54    2.95
   9 -11   3    0.46    3.12
  -9 -11  -3    5.58    3.13
   9 -11   3   -3.04    2.65
  -9  11  -3    2.74    1.85
   9  11   3   -2.17    3.17
 -10 -11  -3    4.25    2.19
  10 -11   3    5.60    2.91
  10  11   3   -0.35    2.64
  10 -12  -3   10.44    3.48
  10 -12  -3    5.33    3.46
  10  12  -3    3.49    3.11
 -10  12   3    5.64    2.97
   9 -12  -3   21.59    4.92
   9 -12  -3   33.45    5.46
   9  12  -3   25.57    4.40
   9  12  -3   30.78    5.18
   9  12  -3   34.28    5.43
  -9  12   3   29.58    4.94
   8 -12  -3   12.91    4.40
   8  12  -3   15.11    5.49
  -8  12   3    6.20    4.39
   8  12  -3    9.50    5.02
   8  12  -3   10.30    4.04
   7 -12  -3   -1.48    3.88
   7 -12  -3    0.79    2.48
  -7  12   3    9.65    4.69
   7  12  -3    7.22    5.56
   7  12  -3    1.95    3.66
   7  12  -3   -9.89    5.55
   6 -12  -3   14.24    3.13
   6 -12  -3   16.67    4.80
   6  12  -3   30.44    6.64
   6  12  -3   13.45    6.40
   6  12  -3    6.73    4.93
   5 -12  -3   39.28    4.94
   5 -12  -3   36.66    5.88
   5  12  -3   19.63    6.86
   5  12  -3   40.91    6.69
   5  12  -3   30.52    6.37
   4  12  -3    5.31    3.08
   4  12  -3   -0.40    5.74
   3 -12  -3   58.91    8.99
   3  12  -3   46.80    7.35
   3  12  -3   64.09    6.36
  -3  12   3   57.66    5.18
   2 -12  -3    3.01    5.25
   1 -12  -3  103.90    9.79
  -1 -12   3  105.10    9.71
   0 -12  -3   19.48    6.10
  -1 -12  -3   22.92    6.75
  -2 -12  -3   20.79    7.32
  -3 -12  -3    7.62    7.71
  -4  12  -3   -1.19    2.75
   4  12   3    3.01    3.51
   5  12   3   25.47    5.57
  -5  12  -3   28.79    4.97
  -6 -12  -3   -0.78    4.81
   6 -12   3    1.78    3.26
   6  12   3    8.98    5.37
  -6  12  -3    3.51    3.31
   6  12   3    4.56    3.47
  -7 -12  -3    4.22    3.82
   7 -12   3    2.93    3.23
   7  12   3   -3.70    4.23
   7  12   3   -0.71    3.28
  -7  12  -3    2.03    2.87
   8 -12   3    6.56    3.39
  -8 -12  -3    9.32    4.25
  -8  12  -3    2.00    2.22
   8  12   3    0.45    4.72
   8  12   3    2.87    3.10
   9 -12   3    9.33    2.72
   9 -12   3    8.08    3.16
  -9 -12  -3    6.08    2.94
   9  12   3    3.34    2.94
  10 -12   3    4.54    2.56
 -10 -12  -3    5.39    2.08
  10  12   3    5.02    2.76
  10 -13  -3    0.44    2.72
  10  13  -3   -1.56    2.05
 -10  13   3   -1.52    1.75
   9 -13  -3    4.23    4.09
   9  13  -3   -1.80    3.28
   9  13  -3    1.52    2.74
  -9  13   3    0.08    2.64
   9  13  -3    3.91    3.39
   8 -13  -3    6.69    3.92
   8  13  -3    6.12    4.20
   8  13  -3    1.91    3.51
  -8  13   3   -2.24    3.54
   8  13  -3    2.22    3.51
   7 -13  -3   42.01    3.55
   7 -13  -3   30.18    5.32
   7  13  -3   35.61    6.18
  -7  13   3   37.48    6.27
   7  13  -3   42.29    5.73
   7  13  -3   39.83    6.02
   6 -13  -3    7.13    4.31
   6 -13  -3   12.49    2.89
   6  13  -3   10.84    4.75
  -6  13   3   14.57    4.66
   6  13  -3    6.61    5.94
   6  13  -3    4.48    4.81
   5 -13  -3    6.41    3.07
   5  13  -3    9.14    5.05
  -5  13   3    4.18    5.16
   5  13  -3    3.67    4.48
   5  13  -3    7.79    6.34
   4 -13  -3   -1.17    3.16
   4  13  -3    1.52    6.34
   4  13  -3    7.35    3.50
   4  13  -3   -0.75    4.67
  -4  13   3   -5.33    4.93
   3  13  -3  102.89   18.07
   3  13  -3  110.18    8.29
   3  13  -3  108.74   10.14
   2  13  -3   -7.20    9.83
   2  13  -3    3.53    4.13
  -1 -13   3   10.50    6.31
   1 -13  -3   21.49    6.84
   1  13  -3   10.81    7.82
   1  13  -3   24.16    5.42
   0 -13  -3   12.55    5.75
  -1 -13  -3   15.60    6.86
  -2  13  -3    6.76    6.05
   3  13   3   45.41    5.52
  -3  13  -3   41.33    4.36
   4  13   3   15.06    3.59
  -4  13  -3   14.84    3.08
  -5 -13  -3   15.07    5.10
   5  13   3    1.04    4.07
  -5  13  -3    7.41    2.77
  -6 -13  -3    4.95    3.93
  -6  13  -3    0.20    2.84
   6  13   3    8.60    5.21
   7 -13   3   26.14    4.36
  -7 -13  -3   18.99    4.37
   7  13   3   26.53    4.44
   7  13   3   19.29    4.72
  -7  13  -3   32.35    3.47
   8 -13   3   -3.79    3.02
  -8 -13  -3    1.29    3.86
   8 -13   3    2.11    3.01
   8  13   3   -5.35    2.65
   8  13   3    4.14    3.67
  -9 -13  -3    6.07    2.85
   9 -13   3    7.24    2.93
   9 -13   3    5.53    1.92
   9  13   3   -1.49    2.84
  10 -13   3    0.65    2.43
 -10 -13  -3    0.79    1.55
  10 -14  -3   -2.29    2.61
   9 -14  -3    9.17    3.49
  -9  14   3   11.38    2.58
   9  14  -3    7.15    2.99
   9  14  -3    6.35    2.73
   8 -14  -3    7.90    4.52
  -8  14   3   10.86    3.18
   8  14  -3    9.23    3.64
   8  14  -3    7.25    3.99
   8  14  -3    0.53    3.50
   7 -14  -3    1.27    3.70
   7  14  -3    5.57    4.02
  -7  14   3    7.41    3.68
   7  14  -3    1.55    3.68
   7  14  -3   -1.83    3.91
   6 -14  -3    0.64    4.76
   6 -14  -3    6.33    2.81
   6  14  -3   10.79    4.65
   6  14  -3    5.96    5.50
  -6  14   3    5.45    4.04
   6  14  -3    5.76    3.77
   5 -14  -3   36.76    4.79
   5  14  -3   51.70    7.88
   5  14  -3   32.49    6.52
   5  14  -3   40.22    5.91
  -5  14   3   36.97    7.04
   4 -14  -3    6.09    3.19
   4  14  -3   10.67    5.22
  -4  14   3   11.72    4.65
   4  14  -3    2.71    5.95
   4  14  -3    5.41    3.61
   3 -14  -3    0.12    3.37
   3  14  -3    9.38    5.66
  -3  14   3    2.20    4.13
   3  14  -3   -3.70   12.53
   3  14  -3    2.27    5.66
   3  14  -3    5.79    3.47
   2 -14  -3    3.10    3.56
   2  14  -3    1.80    8.70
  -2  14   3    1.61    3.83
   2  14  -3   -3.05    4.94
   2  14  -3    2.74    3.72
   2  14  -3    8.28    5.99
  -1  14   3    9.92    4.26
   1  14  -3   10.53    9.48
   1  14  -3    8.01    4.55
   0  14  -3   19.77    8.62
   0  14  -3   15.87    6.19
  -1  14  -3   47.01   10.43
   1  14   3   60.19    5.06
  -1  14  -3   49.94    3.47
  -2 -14  -3   -4.45    3.15
   2  14   3    0.87    3.21
  -2  14  -3   -2.38    1.75
  -3 -14  -3   19.76    4.87
  -3  14  -3   18.22    3.36
   3  14   3   25.64    4.82
  -4 -14  -3   11.83    3.99
   4  14   3    8.05    3.15
  -4  14  -3   13.22    2.65
  -5 -14  -3   42.86    5.93
  -5  14  -3   37.55    3.86
   5  14   3   57.62    7.68
  -6 -14  -3    3.81    3.72
   6 -14   3    5.09    3.61
   6  14   3    5.77    4.24
  -6  14  -3    3.13    2.06
   7 -14   3    0.35    3.02
  -7 -14  -3    7.50    3.49
   7  14   3    4.52    4.51
   8 -14   3   -1.73    3.29
   8 -14   3    0.76    2.64
  -8 -14  -3    3.62    2.81
   9 -14   3   10.22    2.70
  -9 -14  -3   14.53    2.90
   9 -15  -3   -1.47    2.35
   9  15  -3    1.89    2.16
   9  15  -3    0.33    2.30
  -9  15   3    0.23    1.64
   8 -15  -3    8.43    4.13
   8  15  -3    9.34    3.49
   8  15  -3   12.08    3.20
  -8  15   3   15.61    2.96
   7 -15  -3   16.10    4.94
  -7  15   3   13.05    3.40
   7  15  -3   14.31    4.69
   7  15  -3   15.58    4.68
   7  15  -3   11.82    3.82
   6 -15  -3   10.97    2.45
   6  15  -3   17.26    4.75
   6  15  -3   14.56    4.70
  -6  15   3   12.60    4.45
   6  15  -3   14.58    5.28
   5 -15  -3    1.83    2.76
   5  15  -3   -0.05    3.50
   5  15  -3    3.32    5.37
  -5  15   3   -2.76    4.16
   5  15  -3   -7.74    4.27
   4 -15  -3   31.93    4.75
   4  15  -3   36.30    5.48
   4  15  -3   26.48    6.39
   4  15  -3   21.17    5.63
  -4  15   3   33.66    5.95
   3 -15  -3   36.54    5.22
   3  15  -3   31.71    7.25
  -3  15   3   30.50    5.85
   3  15  -3   30.31    6.25
   3  15  -3   41.40    6.47
   2 -15  -3   14.80    3.87
   2  15  -3    6.97    4.51
   2  15  -3   12.91    5.77
  -2  15   3   15.56    4.18
   2  15  -3    9.72   12.04
   2  15  -3   16.19    4.41
   1 -15  -3   36.13    4.99
   1  15  -3   37.52    7.19
   1  15  -3   33.32    6.19
   1  15  -3   46.04   10.69
  -1  15   3   20.44    3.72
   0 -15  -3    1.80    3.75
   0  15   3   -1.28    3.10
   0  15  -3  -16.36    8.44
  -1 -15  -3    5.93    3.41
   1  15   3    1.15    3.20
  -2 -15  -3   72.99    7.21
   2  15   3   58.68    5.63
  -3 -15  -3   24.51    4.90
   3  15   3   22.08    4.92
  -4 -15  -3    0.93    3.78
   5 -15   3    0.91    3.54
  -5 -15  -3    0.19    4.37
   5  15   3    6.25    3.98
  -6 -15  -3    2.28    3.52
   6 -15   3    2.57    3.92
   6  15   3    5.99    3.83
  -7 -15  -3    6.03    3.18
   7 -15   3    8.85    3.34
   7  15   3    1.56    3.32
  -8 -15  -3   13.68    2.93
   8 -15   3   12.86    2.89
  -9 -15  -3    2.59    1.66
  -8  16   3    5.76    1.88
   8  16  -3    4.19    2.53
   8  16  -3    3.76    2.58
  -7  16   3    0.53    2.76
   7  16  -3   -2.86    3.11
   7  16  -3    0.39    2.98
   7  16  -3    5.71    2.97
   6  16  -3    1.40    4.41
   6  16  -3   13.18    4.40
  -6  16   3    6.27    3.54
   6  16  -3    6.30    3.72
   5 -16  -3   -0.51    2.63
   5  16  -3   -0.93    3.32
  -5  16   3   -2.32    2.88
   5  16  -3    2.24    4.91
   5  16  -3   -2.17    3.79
   4 -16  -3   48.00    5.06
   4  16  -3   61.51    7.59
  -4  16   3   56.21    6.12
   4  16  -3   54.43    5.83
   4  16  -3   52.90    6.63
   3 -16  -3    1.96    3.21
  -3  16   3   -2.16    2.92
   3  16  -3   -0.97    3.28
   3  16  -3   -0.76    5.23
   3  16  -3    5.31    4.66
   2 -16  -3   -4.81    3.24
  -2  16   3    1.78    3.42
   2  16  -3   -2.46    4.24
   2  16  -3   -1.37    4.31
   1 -16  -3    9.28    3.21
   1  16  -3   10.14    6.03
  -1  16   3   12.70    3.45
   0 -16  -3   64.66    5.79
   0  16   3   62.74    5.51
  -1 -16  -3   -0.12    3.15
   1  16   3    1.53    2.29
  -2 -16  -3    0.38    4.05
   2  16   3   11.30    3.00
  -3 -16  -3   -2.88    3.37
   3  16   3    0.12    2.36
  -4 -16  -3   29.97    5.19
   4  16   3   35.59    6.88
   5 -16   3    6.40    4.15
  -5 -16  -3    3.00    3.37
   5  16   3   -2.24    3.67
   6 -16   3    9.82    3.10
  -6 -16  -3    5.31    3.95
   6  16   3    8.12    4.38
   7 -16   3    4.97    2.47
  -7 -16  -3    3.02    2.93
  -8 -16  -3   -1.14    1.84
   8  17  -3   21.57    2.39
  -7  17   3   -1.06    1.91
   7  17  -3    1.05    2.68
   7  17  -3   -3.65    2.27
  -6  17   3    8.26    2.75
   6  17  -3    5.75    3.79
   6  17  -3    5.60    3.88
   6  17  -3   11.94    3.82
   5 -17  -3    4.41    2.03
   5  17  -3    1.88    3.63
   5  17  -3    5.73    3.72
  -5  17   3   10.51    3.35
   5  17  -3    5.44    3.16
   4 -17  -3   -0.10    2.46
   4  17  -3   -3.11    3.86
   4  17  -3    3.51    3.98
  -4  17   3    0.63    3.32
   4  17  -3   -0.81    3.11
   3 -17  -3    2.99    2.33
   3  17  -3    2.95    4.15
   3  17  -3    2.95    4.49
  -3  17   3    0.50    3.28
   3  17  -3   -6.99    3.04
   2 -17  -3   48.95    5.15
   2  17  -3   35.94    6.76
  -2  17   3   44.74    4.74
   2  17  -3   25.72    5.69
   1 -17  -3    1.21    2.87
  -1  17   3    4.92    2.88
   1  17  -3    8.79    4.57
   1  17  -3   -0.15    4.37
   0 -17  -3    2.14    2.83
   0  17   3    5.34    2.81
   0  17  -3    0.69    4.50
  -1 -17  -3   -1.58    2.93
   1  17   3    0.92    2.59
  -2 -17  -3   34.91    5.94
   2  17   3   28.25    4.01
  -3 -17  -3   16.13    3.76
  -4 -17  -3   12.08    3.55
   4 -17   3   13.00    3.75
   4  17   3   14.96    5.01
  -5 -17  -3   -3.94    2.85
   5 -17   3    4.14    3.81
   5  17   3   -0.81    3.57
  -6 -17  -3    7.45    2.74
   6 -17   3   15.13    3.10
   7 -17   3    2.43    1.91
  -7 -17  -3   -1.32    2.10
   7  18  -3   -0.25    2.17
   7  18  -3    2.47    2.02
   6  18  -3    3.25    2.78
   6  18  -3    0.59    2.50
  -6  18   3    2.35    1.63
  -5  18   3    8.44    2.50
   5  18  -3    7.73    3.32
   5  18  -3    5.01    3.23
   4 -18  -3    5.13    2.07
   4  18  -3    3.22    3.53
   4  18  -3   10.73    3.79
   4  18  -3    7.80    3.70
  -4  18   3    6.77    2.65
   3 -18  -3   17.13    3.56
   3  18  -3   10.44    4.49
   3  18  -3    9.36    4.86
  -3  18   3   23.29    3.67
   2 -18  -3   -0.67    2.81
   2  18  -3   -3.67    4.11
   2  18  -3   10.37    4.14
  -2  18   3    3.38    2.62
   1 -18  -3   13.17    2.86
   1  18  -3   17.32    5.22
  -1  18   3   21.22    3.62
   1  18  -3   18.68    4.76
   0 -18  -3   16.71    3.65
   0  18  -3   25.13    5.74
   0  18   3   23.81    3.79
   0  18  -3   12.79    4.83
  -1 -18  -3   11.47    3.26
   1  18   3   19.60    3.22
  -2 -18  -3   -1.56    3.51
  -3 -18  -3    3.78    2.99
   3 -18   3    7.30    3.82
   3  18   3   -0.74    4.44
   4 -18   3   10.16    3.36
  -4 -18  -3   12.65    3.05
   4  18   3    8.67    3.79
   5 -18   3   13.60    2.94
  -5 -18  -3   14.09    2.78
   6 -18   3    6.02    2.12
  -6 -18  -3    4.04    1.84
  -7 -18  -3   -0.19    1.35
   6  19  -3    3.04    2.19
   5  19  -3   -1.50    2.85
   5  19  -3   -0.98    2.72
  -4  19   3    1.84    1.80
   4  19  -3   -2.97    2.72
   4  19  -3   -3.03    2.82
   3 -19  -3   13.80    2.99
   3  19  -3    6.26    4.36
  -3  19   3    4.36    2.15
   3  19  -3    2.35    3.62
   2 -19  -3    1.17    2.31
   2  19  -3    0.04    3.92
   2  19  -3   -3.76    3.46
  -2  19   3    0.93    2.08
   1 -19  -3   17.26    3.72
   1  19  -3    3.76    3.97
  -1  19   3   14.45    2.79
   1  19  -3   11.54    4.42
   0 -19  -3    0.42    2.94
   0  19   3    0.10    1.88
   0  19  -3    0.54    3.94
   0  19  -3   -3.75    4.13
  -1 -19  -3    6.57    2.62
  -1  19  -3    3.90    4.27
  -2 -19  -3    5.30    2.71
   2 -19   3   13.36    3.73
   2  19   3    5.87    3.43
  -3 -19  -3   18.66    4.06
   3 -19   3   15.79    3.55
   3  19   3   14.52    3.55
   4 -19   3   -0.85    3.04
  -4 -19  -3   -5.01    2.00
  -5 -19  -3   -0.76    2.36
   5 -19   3    1.25    2.08
  -6 -19  -3   -0.50    1.50
  -5 -20   3    9.93    2.63
   5  20  -3   12.30    2.41
   4  20  -3   -0.48    2.59
   4  20  -3    1.64    2.29
   3  20  -3    0.80    2.85
   3  20  -3    7.23    3.43
   2 -20  -3    0.79    1.70
   2  20  -3    2.09    3.24
   2  20  -3   -1.17    2.96
   1 -20  -3   10.78    2.17
   1  20  -3   10.84    3.70
   1  20  -3    6.93    3.72
   0 -20  -3   -0.23    2.19
   0 -20   3    5.72    3.26
   0  20  -3    0.75    3.49
   0  20  -3    2.52    3.81
  -1 -20  -3   22.58    3.47
   1 -20   3   31.00    4.28
  -1  20  -3   14.27    4.53
  -1  20  -3   28.13    5.57
   2 -20   3    4.21    2.91
  -2 -20  -3   -2.94    2.23
  -2  20  -3    4.42    3.62
  -3 -20  -3    8.77    2.22
   3 -20   3    9.69    2.95
  -3  20  -3   -0.88    3.61
  -4 -20  -3    3.00    1.92
   4 -20   3    1.35    2.05
  -4  20  -3    5.64    3.37
   5 -20   3    9.55    1.70
   4  21  -3   -1.18    1.74
  -3 -21   3    9.14    2.60
   3  21  -3   13.86    2.74
  -2 -21   3   12.75    3.20
   2  21  -3    0.43    2.92
   2  21  -3    0.96    2.32
  -1 -21   3    1.43    2.58
   1  21  -3    0.40    2.65
   1  21  -3   -2.20    3.32
   0 -21   3    5.63    3.13
   0 -21  -3    3.33    1.34
   0  21  -3    3.73    3.02
   0  21  -3    5.29    3.08
  -1 -21  -3    3.47    1.66
   1 -21   3    6.01    2.91
  -1  21  -3   -1.21    3.66
  -2 -21  -3    3.46    1.42
   2 -21   3    4.04    2.03
  -2  21  -3    3.03    2.97
   3 -21   3   11.93    2.45
  -3  21  -3    5.82    2.87
  -1 -22   3    1.52    1.67
   1  22  -3    2.34    2.18
   0 -22   3    9.08    1.84
   0  22  -3    8.10    2.21
  12   0  -4   19.88    4.48
  12   0  -4   17.82    4.21
  11   0  -4    0.15    3.57
  11   0  -4   -0.98    3.16
  10   0  -4    6.80    3.77
  10   0  -4   10.90    3.84
   9   0  -4   -4.72    3.24
   9   0  -4    0.31    3.33
   8   0  -4   25.49    4.61
  -8   0   4   19.47    4.53
  -7   0   4    0.07    3.25
   7   0  -4    0.38    2.51
  -6   0   4   66.48    5.16
   6   0  -4   55.48    4.83
  -5   0   4   -0.13    2.11
  -4   0   4  152.61    6.73
  -4   0   4  148.71    7.52
   3   0  -4   -1.48    1.95
  -3   0   4    1.81    1.57
  -3   0   4   -0.29    1.31
   2   0  -4   21.78    2.95
  -2   0   4   20.63    2.18
   1   0  -4   -0.11    2.11
   1   0  -4    0.69    1.62
   1   0  -4    1.05    1.38
   0   0  -4  265.19   12.32
   0   0  -4  273.29   10.97
   0   0  -4  284.87   12.43
  -1   0  -4    0.42    0.71
  -1   0  -4   -0.14    1.60
  -1   0  -4    2.26    1.99
   1   0   4   -0.20    1.34
  -2   0  -4   13.40    2.41
  -2   0  -4   11.21    2.03
   2   0   4   13.46    2.81
  -3   0  -4   -3.91    1.72
   3   0   4    0.62    2.00
  -3   0  -4    0.98    1.98
  -4   0  -4  291.95   12.32
  -4   0  -4  295.80   13.83
  -5   0  -4   -1.49    2.40
  -5   0  -4   -1.12    2.21
  -6   0  -4    3.53    2.57
  -6   0  -4    7.39    3.61
  -7   0  -4    0.90    3.69
   8   0   4   75.89    7.39
   8   0   4   90.39    7.61
   8   0   4   81.50    7.18
  -8   0  -4   69.31    6.11
  -9   0  -4   -2.17    3.58
   9   0   4    1.93    3.47
   9   0   4   -2.94    4.10
   9   0   4   -6.31    2.86
  10   0   4    9.46    3.95
 -10   0  -4   21.21    4.16
  10   0   4   16.27    3.76
 -11   0  -4    6.19    2.86
  11   0   4    2.00    3.39
  12   0   4   13.23    3.53
  12  -1  -4   17.25    3.98
  12  -1  -4   13.27    3.97
  12   1  -4   16.62    3.75
  11  -1  -4   -1.17    3.39
  11  -1  -4    2.56    3.61
  11   1  -4    1.23    3.51
  11   1  -4    1.69    4.26
  10  -1  -4    0.51    3.45
  10  -1  -4   -2.67    3.48
  10   1  -4    7.66    4.33
  10   1  -4    3.73    3.75
   9  -1  -4   31.20    5.17
   9  -1  -4   24.48    5.28
   9   1  -4   29.38    5.15
   9   1  -4   28.03    5.30
   9   1  -4   25.45    4.41
  -8  -1   4   98.73    7.37
   8  -1  -4   98.80    7.02
   8   1  -4   96.61    7.08
  -8   1   4  102.38    7.88
   7  -1  -4   50.07    4.87
  -7  -1   4   48.45    4.64
  -7   1   4   48.78    5.37
   7   1  -4   48.82    4.44
  -6  -1   4   10.72    2.77
   6  -1  -4   10.34    2.52
   6   1  -4   12.02    2.58
  -6   1   4    3.89    2.89
  -5  -1   4   56.47    4.20
  -5   1   4   51.45    3.71
  -5   1   4   52.74    4.35
  -4  -1   4  242.23    9.84
  -4  -1   4  243.80   11.09
   4  -1  -4  240.34   11.91
  -4   1   4  242.93   10.16
  -4   1   4  237.90   11.22
   3  -1  -4  184.33    9.41
  -3  -1   4  196.40   10.53
  -3  -1   4  176.58    7.61
  -3   1   4  191.23   10.74
  -3   1   4  175.78    7.88
  -2  -1   4    4.07    1.08
   2  -1  -4    3.73    1.73
  -2   1   4    2.32    1.52
  -2   1   4    1.29    1.36
   1  -1  -4  130.06    6.87
   1  -1  -4  129.70    6.02
   1  -1  -4  141.73    6.76
   1   1  -4  134.20    5.96
   1   1  -4  135.83    6.69
   0  -1  -4  364.77   16.15
   0  -1  -4  365.69   14.37
   0  -1  -4  362.18   16.33
   0   1  -4  366.35   15.98
   0   1  -4  363.21   14.32
   1  -1   4  314.50   15.89
  -1  -1  -4  289.72   13.20
  -1  -1  -4  284.51   11.76
  -1   1  -4  292.13   11.78
  -1   1  -4  277.20   12.97
  -2  -1  -4  148.10    6.62
  -2  -1  -4  136.45    6.95
   2  -1   4  142.11    8.71
  -2  -1  -4  154.29    7.59
  -2   1  -4  156.96    6.73
  -2   1  -4  160.32    7.45
   2   1   4  142.52    8.89
  -2   1  -4  141.85    8.71
  -3  -1  -4   17.79    2.81
  -3  -1  -4   18.91    3.61
  -3   1  -4   21.20    3.06
  -3   1  -4   23.84    3.40
  -4  -1  -4   96.47    5.31
  -4  -1  -4   90.33    6.22
  -4   1  -4  118.45    7.34
  -4   1  -4   88.63    6.13
  -4   1  -4   94.94    5.50
  -5  -1  -4   60.44    4.36
  -5  -1  -4   58.78    5.46
  -5   1  -4   65.31    4.67
  -5   1  -4   59.68    5.37
  -6  -1  -4   53.32    5.25
  -6   1  -4   48.92    5.62
  -6   1  -4   50.32    4.65
  -7  -1  -4    6.51    4.26
  -7   1  -4    0.43    3.13
  -7   1  -4    7.04    3.86
   8  -1   4    9.79    3.96
  -8  -1  -4    7.04    3.21
   8  -1   4    5.80    3.42
   8   1   4   10.94    4.23
   8   1   4   10.33    4.05
  -8   1  -4    8.28    3.80
   9  -1   4    3.05    3.42
   9  -1   4   -0.74    3.43
  -9  -1  -4    1.06    3.63
   9   1   4    5.09    3.60
  -9   1  -4    1.98    3.41
   9   1   4    1.85    3.18
  10  -1   4   12.47    3.91
  10  -1   4   11.47    4.69
 -10  -1  -4   12.75    3.83
  10   1   4   18.70    4.06
 -10   1  -4   10.24    3.15
  10   1   4   14.18    3.71
  11  -1   4    8.80    4.47
  11   1   4    4.47    3.54
 -11   1  -4    4.87    3.30
  11   1   4   11.30    3.98
  12  -1   4    5.62    2.77
  12   1   4    1.28    2.31
  12  -2  -4    8.28    3.88
  12  -2  -4    9.02    3.31
  12   2  -4    5.83    3.34
  11  -2  -4   16.78    3.98
  11  -2  -4   10.61    4.07
  11   2  -4   16.16    4.08
  10  -2  -4   15.60    4.18
  10  -2  -4   19.52    4.34
  10   2  -4   16.45    4.28
   9  -2  -4    3.06    3.38
   9  -2  -4    1.55    3.31
   9   2  -4    3.63    4.20
   9   2  -4    3.45    3.44
   9   2  -4    4.37    2.95
   8   2  -4   13.04    3.49
  -7  -2   4   34.16    4.51
   7  -2  -4   41.44    4.74
   7   2  -4   39.51    4.91
  -7   2   4   43.39    5.42
  -6  -2   4   53.29    4.37
   6  -2  -4   47.57    4.56
  -6   2   4   48.81    4.60
   6   2  -4   47.34    4.69
  -6   2   4   56.35    4.37
   5  -2  -4   77.06    5.76
  -5  -2   4   78.43    4.88
  -5   2   4   76.95    4.66
  -5   2   4   73.08    5.22
   4  -2  -4   13.44    3.24
  -4  -2   4    9.56    1.91
  -4   2   4   10.08    2.01
  -3  -2   4   91.61    3.93
  -3  -2   4   86.65    5.68
   3  -2  -4   85.03    5.42
  -3   2   4   94.56    4.60
  -3   2   4   78.34    6.00
  -2  -2   4   22.40    2.12
   2  -2  -4   20.93    2.93
  -2   2   4   21.50    2.57
  -2   2   4   23.18    2.99
   1  -2  -4  134.59    6.97
   1  -2  -4  135.43    7.03
   1   2  -4  140.73    6.56
   1   2  -4  135.46    5.87
   0  -2  -4   70.45    3.98
   0  -2   4   76.47    4.21
   0  -2  -4   71.51    4.16
   0  -2  -4   63.52    4.86
   0   2  -4   67.54    4.47
   0   2  -4   68.04    3.77
   1  -2   4   28.95    2.75
  -1  -2  -4   29.72    2.86
  -1  -2  -4   24.00    3.64
  -1  -2  -4   29.50    2.72
  -1   2  -4   27.03    2.49
  -1   2  -4   30.65    2.88
  -1   2  -4   32.45    2.74
  -2  -2  -4   15.63    2.76
  -2  -2  -4   15.92    2.24
   2  -2   4   20.62    2.89
   2   2   4   20.95    3.34
  -2   2  -4   19.46    3.18
  -2   2  -4   18.42    2.81
  -2   2  -4   21.46    2.88
  -3  -2  -4  307.50   13.77
  -3  -2  -4  307.01   12.24
  -3   2  -4  303.06   12.39
  -3   2  -4  297.49   13.57
   3   2   4  267.93   16.97
  -3   2  -4  297.48   16.71
  -4  -2  -4   20.33    3.88
  -4  -2  -4   22.31    3.17
  -4   2  -4   27.40    3.77
  -4   2  -4   18.86    3.75
  -4   2  -4   19.91    3.43
  -5  -2  -4   27.79    4.53
  -5   2  -4   28.53    4.47
  -5   2  -4   29.51    3.97
  -6  -2  -4   11.73    3.81
  -6   2  -4   12.73    3.45
  -6   2  -4   11.21    3.14
  -7  -2  -4   11.47    4.53
  -7   2  -4   21.77    4.79
  -7   2  -4   16.12    3.79
   8  -2   4   47.86    6.35
   8  -2   4   42.68    5.26
  -8  -2  -4   38.36    5.22
   8   2   4   40.52    5.44
  -8   2  -4   41.59    5.69
   8   2   4   33.57    5.28
  -9  -2  -4   12.31    3.59
   9  -2   4   10.31    3.76
   9  -2   4   12.62    4.93
   9   2   4   11.79    3.74
  -9   2  -4    9.33    3.17
   9   2   4    8.23    3.81
  10  -2   4   -2.69    4.19
 -10  -2  -4   -4.30    2.90
  10  -2   4    4.91    3.63
  10   2   4    2.44    3.53
 -10   2  -4   -3.81    3.22
  10   2   4    3.00    3.37
  11  -2   4    0.94    3.77
 -11  -2  -4   11.08    2.96
  11  -2   4    3.15    4.22
 -11   2  -4    0.93    2.62
  11   2   4   -0.72    3.13
  11   2   4    7.30    3.38
  12  -2   4   -1.97    3.26
  12  -3  -4   -2.26    2.96
  12  -3  -4    2.88    3.12
  12   3  -4   -1.93    3.00
  11  -3  -4   11.49    3.99
  11  -3  -4    7.11    3.85
  11   3  -4    7.89    3.69
  10  -3  -4    1.41    3.65
  10  -3  -4   -0.47    3.61
  10  -3  -4   -2.70    3.31
  10   3  -4    0.68    3.59
   9  -3  -4   61.51    6.64
   9  -3  -4   71.30    6.66
   9  -3  -4   80.35    7.76
   9   3  -4   82.00    7.04
   9   3  -4   73.18    6.99
   9   3  -4   70.70    6.85
   8  -3  -4   33.35    6.42
   8   3  -4   20.87    4.30
   8   3  -4   16.64    4.01
   7  -3  -4   78.06    5.97
   7   3  -4   74.46    5.65
  -7   3   4   74.55    5.73
  -7   3   4   77.97    6.17
   6  -3  -4    3.08    2.97
   6  -3  -4    5.58    2.53
   6   3  -4    1.76    2.43
  -6   3   4    5.69    2.71
  -6   3   4    8.24    2.85
   5  -3  -4  182.90   10.20
  -5   3   4  193.47    9.77
  -5   3   4  202.18    8.88
  -4  -3   4    5.77    1.64
   4  -3  -4    6.36    2.38
  -4   3   4    4.55    1.99
  -3  -3   4  197.20   11.33
  -3  -3   4  203.29    8.92
   3  -3  -4  205.10   10.27
  -3   3   4  199.40    8.59
  -3   3   4  187.02   11.72
   2  -3  -4    9.99    2.48
  -2   3   4    9.66    1.85
  -2   3   4   14.45    3.28
  -1  -3   4  123.78    7.13
   1  -3  -4  125.59    6.92
   1  -3  -4  128.76    6.72
   0  -3  -4  174.08    7.65
   0  -3   4  178.45    9.81
   0  -3  -4  175.52    8.81
   0  -3  -4  185.29    8.75
   0   3  -4  175.94    7.38
   0   3  -4  170.21    8.27
   1  -3   4   18.11    2.63
  -1  -3  -4   26.79    4.02
  -1  -3  -4   18.93    3.10
  -1  -3  -4   21.98    2.73
  -1   3  -4   18.61    2.49
  -1   3  -4   15.46    2.60
  -1   3  -4   22.63    2.37
  -2  -3  -4    1.98    2.46
   2  -3   4    7.29    2.00
  -2  -3  -4    2.69    1.73
  -2   3  -4    4.82    2.09
  -2   3  -4    4.41    1.84
   2   3   4    5.42    2.33
  -2   3  -4    6.79    1.98
  -3  -3  -4    7.06    1.82
  -3  -3  -4   15.91    3.58
   3   3   4    1.05    2.44
  -3   3  -4    2.80    2.36
  -3   3  -4    7.82    2.15
  -3   3  -4    6.94    2.29
  -4  -3  -4   -2.07    2.54
  -4  -3  -4    0.39    1.89
  -4   3  -4    1.03    2.34
  -4   3  -4    2.35    2.48
  -4   3  -4    2.09    1.96
  -5  -3  -4   53.69    5.28
  -5   3  -4   54.49    4.52
  -5   3  -4   58.67    5.25
  -6  -3  -4    4.51    3.58
  -6   3  -4    5.89    2.87
  -6   3  -4    1.07    3.47
  -7  -3  -4   37.79    6.16
  -7   3  -4   43.47    5.00
  -7   3  -4   35.59    5.52
  -8  -3  -4    1.65    3.88
   8  -3   4    4.48    3.05
   8  -3   4    6.14    4.38
  -8   3  -4   -3.14    3.38
   8   3   4    5.63    3.93
   8   3   4   -2.30    3.22
   9  -3   4   17.99    4.47
  -9  -3  -4   29.39    5.68
   9  -3   4   24.56    4.94
  -9   3  -4   21.67    3.55
   9   3   4   23.13    5.32
   9   3   4   29.00    5.38
 -10  -3  -4    1.68    3.03
  10  -3   4    2.95    4.16
  10  -3   4   -0.51    3.43
 -10   3  -4   -4.93    2.45
  10   3   4   -0.40    4.28
  10   3   4   -0.64    3.35
  11  -3   4    9.58    3.35
  11  -3   4    5.36    3.38
 -11  -3  -4    7.94    2.86
  11   3   4    9.89    3.13
 -11   3  -4    8.68    2.56
  11   3   4   13.72    3.85
  12  -3   4    0.59    2.44
  12   3   4   -0.75    2.73
  12  -4  -4    3.46    3.22
  12   4  -4    1.06    3.09
 -12   4   4   -1.27    3.06
  11  -4  -4   12.11    4.08
  11  -4  -4   10.27    4.53
  11  -4  -4    8.42    3.87
  11   4  -4   12.04    4.01
  10  -4  -4   -0.56    3.73
  10  -4  -4    0.81    3.77
  10  -4  -4    2.53    4.44
  10   4  -4    5.38    3.86
  10   4  -4    6.53    3.36
   9  -4  -4    4.14    3.53
   9  -4  -4    1.44    3.91
   9  -4  -4    2.90    3.70
   9   4  -4    7.13    4.24
   9   4  -4    5.31    3.66
   9   4  -4    5.78    4.07
   8  -4  -4   -2.44    3.41
   8  -4  -4    5.14    3.52
   8   4  -4   -2.36    3.03
   8   4  -4   -3.22    3.37
   8   4  -4   -0.34    3.95
   8   4  -4   -0.72    2.84
  -7   4   4   70.01    6.32
   7   4  -4   69.87    5.89
  -7   4   4   63.53    5.76
   7   4  -4   51.29    5.89
   6  -4  -4    1.36    3.06
   6  -4  -4   -0.17    2.60
  -6   4   4    1.79    2.73
  -6   4   4    4.16    3.04
   6   4  -4    3.72    2.57
   5  -4  -4   17.94    4.30
  -5   4   4    5.89    2.52
  -5   4   4    6.56    2.65
   5   4  -4    9.77    2.52
   4  -4  -4    1.46    2.39
  -4   4   4    3.40    2.08
   3  -4  -4   13.24    2.94
  -3   4   4   14.95    3.80
  -3   4   4   10.69    2.03
   2  -4  -4   19.92    3.88
  -2   4   4   16.40    3.87
  -2   4   4   22.63    2.67
   1  -4  -4  129.65    7.11
   1  -4  -4  144.43    7.53
   0  -4  -4    4.47    2.24
   0  -4  -4    4.94    2.37
   0  -4  -4    6.81    1.87
   0  -4   4    4.91    1.67
   0   4  -4    5.45    1.45
   1  -4   4   18.57    2.74
  -1  -4  -4   15.55    3.48
  -1  -4  -4   13.93    2.77
  -1  -4  -4   13.97    2.55
  -1   4  -4   12.70    2.61
  -1   4  -4   14.82    2.55
  -1   4  -4   16.33    2.44
  -2  -4  -4   59.73    3.60
  -2  -4  -4   60.25    5.00
  -2  -4  -4   62.56    5.09
  -2   4  -4   52.92    4.57
  -2   4  -4   62.31    3.88
  -2   4  -4   61.24    4.11
  -3  -4  -4  128.20    7.26
  -3  -4  -4  130.40    6.12
  -3   4  -4  131.44    6.43
  -3   4  -4  122.44    8.36
  -3   4  -4  129.74    6.87
  -4  -4  -4   58.60    5.01
  -4   4  -4   57.61    4.79
  -4   4  -4   60.29    4.55
  -5  -4  -4   52.24    5.22
  -5   4  -4   54.54    4.77
  -5   4  -4   48.05    4.41
  -6  -4  -4   -2.23    3.47
  -6   4  -4    1.63    2.91
  -6   4  -4    0.46    3.27
  -7  -4  -4   66.66    6.81
  -7   4  -4   71.74    6.50
   8  -4   4    0.40    4.28
   8  -4   4    3.05    3.00
  -8  -4  -4    0.21    3.26
   8   4   4   -0.44    3.98
   8   4   4    6.24    3.67
  -8   4  -4    2.61    2.85
  -9  -4  -4    8.56    3.47
   9  -4   4   12.46    4.18
   9  -4   4    0.65    3.24
   9   4   4   17.13    4.10
  -9   4  -4   10.86    3.16
   9   4   4    9.41    4.50
  10  -4   4    3.91    3.37
 -10  -4  -4    0.34    2.92
  10  -4   4    4.68    3.54
  10   4   4    2.67    3.97
  10   4   4   -4.81    3.38
  11  -4   4    3.46    3.68
  11  -4   4    4.57    2.97
 -11  -4  -4   -2.37    2.11
 -11   4  -4    5.39    2.59
  11   4   4    2.06    3.55
  12  -4   4   -0.04    2.22
  12   4   4    0.08    2.34
  12  -5  -4    4.86    3.04
  12   5  -4    3.96    3.14
 -12   5   4    5.39    3.02
  11  -5  -4   -0.97    4.36
  11  -5  -4   -2.33    3.61
  11   5  -4   -0.97    3.49
  10  -5  -4    2.52    4.77
  10  -5  -4    6.02    4.11
  10   5  -4   11.71    3.22
  10   5  -4   15.37    3.79
  10   5  -4   10.87    3.49
   9  -5  -4   12.45    4.21
   9  -5  -4   25.48    5.76
   9  -5  -4   10.69    4.87
   9   5  -4   16.90    4.65
   9   5  -4   12.98    3.96
   9   5  -4   11.34    3.68
   8  -5  -4   56.06    6.60
   8  -5  -4   66.54    7.01
   8  -5  -4   71.45    7.39
   8   5  -4   65.58    6.13
   8   5  -4   60.68    7.02
   8   5  -4   73.14    6.67
   8   5  -4   83.77    6.91
   7   5  -4   20.11    4.23
  -7   5   4   14.12    4.13
   7   5  -4   16.72    3.49
  -7   5   4   15.14    3.88
   6  -5  -4    5.49    2.80
   6  -5  -4    4.41    3.50
  -6   5   4    3.85    3.20
   6   5  -4    2.48    2.62
  -6   5   4    4.49    3.03
   5  -5  -4   62.11    5.95
  -5   5   4   68.79    5.21
   5   5  -4   60.07    5.31
  -5   5   4   59.96    4.50
   4  -5  -4   90.26    6.74
  -4   5   4   94.41    5.34
   3  -5  -4  252.53   12.48
  -3   5   4  234.14   10.38
   2  -5  -4  154.49    8.70
  -2   5   4  149.76    9.98
  -2   5   4  166.55    7.16
   1  -5  -4    2.79    2.61
   1  -5  -4    1.17    2.20
   1   5  -4    1.22    1.29
  -1   5   4   -1.13    1.47
  -1   5   4    0.87    2.38
   0  -5  -4  123.55    6.56
   0  -5  -4  125.49    7.26
   0   5  -4  112.66    5.18
   0   5  -4  118.54    6.63
   0   5  -4  103.81    5.61
  -1  -5  -4   22.60    3.80
  -1  -5  -4   20.75    2.83
   1  -5   4   16.98    3.61
  -1  -5  -4   18.48    3.52
  -1   5  -4   20.95    2.54
  -1   5  -4   19.33    2.81
  -1   5  -4   22.04    2.44
  -2  -5  -4   70.50    5.84
  -2  -5  -4   84.21    5.68
  -2  -5  -4   80.02    4.27
  -2   5  -4   62.85    5.53
  -2   5  -4   85.38    4.55
  -2   5  -4   78.90    4.72
  -3  -5  -4   -0.29    2.85
  -3   5  -4    4.85    2.27
  -3   5  -4    5.72    2.17
  -3   5  -4   -0.76    2.05
  -4  -5  -4    4.29    2.89
  -4   5  -4    5.21    2.54
  -4   5  -4    5.89    2.51
  -5  -5  -4   57.09    5.63
  -5   5  -4   59.24    5.37
  -5   5  -4   52.09    4.90
  -6  -5  -4   50.76    5.69
  -6   5  -4   55.82    5.36
  -6   5  -4   55.41    5.16
   8  -5   4    1.42    3.09
   8  -5   4    5.68    4.38
  -8  -5  -4    0.70    3.26
   8   5   4    4.74    3.72
  -8   5  -4    1.98    3.65
   9  -5   4   -3.78    3.46
  -9  -5  -4    5.65    4.05
   9  -5   4    3.07    3.27
   9   5   4   -2.92    3.41
  -9   5  -4    6.14    3.51
  10  -5   4    6.82    3.41
 -10  -5  -4    5.84    3.77
  10  -5   4   -0.50    3.50
  10   5   4   10.25    4.04
 -10   5  -4   12.99    3.26
 -11  -5  -4    7.81    2.62
  11  -5   4   11.16    3.11
  11  -5   4   -3.22    2.82
 -11   5  -4    6.46    1.90
  11   5   4    7.63    3.62
  12  -5   4    2.49    2.52
  12   5   4    1.28    2.44
  12  -6  -4   12.12    3.26
  12  -6  -4   16.74    3.95
 -12   6   4    9.81    2.85
  12   6  -4   13.39    3.31
  11  -6  -4    0.65    3.62
  11  -6  -4    2.35    3.65
  11   6  -4    3.49    3.52
  10  -6  -4   26.99    5.22
  10  -6  -4   16.78    5.46
  10   6  -4   26.04    5.31
  10   6  -4   25.38    4.97
  10   6  -4   14.25    4.03
   9  -6  -4    3.01    5.10
   9  -6  -4    1.47    3.67
   9   6  -4    1.95    3.54
   9   6  -4    0.62    4.02
   9   6  -4   -0.82    3.49
   9   6  -4    0.19    3.79
   8  -6  -4   12.05    4.36
   8  -6  -4    6.86    3.77
   8   6  -4   10.55    3.41
   8   6  -4    7.28    3.45
   8   6  -4   10.84    3.53
   8   6  -4   12.84    3.75
  -7   6   4   -1.42    3.16
   7   6  -4    1.58    3.12
   7   6  -4    0.93    3.66
   6  -6  -4   60.88    6.62
  -6   6   4   72.41    5.85
   6   6  -4   58.82    5.77
  -6   6   4   71.68    5.67
   5  -6  -4   44.59    4.89
   5  -6  -4   38.74    5.12
   5   6  -4   36.57    4.69
  -5   6   4   39.32    4.43
  -5   6   4   35.16    3.87
   4  -6  -4    5.34    3.05
  -4   6   4    2.76    2.09
  -4   6   4    4.24    2.31
   3  -6  -4   21.58    4.79
  -3   6   4   17.34    3.17
   2  -6  -4  153.97    8.96
  -2   6   4  163.84    7.06
  -2   6   4  141.74   10.01
   1  -6  -4    2.17    2.76
   1   6  -4    3.20    1.31
  -1   6   4    3.31    1.69
  -1   6   4    7.53    2.81
   1   6  -4    3.52    1.11
   0  -6  -4   45.57    3.78
   0  -6  -4   37.87    5.20
   0   6  -4   38.03    3.19
   0   6  -4   40.69    2.84
  -1  -6  -4    3.85    3.40
   1  -6   4    6.18    2.88
  -1  -6  -4   10.52    2.69
  -1   6  -4    5.58    1.89
  -1   6  -4    8.23    1.89
  -2  -6  -4  114.58    6.97
  -2  -6  -4  134.96    8.04
  -2   6  -4  123.33    7.83
  -2   6  -4  120.72    6.00
  -2   6  -4  105.23    6.18
  -3  -6  -4   64.25    5.44
  -3   6  -4   68.38    5.00
  -3   6  -4   70.56    4.72
  -4   6  -4  137.64    7.44
  -4   6  -4  150.91    8.19
  -5   6  -4    4.50    2.56
  -5   6  -4    8.49    3.22
  -6   6  -4    1.03    3.40
  -6   6  -4    0.59    3.30
   7  -6   4    5.95    4.27
   7  -6   4    8.86    3.36
   7   6   4    2.61    3.83
  -7   6  -4    6.06    3.94
  -8  -6  -4   43.81    5.65
   8  -6   4   47.92    5.73
   8  -6   4   49.05    5.69
   8   6   4   59.71    6.45
  -8   6  -4   42.50    6.01
   9  -6   4    0.96    3.57
   9  -6   4   -2.47    3.03
  -9  -6  -4   -1.35    3.85
  -9   6  -4    4.27    2.72
   9   6   4    4.54    3.86
  10  -6   4    2.04    3.42
 -10  -6  -4    0.13    2.74
  10  -6   4    5.72    3.30
 -10   6  -4    0.29    2.70
  10   6   4    3.08    3.69
  11  -6   4    3.93    2.82
  11  -6   4    0.80    3.45
 -11  -6  -4    4.21    2.37
  11   6   4    6.53    3.44
  12  -7  -4   12.25    3.43
  12  -7  -4    9.81    2.94
  12   7  -4    6.55    2.78
 -12   7   4    9.97    2.66
  11  -7  -4   -0.32    3.46
  11  -7  -4   -0.56    3.57
  11   7  -4   -1.56    3.11
 -11   7   4    3.75    3.85
  10  -7  -4   11.22    4.58
  10  -7  -4   14.86    4.21
  10   7  -4   16.92    3.87
  10   7  -4   20.91    4.92
  10   7  -4   11.65    3.97
   9  -7  -4   -1.12    4.51
   9  -7  -4    4.31    4.16
   9   7  -4    3.26    3.63
   9   7  -4   -2.01    4.12
   9   7  -4    0.33    3.39
   9   7  -4   -0.23    3.87
   8  -7  -4   32.92    6.45
   8  -7  -4   29.63    6.09
   8   7  -4   32.29    5.60
   8   7  -4   29.33    5.16
   8   7  -4   30.23    5.31
   8   7  -4   29.31    5.71
   7   7  -4    6.58    3.96
   7   7  -4   -0.75    3.45
   6   7  -4    0.71    2.92
  -6   7   4    5.41    3.43
   6   7  -4    7.98    3.26
  -6   7   4    9.20    3.44
   5  -7  -4    2.84    3.52
   5  -7  -4   -3.65    3.80
  -5   7   4    3.04    2.87
   5   7  -4    6.29    2.80
  -5   7   4    1.36    2.56
   4  -7  -4  317.55   16.10
  -4   7   4  300.92   13.04
  -4   7   4  324.32   14.30
   4   7  -4  271.47   14.18
   3  -7  -4    5.12    3.33
  -3   7   4   -0.74    2.18
   2  -7  -4    5.52    3.17
   2   7  -4    4.45    1.36
  -2   7   4    3.16    2.10
   2   7  -4    3.98    1.17
   1  -7  -4    6.27    3.07
   1   7  -4    2.62    1.42
  -1   7   4    0.84    1.73
  -1   7   4    1.97    2.83
   0  -7  -4  124.07    8.50
   0  -7  -4  132.47    6.96
   0   7   4  127.35    6.01
   0   7  -4  129.07    7.70
  -1  -7  -4    9.59    2.66
  -1  -7  -4   13.49    4.12
  -1   7  -4   14.65    2.77
  -1   7  -4   12.61    2.89
  -2  -7  -4  188.53   11.30
  -2   7  -4  193.27    8.66
  -3  -7  -4    7.91    4.00
  -3   7  -4    9.32    2.55
  -3   7  -4    9.43    2.58
  -4   7  -4   10.06    2.79
  -4   7  -4    7.08    3.05
  -5   7  -4    1.16    2.57
  -5   7  -4   -0.54    2.92
  -6   7  -4   52.02    5.29
  -6   7  -4   46.70    5.68
  -7  -7  -4    3.79    4.05
   7  -7   4    2.23    3.99
   7  -7   4   -5.58    3.38
   7   7   4   -2.04    3.74
  -7   7  -4    0.38    3.68
   8  -7   4    7.10    3.86
   8  -7   4    7.78    4.34
  -8  -7  -4    3.34    3.48
   8   7   4    6.73    3.99
  -8   7  -4    9.53    3.60
   9  -7   4    1.71    3.16
   9  -7   4   -3.69    3.44
  -9  -7  -4    3.47    3.86
   9   7   4   -0.25    2.60
  -9   7  -4    0.64    3.13
  10  -7   4   32.87    5.25
  10  -7   4   23.61    4.36
 -10  -7  -4   29.95    4.85
  10   7   4   36.15    5.45
 -10   7  -4   24.64    3.54
 -11  -7  -4    1.11    2.35
  11  -7   4    5.55    2.87
  11  -7   4    2.00    2.70
  11   7   4    1.78    3.19
  12  -8  -4    3.94    2.34
 -12   8   4    8.61    2.39
  11  -8  -4   12.83    4.02
  11  -8  -4   20.70    4.53
 -11   8   4   16.98    3.90
  11   8  -4   11.17    3.42
  10  -8  -4    6.25    3.83
  10  -8  -4    5.73    4.20
  10   8  -4    0.05    3.68
  10   8  -4    5.91    3.12
  10   8  -4   10.15    3.68
   9  -8  -4   -5.61    3.52
   9  -8  -4   -3.96    3.94
   9   8  -4    2.60    3.30
   9   8  -4    2.72    3.48
   9   8  -4    1.29    3.50
   9   8  -4   -0.59    3.56
   8  -8  -4   -3.97    3.96
   8  -8  -4    1.57    4.31
   8   8  -4   11.18    4.48
   8   8  -4    4.44    4.23
   8   8  -4    0.98    3.50
   8   8  -4   -0.86    3.23
   7  -8  -4    1.60    4.00
   7  -8  -4    7.04    3.48
   7  -8  -4    3.61    1.97
   7   8  -4    7.42    3.68
   7   8  -4    4.35    4.36
   7   8  -4    7.06    4.13
   7   8  -4   -1.00    3.69
   6   8  -4   10.50    3.06
  -6   8   4    6.28    3.18
  -6   8   4    3.54    3.14
   6   8  -4   17.42    4.41
   5  -8  -4   33.79    6.04
  -5   8   4   30.06    4.59
   5   8  -4   36.15    5.10
  -5   8   4   29.94    4.52
   4  -8  -4   28.96    6.59
  -4   8   4   24.99    3.53
   4   8  -4   35.65    4.68
  -4   8   4   23.41    3.95
   3  -8  -4   71.17    7.41
  -3   8   4   76.18    5.12
   2  -8  -4   41.10    5.58
  -2   8   4   32.95    3.54
   1  -8  -4   30.60    5.91
  -1   8   4   48.64    3.67
   1   8  -4   34.82    3.21
   0  -8  -4  189.41   11.01
   0   8   4  205.89    8.40
   0   8   4  174.54   12.31
  -1  -8  -4    1.01    4.51
   1   8   4   -0.72    1.53
  -1   8  -4   -0.28    1.91
  -2  -8  -4  117.47    9.01
  -2   8  -4  109.17    6.14
  -3  -8  -4   31.37    7.25
  -3   8  -4   26.61    3.88
  -4  -8  -4   41.11    7.52
  -4   8  -4   45.91    4.28
  -5   8  -4    3.04    3.04
   6   8   4   13.18    4.52
   7  -8   4    1.89    2.89
  -7  -8  -4    4.82    3.62
   7  -8   4    2.27    4.11
   7   8   4    4.97    3.91
  -7   8  -4    0.15    3.51
  -8  -8  -4   13.09    4.48
   8  -8   4   15.16    4.71
   8  -8   4   11.30    4.21
  -8   8  -4   13.14    3.80
   8   8   4   12.56    4.25
  -9  -8  -4    7.04    3.91
   9  -8   4   12.58    3.53
   9  -8   4    9.50    3.83
  -9   8  -4   14.88    3.55
   9   8   4   14.57    4.40
  10  -8   4   -0.26    3.15
  10  -8   4    2.75    2.92
 -10  -8  -4    5.95    2.63
  10   8   4    5.24    3.73
  11  -8   4    3.69    2.60
 -11  -8  -4    2.61    1.97
  11  -8   4   -1.53    2.78
  11   8   4   -0.32    2.79
  11  -9  -4    4.16    3.30
  11  -9  -4   -3.07    3.01
  11   9  -4    3.62    2.62
 -11   9   4   -0.93    3.01
  10  -9  -4    6.25    4.97
  10  -9  -4    1.56    3.68
  10   9  -4   -1.58    4.34
  10   9  -4   -1.48    3.04
  10   9  -4   -2.99    3.39
 -10   9   4    5.00    4.20
   9  -9  -4   46.22    6.56
   9  -9  -4   55.50    6.95
   9   9  -4   61.29    6.00
   9   9  -4   52.32    5.74
   9   9  -4   47.70    5.47
   9   9  -4   52.64    6.35
   8  -9  -4   30.28    6.26
   8  -9  -4   30.29    5.46
   8   9  -4   33.92    5.50
   8   9  -4   24.28    5.05
   8   9  -4   32.62    5.12
   8   9  -4   26.18    5.76
   7  -9  -4   28.51    5.81
   7  -9  -4   20.53    3.22
   7  -9  -4   18.58    4.68
   7   9  -4   17.40    5.08
   7   9  -4   26.92    4.63
   7   9  -4   17.86    5.19
   6   9  -4   27.56    5.52
  -6   9   4   18.72    4.20
   6   9  -4   17.92    4.95
   5  -9  -4   30.81    6.76
  -5   9   4   41.39    4.45
  -5   9   4   37.11    4.91
   5   9  -4   37.20    5.51
   5   9  -4   48.83    6.43
   4  -9  -4   26.75    6.36
   4   9  -4   22.17    3.96
  -4   9   4   21.56    3.52
  -4   9   4   24.78    3.94
   3  -9  -4   87.60    8.56
  -3   9   4   86.24    5.15
   3   9  -4   82.09    6.14
   2  -9  -4   13.23    4.75
  -2   9   4   15.55    2.78
   1  -9  -4   93.34    7.47
  -1   9   4   85.27    5.21
   0  -9  -4   39.23    5.86
   0   9   4   24.79    3.17
  -1  -9  -4  345.26   18.24
  -2  -9  -4   -0.55    4.73
  -2   9  -4    2.21    2.55
  -3  -9  -4   30.91    7.52
  -3   9  -4   35.53    4.17
  -4  -9  -4    4.28    6.31
  -4   9  -4    1.98    2.62
  -5   9  -4   52.22    5.01
   6  -9   4   11.34    3.64
  -6  -9  -4   14.86    4.24
  -6   9  -4   16.16    4.04
   6   9   4   13.61    3.88
   6   9   4   16.72    4.91
   7  -9   4   21.44    4.16
  -7  -9  -4   13.39    4.78
  -7   9  -4   18.77    4.22
   7   9   4   19.39    4.39
   8  -9   4    4.63    3.36
  -8  -9  -4    1.76    3.31
   8  -9   4   -0.83    3.30
   8   9   4    1.03    3.68
  -8   9  -4   -3.66    3.09
   9  -9   4   14.99    3.91
   9  -9   4   19.04    4.21
  -9  -9  -4   14.47    3.40
  -9   9  -4   19.32    3.46
   9   9   4   22.92    5.38
  10  -9   4    4.44    3.39
  10  -9   4    3.09    2.92
 -10  -9  -4    4.57    2.40
  10   9   4    1.17    3.28
  11  -9   4   15.35    3.46
 -11  -9  -4   16.33    1.93
  11  -9   4   15.04    3.09
  11   9   4   17.63    3.31
  11 -10  -4   13.83    3.27
  11 -10  -4   16.48    4.34
 -11  10   4   15.15    3.20
  11  10  -4   14.59    3.34
  10 -10  -4    1.66    3.54
  10 -10  -4    1.38    3.80
  10  10  -4   -5.42    3.38
 -10  10   4   -5.40    3.83
  10  10  -4   -5.58    2.97
  10  10  -4    0.97    2.86
   9 -10  -4    9.24    4.45
   9 -10  -4    8.63    3.82
   9  10  -4    5.48    3.55
   9  10  -4    5.25    4.10
   9  10  -4   13.60    3.53
   9  10  -4    8.12    3.95
   8 -10  -4   -1.60    4.05
   8 -10  -4   -4.94    4.16
   8  10  -4    5.76    4.44
   8  10  -4   10.90    4.78
   8  10  -4   -3.91    3.43
   7 -10  -4   39.41    5.65
   7 -10  -4   35.08    3.26
   7 -10  -4   27.10    5.16
   7  10  -4   37.19    6.48
   7  10  -4   29.92    6.50
   7  10  -4   40.90    5.72
   6 -10  -4    1.45    4.35
   6 -10  -4    3.66    2.64
   6 -10  -4    6.44    4.12
   6  10  -4    2.25    3.18
   6  10  -4    0.86    4.85
   6  10  -4   10.90    4.74
   6  10  -4   18.56   16.90
  -5  10   4   26.17    4.67
   5  10  -4   16.81    3.43
  -5  10   4   15.13    3.50
   5  10  -4   32.55    6.46
   4 -10  -4   15.17    6.44
   4  10  -4    5.83    3.13
  -4  10   4    8.69    2.82
  -4  10   4    7.78    2.91
   3 -10  -4    5.03    5.35
   3  10  -4    3.16    2.80
  -3  10   4    6.35    2.69
   2 -10  -4    5.54    4.43
  -2  10   4    3.93    2.50
   2  10  -4    6.33    2.71
   1 -10  -4  310.14   17.10
  -1  10   4  325.72   13.44
   0 -10  -4   50.28    7.51
  -1 -10  -4    4.46    5.01
  -2 -10  -4   16.81    6.67
  -3 -10  -4   86.50    9.98
  -3  10  -4   87.49    6.00
  -4 -10  -4   20.03    7.99
  -4  10  -4    1.93    3.11
   6 -10   4    6.34    4.19
  -6 -10  -4   13.17    4.63
   6  10   4    1.72    4.97
  -6  10  -4    7.98    3.66
   6  10   4    6.84    3.81
  -7 -10  -4   28.93    4.46
   7 -10   4   29.77    4.52
   7  10   4   19.56    4.50
   7  10   4   17.57    4.97
  -7  10  -4   34.48    5.65
   8 -10   4    2.36    3.37
  -8 -10  -4    1.59    3.15
   8  10   4   -0.44    3.68
  -8  10  -4    1.67    2.59
  -9 -10  -4    7.24    3.59
   9 -10   4    6.63    3.26
   9 -10   4    8.63    3.24
   9  10   4    2.39    3.47
  10 -10   4    5.26    1.83
  10 -10   4    6.18    2.94
 -10 -10  -4    6.43    2.56
  10  10   4    2.18    2.92
  11 -10   4    3.92    2.40
  11  10   4    1.49    2.04
  11 -11  -4    0.18    2.57
  11 -11  -4    1.61    2.75
 -11  11   4    2.69    2.26
  10 -11  -4    6.38    4.00
  10 -11  -4    7.49    3.83
 -10  11   4    2.98    3.29
  10  11  -4    2.26    2.65
   9 -11  -4   17.24    4.78
   9 -11  -4   20.97    4.32
   9  11  -4   24.56    4.23
  -9  11   4   22.27    4.72
   9  11  -4   16.45    4.32
   8 -11  -4    5.38    4.24
   8 -11  -4    7.55    4.56
   8  11  -4    3.92    3.75
   8  11  -4    4.06    3.73
   8  11  -4    6.63    4.65
   7 -11  -4   37.26    6.41
   7 -11  -4   27.00    5.09
   7  11  -4   26.79    5.35
   7  11  -4   20.73    5.03
   7  11  -4   31.11    5.55
   6 -11  -4    0.05    4.02
   6 -11  -4   -1.30    2.16
   6  11  -4    3.52    4.21
   6  11  -4   14.97    3.91
   6  11  -4   -0.79    3.92
   6  11  -4   24.35   16.88
   5 -11  -4   37.87    4.42
   5  11  -4   35.57    6.16
   5  11  -4   23.09    5.96
   4 -11  -4    9.21    5.82
   4  11  -4    2.05    2.76
   4  11  -4    4.29    4.45
   4  11  -4  -12.86   12.52
  -4  11   4    3.79    2.80
   3 -11  -4   45.75    8.36
  -3  11   4   51.64    4.75
   3  11  -4   52.18    5.07
   2 -11  -4   47.36    7.13
   2  11  -4   42.14    5.22
  -2  11   4   44.38    4.25
   1 -11  -4   27.86    6.19
   0 -11  -4  145.83   10.49
  -1 -11  -4   83.93    8.81
  -2 -11  -4   20.59    6.82
  -3 -11  -4    2.95    7.48
  -4 -11  -4   16.81    9.19
  -4  11  -4    7.47    3.65
  -5 -11  -4   11.43    4.41
  -5  11  -4   10.76    3.12
   5  11   4    7.59    4.01
   5  11   4    5.81    4.37
   6 -11   4   55.11    5.47
  -6 -11  -4   54.41    6.05
  -6  11  -4   45.84    5.90
   6  11   4   44.82    7.08
   6  11   4   56.75    7.15
  -7 -11  -4   16.00    4.75
   7 -11   4   15.80    3.89
  -7  11  -4    9.35    3.25
   7  11   4   22.53    5.14
   7  11   4   11.01    4.75
   8 -11   4   -0.51    3.16
  -8 -11  -4    4.87    3.26
  -8  11  -4    3.49    2.09
   8  11   4   -1.24    3.31
   9 -11   4    5.68    3.02
  -9 -11  -4    6.12    2.62
   9  11   4    6.19    3.31
  10 -11   4   -2.04    2.24
 -10 -11  -4    1.51    1.95
  10  11   4    3.25    2.62
  10 -12  -4   19.96    3.61
  10 -12  -4   19.17    3.92
 -10  12   4   10.79    2.84
  10  12  -4   13.77    2.55
   9 -12  -4    7.12    4.11
   9 -12  -4    0.62    3.82
   9  12  -4   -0.32    3.32
   9  12  -4   -2.56    3.33
  -9  12   4    4.41    3.67
   9  12  -4    2.53    4.36
   8 -12  -4    1.51    3.95
   8  12  -4    3.98    3.58
  -8  12   4    2.62    4.27
   8  12  -4    5.70    3.83
   8  12  -4    1.13    3.76
   7 -12  -4    3.42    4.27
   7  12  -4   -0.83    3.65
   7  12  -4    1.59    3.91
   7  12  -4    0.69    4.04
   6 -12  -4   26.70    6.11
   6 -12  -4   27.07    3.90
   6  12  -4   34.62    5.82
   6  12  -4   39.53    6.60
   6  12  -4   24.66    5.71
   5 -12  -4    2.07    4.74
   5 -12  -4    7.70    3.28
   5  12  -4    5.40    4.49
   5  12  -4    3.85    3.35
   5  12  -4    9.84    5.76
   4  12  -4   -2.84    5.36
   4  12  -4   -1.53    3.48
   4  12  -4   11.88   12.94
   3 -12  -4    9.12    5.67
   3  12  -4   -4.17    4.06
   3  12  -4   -1.75   10.53
  -3  12   4    0.80    3.08
   3  12  -4   -2.16    2.57
   2 -12  -4   58.37    7.83
   2  12  -4   61.50    6.11
   2  12  -4   50.08    7.38
  -1 -12   4    4.89    5.54
   1 -12  -4   10.77    5.33
   0 -12  -4   11.39    5.69
  -1 -12  -4    7.51    6.01
  -2 -12  -4    1.86    8.11
  -3  12  -4   58.90    7.30
  -4 -12  -4   28.51    5.45
   4  12   4   31.70    5.88
  -4  12  -4   24.13    3.84
  -5 -12  -4    6.12    3.58
   5  12   4    0.65    3.57
   5  12   4    1.18    3.42
  -5  12  -4   -1.25    2.27
   6 -12   4    5.16    3.36
  -6 -12  -4   -0.59    3.50
   6  12   4    1.75    3.46
  -6  12  -4    0.85    2.94
   6  12   4   -0.66    4.04
   7 -12   4    7.60    3.94
  -7 -12  -4    6.06    3.62
   7  12   4    8.29    3.57
  -7  12  -4    5.22    2.40
   7  12   4    6.96    5.39
  -8 -12  -4   29.52    4.48
   8 -12   4   27.53    4.93
   8  12   4   28.76    5.85
   8  12   4   25.41    4.93
   9 -12   4    3.12    2.70
  -9 -12  -4    0.30    2.60
   9 -12   4    0.56    2.82
   9  12   4   -1.34    2.75
 -10 -12  -4    1.25    1.68
  10 -12   4   -3.44    2.07
  10  12   4    3.44    2.55
  10 -13  -4    4.69    3.44
 -10  13   4    4.45    2.24
   9 -13  -4    7.89    3.68
  -9  13   4    1.94    2.99
   9  13  -4    0.60    2.90
   9  13  -4   -2.67    2.64
   8 -13  -4   22.69    4.79
   8  13  -4   23.70    5.35
  -8  13   4   21.02    4.50
   8  13  -4   23.46    5.03
   8  13  -4   24.61    4.27
   7 -13  -4   -2.80    3.89
   7  13  -4    1.17    3.69
   7  13  -4    7.87    4.67
  -7  13   4    3.91    5.37
   7  13  -4   -1.72    4.94
   6 -13  -4   16.00    5.34
   6 -13  -4    1.86    2.14
   6  13  -4   -7.68    4.91
  -6  13   4    8.37    4.96
   6  13  -4   -1.62    5.01
   6  13  -4    1.95    3.53
   5 -13  -4    9.79    5.30
   5 -13  -4   -0.52    2.50
   5  13  -4   -1.46    5.20
   5  13  -4    1.60    5.40
   5  13  -4    3.98    3.56
   4 -13  -4  127.22    7.51
   4  13  -4  118.37   10.41
   4  13  -4  134.09   20.98
   4  13  -4   98.72   10.52
   4  13  -4  141.18    9.17
   3 -13  -4   14.51    3.43
   3  13  -4   16.41   12.23
   3  13  -4   15.03    4.07
   3  13  -4   14.33    6.37
   3  13  -4   16.32    5.84
   2  13  -4    6.18    3.55
   2  13  -4   -1.33   10.20
   2  13  -4    1.20    4.05
   1  13  -4    8.44    5.06
   1  13  -4   11.79    8.33
   0 -13  -4   68.10    8.65
   0  13  -4   53.92    9.85
   0  13  -4   49.52    7.12
  -1  13  -4   -2.05    5.26
  -2  13  -4   30.27    7.11
  -3 -13  -4    7.16    3.51
  -3  13  -4    4.00    1.85
   3  13   4    0.25    3.71
  -4 -13  -4   25.06    4.75
  -4  13  -4   14.83    2.42
   4  13   4   14.61    3.39
  -5 -13  -4   -1.60    4.25
   5  13   4    1.54    4.09
  -5  13  -4    2.82    2.16
  -6 -13  -4   20.39    4.09
  -6  13  -4   21.60    2.97
   6  13   4   21.16    4.91
   6  13   4   21.02    4.69
   7 -13   4    0.75    3.50
  -7 -13  -4   -0.08    3.22
   7  13   4    3.04    4.89
   7  13   4   -4.22    2.86
  -8 -13  -4   -1.48    3.17
   8 -13   4   -1.87    3.39
   8 -13   4   -3.57    2.62
   8  13   4   -3.54    4.00
   8  13   4    0.76    2.88
   9 -13   4   -0.74    2.35
   9 -13   4    0.88    1.91
  -9 -13  -4   -2.68    2.16
   9  13   4   -1.94    2.17
   9 -14  -4   -0.23    2.80
  -9  14   4    1.62    2.63
   9  14  -4    0.06    2.13
   9  14  -4    0.13    2.21
   8 -14  -4   -0.07    3.65
   8  14  -4   -0.03    2.92
   8  14  -4    0.28    3.45
   8  14  -4    2.26    3.44
  -8  14   4    0.64    4.02
   7 -14  -4    3.28    3.97
   7  14  -4   -4.26    4.35
   7  14  -4    4.60    4.48
   7  14  -4   -2.48    3.99
  -7  14   4    2.96    3.86
   6 -14  -4   37.90    3.21
   6 -14  -4   23.15    4.97
   6  14  -4   33.40    6.31
  -6  14   4   27.14    5.00
   6  14  -4   22.90    5.78
   6  14  -4   34.03    6.32
   5 -14  -4    5.97    2.46
  -5  14   4   11.41    5.26
   5  14  -4   14.28    5.55
   5  14  -4    3.20    5.32
   5  14  -4    7.82    3.65
   4 -14  -4    3.93    2.89
   4  14  -4    0.96    4.14
   4  14  -4    2.38    5.54
  -4  14   4   14.15    5.05
   4  14  -4   10.33    4.66
   3 -14  -4    1.10    2.96
   3  14  -4   -3.62    4.21
   3  14  -4    6.14    5.24
   3  14  -4   16.86   14.29
   3  14  -4   -1.10    3.09
  -3  14   4   10.63    4.86
   2 -14  -4   61.09    5.84
   2  14  -4   52.43   15.11
  -2  14   4   53.91    6.09
   2  14  -4   54.26    6.83
   2  14  -4   56.65    7.61
   1 -14  -4    6.93    3.51
   1  14  -4    2.18    5.05
   1  14  -4   -0.91    4.32
   1  14  -4   -3.94    9.75
   0 -14  -4   16.26    3.91
   0  14  -4   17.83    4.86
   0  14  -4    6.96    7.26
   0  14   4   11.50    4.08
  -1 -14  -4    5.79    3.20
  -1  14  -4   -0.29    7.08
   1  14   4    5.91    2.99
  -1  14  -4    4.25    4.65
  -2 -14  -4    8.81    4.09
   2  14   4   14.06    3.90
  -2  14  -4    7.06    6.66
  -3 -14  -4    0.92    4.05
   3  14   4    0.94    3.39
  -4 -14  -4   40.93    5.54
   4  14   4   42.11    5.24
  -5 -14  -4    6.94    3.55
   5  14   4    0.30    4.05
  -6 -14  -4    7.61    3.42
   6  14   4    3.73    5.09
  -7 -14  -4    3.80    3.03
   7 -14   4   -0.50    3.14
   7  14   4    4.95    3.61
   7  14   4   -1.77    3.19
  -8 -14  -4   10.88    2.81
   8 -14   4    4.96    3.37
   8 -14   4    5.98    2.80
   8  14   4    0.81    2.98
   9 -14   4    6.05    2.69
  -9 -14  -4    8.41    1.96
   9 -15  -4    6.14    3.22
   9  15  -4    6.24    1.78
  -9  15   4    9.48    2.05
   8 -15  -4   19.67    3.94
   8  15  -4    8.88    3.16
  -8  15   4   18.09    3.29
   8  15  -4   16.57    3.63
   7 -15  -4    8.97    3.86
   7  15  -4   -6.45    3.53
   7  15  -4   -2.46    3.15
  -7  15   4    3.38    3.30
   7  15  -4   -0.19    3.50
   6  15  -4    3.37    3.47
   6  15  -4    4.08    3.93
  -6  15   4    2.36    3.58
   6  15  -4    3.49    3.66
   5 -15  -4    4.03    2.47
   5  15  -4   10.77    3.71
   5  15  -4   13.61    4.42
   5  15  -4    7.01    4.36
  -5  15   4   10.05    3.84
   4 -15  -4   23.85    4.08
   4  15  -4   28.60    5.26
  -4  15   4   19.15    4.15
   4  15  -4   35.70    5.98
   4  15  -4   17.87    5.81
   3 -15  -4   38.92    4.99
  -3  15   4   45.30    5.83
   3  15  -4   60.54    6.70
   3  15  -4   43.10    7.41
   3  15  -4   52.60    7.40
   2 -15  -4    3.95    3.25
  -2  15   4    8.55    3.47
   2  15  -4    3.29    4.21
   2  15  -4    7.81    5.46
   2  15  -4   11.32   12.25
   1 -15  -4    0.41    2.66
   1  15  -4   -4.14    4.00
  -1  15   4   -1.77    3.89
   1  15  -4    2.38   10.76
   1  15  -4    2.10    5.21
   0 -15  -4   30.40    5.57
   0  15   4   27.80    4.62
   0  15  -4   49.77   12.13
   0  15  -4   31.71    6.30
   0  15  -4   29.90    7.03
  -1 -15  -4   40.75    6.00
  -1  15  -4   36.27    6.57
  -1  15  -4   37.03    7.43
  -1  15  -4   30.53    8.86
   1  15   4   35.71    4.73
  -2 -15  -4    8.34    3.46
   2  15   4   13.52    3.57
  -3 -15  -4    3.63    4.08
   3  15   4    1.93    3.03
  -4 -15  -4    1.54    3.34
   4  15   4   -2.66    2.72
   5 -15   4   33.76    6.28
  -5 -15  -4   35.95    5.80
   5  15   4   44.79    5.98
   6 -15   4   13.88    3.62
  -6 -15  -4   13.10    3.39
   6  15   4   15.59    4.78
  -7 -15  -4    3.63    3.03
   7 -15   4    8.89    3.39
   7  15   4   -0.33    3.07
  -8 -15  -4    2.72    2.03
   8 -15   4    0.40    1.96
   8  16  -4   -0.70    2.18
   8  16  -4   -2.28    1.99
  -8  16   4   -0.13    1.95
   7  16  -4   12.11    3.58
  -7  16   4   27.77    4.19
   7  16  -4   17.33    4.04
   7  16  -4   23.75    4.95
   6  16  -4    1.63    3.34
  -6  16   4   -1.92    2.93
   6  16  -4    2.23    3.28
   6  16  -4    4.26    3.95
   5 -16  -4    9.45    2.17
  -5  16   4   10.63    4.19
   5  16  -4   12.17    4.81
   5  16  -4    9.28    4.06
   5  16  -4    3.22    3.32
   4 -16  -4    4.01    2.35
  -4  16   4    3.92    3.33
   4  16  -4    6.17    4.26
   4  16  -4   -3.53    3.94
   4  16  -4    5.69    4.10
   3 -16  -4   40.08    4.59
   3  16  -4   41.00    7.18
   3  16  -4   41.43    6.20
   3  16  -4   47.56    5.47
  -3  16   4   37.02    6.04
   2 -16  -4    3.41    2.44
   2  16  -4   -6.26    4.87
   2  16  -4   -1.00    4.27
   2  16  -4   30.41   13.40
  -2  16   4   -4.39    3.59
   1 -16  -4   39.00    5.32
   1  16  -4   70.03   14.84
   1  16  -4   35.54    5.96
   1  16  -4   30.31    6.28
  -1  16   4   39.01    5.36
   0 -16  -4    2.30    3.42
   0  16   4    2.84    3.25
   0  16  -4    3.47    4.53
   0  16  -4    4.58    5.68
   0  16  -4  -23.94    9.46
  -1 -16  -4   -0.03    2.84
   1  16   4    5.32    3.27
  -1  16  -4    4.84    5.96
  -2 -16  -4   -1.41    3.68
   2  16   4    1.49    2.98
  -3 -16  -4   40.17    5.17
   3  16   4   44.16    4.71
  -4 -16  -4   -0.31    3.10
   4  16   4    1.86    4.86
   5 -16   4    9.79    3.64
  -5 -16  -4    6.28    3.17
   5  16   4    6.14    3.85
  -6 -16  -4    0.19    2.62
   6 -16   4    2.77    3.00
   6  16   4   -1.31    3.27
   7 -16   4    9.22    2.75
  -7 -16  -4    8.18    2.47
  -8 -16  -4    3.56    1.48
   7  17  -4    5.26    2.55
   7  17  -4    3.40    2.61
  -7  17   4    4.67    2.38
  -6  17   4   -1.79    2.81
   6  17  -4    1.77    2.79
   6  17  -4    0.32    3.09
   6  17  -4    1.30    3.47
   5  17  -4    6.14    3.43
   5  17  -4    3.13    3.14
  -5  17   4    5.68    3.52
   5  17  -4   10.41    3.13
   4 -17  -4    5.03    2.39
  -4  17   4   -2.52    3.52
   4  17  -4    8.53    3.92
   4  17  -4    3.45    3.74
   4  17  -4    1.27    3.58
   3 -17  -4   33.62    4.09
   3  17  -4   32.51    5.47
   3  17  -4   26.95    5.76
  -3  17   4   28.60    4.64
   2 -17  -4    3.50    2.82
  -2  17   4    2.61    3.28
   2  17  -4    1.76    4.16
   2  17  -4    7.48    4.21
   1 -17  -4    0.07    2.50
   1  17  -4    4.87    5.20
   1  17  -4   -0.22    4.37
  -1  17   4   -1.86    2.95
   0 -17  -4    6.59    2.75
   0  17  -4    0.13    5.32
   0  17  -4   10.48    4.48
   0  17   4    0.67    3.01
  -1 -17  -4   47.03    5.78
  -1  17  -4   50.67    6.88
  -1  17  -4   47.72    6.93
   1  17   4   55.86    4.89
  -2 -17  -4   24.73    4.33
   2  17   4   18.19    3.94
  -3 -17  -4    3.30    3.53
   3  17   4    1.47    2.36
   4 -17   4   12.31    4.01
  -4 -17  -4    4.63    3.55
   4  17   4   10.83    4.82
  -5 -17  -4   24.71    4.50
   5 -17   4   20.98    4.39
   5  17   4   24.29    4.77
   6 -17   4   10.31    3.13
  -6 -17  -4    7.26    2.58
   7 -17   4    3.49    1.80
  -7 -17  -4    3.33    1.87
   7  18  -4    5.99    1.58
  -6  18   4   15.32    2.52
   6  18  -4   13.56    2.93
   6  18  -4   11.91    3.00
  -5  18   4    2.34    2.40
   5  18  -4    4.46    3.48
   5  18  -4    1.51    3.30
   4  18  -4    5.69    3.27
   4  18  -4   -5.85    2.98
  -4  18   4   -0.59    2.63
   3 -18  -4    1.63    2.43
  -3  18   4   -1.84    2.23
   3  18  -4   -0.28    4.20
   3  18  -4    3.02    3.68
   2 -18  -4   16.45    3.49
   2  18  -4    8.43    4.82
   2  18  -4    5.19    4.31
  -2  18   4    8.78    2.83
   1 -18  -4   14.94    3.05
   1  18  -4   17.80    5.38
  -1  18   4   11.87    2.60
   1  18  -4   16.10    4.86
   0 -18  -4    3.74    3.00
   0  18  -4   13.57    4.66
   0  18  -4    2.80    4.12
   0  18   4    1.94    2.73
  -1 -18  -4   -0.26    2.49
  -1  18  -4    4.69    4.73
  -1  18  -4    9.93    5.24
   1  18   4    4.23    2.42
  -2 -18  -4    5.30    2.76
  -2  18  -4   -0.64    4.27
   2  18   4    2.08    2.08
  -3 -18  -4    8.40    3.27
   3  18   4    8.68    3.83
  -3  18  -4    7.76    4.83
  -4 -18  -4    0.76    2.94
   4 -18   4    3.94    3.27
   4  18   4    2.05    3.58
   5 -18   4   -3.23    2.58
  -5 -18  -4    7.92    2.55
   6 -18   4    1.33    2.09
  -6 -18  -4   -1.17    1.95
   6  19  -4    0.22    1.79
  -5  19   4    0.54    1.51
   5  19  -4    0.15    2.34
   5  19  -4   -2.12    2.49
  -4  19   4   11.44    2.50
   4  19  -4    4.89    3.25
   4  19  -4    7.15    3.42
   3  19  -4    6.44    3.97
   3  19  -4   -1.30    3.06
  -3  19   4   -1.62    1.97
   2 -19  -4   26.97    3.29
   2  19  -4   19.83    4.36
  -2  19   4   28.61    3.65
   2  19  -4   23.99    4.92
   1 -19  -4   -0.58    2.52
  -1  19   4    2.81    2.35
   1  19  -4   -0.51    3.63
   1  19  -4    1.95    4.64
   0 -19  -4    7.69    2.65
   0  19  -4    2.15    3.83
   0  19   4    9.50    2.36
   0  19  -4   11.72    5.14
  -1 -19  -4    1.45    2.60
  -1  19  -4    9.10    4.27
  -1  19  -4    3.22    4.68
  -2 -19  -4   17.33    3.55
  -2  19  -4   15.54    4.66
   2  19   4   18.72    4.58
  -2  19  -4   15.10    4.57
  -3 -19  -4    1.31    2.49
   3 -19   4    4.65    3.16
  -3  19  -4   -1.49    3.87
   3  19   4   -1.47    3.93
   4 -19   4    4.90    2.64
  -4 -19  -4    1.63    2.17
  -4  19  -4    5.00    4.01
   5 -19   4   -1.33    2.17
  -5 -19  -4    0.01    1.66
  -5  19  -4    5.53    3.42
   6 -19   4   13.65    1.99
   5  20  -4   -1.76    1.65
   4  20  -4    3.09    2.48
   4  20  -4    1.03    2.15
   3  20  -4   -1.29    2.21
   3  20  -4   -0.39    2.39
   2  20  -4   21.81    3.68
   2  20  -4   19.93    3.92
   1 -20  -4    2.30    1.66
   1  20  -4    5.70    3.14
   1  20  -4    0.53    4.00
   0 -20  -4    4.62    1.84
   0  20  -4   -3.09    3.20
   0  20  -4    1.53    4.25
   1 -20   4   -1.10    3.11
  -1 -20  -4    0.29    2.06
  -1  20  -4   -2.19    3.43
  -1  20  -4   -0.74    3.28
  -2 -20  -4   12.55    2.76
   2 -20   4   12.87    3.11
  -2  20  -4    9.83    3.79
  -2  20  -4    9.00    3.65
  -3 -20  -4    1.83    1.83
   3 -20   4   -0.56    2.38
  -3  20  -4    3.70    4.02
  -3  20  -4    0.83    3.33
   4 -20   4    4.61    1.81
  -3 -21   4    8.78    2.57
   3  21  -4    2.31    1.91
  -2 -21   4   -3.20    2.48
   2  21  -4    2.34    2.45
   2  21  -4    2.40    2.42
  -1 -21   4    6.24    2.64
   1  21  -4    1.44    2.79
   1  21  -4   -2.30    2.88
   0 -21   4    4.15    2.68
   0  21  -4    3.57    3.10
   0  21  -4    5.04    2.87
   1 -21   4    9.31    2.54
  -1  21  -4    6.55    3.42
  -1  21  -4    6.16    3.01
   2 -21   4   12.92    2.70
  -2  21  -4    4.03    2.78
   3 -21   4    0.42    1.83
  -3  21  -4    6.83    2.52
  12   0  -5   -1.80    3.15
  11   0  -5    7.82    3.91
  11   0  -5   -1.00    4.23
  10   0  -5   -1.78    3.33
  10   0  -5    3.81    3.54
   9   0  -5   44.88    5.80
   9   0  -5   51.10    6.16
   9   0  -5   48.19    6.10
  -8   0   5    1.43    3.74
   8   0  -5    0.59    3.05
  -7   0   5   91.07    6.43
   7   0  -5   92.22    6.47
   6   0  -5    1.83    1.85
  -6   0   5   -1.13    2.66
  -5   0   5   32.45    3.76
  -4   0   5    2.67    1.67
  -3   0   5  247.38   10.58
   3   0  -5  255.86   12.47
  -3   0   5  272.82   14.37
   2   0  -5   -0.13    1.59
  -2   0   5   -0.46    1.15
   1   0  -5  372.30   15.04
   1   0  -5  391.01   17.17
   1   0  -5  366.10   16.93
   0   0  -5   -1.40    1.28
   0   0  -5   -0.02    2.54
   0   0  -5    0.32    1.75
  -1   0  -5  609.54   26.66
  -1   0  -5  626.48   27.16
   1   0   5  622.09   32.91
  -1   0  -5  615.85   24.06
  -2   0  -5    1.29    2.09
   2   0   5    0.36    1.71
  -2   0  -5    1.78    1.99
  -3   0  -5  187.15    9.59
  -3   0  -5  189.93    8.51
  -4   0  -5    2.50    2.28
  -4   0  -5    3.18    2.43
  -5   0  -5  195.61   10.58
  -5   0  -5  193.28    9.27
  -6   0  -5   -1.09    3.63
  -6   0  -5   -2.57    2.76
  -7   0  -5   14.61    4.81
   8   0   5   -2.09    3.89
  -8   0  -5   -4.87    3.18
   8   0   5    2.26    2.86
   8   0   5    0.36    3.42
   9   0   5    2.39    3.35
   9   0   5    6.51    3.51
  -9   0  -5    5.26    3.30
   9   0   5    2.53    4.73
 -10   0  -5    0.64    3.00
  10   0   5   -0.28    3.48
 -11   0  -5    6.02    2.43
  11   0   5    7.44    3.57
  12   0   5    0.64    2.39
  12  -1  -5   -0.33    3.34
  12  -1  -5    0.98    3.23
  12   1  -5   -1.20    3.08
  11  -1  -5   22.09    4.95
  11  -1  -5   21.04    4.94
  11   1  -5   16.46    3.73
  10  -1  -5   15.84    4.24
  10  -1  -5    8.27    3.95
  10   1  -5   13.89    4.10
  10   1  -5   11.61    4.57
   9  -1  -5   22.00    4.37
   9  -1  -5   16.46    4.14
   9   1  -5   23.47    4.87
   9   1  -5   23.80    5.46
   9   1  -5   16.60    4.13
   8  -1  -5    9.46    3.33
  -8  -1   5    6.93    3.69
   8   1  -5   10.85    2.88
  -7  -1   5   38.26    4.80
   7  -1  -5   34.57    4.53
  -7   1   5   38.13    4.72
   7   1  -5   26.86    4.00
   6  -1  -5    4.31    2.38
  -6  -1   5    5.30    2.72
   6   1  -5    2.03    1.88
  -6   1   5    5.96    3.09
  -5  -1   5  117.87    6.52
  -5   1   5  113.64    6.05
  -5   1   5  117.20    6.83
  -4  -1   5    3.91    1.86
   4  -1  -5    2.43    2.41
  -4  -1   5    3.33    1.50
  -4   1   5    5.40    1.99
  -3  -1   5    0.46    1.24
   3  -1  -5   -0.30    1.79
  -3  -1   5   -1.57    1.39
  -3   1   5   -1.30    1.47
  -3   1   5    0.99    1.69
  -2  -1   5    2.00    0.88
   2  -1  -5   -0.25    1.99
  -2   1   5    1.99    1.61
   1  -1  -5   24.96    3.94
   1  -1  -5   20.72    2.73
   1  -1  -5   16.93    2.97
   1   1  -5   17.41    3.39
   1   1  -5   18.77    2.95
   0  -1  -5  260.60   10.84
   0  -1  -5  255.75   12.36
   0  -1  -5  268.14   12.05
   0   1  -5  262.04   10.74
   0   1  -5  264.16   12.31
  -1  -1  -5  221.04   10.34
  -1  -1  -5  222.20    9.09
   1  -1   5  179.12   11.70
  -1   1  -5  222.95   10.21
  -1   1  -5  228.27    9.08
  -2  -1  -5   18.94    3.87
  -2  -1  -5   21.56    3.04
  -2   1  -5   21.96    3.17
  -2   1  -5   25.84    3.50
  -3  -1  -5   46.00    3.92
  -3  -1  -5   41.88    4.48
  -3   1  -5   41.91    3.76
  -3   1  -5   39.74    4.26
  -4  -1  -5  144.49    7.98
  -4  -1  -5  142.74    7.05
  -4   1  -5  145.41    7.20
  -4   1  -5  141.06    8.11
  -5  -1  -5  159.29    8.03
  -5  -1  -5  167.78    9.26
  -5   1  -5  158.72    9.32
  -5   1  -5  172.10    8.13
  -6  -1  -5    8.71    3.61
  -6   1  -5    4.73    3.03
  -6   1  -5    2.83    3.69
  -7  -1  -5    4.10    3.87
  -7   1  -5   -1.15    3.27
  -7   1  -5   -0.17    3.79
   8  -1   5    3.44    3.32
   8  -1   5    1.85    3.74
  -8  -1  -5    5.64    3.50
   8   1   5    1.74    3.04
  -8   1  -5    3.64    3.35
   8   1   5    7.46    4.29
   9  -1   5   33.98    5.47
  -9  -1  -5   35.86    5.42
   9  -1   5   40.91    5.82
   9   1   5   45.56    5.45
   9   1   5   39.35    5.84
  -9   1  -5   38.36    5.31
  10  -1   5    9.24    3.81
 -10  -1  -5    8.88    2.77
  10  -1   5   13.75    4.65
 -10   1  -5    4.81    3.28
  10   1   5    6.39    4.58
  10   1   5    4.60    3.25
  11  -1   5   -0.11    3.31
 -11   1  -5    7.11    2.42
  11   1   5    4.03    4.09
  12  -1   5   -1.46    2.54
  12   1   5   -0.88    2.59
  12  -2  -5    8.75    3.20
  12  -2  -5    7.85    3.48
  12   2  -5   10.81    3.54
  11  -2  -5   11.43    4.63
  11  -2  -5    6.95    3.99
  11   2  -5    8.94    3.83
  10  -2  -5    1.81    3.57
  10  -2  -5    4.24    3.91
  10   2  -5    3.79    3.67
   9  -2  -5    1.71    3.34
   9  -2  -5   -0.47    3.50
   9   2  -5    1.24    2.94
   9   2  -5    7.35    4.53
   8  -2  -5   22.00    4.88
   8   2  -5   20.84    3.93
   8   2  -5   18.10    4.89
  -7  -2   5   78.51    5.95
   7  -2  -5   84.92    6.00
  -7   2   5   78.33    6.67
   7   2  -5   70.86    5.56
   6  -2  -5   37.56    4.37
  -6  -2   5   44.70    4.41
  -6   2   5   43.09    4.35
  -6   2   5   47.27    4.94
   6   2  -5   37.39    4.50
  -5  -2   5   13.54    3.14
   5  -2  -5   16.32    3.69
  -5   2   5   13.72    2.52
  -5   2   5   15.25    2.96
   4  -2  -5  172.42    9.46
  -4  -2   5  177.68    8.40
  -4   2   5  170.08    7.86
  -3  -2   5   25.39    2.67
   3  -2  -5   22.05    3.71
  -3  -2   5   17.31    1.84
  -3   2   5   20.66    3.38
  -3   2   5   17.45    2.99
   2  -2  -5   88.70    5.70
  -2  -2   5   97.63    5.30
  -2   2   5   89.19    6.13
   1  -2  -5   92.53    5.50
   1  -2  -5  104.43    6.19
   1  -2  -5  103.65    5.07
   1   2  -5  103.24    5.72
   1   2  -5   99.66    4.97
   0  -2   5  222.11   12.41
   0  -2  -5  241.98   11.22
   0  -2  -5  231.49   10.86
   0  -2  -5  228.77    9.78
   0   2  -5  225.70    9.61
   0   2  -5  240.94   10.94
  -1  -2  -5   24.62    2.41
   1  -2   5   24.27    2.49
  -1  -2  -5   14.01    3.13
  -1  -2  -5   21.18    3.04
  -1   2  -5   20.53    2.87
  -1   2  -5   16.86    3.08
  -2  -2  -5  348.52   15.64
  -2  -2  -5  347.93   13.86
  -2   2  -5  355.37   13.94
  -2   2  -5  351.13   15.34
   2   2   5  304.80   19.04
  -3  -2  -5    5.08    2.92
  -3  -2  -5    7.45    2.14
  -3   2  -5    6.13    2.23
  -3   2  -5    5.76    2.32
  -3   2  -5    6.36    2.63
  -4  -2  -5    6.95    3.07
  -4  -2  -5    5.65    2.28
  -4   2  -5   10.56    3.00
  -4   2  -5    5.14    2.47
  -5  -2  -5    1.62    3.29
  -5   2  -5    4.57    2.77
  -5   2  -5    8.75    3.31
  -6  -2  -5   41.49    5.98
  -6   2  -5   59.32    5.60
  -6   2  -5   54.59    5.17
  -7  -2  -5   16.32    5.12
  -7   2  -5   13.61    4.84
  -7   2  -5    6.46    3.91
  -8  -2  -5   13.38    3.65
   8  -2   5    6.44    3.45
   8  -2   5   -0.45    3.71
   8   2   5    5.08    3.46
   8   2   5    6.35    3.38
  -8   2  -5   -1.72    3.30
   9  -2   5    5.03    3.55
  -9  -2  -5    6.50    3.05
   9  -2   5    6.37    4.06
   9   2   5   12.42    3.98
   9   2   5    9.57    3.69
  -9   2  -5   12.97    3.50
 -10  -2  -5    3.21    3.20
  10  -2   5    3.35    3.63
  10  -2   5    5.40    3.58
 -10   2  -5    1.05    2.55
  10   2   5    4.40    3.87
  10   2   5   -3.14    3.17
  11  -2   5   -0.81    3.92
  11  -2   5   -0.31    3.36
  11   2   5    4.20    3.02
 -11   2  -5    1.71    2.07
  11   2   5    4.20    3.14
  12  -2   5   12.20    2.88
  12  -3  -5    7.87    3.75
  12  -3  -5    1.18    3.75
  12   3  -5    3.02    3.19
  11  -3  -5    3.27    3.81
  11  -3  -5   -0.53    3.59
  11   3  -5    5.42    3.78
  10  -3  -5   48.72    6.04
  10  -3  -5   43.59    5.87
  10   3  -5   42.79    5.45
  10   3  -5   46.51    6.09
   9  -3  -5   -4.21    3.81
   9  -3  -5    8.35    4.49
   9  -3  -5   -2.81    3.35
   9   3  -5    4.72    3.18
   9   3  -5    1.69    3.16
   9   3  -5   -0.83    3.55
   8  -3  -5   12.71    3.85
   8  -3  -5   18.50    4.81
   8   3  -5   16.83    4.05
   8   3  -5   20.41    4.71
   8   3  -5   15.14    3.74
   7  -3  -5   28.96    4.81
   7   3  -5   34.43    4.38
  -7   3   5   24.73    4.66
   7   3  -5   28.71    4.84
  -7   3   5   30.05    5.36
   6  -3  -5   88.04    6.82
   6  -3  -5  101.50    6.51
  -6   3   5  109.97    6.28
  -6   3   5   98.67    6.88
   6   3  -5  103.15    6.59
   5  -3  -5   -1.13    2.44
  -5   3   5   -0.02    2.49
  -5   3   5   -1.41    2.29
   5   3  -5    1.79    2.23
   4  -3  -5   13.02    3.13
  -4   3   5   16.23    3.04
  -3  -3   5    3.09    1.62
   3  -3  -5    2.59    2.19
  -3   3   5    4.41    1.91
  -3   3   5    2.07    2.18
   2  -3  -5   26.82    3.76
  -2   3   5   26.35    2.89
  -2   3   5   22.65    3.54
  -1  -3   5    5.29    1.12
   1  -3  -5    4.06    2.16
   1  -3  -5    9.80    2.80
   1   3  -5   10.69    2.35
   1   3  -5    6.52    1.81
   0  -3  -5  281.17   13.75
   0  -3  -5  316.70   13.69
   0  -3  -5  300.23   12.10
   0  -3   5  279.55   15.82
   0   3  -5  297.39   13.32
   0   3  -5  291.08   11.83
  -1  -3  -5   26.00    3.46
  -1  -3  -5   33.61    3.57
  -1  -3  -5   32.71    4.32
  -1   3  -5   33.21    3.12
  -1   3  -5   37.50    3.46
  -2  -3  -5    5.24    2.86
  -2  -3  -5    6.69    2.03
  -2  -3  -5    4.60    2.19
  -2   3  -5    5.40    2.13
  -2   3  -5    4.65    1.86
  -2   3  -5    9.52    2.12
  -3  -3  -5    3.15    2.90
  -3  -3  -5    4.70    2.26
  -3   3  -5    4.42    2.30
  -3   3  -5    5.41    2.50
  -3   3  -5    5.47    2.22
  -4  -3  -5  133.78    8.09
  -4  -3  -5  139.73    6.72
  -4   3  -5  137.37    7.82
  -4   3  -5  132.10    6.91
  -5  -3  -5    0.62    2.96
  -5   3  -5    1.43    2.78
  -5   3  -5    1.75    3.15
  -6  -3  -5   81.26    6.62
  -6   3  -5   74.05    5.67
  -6   3  -5   80.96    6.40
  -7  -3  -5   10.48    5.00
  -7   3  -5   10.05    4.63
  -8  -3  -5   66.88    5.90
   8  -3   5   69.78    7.01
   8  -3   5   65.11    6.21
  -8   3  -5   84.80    6.33
   8   3   5   67.15    6.75
   8   3   5   65.96    6.74
  -9  -3  -5    3.73    3.63
   9  -3   5    2.92    3.99
   9  -3   5    3.37    3.68
   9   3   5   -3.43    3.33
  -9   3  -5    2.23    3.17
   9   3   5   -2.68    3.47
  10  -3   5    0.25    3.31
 -10  -3  -5    7.22    3.27
  10  -3   5    7.37    3.83
  10   3   5    5.24    3.71
 -10   3  -5    1.72    3.38
  10   3   5    4.93    3.56
  11  -3   5   -1.43    3.05
 -11  -3  -5    1.17    2.03
  11  -3   5   -3.94    3.40
  11   3   5   -3.27    3.32
  11   3   5   -1.48    3.08
  12  -3   5    1.88    2.83
  12  -4  -5    9.21    3.39
  12   4  -5    9.94    3.41
  11  -4  -5    1.65    3.75
  11  -4  -5    0.79    4.49
  11  -4  -5   -3.59    3.79
  11   4  -5    0.81    3.61
  10  -4  -5    9.43    4.04
  10  -4  -5    2.47    4.08
  10  -4  -5    0.18    3.65
  10   4  -5   -0.52    3.90
  10   4  -5    3.14    3.87
   9  -4  -5    6.16    3.80
   9  -4  -5    3.91    4.12
   9  -4  -5    7.70    4.44
   9   4  -5    4.45    3.15
   9   4  -5    4.27    3.47
   9   4  -5    1.32    3.62
   8  -4  -5   86.48    7.81
   8  -4  -5   81.22    7.39
   8  -4  -5   79.64    7.05
   8   4  -5   83.88    6.53
   8   4  -5   81.04    6.83
   8   4  -5   71.39    6.44
   8   4  -5   74.01    6.78
   7  -4  -5   21.36    3.66
   7   4  -5   17.62    3.14
  -7   4   5   19.63    4.20
  -7   4   5   17.82    3.94
   7   4  -5   18.45    4.19
   6  -4  -5   30.61    4.72
   6  -4  -5   37.19    4.71
  -6   4   5   29.06    4.39
  -6   4   5   30.76    4.36
   6   4  -5   34.03    3.95
   5  -4  -5    4.30    3.26
  -5   4   5    4.12    2.52
  -5   4   5    2.74    2.63
   5   4  -5    3.29    2.37
   4  -4  -5   68.66    5.47
  -4   4   5   67.39    4.53
   3  -4  -5   97.87    6.75
  -3   4   5  103.97    5.47
   2  -4  -5  281.52   13.41
  -2   4   5  260.80   15.63
  -2   4   5  274.22   11.32
   1  -4  -5    9.72    2.32
   1  -4  -5   11.04    2.80
   1   4  -5   10.00    2.07
   1   4  -5   10.82    1.86
   0  -4  -5  108.26    5.51
   0  -4  -5  107.89    6.14
   0  -4  -5  101.82    6.33
   0   4  -5   99.97    5.07
  -1  -4  -5    7.78    3.02
  -1  -4  -5   12.50    2.64
  -1  -4  -5   11.03    2.17
  -1   4  -5   10.29    1.95
  -1   4  -5   11.81    1.91
  -1   4  -5    9.96    2.08
  -2  -4  -5  228.31   11.83
  -2  -4  -5  244.07   11.66
  -2  -4  -5  240.59   10.07
  -2   4  -5  249.18   10.30
  -2   4  -5  236.54   11.04
  -2   4  -5  225.82   13.32
  -3  -4  -5   84.78    5.91
  -3  -4  -5   76.45    5.83
  -3  -4  -5   81.53    4.81
  -3   4  -5   69.99    5.83
  -3   4  -5   83.30    5.05
  -3   4  -5   80.28    5.32
  -4  -4  -5   11.69    3.34
  -4   4  -5    6.23    2.32
  -4   4  -5    8.89    2.96
  -5  -4  -5    5.09    3.52
  -5   4  -5    4.71    2.98
  -5   4  -5   -0.79    3.01
  -6  -4  -5   55.94    5.64
  -6   4  -5   53.88    5.82
  -6   4  -5   49.05    5.03
  -7  -4  -5   36.56    6.08
   8  -4   5    9.20    3.32
  -8  -4  -5    4.44    3.81
   8  -4   5    3.00    4.48
   8   4   5   -0.71    3.43
   8   4   5    3.80    3.60
  -8   4  -5    7.76    3.35
   9  -4   5    2.72    3.25
   9  -4   5   -5.45    3.28
  -9  -4  -5    1.43    3.43
   9   4   5    5.62    3.68
  -9   4  -5    1.40    3.17
   9   4   5    2.47    4.26
  10  -4   5    6.44    3.34
 -10  -4  -5    0.28    2.63
  10  -4   5    2.44    3.51
  10   4   5    4.07    3.74
  10   4   5   13.48    4.23
 -10   4  -5    5.82    2.67
 -11  -4  -5    0.29    2.09
  11  -4   5   -0.88    3.41
  11  -4   5   -1.31    2.73
  11   4   5   -0.14    3.24
  12  -4   5    6.87    2.63
  12  -5  -5    2.52    3.02
  12   5  -5    1.88    3.00
 -12   5   5   -1.28    2.96
  11  -5  -5    4.59    4.72
  11  -5  -5   -7.58    3.33
  11   5  -5    4.87    3.57
  10  -5  -5   32.21    5.27
  10  -5  -5   37.29    5.63
  10  -5  -5   34.57    5.84
  10   5  -5   34.81    5.36
  10   5  -5   31.89    5.59
   9  -5  -5   25.00    5.51
   9  -5  -5   25.06    5.19
   9  -5  -5   18.27    6.02
   9   5  -5   24.14    4.35
   9   5  -5   31.27    5.09
   9   5  -5   27.21    5.36
   8  -5  -5   -0.95    3.79
   8  -5  -5    2.52    4.52
   8  -5  -5    0.05    3.28
   8   5  -5   -2.23    3.61
   8   5  -5    2.97    3.44
   8   5  -5    4.91    2.80
   8   5  -5    8.71    3.75
  -7   5   5    2.29    3.49
  -7   5   5   -1.05    3.18
   7   5  -5    3.96    3.16
   7   5  -5    2.60    3.28
   6  -5  -5   48.56    4.99
   6  -5  -5   32.79    5.57
   6   5  -5   37.48    4.28
  -6   5   5   43.05    4.89
  -6   5   5   47.14    5.13
   5  -5  -5   16.53    3.57
   5  -5  -5   24.49    4.17
   5   5  -5   18.54    3.47
  -5   5   5   19.45    3.42
  -5   5   5   13.69    3.20
   4  -5  -5   82.55    6.55
  -4   5   5   78.87    5.08
   3  -5  -5    7.22    2.86
  -3   5   5   10.33    2.25
   2  -5  -5   27.77    4.55
  -2   5   5   28.59    4.42
  -2   5   5   30.92    3.19
   1  -5  -5  146.66    8.01
   1  -5  -5  134.55    7.55
   0  -5  -5   90.42    5.95
   0  -5  -5  102.61    6.14
   0   5  -5   79.35    4.97
   0   5  -5   93.68    4.58
  -1  -5  -5   45.31    4.86
  -1  -5  -5   53.39    4.97
  -1  -5  -5   49.62    3.60
  -1   5  -5   47.01    3.59
  -1   5  -5   47.67    3.64
  -1   5  -5   42.14    3.44
  -2  -5  -5    0.10    2.09
  -2  -5  -5    2.61    2.97
  -2  -5  -5    1.35    2.88
  -2   5  -5    2.72    1.91
  -2   5  -5    3.56    2.08
  -2   5  -5    3.25    1.96
  -3  -5  -5    5.85    3.11
  -3  -5  -5   13.34    3.48
  -3   5  -5    4.56    2.45
  -3   5  -5    7.70    2.42
  -4  -5  -5   75.60    5.97
  -4   5  -5   79.30    5.63
  -4   5  -5   71.12    5.32
  -5  -5  -5   17.90    4.08
  -5   5  -5   23.98    3.74
  -5   5  -5   24.19    4.57
  -6  -5  -5   26.35    5.34
  -6   5  -5   22.69    4.24
  -6   5  -5   25.98    5.13
   7  -5   5   14.71    4.82
  -7  -5  -5   11.35    4.04
   7  -5   5   18.08    4.03
   7   5   5   10.42    3.94
  -7   5  -5   11.82    3.75
  -8  -5  -5   16.39    3.48
   8  -5   5   15.68    3.58
   8  -5   5   16.71    5.01
   8   5   5   27.00    5.60
  -8   5  -5   13.99    3.73
  -9  -5  -5   25.20    5.15
   9  -5   5   23.48    4.67
   9  -5   5   18.77    3.99
  -9   5  -5   19.40    3.74
   9   5   5   27.47    5.55
  10  -5   5    0.91    3.16
 -10  -5  -5    4.80    2.59
  10  -5   5    6.95    3.59
 -10   5  -5    1.46    2.54
  10   5   5    3.24    3.84
  11  -5   5    3.85    3.31
 -11  -5  -5   -0.17    2.19
  11  -5   5   -1.25    2.69
  11   5   5   -3.00    3.19
  12  -6  -5    4.26    3.62
 -12   6   5    1.73    2.69
  12   6  -5    0.11    2.88
  11  -6  -5    3.39    4.58
  11  -6  -5    5.37    3.94
  11   6  -5    6.84    3.61
  10  -6  -5    5.97    4.23
  10  -6  -5    3.06    4.15
  10   6  -5    0.14    3.43
  10   6  -5   -0.74    3.55
  10   6  -5    5.02    3.43
   9  -6  -5   27.49    5.37
   9  -6  -5   25.80    5.44
   9   6  -5   27.56    6.38
   9   6  -5   24.24    4.27
   9   6  -5   27.49    5.33
   8  -6  -5   -0.05    3.42
   8  -6  -5   -3.86    4.33
   8  -6  -5    2.10    3.85
   8   6  -5    1.23    3.39
   8   6  -5    1.00    3.38
   8   6  -5    0.94    3.15
   8   6  -5    2.92    3.66
  -7   6   5   21.13    4.72
   7   6  -5   19.95    4.67
   7   6  -5   18.72    3.40
   6  -6  -5    6.21    4.39
   6  -6  -5    9.09    3.36
  -6   6   5    7.25    3.26
   6   6  -5    4.43    2.96
  -6   6   5    6.27    3.46
   5  -6  -5   17.57    4.34
   5  -6  -5   13.28    3.28
  -5   6   5   10.17    3.18
  -5   6   5    7.12    3.01
   5   6  -5   15.43    3.06
   4  -6  -5    7.60    3.74
   4   6  -5    5.38    2.60
  -4   6   5    4.67    2.25
   3  -6  -5  316.83   16.31
  -3   6   5  335.55   13.74
   2  -6  -5   21.72    4.25
  -2   6   5   19.83    3.07
   1  -6  -5    6.32    3.14
   1  -6  -5    3.79    2.88
  -1   6   5    2.19    2.72
  -1   6   5    7.04    2.00
   0  -6  -5   83.03    6.18
   0  -6  -5   89.64    5.55
   0   6  -5   82.72    4.45
  -1  -6  -5  202.63    9.66
  -1  -6  -5  181.12   10.39
  -1  -6  -5  186.87    8.20
  -1   6  -5  188.37    8.22
  -1   6  -5  171.63   10.39
  -2  -6  -5   34.12    3.40
  -2  -6  -5   38.22    5.49
  -2  -6  -5   28.75    4.71
  -2   6  -5   31.96    3.79
  -2   6  -5   28.56    3.62
  -2   6  -5   29.66    3.57
  -3  -6  -5   70.25    5.53
  -3  -6  -5   59.23    6.55
  -3   6  -5   75.98    5.27
  -3   6  -5   66.16    4.86
  -4  -6  -5    1.46    3.13
  -4   6  -5    0.22    2.59
  -4   6  -5   -0.36    2.76
  -5   6  -5   27.61    4.24
  -5   6  -5   25.70    4.55
  -6   6  -5    6.47    3.27
  -6   6  -5    8.04    4.06
   7  -6   5   21.87    4.42
  -7  -6  -5   37.34    5.75
   7  -6   5   20.13    4.50
   7   6   5   24.09    5.50
  -7   6  -5   34.61    5.35
   8  -6   5   -5.52    3.29
   8  -6   5    2.37    3.06
  -8  -6  -5   -2.37    3.58
  -8   6  -5    1.50    3.28
   8   6   5    3.47    3.73
  -9  -6  -5    1.92    3.57
   9  -6   5    1.18    3.17
   9  -6   5    0.27    3.49
   9   6   5    3.46    3.99
  -9   6  -5    2.28    2.83
  10  -6   5   -2.05    3.05
 -10  -6  -5    1.30    2.93
  10  -6   5   -2.64    2.86
  10   6   5    3.76    3.89
 -10   6  -5   -1.35    2.08
 -11  -6  -5    9.18    1.97
  11  -6   5   12.88    3.79
  11  -6   5   13.00    3.44
  11   6   5   13.56    3.67
  12  -7  -5   -4.42    2.55
 -12   7   5    3.75    2.97
  12   7  -5   -3.58    2.25
  11  -7  -5   26.05    4.61
  11  -7  -5   27.71    5.29
  11   7  -5   18.01    4.35
  10  -7  -5    1.86    4.24
  10  -7  -5    3.35    4.70
  10   7  -5    7.90    3.71
  10   7  -5    1.05    3.31
  10   7  -5    3.03    3.51
   9  -7  -5   18.79    4.55
   9  -7  -5   24.74    5.50
   9   7  -5   30.61    4.33
   9   7  -5   22.71    5.27
   9   7  -5   20.44    4.36
   9   7  -5   20.35    4.35
   8  -7  -5    0.05    4.16
   8  -7  -5    2.45    3.70
   8   7  -5    3.41    3.07
   8   7  -5   -2.58    3.22
   8   7  -5    2.83    3.65
   8   7  -5    3.82    3.90
   7  -7  -5    8.19    4.25
   7  -7  -5    5.94    3.67
   7   7  -5   10.07    3.71
   7   7  -5   12.43    3.43
   7   7  -5    3.69    3.54
   7   7  -5  -19.26   18.12
   6  -7  -5    1.77    3.56
   6  -7  -5   -2.11    3.90
   6   7  -5   -1.35    3.57
  -6   7   5    3.86    3.07
   6   7  -5    1.69    3.13
  -6   7   5   -0.24    3.37
   5  -7  -5  106.65    8.05
   5  -7  -5  101.19    7.11
  -5   7   5  103.60    6.25
   5   7  -5  100.28    6.91
  -5   7   5  106.31    6.71
   4  -7  -5   20.70    5.02
  -4   7   5   12.25    3.02
   4   7  -5   19.16    4.18
   3  -7  -5    7.74    3.93
  -3   7   5    8.63    2.57
   2  -7  -5   -3.61    2.91
  -2   7   5    6.82    2.30
   1  -7  -5  320.83   16.19
  -1   7   5  326.26   13.41
   0  -7  -5   21.15    3.67
   0  -7  -5   18.03    4.06
   0   7  -5   13.55    1.88
   0   7  -5   20.02    2.67
  -1  -7  -5   30.57    3.79
  -1  -7  -5   18.07    4.02
  -1   7  -5   29.02    3.30
  -1   7  -5   24.94    3.03
  -2  -7  -5    1.22    4.22
  -2  -7  -5    3.52    3.00
  -2   7  -5    3.97    2.21
  -3  -7  -5   86.84    8.06
  -3   7  -5   73.14    5.60
  -3   7  -5   80.27    5.32
  -4   7  -5   21.45    4.00
  -4   7  -5   18.43    4.28
  -5   7  -5   66.03    6.00
  -5   7  -5   60.40    5.28
  -6   7  -5    1.49    3.72
  -7  -7  -5   13.38    4.07
   7  -7   5   10.48    3.71
   7  -7   5    1.12    3.50
   7   7   5   12.77    4.40
  -7   7  -5    8.35    3.67
   8  -7   5   -1.40    3.27
   8  -7   5   -1.54    2.89
  -8  -7  -5    2.32    3.62
  -8   7  -5    3.92    3.07
   8   7   5   -2.60    3.70
  -9  -7  -5   25.04    5.11
   9  -7   5   28.07    4.69
   9  -7   5   24.87    4.67
  -9   7  -5   26.44    4.06
   9   7   5   18.76    4.62
  10  -7   5    1.46    3.68
  10  -7   5    0.80    3.05
 -10  -7  -5    5.17    2.81
  10   7   5    3.24    3.76
  11  -7   5    0.05    2.48
  11  -7   5    4.03    2.42
  11   7   5    0.73    3.03
  12  -8  -5    8.47    3.07
 -12   8   5    4.91    2.64
  11  -8  -5    1.28    3.25
  11  -8  -5    8.71    4.25
  11   8  -5    2.38    2.95
 -11   8   5   -1.86    3.51
  10  -8  -5   -0.52    4.07
  10  -8  -5    0.40    3.77
  10   8  -5    8.79    3.73
  10   8  -5    4.65    3.48
  10   8  -5   -0.69    3.04
   9  -8  -5    0.86    3.85
   9  -8  -5    7.03    4.73
   9   8  -5   17.17    4.12
   9   8  -5   12.30    3.89
   9   8  -5    1.93    3.60
   9   8  -5   11.41    3.92
   8  -8  -5   13.12    4.92
   8  -8  -5   15.80    4.11
   8   8  -5   13.94    3.74
   8   8  -5   14.64    4.11
   8   8  -5   13.04    4.10
   8   8  -5   15.08    3.96
   7  -8  -5   49.68    6.16
   7  -8  -5   44.50    6.65
   7   8  -5   48.96    5.84
   7   8  -5   43.56    5.80
   7   8  -5   41.01    5.42
   6   8  -5   11.79    3.97
   6   8  -5   12.53    3.61
  -6   8   5    0.20    3.62
   5  -8  -5    1.58    4.18
   5   8  -5   -1.36    2.15
  -5   8   5    2.30    2.74
  -5   8   5    2.56    2.79
   4  -8  -5   43.14    6.40
  -4   8   5   53.28    4.47
  -4   8   5   55.59    4.80
   4   8  -5   47.04    5.04
   3  -8  -5  179.76   10.53
   3   8  -5  153.00    8.86
  -3   8   5  169.54    8.22
   2  -8  -5   38.95    5.74
  -2   8   5   54.32    4.24
   1  -8  -5   26.73    5.52
  -1   8   5   24.11    3.19
   0  -8  -5   71.38    6.97
   0  -8  -5   67.21    5.12
   0   8   5   68.15    4.32
  -1  -8  -5  235.31   12.85
  -1   8  -5  210.94    9.65
  -2  -8  -5   73.28    7.47
  -2   8  -5   70.28    5.07
  -3  -8  -5   45.67    8.26
  -3   8  -5   32.79    4.27
  -4   8  -5    4.45    2.99
  -5   8  -5   42.50    5.30
   6  -8   5   28.51    4.28
  -6   8  -5   23.90    4.23
   6   8   5   19.41    5.30
  -7  -8  -5   30.57    5.79
   7  -8   5   32.35    5.25
   7  -8   5   30.08    4.74
   7   8   5   20.27    4.73
  -7   8  -5   24.34    4.43
   8  -8   5   35.83    4.96
   8  -8   5   27.98    4.83
  -8  -8  -5   27.67    5.35
  -8   8  -5   23.03    4.33
   8   8   5   35.30    6.16
  -9  -8  -5    0.11    3.36
   9  -8   5    3.94    3.74
   9  -8   5   -0.80    3.22
   9   8   5    0.18    3.82
  -9   8  -5    2.27    2.33
  10  -8   5    0.75    2.83
 -10  -8  -5    4.27    2.55
  10  -8   5    1.14    3.35
  10   8   5    0.86    2.47
  11  -8   5    6.81    2.62
  11  -8   5    3.36    2.41
  11   8   5    4.66    2.77
  11  -9  -5   -1.26    3.07
  11  -9  -5    1.67    3.08
 -11   9   5    1.48    3.20
  11   9  -5   -0.80    2.44
  10  -9  -5   37.24    5.35
  10  -9  -5   27.77    5.32
  10   9  -5   29.43    4.01
  10   9  -5   36.27    4.61
  10   9  -5   31.57    5.37
   9  -9  -5   28.73    6.44
   9  -9  -5   24.91    5.61
   9   9  -5   27.64    5.32
   9   9  -5   25.52    4.92
   9   9  -5   28.31    4.72
   9   9  -5   15.53    3.67
   8  -9  -5    3.91    4.46
   8  -9  -5    7.29    3.80
   8   9  -5    0.95    4.17
   8   9  -5    5.53    3.62
   8   9  -5    1.44    3.79
   8   9  -5    1.38    3.85
   7  -9  -5   17.14    4.10
   7  -9  -5   18.14    5.05
   7   9  -5   22.22    5.11
   7   9  -5   14.01    3.91
   7   9  -5   14.52    4.41
   6   9  -5   25.78    5.32
   6   9  -5   21.19    4.27
  -6   9   5   20.06    4.51
   6   9  -5    0.76   18.27
   5  -9  -5    6.44    4.68
  -5   9   5    0.04    3.17
   5   9  -5   -2.98    2.85
   5   9  -5    1.08    3.56
  -5   9   5    2.38    3.15
   4  -9  -5   36.25    7.51
   4   9  -5   36.19    4.81
  -4   9   5   27.89    4.30
  -4   9   5   33.54    4.41
   3  -9  -5    4.48    4.40
  -3   9   5   -4.07    2.60
   3   9  -5    1.38    2.51
   2  -9  -5    9.71    4.73
  -2   9   5    8.27    2.64
   1  -9  -5    8.94    4.38
  -1   9   5    8.79    2.45
   0  -9  -5   41.56    6.38
   0   9   5   61.75    3.98
  -1  -9  -5    7.34    4.50
  -2  -9  -5    4.73    5.24
  -2   9  -5    3.85    2.71
  -3  -9  -5   12.95    7.32
  -3   9  -5    0.95    2.76
  -4  -9  -5   90.10   12.46
  -4   9  -5   66.70    5.83
   6  -9   5    3.95    3.18
  -6  -9  -5   -1.41    3.92
  -6   9  -5    5.76    3.18
   6   9   5    3.50    4.60
   6   9   5    2.14    4.57
  -7  -9  -5    3.10    3.81
   7  -9   5    0.47    3.33
  -7   9  -5   -1.07    2.76
   7   9   5   -3.11    3.62
   8  -9   5   13.39    3.80
  -8  -9  -5   10.62    3.89
   8   9   5   18.21    4.53
  -8   9  -5   13.58    3.06
  -9  -9  -5    3.03    2.63
   9  -9   5    6.14    3.39
   9  -9   5    6.23    3.07
   9   9   5    4.27    3.71
  10  -9   5    6.73    3.13
 -10  -9  -5   21.77    3.09
  10  -9   5   18.69    3.39
  10   9   5    5.65    3.33
  11  -9   5    3.16    2.21
  11   9   5    1.49    2.40
  11 -10  -5    1.20    2.82
  11 -10  -5    0.98    2.96
 -11  10   5    6.17    3.10
  10 -10  -5    2.63    3.89
  10 -10  -5    9.66    3.76
  10  10  -5    6.99    2.77
  10  10  -5    3.78    2.95
 -10  10   5    3.99    4.18
  10  10  -5   -0.50    3.41
   9 -10  -5    9.27    4.86
   9 -10  -5   10.32    4.07
   9  10  -5    7.64    3.68
   9  10  -5   12.61    4.03
   9  10  -5    5.66    3.40
   9  10  -5    7.01    3.55
   8 -10  -5   31.75    5.57
   8 -10  -5   20.32    6.36
   8  10  -5   39.66    5.50
   8  10  -5   27.54    5.09
   8  10  -5   39.56    5.68
   7 -10  -5   -2.74    4.14
   7 -10  -5    0.35    4.40
   7  10  -5   -1.76    3.96
   7  10  -5    0.76    4.03
   7  10  -5    0.61    3.44
   7  10  -5  -33.81   19.56
   6 -10  -5   -0.61    3.46
   6 -10  -5    2.22    1.96
   6 -10  -5    7.27    4.40
   6  10  -5    4.50    3.23
   6  10  -5    6.46    4.26
   6  10  -5   -1.49    4.09
  -5  10   5    5.10    3.27
   5  10  -5   12.80    3.63
   5  10  -5    7.84    4.47
   5  10  -5    9.43   13.95
   4 -10  -5   41.12    7.47
  -4  10   5   39.73    4.72
  -4  10   5   45.36    4.83
   4  10  -5   37.38    4.77
   4  10  -5   44.60    6.72
   3 -10  -5   -0.85    5.39
   3  10  -5    1.73    2.67
  -3  10   5    4.48    2.90
   2 -10  -5   80.43    7.75
  -2  10   5   75.46    5.11
   2  10  -5   64.55    5.64
   1 -10  -5   15.45    4.54
  -1  10   5   10.31    2.74
   0 -10  -5   89.92    7.99
  -1 -10  -5   -2.38    5.32
  -2 -10  -5  164.94   12.00
  -3 -10  -5   48.21   11.02
  -3  10  -5   38.18    4.80
  -4 -10  -5    2.65    9.09
  -4  10  -5   -0.27    3.46
  -5 -10  -5    9.54    4.41
  -5  10  -5    5.51    2.95
   5  10   5    4.30    4.23
   6 -10   5   52.21    5.64
  -6 -10  -5   42.21    6.44
   6  10   5   40.20    6.02
  -6  10  -5   39.59    4.89
   6  10   5   46.68    6.68
   7 -10   5    5.93    3.47
  -7 -10  -5    0.67    3.09
  -7  10  -5    5.03    2.63
   7  10   5    6.12    4.01
  -8 -10  -5   12.78    3.24
   8 -10   5    3.50    3.35
   8  10   5   12.13    3.96
  -9 -10  -5    2.10    2.88
   9 -10   5    2.68    3.16
   9  10   5    2.63    3.45
 -10 -10  -5    6.56    2.32
  10 -10   5   10.41    1.98
  10 -10   5    9.63    3.42
  10  10   5    6.88    2.97
  11 -11  -5    0.40    2.58
 -11  11   5    0.81    2.31
  10 -11  -5   20.75    3.90
  10 -11  -5   14.20    4.36
 -10  11   5    8.61    3.64
  10  11  -5   14.94    2.75
   9 -11  -5    1.59    3.83
   9 -11  -5    6.16    4.21
   9  11  -5    3.73    3.24
   9  11  -5    3.45    3.72
   9  11  -5    4.89    3.24
   8 -11  -5   -1.99    3.60
   8 -11  -5   -1.07    4.22
   8  11  -5    4.51    3.69
   8  11  -5    3.58    3.40
   8  11  -5    5.33    3.94
   7 -11  -5    1.29    3.63
   7 -11  -5   -4.26    4.89
   7  11  -5    0.78    4.14
   7  11  -5    0.22    4.27
   7  11  -5   -1.03    3.37
   6 -11  -5   88.42    7.92
   6 -11  -5   78.66    4.66
   6  11  -5   90.69    7.95
   6  11  -5   77.47    7.82
   6  11  -5   84.64    7.02
   5 -11  -5   33.77    5.83
   5 -11  -5   41.01    4.25
   5  11  -5   50.11    6.64
   5  11  -5   48.91    5.98
   5  11  -5   40.50    5.37
   4 -11  -5   21.53    6.25
   4  11  -5    2.92   11.92
   4  11  -5   11.64    5.34
   4  11  -5   11.42    3.01
  -4  11   5   16.39    3.68
   3 -11  -5   28.92    6.82
   3  11  -5   33.08    5.21
  -3  11   5   40.13    4.52
   3  11  -5   31.75    6.79
   2 -11  -5    3.73    4.95
   2  11  -5    5.24    2.83
  -2  11   5    2.74    2.70
   1 -11  -5   28.10    6.26
   0 -11  -5   25.44    6.13
  -1 -11  -5   10.50    5.47
  -2 -11  -5    8.71    6.52
  -3 -11  -5    0.80    7.90
  -4  11  -5   17.92    4.66
  -5 -11  -5    5.49    3.28
  -5  11  -5    1.25    2.55
   5  11   5   10.84    3.94
   6 -11   5    9.94    3.38
  -6 -11  -5    2.64    3.31
  -6  11  -5    5.96    2.55
   6  11   5   12.60    5.50
   6  11   5    1.01    3.68
   7 -11   5   -1.15    3.15
  -7 -11  -5    1.79    3.76
   7  11   5   -1.30    3.53
   8 -11   5   18.85    3.95
  -8 -11  -5   19.24    3.90
   8  11   5   14.49    3.89
  -9 -11  -5    5.24    2.55
   9 -11   5    4.10    2.92
   9  11   5    1.65    3.13
  10 -11   5    4.55    2.32
  10  11   5    4.56    2.37
  10 -12  -5    0.53    5.37
  10 -12  -5   -0.10    3.35
  10 -12  -5   -2.93    3.01
 -10  12   5    0.64    2.62
   9 -12  -5    7.87    4.90
   9 -12  -5   -0.62    3.44
  -9  12   5    7.54    3.98
   9  12  -5    3.55    2.92
   9  12  -5   14.25    4.54
   9  12  -5    5.94    2.91
   8 -12  -5   -0.87    4.23
   8 -12  -5    4.56    4.52
   8  12  -5    4.04    3.72
   8  12  -5   -3.44    4.43
   8  12  -5    5.81    3.29
   7 -12  -5   37.19    5.98
   7  12  -5   45.09    5.96
   7  12  -5   45.36    6.15
   7  12  -5   38.88    5.08
   6 -12  -5   15.53    5.01
   6  12  -5   25.96    5.80
   6  12  -5   16.51    4.56
   6  12  -5   15.70    4.97
   5 -12  -5    4.87    4.16
   5 -12  -5    5.85    2.63
   5  12  -5    1.78    3.88
   5  12  -5   -2.32    4.61
   5  12  -5    0.10    3.81
   4 -12  -5   13.81    3.15
   4  12  -5   19.30   13.42
   4  12  -5   12.11    5.43
   4  12  -5   10.07    5.46
   4  12  -5    6.01    3.67
   3  12  -5   72.02    6.67
  -3  12   5   66.11    5.55
   3  12  -5   60.18   14.45
   3  12  -5   66.83    7.99
   2 -12  -5   38.68    7.29
   2  12  -5   38.61    6.62
   1 -12  -5   13.38    5.50
   1  12  -5   17.84    5.07
   0 -12  -5    9.34    5.29
   0  12  -5    0.85    4.67
  -1 -12  -5   45.33    8.23
  -2 -12  -5   49.37    9.48
  -2  12  -5   51.24    6.67
  -3  12  -5   15.56    4.80
  -4 -12  -5    2.61    3.94
   4  12   5    7.78    4.41
  -5 -12  -5   -0.95    3.10
   5  12   5   -1.89    3.33
   5  12   5    2.22    4.00
  -6 -12  -5   20.82    4.43
   6 -12   5   13.12    3.81
   6  12   5   11.16    4.05
   6  12   5   17.77    5.58
   7 -12   5   27.10    4.29
  -7 -12  -5   20.30    4.36
   7  12   5   39.74    7.51
   7  12   5   27.59    5.08
  -8 -12  -5    0.95    2.50
   8 -12   5   -0.37    3.34
   8  12   5   -5.75    2.97
   9 -12   5    1.23    2.47
  -9 -12  -5    5.72    2.52
   9 -12   5   -1.96    2.40
   9  12   5    1.93    2.71
  10 -12   5   -2.18    1.76
  10  12   5   -0.38    1.87
  10 -13  -5    4.03    3.37
 -10  13   5    1.82    2.32
   9 -13  -5   10.53    3.94
   9  13  -5    9.41    3.04
  -9  13   5   11.59    3.41
   9  13  -5    9.96    2.84
   8 -13  -5    3.10    3.95
   8  13  -5   -0.83    3.18
  -8  13   5    1.64    4.02
   8  13  -5    6.04    3.81
   8  13  -5    2.55    2.84
   7 -13  -5    9.10    4.41
   7  13  -5   -2.25    4.17
   7  13  -5    4.21    4.00
   7  13  -5    2.68    3.66
   6 -13  -5   -1.67    4.18
   6  13  -5   -0.40    3.67
   6  13  -5    8.01    4.51
   6  13  -5    0.50    3.48
   5 -13  -5   36.14    5.84
   5 -13  -5   39.99    3.68
   5  13  -5   50.06    5.87
   5  13  -5   33.10    6.72
   5  13  -5   36.23    5.76
   4 -13  -5    2.66    2.85
   4  13  -5    1.58    3.89
   4  13  -5   -0.65   15.00
   4  13  -5   -2.50    5.10
   4  13  -5   11.35    5.26
   3 -13  -5   -1.90    2.67
   3  13  -5    2.57    3.68
   3  13  -5   -1.76   12.25
   3  13  -5   -3.84    3.95
   3  13  -5   -6.41    4.49
   2  13  -5    0.20    3.76
   2  13  -5    4.21    9.71
   1  13  -5   54.25    7.03
   1  13  -5   45.30   10.25
   0  13  -5   20.58    6.11
   0  13  -5    6.99    4.26
  -1  13  -5   28.58    6.43
  -1  13  -5   20.50    4.95
  -2 -13  -5    2.66    3.75
  -2  13  -5    7.20    4.96
  -3 -13  -5    1.61    3.71
  -3  13  -5    6.83    4.74
   3  13   5   12.09    4.10
  -4 -13  -5    6.49    3.30
   4  13   5    3.64    3.20
  -5 -13  -5   16.25    3.72
   5  13   5   34.54    6.19
   5  13   5   23.54    4.84
  -6 -13  -5    7.21    3.33
   6  13   5    2.08    5.11
   6  13   5    7.61    3.53
  -7 -13  -5   -2.09    2.69
   7 -13   5    4.24    3.43
   7  13   5    2.02    4.64
   7  13   5    0.32    3.05
   8 -13   5   -1.19    3.12
  -8 -13  -5   -1.41    2.60
   8 -13   5   -1.97    3.31
   8  13   5   -2.10    2.69
   9 -13   5   12.57    3.32
   9 -13   5   15.90    2.67
  -9 -13  -5   12.90    2.35
   9  13   5   14.61    2.97
   9 -14  -5   -0.11    3.72
   9  14  -5    6.22    2.01
  -9  14   5    3.83    2.89
   8 -14  -5   12.49    4.13
   8  14  -5    6.07    3.13
  -8  14   5    4.64    4.28
   8  14  -5    8.17    3.54
   8  14  -5    4.51    2.85
   7 -14  -5   14.34    5.33
  -7  14   5   11.03    4.23
   7  14  -5   18.00    4.39
   7  14  -5   16.03    4.00
   7  14  -5   12.86    3.44
   6 -14  -5   -3.42    3.95
   6  14  -5   28.92   16.03
   6  14  -5    2.85    4.14
  -6  14   5   -2.49    4.27
   6  14  -5   -4.17    3.50
   6  14  -5    0.94    4.22
   5 -14  -5    3.84    2.25
   5  14  -5   -1.47    3.60
   5  14  -5   -1.59    3.77
   5  14  -5   -0.57    4.05
   4 -14  -5    6.21    2.72
   4  14  -5   11.36    3.69
   4  14  -5    6.99    4.32
   4  14  -5    6.10    4.38
   3 -14  -5   86.14    6.04
   3  14  -5  102.46    7.94
   3  14  -5   88.48    7.96
   3  14  -5   86.22   20.08
   3  14  -5   90.46    8.26
   2 -14  -5    3.31    2.73
   2  14  -5    1.10    4.88
   2  14  -5    2.74    9.67
   2  14  -5   10.78    4.99
   1 -14  -5    2.46    2.99
   1  14  -5    5.05    4.87
   1  14  -5    3.03    9.82
   1  14  -5   -5.94    5.06
   0 -14  -5    2.10    2.59
   0  14   5   -0.07    4.03
   0  14  -5    3.16    8.06
   0  14  -5   -0.40    4.94
   0  14  -5    0.71    5.23
  -1 -14  -5   31.91    5.26
   1  14   5   16.67    3.61
  -1  14  -5   18.71    5.35
  -1  14  -5   37.03    9.69
  -1  14  -5   32.88    5.90
  -2 -14  -5   -0.54    3.60
   2  14   5    1.43    3.10
  -2  14  -5  -12.66    5.63
  -2  14  -5    7.76    5.95
  -3 -14  -5   42.39    5.95
   3  14   5   29.32    5.62
  -4 -14  -5    0.88    3.77
   4  14   5   -0.71    3.39
  -5 -14  -5   32.20    5.52
   5  14   5   28.17    5.95
  -6 -14  -5    5.17    3.67
   6  14   5    0.87    3.73
   6  14   5    5.02    4.08
  -7 -14  -5    6.44    2.57
   7 -14   5    9.06    3.39
   7  14   5    8.09    2.85
   7  14   5    4.72    4.10
  -8 -14  -5    0.73    2.10
   8 -14   5    3.65    2.24
   8  14   5    2.11    2.31
   9 -15  -5   -1.62    2.82
  -9  15   5   -0.45    1.75
   8 -15  -5    4.89    3.19
  -8  15   5   -0.24    3.01
   8  15  -5   -3.48    2.26
   8  15  -5    1.15    2.34
   7 -15  -5    3.03    3.74
  -7  15   5   -3.24    3.31
   7  15  -5    1.15    3.21
   7  15  -5    2.32    3.65
   7  15  -5    0.18    3.34
   6  15  -5   -0.98   13.84
   6  15  -5    0.06    4.00
   6  15  -5   10.94    4.29
   6  15  -5    5.06    3.29
  -6  15   5   -4.86    3.62
   5  15  -5   12.02    4.37
   5  15  -5   17.26    5.03
   5  15  -5   24.29    5.23
  -5  15   5   13.83    5.14
   4 -15  -5   33.70    3.51
   4  15  -5   29.63    5.75
   4  15  -5   32.72    5.24
   4  15  -5   30.60    5.46
  -4  15   5   39.21    5.98
   3 -15  -5    6.35    2.60
   3  15  -5    4.84    4.95
  -3  15   5    3.03    3.68
   3  15  -5   -4.41   15.51
   3  15  -5    0.10    5.07
   2 -15  -5   19.04    4.28
   2  15  -5   22.82    5.74
  -2  15   5   23.06    4.29
   2  15  -5   31.77   13.47
   2  15  -5   27.47    5.89
   1 -15  -5    5.29    3.00
  -1  15   5    4.44    4.20
   1  15  -5   11.14   11.64
   1  15  -5    2.23    4.08
   1  15  -5    0.47    5.07
   0 -15  -5   42.62    5.19
   0  15  -5   47.63    6.38
   0  15  -5   24.89    8.85
   0  15  -5   36.20    7.01
   0  15   5   35.82    5.89
  -1 -15  -5    2.30    2.77
  -1  15  -5    5.84    5.72
  -1  15  -5    1.35    8.54
   1  15   5   -3.03    3.58
  -1  15  -5    0.81    4.46
  -2 -15  -5    2.44    2.87
  -2  15  -5   -0.21    4.51
   2  15   5   -2.58    3.45
  -2  15  -5  -23.20    6.89
  -2  15  -5   -2.73    4.53
  -3 -15  -5    9.91    3.75
  -3  15  -5   10.41    5.32
   3  15   5    8.81    3.03
  -4 -15  -5   51.40    5.91
   4  15   5   52.47    5.32
  -5 -15  -5   14.87    3.35
   5  15   5    6.65    4.01
  -6 -15  -5    1.00    2.59
   6 -15   5    0.49    3.41
   6  15   5   -3.41    3.49
  -7 -15  -5    3.17    2.04
   7 -15   5    0.98    2.75
   8 -15   5    2.43    1.99
  -8 -15  -5    0.90    1.59
   8 -16  -5   22.48    3.90
   8  16  -5   18.20    2.01
   8  16  -5   18.01    2.30
  -8  16   5   18.20    3.12
   7  16  -5    7.60    2.82
   7  16  -5    7.13    3.02
  -7  16   5   12.75    3.37
   6  16  -5    6.68    3.48
   6  16  -5    7.19    3.18
  -6  16   5    5.54    3.24
   6  16  -5    1.48    3.74
   5  16  -5    1.45    3.19
   5  16  -5   -0.84    2.91
  -5  16   5    3.45    4.15
   5  16  -5    4.10    3.31
   4 -16  -5   55.66    3.97
  -4  16   5   54.59    6.08
   4  16  -5   54.27    6.76
   4  16  -5   64.22    6.49
   4  16  -5   51.13    6.10
   3 -16  -5    2.27    2.25
   3  16  -5    9.80    4.17
  -3  16   5   -2.99    4.16
   3  16  -5    1.10    4.11
   2 -16  -5   24.35    4.17
   2  16  -5   32.06    6.70
  -2  16   5   19.07    4.60
   2  16  -5   24.50    5.68
   2  16  -5   29.63   15.35
   1 -16  -5    0.55    2.79
   1  16  -5    1.55    5.00
  -1  16   5    7.34    3.82
   1  16  -5   -1.59    4.79
   1  16  -5    2.03   11.92
   0 -16  -5    3.12    3.05
   0  16  -5    7.17   10.33
   0  16   5   -4.47    3.31
   0  16  -5   -0.16    4.30
   0  16  -5    1.88    5.24
  -1 -16  -5    8.51    2.87
  -1  16  -5   12.68    5.89
  -1  16  -5   14.86    4.84
   1  16   5    6.77    2.92
  -2 -16  -5   39.24    5.26
  -2  16  -5   36.60    6.45
  -2  16  -5   39.48    7.49
   2  16   5   32.36    5.08
  -3 -16  -5   -0.87    2.75
   3  16   5   -1.68    2.92
  -3  16  -5    1.97    4.75
  -4 -16  -5    0.62    2.78
   5 -16   5    4.00    3.72
  -5 -16  -5   -0.79    2.53
   5  16   5   -0.09    3.50
   6 -16   5   18.93    3.51
  -6 -16  -5   11.26    2.78
   6  16   5   13.63    3.50
   7 -16   5   -2.17    2.03
  -7 -16  -5    0.52    1.95
  -7  17   5   -1.17    1.74
   7  17  -5   -2.28    1.90
   7  17  -5   -1.04    1.95
   6  17  -5   16.18    3.53
   6  17  -5   16.18    3.62
  -6  17   5   19.29    3.56
   5  17  -5    9.26    3.54
  -5  17   5    7.42    3.12
   5  17  -5    6.65    3.76
   5  17  -5   11.39    3.74
   4  17  -5    2.61    3.56
   4  17  -5    5.76    4.08
  -4  17   5    4.10    3.26
   3 -17  -5   -0.53    2.29
   3  17  -5   -1.77    3.69
   3  17  -5    0.05    3.52
  -3  17   5    4.91    3.76
   2 -17  -5    8.98    2.62
  -2  17   5   11.29    3.13
   2  17  -5   14.76    4.48
   2  17  -5    7.61    4.08
   1 -17  -5    9.38    2.88
  -1  17   5    2.82    2.84
   1  17  -5  -20.38   13.89
   1  17  -5   13.58    5.27
   1  17  -5    3.44    4.21
   0 -17  -5   31.86    4.59
   0  17   5   41.09    5.05
   0  17  -5   33.68    5.58
   0  17  -5   30.76    5.74
  -1 -17  -5   -1.14    2.35
  -1  17  -5   -0.85    4.29
  -1  17  -5    1.50    4.19
   1  17   5    0.07    3.11
  -2 -17  -5   -0.51    3.11
  -2  17  -5   10.87    5.75
   2  17   5    5.88    2.46
  -2  17  -5    9.80    5.05
  -3 -17  -5    9.13    3.25
  -3  17  -5   19.26    5.24
  -3  17  -5   13.56    5.15
   3  17   5    9.45    2.73
  -4 -17  -5    0.60    2.94
   4  17   5   12.54    3.76
  -4  17  -5   14.25    5.31
  -5 -17  -5    2.28    2.18
   5 -17   5   -2.26    3.14
   5  17   5    2.83    3.17
  -6 -17  -5   -1.04    1.80
   6 -17   5    3.75    2.48
   7 -17   5   -1.59    1.70
   6  18  -5   -1.43    2.40
  -6  18   5    1.94    1.90
   6  18  -5    3.21    2.30
   5  18  -5   10.04    2.87
  -5  18   5    7.63    2.63
   5  18  -5    2.62    2.98
   4  18  -5    9.09    3.55
   4  18  -5    6.50    3.66
  -4  18   5    3.94    3.01
   3  18  -5    4.37    3.49
  -3  18   5    8.87    3.22
   3  18  -5    7.86    3.45
   2 -18  -5   12.62    2.78
  -2  18   5   12.08    3.25
   2  18  -5    8.25    4.09
   2  18  -5   14.12    4.67
   1 -18  -5    5.36    2.69
  -1  18   5    0.29    2.40
   1  18  -5    0.59    3.62
   1  18  -5    0.84    3.88
   0 -18  -5   -3.05    2.50
   0  18  -5    1.42    3.79
   0  18  -5   -0.08    3.96
   0  18   5   -1.63    2.87
  -1 -18  -5   19.72    3.93
  -1  18  -5   22.76    5.35
   1  18   5   25.93    3.85
  -1  18  -5   17.42    4.62
  -2 -18  -5   13.16    3.02
  -2  18  -5   12.07    5.35
   2  18   5   16.76    3.08
  -2  18  -5    4.15    4.43
  -3 -18  -5   10.76    2.80
  -3  18  -5    4.79    4.59
  -3  18  -5    6.91    4.42
   3  18   5    0.98    4.43
   4 -18   5    1.04    3.43
  -4 -18  -5   -1.22    2.38
  -4  18  -5   -0.21    4.12
  -4  18  -5    1.88    4.38
   4  18   5   -2.66    4.01
  -5 -18  -5    2.45    2.11
   5 -18   5    0.04    2.64
  -5  18  -5    3.09    3.90
   6 -18   5    5.56    2.11
  -6  18  -5    3.39    3.23
   5  19  -5   18.38    3.03
   5  19  -5   20.52    2.81
  -5  19   5   16.70    2.56
   4  19  -5    3.24    3.04
  -4  19   5    9.13    2.33
   4  19  -5   -1.79    2.64
   3  19  -5    7.08    3.42
  -3  19   5    3.19    2.34
   3  19  -5    6.15    3.34
   2  19  -5   -6.46    3.65
   2  19  -5    1.92    3.63
  -2  19   5    1.28    2.45
   1 -19  -5   29.24    2.85
   1  19  -5   20.95    4.22
  -1  19   5   27.46    3.83
   1  19  -5   12.90    4.12
   0 -19  -5    2.51    2.07
   0  19  -5    3.93    4.30
   0  19   5    1.62    2.48
   0  19  -5    1.22    3.70
  -1 -19  -5   10.20    2.51
  -1  19  -5   12.66    4.58
  -1  19  -5   11.31    3.96
   1  19   5   10.73    2.24
  -2 -19  -5    5.44    2.38
  -2  19  -5    2.58    3.71
  -2  19  -5    0.93    3.74
   3 -19   5   20.51    4.26
  -3 -19  -5   21.28    2.93
  -3  19  -5   26.40    4.92
  -3  19  -5   25.16    4.68
  -4 -19  -5   -0.93    1.46
   4 -19   5    2.40    2.59
  -4  19  -5    2.58    3.43
  -4  19  -5   -1.07    3.41
   5 -19   5    8.73    1.99
  -5  19  -5    4.08    3.10
   4  20  -5    0.37    2.20
   4  20  -5    0.36    2.04
   3  20  -5   17.20    3.25
   3  20  -5   22.27    2.98
   2  20  -5    1.10    2.87
   2  20  -5   -0.73    2.98
   1  20  -5   -2.45    3.12
   1  20  -5    1.27    3.46
   0  20  -5   -2.70    3.41
   0  20  -5   -0.08    3.72
  -1  20  -5    6.43    3.31
  -1  20  -5   11.41    3.40
   2 -20   5    3.08    2.94
  -2  20  -5    0.88    3.14
  -2  20  -5    4.36    3.17
   3 -20   5    6.41    2.56
  -3  20  -5   15.24    3.92
  -3  20  -5    5.87    3.20
   4 -20   5    4.08    1.78
  -4  20  -5    4.23    3.17
   3  21  -5    3.26    1.47
   2  21  -5    6.55    2.20
   1  21  -5   15.51    2.87
   1  21  -5   13.51    3.14
   0 -21   5    7.33    3.19
   0  21  -5   10.64    2.79
   0  21  -5    5.47    2.96
   1 -21   5    5.65    2.52
  -1  21  -5    5.52    2.78
   2 -21   5   -3.14    2.35
  -2  21  -5   -0.28    2.82
   3 -21   5    2.93    1.49
  12   0  -6    7.67    3.43
  11   0  -6  -10.81    3.90
  11   0  -6    1.70    3.76
  10   0  -6   41.27    5.66
  10   0  -6   34.45    5.75
   9   0  -6   -1.78    4.23
   9   0  -6    3.06    4.51
   9   0  -6   -2.35    3.12
   8   0  -6   42.77    5.10
   8   0  -6   55.77    5.98
  -7   0   6    0.74    3.49
   7   0  -6    2.80    2.70
  -6   0   6   43.04    4.76
   6   0  -6   35.85    4.38
  -5   0   6    0.00    2.28
  -4   0   6  263.70   11.10
  -3   0   6   -0.86    1.52
   3   0  -6    1.37    2.23
  -3   0   6   -0.55    1.43
  -2   0   6   13.59    1.93
   2   0  -6   18.28    3.57
   2   0  -6   12.51    2.38
   1   0  -6    4.09    3.00
   1   0  -6   -1.95    2.10
   1   0  -6   -0.50    1.66
   0   0  -6  266.38   11.23
   0   0  -6  268.37   12.34
   0   0  -6  271.33   12.87
  -1   0  -6    1.75    2.66
  -1   0  -6   -0.47    0.83
  -1   0  -6   -0.05    1.98
  -2   0  -6   81.28    5.03
  -2   0  -6   86.37    5.58
  -3   0  -6    0.14    2.31
  -3   0  -6   -1.42    2.80
  -4   0  -6  200.41   10.83
  -4   0  -6  213.14    9.66
  -5   0  -6   -0.57    2.77
  -5   0  -6    1.55    3.62
  -6   0  -6   41.68    5.17
  -6   0  -6   50.42    5.80
   8   0   6    1.78    3.53
   8   0   6    6.41    4.02
  -8   0  -6    5.92    3.10
  -9   0  -6    0.36    2.94
   9   0   6   -0.29    3.75
   9   0   6   -2.39    3.54
  10   0   6   14.71    4.12
 -10   0  -6   16.81    3.57
  11   0   6    4.67    3.27
  12  -1  -6   22.01    4.22
  12  -1  -6   20.53    3.83
  12   1  -6   21.90    4.27
  11  -1  -6    6.05    4.03
  11  -1  -6   11.63    3.80
  11   1  -6    4.90    3.88
  10  -1  -6   23.29    5.26
  10  -1  -6   23.58    5.23
  10   1  -6   12.34    4.44
  10   1  -6   17.37    4.28
   9  -1  -6   36.06    5.18
   9  -1  -6   34.73    6.58
   9  -1  -6   38.32    5.80
   9   1  -6   43.07    5.26
   9   1  -6   37.71    6.50
   8  -1  -6   42.13    5.58
   8  -1  -6   46.61    5.74
   8   1  -6   33.66    5.72
   8   1  -6   41.28    4.86
   7  -1  -6    6.03    2.83
  -7  -1   6   13.85    3.53
   7   1  -6    8.12    2.98
  -7   1   6    6.55    3.35
  -6  -1   6   19.87    3.88
   6  -1  -6   15.80    2.82
   6   1  -6   20.24    3.94
  -6   1   6   18.37    4.25
  -5  -1   6   -1.74    2.06
  -5   1   6   -0.66    2.06
  -5   1   6    1.44    2.54
   5   1  -6    1.92    1.72
   4  -1  -6    2.06    2.17
  -4   1   6    6.54    2.29
  -3  -1   6   98.42    6.01
   3  -1  -6   96.60    6.01
  -3  -1   6  105.50    4.90
  -3   1   6   95.24    6.35
  -3   1   6   95.99    5.11
   2  -1  -6   40.75    3.91
   2  -1  -6   41.44    4.44
  -2   1   6   31.95    3.25
   2   1  -6   35.70    3.60
   1  -1  -6  161.93    8.42
   1  -1  -6  150.00    7.05
   1  -1  -6  140.14    7.63
   1   1  -6  155.05    7.04
   1   1  -6  143.75    8.05
   0  -1   6   42.68    2.87
   0  -1  -6   46.59    3.27
   0  -1  -6   33.24    4.77
   0  -1  -6   40.51    3.67
   0   1  -6   41.65    4.97
   0   1  -6   41.60    3.53
  -1  -1  -6  169.34    8.81
  -1  -1  -6  167.34    7.63
  -1  -1  -6  153.20    7.75
  -1   1  -6  171.04    7.57
  -1   1  -6  164.35    8.50
  -2  -1  -6  358.99   14.85
  -2  -1  -6  367.46   16.67
  -2   1  -6  361.91   14.90
  -2   1  -6  362.61   16.51
  -3  -1  -6  216.04    9.60
  -3  -1  -6  206.30   10.93
  -3   1  -6  223.06   10.85
  -3   1  -6  210.72    9.66
  -4  -1  -6  222.51   11.31
  -4  -1  -6  206.74    9.78
  -4   1  -6  210.76    9.96
  -4   1  -6  220.07   11.20
  -5  -1  -6    4.18    3.29
  -5  -1  -6    2.19    2.76
  -5   1  -6    7.16    3.64
  -5   1  -6    6.26    2.69
  -6  -1  -6   82.05    6.01
  -6  -1  -6   87.89    7.55
  -6   1  -6   88.62    6.45
  -6   1  -6   79.37    7.27
   8  -1   6   37.23    6.29
  -8  -1  -6   29.42    4.25
   8  -1   6   32.35    5.12
   8   1   6   28.68    5.58
  -8   1  -6   26.42    4.68
   8   1   6   28.25    5.86
   8   1   6   37.29    5.16
   9  -1   6    2.29    3.79
   9  -1   6   -2.60    3.25
  -9  -1  -6   -1.13    2.92
   9   1   6    1.44    3.83
   9   1   6   -0.70    3.51
  -9   1  -6   -0.41    3.00
  10  -1   6   -0.26    3.62
  10  -1   6    2.78    4.31
 -10  -1  -6   -4.63    2.57
  10   1   6   -1.22    3.61
 -10   1  -6    6.09    2.90
  11  -1   6   -3.72    3.20
  11   1   6   -1.23    3.12
  12  -1   6   10.13    3.03
  12  -2  -6    4.65    3.53
  12  -2  -6    6.08    3.47
  12   2  -6    1.79    3.18
  11  -2  -6   -0.23    3.74
  11  -2  -6   -9.34    3.31
  11   2  -6    5.39    3.82
  10  -2  -6    2.01    3.85
  10  -2  -6    5.01    3.88
  10   2  -6    0.88    3.95
  10   2  -6    7.87    4.14
   9  -2  -6   35.56    5.66
   9  -2  -6   40.15    6.09
   9  -2  -6   39.22    5.77
   9   2  -6   39.26    5.18
   9   2  -6   31.36    5.65
   8  -2  -6   19.60    4.33
   8  -2  -6   23.04    4.90
   8  -2  -6   17.14    4.20
   8   2  -6   26.96    6.17
   8   2  -6   19.26    4.01
   8   2  -6   24.89    4.43
   7  -2  -6    5.19    2.90
  -7   2   6   13.65    4.17
   7   2  -6    5.18    3.02
   6  -2  -6   25.85    3.59
  -6  -2   6   26.69    3.77
   6   2  -6   22.60    4.24
  -6   2   6   35.51    4.76
   5  -2  -6   98.63    6.32
  -5  -2   6  110.49    6.11
   5  -2  -6  108.93    6.98
  -5   2   6  107.27    6.02
  -5   2   6  114.61    6.74
   5   2  -6   98.23    6.37
   4  -2  -6   97.07    6.32
  -4   2   6   96.23    5.41
  -3  -2   6  154.58    6.89
  -3  -2   6  159.25    9.04
   3  -2  -6  158.98    8.55
  -3   2   6  161.13    7.33
   2  -2  -6  131.74    7.19
   2   2  -6  128.78    6.31
  -2   2   6  124.54    7.92
   1  -2  -6  200.62    9.64
   1  -2  -6  186.37    9.89
   1  -2  -6  194.09    8.67
   1   2  -6  190.13    9.55
   1   2  -6  193.83    8.47
   0  -2  -6   50.37    3.94
   0  -2   6   37.19    2.96
   0  -2  -6   51.02    4.93
   0  -2  -6   44.01    3.45
   0   2  -6   45.46    3.49
   0   2  -6   53.96    4.73
  -1  -2  -6   40.61    3.65
  -1  -2  -6   35.43    4.59
  -1  -2  -6   27.57    2.90
  -1   2  -6   37.05    4.20
  -1   2  -6   31.46    3.50
  -2  -2  -6    9.06    3.13
  -2  -2  -6    3.88    1.57
  -2  -2  -6    6.16    2.31
  -2   2  -6    8.51    2.13
  -2   2  -6   10.05    2.70
  -3  -2  -6   10.99    3.47
  -3  -2  -6   16.88    3.32
  -3   2  -6   17.78    3.59
  -3   2  -6   16.86    3.89
  -4  -2  -6   30.03    4.85
  -4  -2  -6   26.19    3.58
  -4   2  -6   22.10    3.91
  -4   2  -6   18.83    3.64
  -5  -2  -6   65.86    4.88
  -5  -2  -6   63.89    5.92
  -5   2  -6   59.89    5.03
  -5   2  -6   66.21    5.60
  -6  -2  -6    9.70    4.13
  -6   2  -6    8.09    3.26
  -6   2  -6    8.76    3.76
  -8  -2  -6    5.26    2.72
   8  -2   6    4.96    3.21
   8  -2   6    4.86    3.63
  -8   2  -6    0.10    2.87
   8   2   6   -2.27    4.31
   8   2   6   -0.93    3.02
   9  -2   6    5.77    3.94
  -9  -2  -6    2.06    3.11
   9  -2   6    3.19    3.53
   9   2   6    4.80    3.51
  -9   2  -6   -2.26    2.91
   9   2   6    5.57    4.64
 -10  -2  -6    2.17    2.64
  10  -2   6    5.87    3.61
  10  -2   6    2.86    3.66
 -10   2  -6    3.48    2.60
  10   2   6    5.41    3.47
  10   2   6    1.48    3.64
  11  -2   6    8.22    3.28
  11  -2   6    0.53    3.45
  11   2   6    8.39    3.23
  12  -3  -6   -3.64    2.86
  12  -3  -6    1.96    3.09
  12   3  -6   -0.71    3.15
  11  -3  -6   14.57    4.74
  11  -3  -6   21.70    4.90
  11   3  -6    9.62    3.93
  11   3  -6   11.65    4.49
  10  -3  -6    6.05    4.91
  10  -3  -6    2.96    3.94
  10   3  -6    0.94    3.83
  10   3  -6    9.03    4.36
   9  -3  -6    2.84    3.53
   9  -3  -6   -6.14    4.95
   9  -3  -6    6.32    4.70
   9   3  -6    4.06    4.11
   9   3  -6    4.42    3.67
   8  -3  -6    8.49    4.34
   8  -3  -6   13.74    3.81
   8  -3  -6   12.09    3.77
   8  -3  -6    5.12    3.72
   8   3  -6   10.49    3.52
   8   3  -6   10.75    3.25
   8   3  -6    9.47    3.86
   7  -3  -6   57.15    5.62
   7   3  -6   48.50    4.98
  -7   3   6   50.56    6.22
   7   3  -6   55.49    4.97
   6  -3  -6    3.95    3.00
   6  -3  -6   -0.47    2.59
  -6   3   6   -1.29    2.68
  -6   3   6    4.32    2.96
   6   3  -6    1.67    2.47
   5  -3  -6   11.12    3.41
   5  -3  -6    4.56    2.02
  -5   3   6    5.24    2.73
  -5   3   6    8.47    2.61
   5   3  -6    8.81    2.16
   4  -3  -6    4.28    2.53
  -4   3   6    4.18    2.26
   3  -3  -6   29.37    3.72
  -3   3   6   17.57    3.12
   2  -3  -6   16.98    3.57
  -2   3   6   19.36    3.55
   2   3  -6   16.44    2.96
   1  -3  -6  110.18    6.64
   1  -3  -6  116.34    6.11
   1  -3  -6  126.84    7.21
   1   3  -6  115.40    6.24
   1   3  -6  124.43    5.89
   0  -3  -6    8.73    2.12
   0  -3  -6   10.40    2.46
   0  -3  -6    8.13    3.16
   0   3  -6    8.33    1.98
   0   3  -6   10.03    2.74
  -1  -3  -6   98.75    5.89
  -1  -3  -6  106.86    6.87
  -1  -3  -6  104.18    5.62
  -1   3  -6  107.37    5.69
  -1   3  -6  103.34    6.14
  -2  -3  -6    7.93    3.32
  -2  -3  -6   13.09    2.49
  -2   3  -6   10.78    2.89
  -2   3  -6    7.50    2.41
  -3  -3  -6  282.35   11.94
  -3  -3  -6  284.13   13.75
  -3   3  -6  283.49   13.31
  -3   3  -6  267.27   12.03
  -4  -3  -6    3.26    2.58
  -4  -3  -6    3.18    3.42
  -4   3  -6    4.63    3.02
  -4   3  -6    2.98    2.63
  -5  -3  -6    8.43    4.10
  -5   3  -6    9.83    3.21
  -5   3  -6   15.56    3.44
  -6  -3  -6    0.90    4.26
  -6   3  -6   -0.34    3.33
  -6   3  -6   -3.16    3.37
   7  -3   6   80.08    7.34
  -7  -3  -6   77.12    6.27
  -7   3  -6   77.89    6.21
   8  -3   6   -2.50    2.86
  -8  -3  -6    3.77    3.29
   8  -3   6   -1.82    3.43
   8   3   6   -1.69    3.25
  -8   3  -6    0.15    3.00
   8   3   6   -0.85    3.55
  -9  -3  -6    8.16    3.21
   9  -3   6    6.32    3.33
   9  -3   6    5.51    3.93
   9   3   6    7.36    3.63
  -9   3  -6    7.34    2.94
   9   3   6    7.73    4.69
 -10  -3  -6   -1.61    2.54
  10  -3   6    1.02    3.19
  10  -3   6    3.61    3.58
 -10   3  -6    0.10    2.29
  10   3   6   -0.66    3.36
  10   3   6    0.57    4.30
  11  -3   6   15.37    4.04
  11  -3   6   16.45    3.62
  11   3   6   19.01    3.83
  11   3   6   13.16    3.25
  12  -4  -6    0.56    3.72
  12  -4  -6    3.01    3.17
  12   4  -6    1.47    2.96
  11  -4  -6    0.40    4.55
  11  -4  -6    6.24    3.85
  11   4  -6    6.37    3.96
  11   4  -6    0.67    3.81
  10  -4  -6    4.53    4.23
  10  -4  -6    2.08    3.87
  10  -4  -6    2.10    3.99
  10   4  -6   -5.04    3.31
  10   4  -6   -4.17    3.58
   9  -4  -6   61.80    6.45
   9  -4  -6   65.11    7.05
   9  -4  -6   61.26    6.61
   9   4  -6   55.18    6.30
   9   4  -6   63.89    5.81
   9   4  -6   59.11    6.22
   8  -4  -6    8.21    3.93
   8  -4  -6    8.32    3.10
   8  -4  -6   13.95    3.78
   8  -4  -6    4.74    4.24
   8   4  -6    7.66    3.19
   8   4  -6   12.50    3.82
   8   4  -6    6.45    3.40
   7  -4  -6   39.71    4.59
  -7   4   6   26.83    4.63
   7   4  -6   44.82    4.54
   7   4  -6   34.50    4.67
  -7   4   6   40.69    5.41
   6  -4  -6    0.48    2.85
   6  -4  -6    4.89    3.26
  -6   4   6    7.30    3.21
  -6   4   6    5.51    2.97
   6   4  -6    1.65    2.56
   5  -4  -6  115.80    7.54
   5  -4  -6  102.09    6.81
  -5   4   6  116.43    6.44
  -5   4   6  110.50    6.70
   5   4  -6  100.42    6.78
   4  -4  -6   10.61    2.94
  -4   4   6   12.01    2.63
   3  -4  -6  100.46    6.45
  -3   4   6   95.26    5.46
   2  -4  -6    8.36    2.55
  -2   4   6    9.69    2.12
   1  -4  -6  239.20   11.49
   1  -4  -6  239.04   11.42
   1   4  -6  218.83    9.79
   0  -4  -6    5.49    3.09
   0  -4  -6    6.72    2.39
   0  -4  -6    1.20    2.27
   0   4  -6    3.06    2.44
   0   4  -6    3.20    1.93
  -1  -4  -6  324.60   15.04
  -1  -4  -6  315.35   15.11
  -1  -4  -6  316.94   13.33
  -1   4  -6  324.86   13.20
  -1   4  -6  307.27   14.39
  -2  -4  -6    1.03    3.19
  -2  -4  -6    3.25    2.44
  -2  -4  -6    2.29    2.17
  -2   4  -6    0.64    2.20
  -2   4  -6    1.05    2.25
  -2   4  -6    3.09    1.67
  -3  -4  -6    4.52    2.97
  -3  -4  -6    7.17    2.34
  -3   4  -6    8.38    2.56
  -3   4  -6    8.13    2.78
  -4  -4  -6    7.00    3.71
  -4   4  -6    5.61    2.70
  -4   4  -6    3.06    2.98
  -5  -4  -6   16.62    4.42
  -5   4  -6   24.37    4.79
  -5   4  -6   16.96    3.64
  -6  -4  -6    6.70    4.19
  -6   4  -6    1.63    3.04
  -6   4  -6    0.29    3.83
  -7  -4  -6    9.99    2.83
   7  -4   6    7.69    3.78
   7  -4   6   10.66    3.98
   7   4   6    7.49    3.93
   7   4   6   11.24    4.88
  -7   4  -6   10.73    3.44
  -8  -4  -6    9.66    3.49
   8  -4   6   16.76    4.22
   8  -4   6   12.90    3.60
   8   4   6   16.08    4.08
  -8   4  -6    4.68    3.67
   8   4   6    8.81    4.62
   9  -4   6    8.36    3.89
  -9  -4  -6    7.10    3.31
   9  -4   6   14.66    4.23
   9   4   6   13.09    3.93
   9   4   6   16.67    4.12
  -9   4  -6   10.39    2.90
  10  -4   6    4.56    3.56
 -10  -4  -6    1.95    2.96
  10  -4   6    0.73    3.14
  10   4   6    8.03    3.82
  10   4   6    2.85    4.01
  11  -4   6    2.91    2.92
  11  -4   6    9.13    3.54
  11   4   6    6.00    3.17
  12  -5  -6   10.45    3.32
  12   5  -6   15.99    3.33
  11  -5  -6   23.27    5.11
  11  -5  -6   21.13    5.19
  11  -5  -6   20.57    4.41
  11   5  -6   22.91    4.73
  11   5  -6   21.79    4.57
  10  -5  -6    7.12    4.41
  10  -5  -6   -4.41    3.97
  10  -5  -6    5.88    3.98
  10   5  -6    2.41    3.74
  10   5  -6   -4.63    3.22
   9  -5  -6   12.19    5.78
   9  -5  -6   13.70    4.48
   9  -5  -6   16.36    4.29
   9   5  -6   17.20    4.21
   9   5  -6   24.67    5.10
   9   5  -6   11.10    3.11
   8  -5  -6   -1.44    3.38
   8  -5  -6    3.65    4.00
   8  -5  -6    2.26    4.78
   8  -5  -6    6.65    4.69
   8   5  -6    3.60    3.04
   8   5  -6    2.32    3.23
   8   5  -6    2.08    4.19
   8   5  -6    6.26    3.98
   7  -5  -6   24.38    4.91
   7   5  -6   25.35    4.69
   7   5  -6   17.88    3.85
  -7   5   6   12.90    4.02
   6  -5  -6   50.40    5.38
   6  -5  -6   56.14    5.93
   6   5  -6   57.27    5.49
  -6   5   6   53.20    5.26
  -6   5   6   52.45    5.14
   5  -5  -6   19.35    4.22
   5  -5  -6   14.17    3.05
   5   5  -6   13.59    2.52
  -5   5   6   11.52    3.17
  -5   5   6   10.04    3.18
   4  -5  -6   24.74    4.47
  -4   5   6   28.40    3.91
   3  -5  -6   15.29    3.52
  -3   5   6   11.78    2.56
   2  -5  -6   36.11    4.43
  -2   5   6   49.16    3.80
   1  -5  -6   54.30    4.93
   1  -5  -6   50.09    4.64
   0  -5  -6   60.43    5.00
   0  -5  -6   55.17    4.27
   0  -5  -6   47.52    4.53
   0   5  -6   59.19    3.84
  -1  -5  -6   72.78    5.61
  -1  -5  -6   71.20    4.58
  -1  -5  -6   73.59    5.55
  -1   5  -6   59.90    4.72
  -1   5  -6   67.42    4.36
  -2  -5  -6   55.49    4.06
  -2  -5  -6   50.41    5.15
  -2  -5  -6   50.50    5.23
  -2   5  -6   46.24    3.93
  -2   5  -6   56.68    4.40
  -2   5  -6   52.99    4.19
  -3  -5  -6  139.63    9.18
  -3  -5  -6  144.76    8.80
  -3   5  -6  144.14    7.34
  -3   5  -6  139.46    7.88
  -4  -5  -6   11.02    3.84
  -4   5  -6    7.54    2.95
  -4   5  -6   12.35    3.31
  -5  -5  -6    2.53    3.97
  -5   5  -6    2.36    3.38
  -5   5  -6    4.66    3.18
  -6  -5  -6    8.97    4.67
  -6   5  -6    3.67    4.00
  -6   5  -6    1.68    3.51
   7  -5   6   28.17    5.49
  -7  -5  -6   15.29    3.13
   7  -5   6   17.96    4.89
  -7   5  -6   22.82    4.81
   7   5   6   25.01    5.64
   7   5   6   29.42    6.42
   8  -5   6   30.78    5.00
  -8  -5  -6   33.69    5.09
   8  -5   6   28.51    4.85
   8   5   6   35.80    5.66
  -8   5  -6   29.81    4.56
   8   5   6   34.02    6.02
   9  -5   6    3.25    3.61
  -9  -5  -6   -1.18    2.52
   9  -5   6    2.44    3.21
   9   5   6   -3.58    3.23
   9   5   6   -7.60    3.35
  -9   5  -6    1.29    2.58
 -10  -5  -6   -3.28    2.75
  10  -5   6    0.45    3.69
  10  -5   6   -2.27    3.11
  10   5   6    5.16    3.79
  11  -5   6    2.11    2.77
  11  -5   6    2.53    2.49
  11   5   6   -4.14    3.04
  12  -6  -6    3.61    2.84
  12   6  -6    2.46    2.61
 -12   6   6    3.00    2.84
  11  -6  -6    4.21    3.62
  11  -6  -6   -1.01    4.51
  11   6  -6    2.49    3.44
  10  -6  -6   19.75    4.71
  10  -6  -6   31.05    5.33
  10   6  -6   21.05    4.35
  10   6  -6   24.93    4.31
   9  -6  -6    6.44    4.06
   9  -6  -6    7.40    4.32
   9  -6  -6    2.60    4.61
   9   6  -6    4.60    3.78
   9   6  -6    4.66    3.35
   9   6  -6    5.79    3.77
   8  -6  -6   36.05    5.76
   8  -6  -6   42.10    6.90
   8  -6  -6   38.87    5.83
   8   6  -6   44.42    5.10
   8   6  -6   45.97    5.16
   8   6  -6   35.80    5.54
   8   6  -6   54.77    6.65
   7  -6  -6    4.78    3.61
   7   6  -6    1.78    3.04
   7   6  -6   -1.12    2.68
   6  -6  -6    6.99    3.41
   6  -6  -6    3.46    4.06
  -6   6   6   11.29    3.28
  -6   6   6   19.65    3.99
   6   6  -6    9.82    3.07
   6   6  -6    8.55    2.68
   5  -6  -6   11.91    3.39
   5  -6  -6   15.28    4.46
   5   6  -6   11.46    2.92
  -5   6   6   12.11    3.13
  -5   6   6    7.94    3.23
   4  -6  -6  193.79   10.18
   4  -6  -6  199.71   11.17
  -4   6   6  199.75    9.31
   4   6  -6  181.64    9.84
   3  -6  -6   51.82    5.98
  -3   6   6   51.47    4.37
   2  -6  -6    5.37    3.30
  -2   6   6    5.17    2.24
   1  -6  -6  149.80    8.87
   1  -6  -6  157.31    8.36
   0  -6  -6  269.61   13.42
   0  -6  -6  269.08   12.55
   0   6  -6  244.10   10.91
  -1  -6  -6   14.29    3.69
  -1  -6  -6   11.30    2.43
  -1  -6  -6    7.12    3.10
  -1   6  -6   10.50    2.52
  -2  -6  -6   59.39    4.37
  -2  -6  -6   42.06    6.40
  -2  -6  -6   60.73    5.47
  -2   6  -6   64.22    4.45
  -2   6  -6   57.67    4.80
  -3  -6  -6    2.66    3.43
  -3  -6  -6   12.78    4.57
  -3   6  -6    1.69    2.78
  -3   6  -6    4.70    2.71
  -4  -6  -6   50.20    5.55
  -4   6  -6   48.45    4.71
  -4   6  -6   44.48    5.03
  -5  -6  -6   18.07    4.48
  -5   6  -6   15.76    3.60
  -5   6  -6   15.68    4.06
  -6   6  -6   57.18    5.97
   7  -6   6   -0.65    3.87
  -7  -6  -6    2.41    3.28
   7  -6   6    3.30    2.96
  -7   6  -6    3.58    3.13
   7   6   6   -3.97    3.85
   8  -6   6    2.85    3.12
  -8  -6  -6    6.29    3.35
   8  -6   6    3.79    4.52
  -8   6  -6   -0.06    2.99
   8   6   6   -1.10    3.89
   9  -6   6   -2.44    3.01
  -9  -6  -6    0.99    2.47
   9  -6   6    1.67    3.50
  -9   6  -6   -0.91    2.36
   9   6   6    0.42    3.91
  10  -6   6   10.89    3.90
  10  -6   6    8.46    3.49
 -10  -6  -6    3.82    2.70
  10   6   6    9.81    3.98
  11  -6   6    3.93    2.65
  11  -6   6    1.66    2.42
  11   6   6    3.70    3.03
  12  -7  -6   22.88    4.02
  12   7  -6   15.31    2.97
 -12   7   6    9.96    2.89
  11  -7  -6    0.22    3.50
  11  -7  -6   -4.57    3.18
  11   7  -6    1.75    3.12
  10  -7  -6    2.98    4.03
  10  -7  -6    2.80    4.20
  10   7  -6    4.11    3.54
  10   7  -6    0.52    4.36
   9  -7  -6   -0.86    3.99
   9  -7  -6   -0.90    4.44
   9   7  -6   -0.16    3.07
   9   7  -6   -2.28    3.47
   9   7  -6    6.62    3.69
   8  -7  -6   25.44    4.74
   8  -7  -6   29.19    6.45
   8   7  -6   28.37    6.33
   8   7  -6   33.14    5.31
   8   7  -6   24.94    4.39
   8   7  -6   22.02    4.51
   7  -7  -6    7.04    5.29
   7  -7  -6    2.07    3.54
   7   7  -6    4.46    3.23
   7   7  -6   -6.33   20.49
   7   7  -6   -0.68    3.62
   7   7  -6    5.53    4.46
   7   7  -6    5.83    3.27
   6  -7  -6   25.27    4.42
   6  -7  -6   16.81    4.84
   6   7  -6   26.67    4.37
  -6   7   6   25.37    4.39
   6   7  -6   19.18    3.78
  -6   7   6   20.33    4.40
   5  -7  -6    1.78    3.98
   5  -7  -6    4.48    3.35
  -5   7   6    7.22    3.39
  -5   7   6    4.66    2.76
   5   7  -6    2.71    2.76
   4  -7  -6    2.01    4.19
  -4   7   6   -0.78    2.41
   4   7  -6    1.88    2.43
   3  -7  -6   -0.90    3.34
  -3   7   6    5.04    2.34
   2  -7  -6  234.86   12.97
  -2   7   6  237.85   10.50
   1  -7  -6   37.64    5.66
  -1   7   6   50.32    3.88
   0  -7  -6    5.31    3.55
   0  -7  -6    4.08    3.08
   0   7  -6   -1.40    2.02
  -1  -7  -6   -3.98    3.68
  -1  -7  -6   -2.76    3.19
  -1   7  -6   -2.96    1.88
  -2  -7  -6  143.15    9.75
  -2  -7  -6  143.71    8.50
  -2   7  -6  158.18    7.49
  -3  -7  -6   35.25    7.34
  -3  -7  -6   15.28    4.07
  -3   7  -6   27.73    4.03
  -4   7  -6   35.07    4.91
  -4   7  -6   32.33    4.09
  -5   7  -6    2.71    2.96
  -5   7  -6   -2.87    3.51
   6  -7   6   70.44    6.90
   6   7   6   59.96    7.78
  -6   7  -6   54.18    6.27
  -6   7  -6   59.16    5.49
   7  -7   6    0.96    4.02
  -7  -7  -6    1.63    2.87
   7  -7   6    2.13    2.92
   7   7   6    3.14    4.11
  -7   7  -6   -0.03    3.30
   8  -7   6   37.69    5.77
   8  -7   6   35.24    4.98
  -8  -7  -6   24.57    4.80
   8   7   6   16.94    4.78
  -8   7  -6   22.37    4.35
   9  -7   6    0.31    3.22
   9  -7   6    0.38    3.00
  -9  -7  -6   -1.31    2.80
   9   7   6   -2.46    3.56
  10  -7   6    4.77    3.22
 -10  -7  -6    5.34    2.45
  10  -7   6   -0.84    2.67
  10   7   6   -3.29    3.42
  11  -7   6    3.91    2.20
  11  -7   6   -1.43    2.70
  11   7   6    2.47    2.80
  11  -8  -6   -2.21    4.11
  11  -8  -6    0.53    4.04
  11   8  -6    0.10    2.63
  10  -8  -6   11.61    4.20
  10  -8  -6    7.74    4.55
  10   8  -6    8.94    3.50
  10   8  -6    3.88    4.43
   9  -8  -6    9.29    4.22
   9  -8  -6    2.71    4.72
   9   8  -6   16.98    4.09
   9   8  -6    4.69    3.15
   9   8  -6   11.01    3.93
   8  -8  -6   23.58    5.63
   8  -8  -6   32.56    5.74
   8   8  -6   25.92    4.51
   8   8  -6   31.93    4.83
   8   8  -6   38.80    6.42
   8   8  -6   28.98    5.27
   7  -8  -6    4.11    4.61
   7  -8  -6    6.01    4.62
   7   8  -6    7.19    3.51
   7   8  -6    4.55    3.50
   7   8  -6    0.23    3.27
   6   8  -6   14.77    3.29
  -6   8   6   10.20    4.19
   6   8  -6   20.92    4.93
   5  -8  -6   69.00    7.51
  -5   8   6   68.75    5.81
   5   8  -6   59.81    5.25
   5   8  -6   64.82    6.18
  -5   8   6   67.51    5.91
   4  -8  -6   50.29    6.87
   4   8  -6   57.25    5.27
  -4   8   6   62.55    5.24
   3  -8  -6   25.84    5.59
  -3   8   6   20.85    3.43
   3   8  -6   24.50    4.03
   2  -8  -6   18.03    4.16
  -2   8   6   23.84    3.78
   1  -8  -6   42.13    6.17
  -1   8   6   41.55    3.85
   0  -8  -6  145.43    8.20
   0  -8  -6  160.05    9.53
   0   8   6  152.18    7.23
  -1  -8  -6   38.25    5.86
  -1   8  -6   48.74    4.05
  -2  -8  -6   17.78    4.79
  -2   8  -6   16.16    2.89
  -3  -8  -6    5.31    6.40
  -3   8  -6    7.06    3.06
  -4   8  -6   34.94    4.41
  -5   8  -6   50.90    5.63
  -6  -8  -6    1.46    3.50
   6  -8   6   10.28    3.48
   6   8   6    3.42    3.96
  -6   8  -6    6.76    3.12
   7  -8   6    3.02    3.41
   7  -8   6   -7.73    3.51
  -7  -8  -6    4.86    3.41
  -7   8  -6    6.02    2.76
   7   8   6   -0.41    3.99
  -8  -8  -6    4.87    2.66
   8  -8   6    9.36    3.17
   8  -8   6    4.65    3.57
  -8   8  -6    9.77    2.28
   8   8   6    0.46    4.17
   9  -8   6    2.52    3.01
  -9  -8  -6    5.05    2.29
   9  -8   6    8.81    3.46
   9   8   6    1.76    3.69
 -10  -8  -6    8.71    1.98
  10  -8   6    3.44    2.69
  10  -8   6    3.07    3.00
  10   8   6   11.41    3.60
  11  -8   6    5.34    2.78
  11   8   6   16.07    3.14
  11  -9  -6   12.33    3.39
  11  -9  -6   13.52    4.49
  11   9  -6   10.88    2.66
 -11   9   6   11.92    3.48
  10  -9  -6    5.63    3.93
  10  -9  -6   -4.45    3.90
  10   9  -6    0.20    2.90
  10   9  -6   -2.56    3.39
   9  -9  -6    2.11    4.54
   9  -9  -6    0.31    3.91
   9   9  -6   -0.13    3.00
   9   9  -6   -0.43    4.41
   9   9  -6    8.08    3.54
   8  -9  -6    0.27    4.74
   8  -9  -6   -4.11    4.67
   8   9  -6    3.99    3.44
   8   9  -6    2.64    3.50
   8   9  -6    5.68    3.27
   7  -9  -6   37.26    7.12
   7  -9  -6   55.46    6.62
   7   9  -6   48.76    5.58
   7   9  -6   52.39    5.98
   7   9  -6   53.64    5.98
   6  -9  -6   -0.28    5.21
   6   9  -6    6.24    3.63
   6   9  -6    1.37    3.49
   6   9  -6    7.92    3.07
   5  -9  -6    2.20    4.80
   5   9  -6    6.15    3.35
   5   9  -6    6.39    2.71
  -5   9   6    7.01    3.25
  -5   9   6    1.85    3.00
   4  -9  -6   -4.37    5.21
  -4   9   6   -0.34    3.14
   4   9  -6   -0.14    2.61
   3  -9  -6   63.76    7.13
  -3   9   6   56.79    5.00
   3   9  -6   57.72    5.23
   2  -9  -6    3.27    4.56
  -2   9   6    5.34    2.72
   1  -9  -6  140.18    9.50
  -1   9   6  148.42    7.37
   0  -9  -6   18.22    4.82
   0   9   6   20.59    3.35
  -1  -9  -6   -1.23    4.74
  -2  -9  -6   50.81    7.50
  -2   9  -6   49.14    4.53
  -3  -9  -6   51.14   10.20
  -3   9  -6   58.77    5.25
  -4   9  -6    2.34    3.36
  -5   9  -6   10.81    4.41
  -6  -9  -6    8.23    3.09
   6  -9   6    2.15    3.19
  -6   9  -6    1.38    2.65
   6   9   6    3.63    3.80
   7  -9   6   36.23    4.92
  -7  -9  -6   42.32    5.34
  -7   9  -6   35.29    3.71
   7   9   6   38.23    6.44
  -8  -9  -6   -2.47    2.46
   8  -9   6    7.29    3.42
   8   9   6    2.93    4.03
  -9  -9  -6    7.96    2.73
   9  -9   6    4.49    3.36
   9  -9   6    4.37    3.30
   9   9   6    5.49    3.78
  10  -9   6    3.90    2.84
  10  -9   6    4.08    2.66
 -10  -9  -6    6.69    1.58
  10   9   6    1.27    3.10
  11 -10  -6   -4.36    3.98
  11 -10  -6    5.26    2.69
  11 -10  -6    0.22    2.86
 -11  10   6   -1.42    2.53
  10 -10  -6   -0.95    3.83
  10 -10  -6    2.36    3.57
  10  10  -6    4.21    3.47
   9 -10  -6   21.89    5.46
   9 -10  -6   37.64    5.69
   9  10  -6   33.13    5.33
   9  10  -6   26.16    3.97
   8 -10  -6   -1.35    4.46
   8 -10  -6    9.64    4.18
   8  10  -6    5.55    3.62
   8  10  -6    3.59    3.41
   8  10  -6   -0.50    3.06
   7 -10  -6   12.62    5.75
   7 -10  -6    0.97    3.68
   7  10  -6    3.70    2.99
   7  10  -6   -2.80    3.26
   7  10  -6    4.82    3.61
   6 -10  -6    2.55    4.47
   6 -10  -6    0.77    4.33
   6  10  -6    2.35    3.82
   6  10  -6   10.93    3.62
   6  10  -6   -0.61    3.61
  -5  10   6  148.78    9.32
   5  10  -6  132.43   21.12
   5  10  -6  163.49    9.94
   5  10  -6  158.82    9.53
   4 -10  -6   12.47    5.21
  -4  10   6    8.95    3.52
   4  10  -6   11.88    4.35
  -4  10   6    4.77    3.13
   4  10  -6    7.01    3.17
   3 -10  -6   12.88    5.03
   3  10  -6    7.57    2.96
  -3  10   6    8.55    3.25
   2 -10  -6   -0.94    4.41
  -2  10   6    1.06    2.77
   1 -10  -6   34.07    6.12
  -1  10   6   34.43    3.94
   0 -10  -6    5.13    4.10
  -1 -10  -6  125.41    9.44
  -2 -10  -6   16.58    6.75
  -3 -10  -6   24.16    8.37
  -3  10  -6   15.33    3.79
  -4  10  -6   12.73    4.34
  -4  10  -6   16.41    3.74
  -5 -10  -6   31.18    5.39
   5  10   6   36.61    6.34
   6 -10   6    8.78    4.25
  -6 -10  -6   10.94    3.76
   6  10   6    5.47    4.57
   6  10   6    8.66    4.76
   7 -10   6   17.96    4.02
  -7 -10  -6   25.99    4.83
   7  10   6   17.97    4.51
   8 -10   6    0.71    3.05
  -8 -10  -6    3.83    2.55
   8  10   6    9.84    3.78
   9 -10   6   10.86    3.92
  -9 -10  -6   12.05    2.54
   9  10   6    6.53    3.54
  10 -10   6    3.18    2.03
  10 -10   6   -1.17    2.11
  10  10   6   -2.53    2.55
  11 -11  -6    5.52    2.84
 -11  11   6    4.60    2.07
  10 -11  -6    0.97    3.44
  10 -11  -6    3.09    3.83
  10 -11  -6    2.97    6.02
 -10  11   6    4.34    3.51
   9 -11  -6    0.41    4.13
   9 -11  -6    0.70    3.83
   9  11  -6    3.60    2.95
   9  11  -6    4.11    3.57
   8 -11  -6   -5.40    4.09
   8 -11  -6   -0.77    3.85
   8  11  -6    5.69    3.74
   8  11  -6    6.87    3.62
   8  11  -6    6.35    3.53
   7 -11  -6   24.12    5.68
   7 -11  -6   27.74    5.44
   7  11  -6   37.87    4.89
   7  11  -6   22.44    5.10
   7  11  -6   28.46    5.41
   6 -11  -6   34.60    6.08
   6 -11  -6   30.82    6.74
   6  11  -6   38.27    5.77
   6  11  -6   37.85    5.47
   6  11  -6   46.03    6.46
   5 -11  -6    5.29    1.81
   5 -11  -6    8.59    4.62
   5  11  -6    3.84    3.67
   5  11  -6    9.72   15.04
   5  11  -6    0.55    3.93
   5  11  -6    9.16    4.31
   4  11  -6   -0.70   11.16
   4  11  -6   14.89    4.79
   4  11  -6   10.29    3.51
   3 -11  -6   11.88    5.47
   3  11  -6    9.06    4.55
  -3  11   6   11.86    3.19
   3  11  -6    4.60    3.15
   2 -11  -6   31.03    7.49
   2  11  -6   28.70    5.18
  -2  11   6   19.51    3.50
   1 -11  -6  114.02    9.32
   0 -11  -6    2.15    4.46
  -1 -11  -6    2.83    4.78
  -2 -11  -6    8.25    6.89
  -3 -11  -6   34.02    7.87
  -3  11  -6   43.34    6.08
  -4 -11  -6   -5.02    3.30
  -4  11  -6   -1.90    4.10
  -5 -11  -6   -4.34    2.69
   5  11   6    0.79    4.73
  -6 -11  -6    1.63    2.90
   6 -11   6    1.44    3.70
   6  11   6    0.61    3.76
   6  11   6    4.09    5.27
   7 -11   6   22.16    4.05
  -7 -11  -6   23.93    4.84
   7  11   6   14.62    4.19
  -8 -11  -6   14.20    3.04
   8 -11   6   10.94    3.41
   8  11   6   14.62    3.80
  -9 -11  -6    1.20    2.11
   9 -11   6    1.79    2.52
   9  11   6    0.55    2.90
  10 -11   6   -1.52    2.26
  10  11   6   -0.43    2.12
  10 -12  -6    4.40    3.92
  10 -12  -6    9.02    5.19
  10 -12  -6    4.75    3.43
 -10  12   6   11.11    3.65
   9 -12  -6    6.85    6.78
   9 -12  -6    5.96    3.97
   9 -12  -6   15.24    4.66
   9  12  -6    9.47    2.84
   9  12  -6   13.43    3.80
   8 -12  -6   13.08    4.97
   8 -12  -6    9.29    4.82
   8  12  -6    8.19    3.31
   8  12  -6   10.88    3.95
   8  12  -6    0.52    2.95
   7 -12  -6   -5.30    4.05
   7  12  -6   -1.86    3.52
   7  12  -6   -2.65    3.54
   7  12  -6    2.51    3.48
   6 -12  -6   12.20    5.03
   6  12  -6   13.29    4.10
   6  12  -6   11.00    4.33
   6  12  -6   18.56    3.99
   5 -12  -6   33.08    5.68
   5  12  -6   34.00    5.17
   5  12  -6   28.23    5.52
   5  12  -6   21.69    4.87
   4 -12  -6   31.12    6.94
   4 -12  -6   41.28    4.00
   4  12  -6   50.09    5.43
   4  12  -6   57.17   13.85
   4  12  -6   48.61    6.56
   4  12  -6   49.10    6.76
   3  12  -6   -1.48    3.29
   3  12  -6    7.33    9.50
   3  12  -6   -1.44    4.42
   2  12  -6    6.73    4.39
   2  12  -6   -1.34    6.15
   1 -12  -6   36.68    7.26
   1  12  -6   32.69    5.99
   0 -12  -6  101.25    9.38
   0  12  -6   65.43    7.23
  -1 -12  -6    8.60    5.27
  -1  12  -6   11.10    4.41
  -2  12  -6   14.13    4.38
  -3 -12  -6   12.96    3.60
  -3  12  -6   17.11    4.79
  -4 -12  -6   16.24    3.84
  -4  12  -6   11.15    4.91
   4  12   6   12.60    4.90
  -5 -12  -6   11.52    3.68
   5  12   6    9.45    3.72
   5  12   6    8.51    3.76
  -6 -12  -6   19.40    3.82
   6  12   6   16.45    5.42
   6  12   6   17.69    4.13
  -7 -12  -6    2.44    3.02
   7 -12   6    0.72    2.76
   7  12   6    0.80    3.43
   8 -12   6    2.83    3.20
  -8 -12  -6    5.86    2.61
   8  12   6    6.26    3.21
  -9 -12  -6    2.85    1.46
   9 -12   6    2.94    2.90
   9 -12   6   -0.90    1.94
   9  12   6   -5.05    2.37
  10 -13  -6    5.04    3.47
 -10  13   6    4.70    2.04
   9 -13  -6    2.16    3.59
   9  13  -6    3.28    1.93
  -9  13   6    2.05    3.21
   8 -13  -6   10.45    4.53
   8  13  -6   11.28    3.25
   8  13  -6   17.22    4.03
   8  13  -6   11.34    3.09
  -8  13   6   18.98    4.55
   7 -13  -6    3.50    4.23
   7  13  -6    0.63    3.76
   7  13  -6   -0.64    3.52
   7  13  -6    1.57    3.47
   6 -13  -6   18.06    5.88
   6  13  -6   17.88    4.01
   6  13  -6   25.20    5.23
   6  13  -6   -2.78   18.66
   6  13  -6   11.80    4.04
   5 -13  -6   -3.93    4.95
   5  13  -6   -3.11    4.00
   5  13  -6   -4.38    3.86
   5  13  -6   -0.17    3.20
   5  13  -6   13.74   17.62
   4 -13  -6    4.17    2.26
   4  13  -6    0.45    4.46
   4  13  -6   11.25    3.56
   4  13  -6    4.45    3.85
   4  13  -6    6.52   12.28
   4  13  -6   17.50   14.51
   3 -13  -6   -1.40    2.14
   3  13  -6    2.52    3.71
   3  13  -6    1.84    4.51
   3  13  -6   -4.59    4.41
   3  13  -6    1.70   11.97
   2 -13  -6   52.68    4.80
   2  13  -6   60.48    7.01
   2  13  -6   61.21    7.06
   2  13  -6   68.85   12.18
   1 -13  -6    2.55    2.66
   1  13  -6    3.86    5.25
   1  13  -6   -1.10    3.49
   0  13  -6    1.71    5.13
   0  13  -6    3.91    4.70
  -1 -13  -6    3.61    3.24
  -1  13  -6    7.43    5.05
  -1  13  -6    1.32    4.72
  -1  13  -6    1.44    5.48
  -2 -13  -6   20.24    3.74
   2  13   6   11.42    3.89
  -2  13  -6   23.73    5.51
  -2  13  -6   21.67    5.38
  -3 -13  -6    5.26    3.44
  -3  13  -6   -3.87    4.58
   3  13   6    1.68    4.18
  -3  13  -6   -6.86    4.01
  -4 -13  -6   26.12    5.15
   4  13   6   20.01    4.63
  -4  13  -6   15.17    5.29
  -5 -13  -6   -2.01    2.76
   5  13   6    1.49    3.33
   5  13   6    4.66    3.17
  -6 -13  -6   25.16    4.74
   6  13   6   22.16    4.85
   6  13   6   20.64    5.50
  -7 -13  -6   -1.72    2.61
   7  13   6   -2.95    3.05
   7  13   6   -0.22    4.33
  -8 -13  -6   11.81    2.21
   8 -13   6    9.13    2.92
   8  13   6   11.62    2.97
   9 -13   6    4.86    2.62
   9 -13   6    0.00    2.02
   9  13   6   -0.74    2.47
   9 -14  -6    5.84    3.35
  -9  14   6    8.95    2.57
   8 -14  -6   12.17    4.05
   8  14  -6   10.70    4.18
   8  14  -6    9.47    2.57
  -8  14   6    3.52    3.54
   8  14  -6    1.79    2.59
   7 -14  -6    0.57    4.71
  -7  14   6    0.05    4.26
   7  14  -6   -3.26    2.99
   7  14  -6    2.03    3.51
   7  14  -6    0.15    2.96
   6 -14  -6    6.61    5.07
   6  14  -6    5.88    4.01
   6  14  -6    5.10    3.57
   6  14  -6   14.58    3.87
   5 -14  -6    8.10    5.38
   5  14  -6    6.50    4.11
   5  14  -6    2.85    4.09
   5  14  -6   -2.54    3.97
   4 -14  -6   87.18    5.05
   4  14  -6   87.43    8.15
   4  14  -6   81.83    7.94
   4  14  -6   71.88   19.20
   4  14  -6   98.69    7.75
   3 -14  -6   15.52    3.19
   3  14  -6   16.50    5.24
   3  14  -6   17.64   11.64
   3  14  -6   21.18    5.28
   2 -14  -6   11.35    2.66
   2  14  -6   15.03   11.97
   2  14  -6   -2.54    4.63
   2  14  -6    4.00    4.67
   1 -14  -6    4.93    2.73
   1  14  -6    9.60    7.52
   1  14  -6    9.32    5.03
   1  14  -6   -0.76    4.58
   0 -14  -6   38.74    4.66
   0  14  -6   31.69    8.26
   0  14  -6   37.15    5.69
   0  14  -6   26.93    6.00
  -1 -14  -6   27.58    4.86
  -1  14  -6   31.47    7.26
   1  14   6   21.26    4.75
  -1  14  -6   22.06    5.07
  -1  14  -6   25.12    6.20
  -2 -14  -6   24.74    4.92
   2  14   6   12.44    3.55
  -2  14  -6   20.94    6.30
  -2  14  -6   19.99    6.20
  -3 -14  -6    1.87    3.29
  -3  14  -6    1.91    5.29
   3  14   6   -0.72    3.03
  -3  14  -6    2.16    4.48
  -4 -14  -6   13.37    3.62
  -4  14  -6   11.98    5.29
   4  14   6   10.35    3.83
  -5 -14  -6   10.12    3.54
   5  14   6   12.01    4.28
   5  14   6    5.75    3.41
  -6 -14  -6   13.32    2.74
   6  14   6   16.36    4.89
   6  14   6    8.75    3.33
  -7 -14  -6    0.65    2.37
   7 -14   6    2.41    3.18
   7  14   6   -0.72    3.03
   7  14   6    4.90    3.30
  -8 -14  -6    5.15    1.56
   8 -14   6    1.99    2.18
   8  14   6   -1.14    2.17
   9 -15  -6   -2.46    2.83
  -9  15   6   -0.35    1.57
   8 -15  -6    7.41    3.55
   8  15  -6    1.73    2.01
   8  15  -6    3.57    1.60
  -8  15   6    1.05    2.57
   7 -15  -6   10.25    4.08
  -7  15   6   15.70    3.89
   7  15  -6   20.23    4.17
   7  15  -6   14.80    3.42
   7  15  -6   12.47    3.13
   6 -15  -6   -0.20    3.80
   6  15  -6    9.53    3.79
   6  15  -6   -3.15   14.53
  -6  15   6   10.23    4.00
   6  15  -6    2.06    3.23
   6  15  -6    7.08    3.72
  -5  15   6    9.09    4.40
   5  15  -6   10.13    3.98
   5  15  -6  -12.04   16.44
   5  15  -6    4.21    3.92
   5  15  -6    0.60    3.24
   4  15  -6    8.45    4.09
   4  15  -6    7.61    4.47
   4  15  -6    9.16    4.65
   3 -15  -6   42.88    3.93
   3  15  -6   40.07   14.16
   3  15  -6   31.26    6.76
   3  15  -6   38.81    6.39
   2 -15  -6   38.79    4.14
   2  15  -6   43.47    6.81
   2  15  -6   34.02    6.34
   2  15  -6   67.31   18.17
   1 -15  -6    0.11    2.64
   1  15  -6   -7.34    4.47
   1  15  -6    9.35   11.88
  -1  15   6   -0.80    3.61
   1  15  -6   -0.28    3.77
   0 -15  -6   14.10    3.23
   0  15   6   11.56    3.68
   0  15  -6   18.10    4.64
   0  15  -6   11.16    4.55
   0  15  -6   14.19   10.34
  -1 -15  -6    9.20    2.68
   1  15   6   10.80    4.05
  -1  15  -6    8.24    4.62
  -1  15  -6   12.64    8.77
  -1  15  -6    1.78    5.30
  -2 -15  -6    9.24    3.32
   2  15   6    4.55    3.68
  -2  15  -6   12.51    5.72
  -2  15  -6    0.28    7.25
  -2  15  -6   11.33    4.73
  -3 -15  -6   17.67    3.91
   3  15   6   23.00    4.17
  -3  15  -6   25.73    5.88
  -3  15  -6   19.99    5.48
  -4 -15  -6    8.38    2.85
  -4  15  -6   11.68    5.03
   4  15   6    8.47    3.50
  -5 -15  -6    8.42    3.18
   5  15   6   -2.27    3.66
   6 -15   6    9.27    3.74
  -6 -15  -6    7.78    2.74
   6  15   6    3.72    4.17
  -7 -15  -6   11.41    2.44
   7 -15   6    9.07    2.89
   8 -15   6    4.01    1.93
  -8  16   6    1.60    1.84
   7  16  -6   -0.10    2.39
   7  16  -6    1.17    2.18
  -7  16   6    3.62    2.67
   6  16  -6   -1.37    2.93
   6  16  -6    2.34    3.14
  -6  16   6   -3.26    3.15
   6  16  -6   -1.41    2.96
   5  16  -6   24.62    4.43
  -5  16   6   31.69    5.14
   5  16  -6   27.07    5.22
   5  16  -6   19.86    4.00
   4  16  -6    7.49    3.62
   4  16  -6    3.30    3.85
  -4  16   6    5.91    3.82
   3 -16  -6   21.79    3.23
  -3  16   6   23.90    5.32
   3  16  -6   31.78    5.72
   3  16  -6   26.03    5.53
   3  16  -6   19.22   17.25
   2 -16  -6    4.19    2.59
   2  16  -6    9.19   15.40
   2  16  -6    1.52    4.30
   2  16  -6    5.60    4.74
  -2  16   6    5.65    3.64
   1 -16  -6   17.45    3.05
   1  16  -6   17.61    5.06
   1  16  -6   16.03   13.25
  -1  16   6   19.42    4.36
   1  16  -6   20.42    5.35
   0 -16  -6    2.35    2.81
   0  16  -6   -1.50    9.11
   0  16  -6    3.47    4.05
   0  16   6    2.70    3.70
   0  16  -6   -1.45    4.03
  -1 -16  -6   25.73    4.39
  -1  16  -6   25.50    5.96
  -1  16  -6   20.16    5.09
  -1  16  -6   23.15    9.88
   1  16   6   30.72    4.69
  -2 -16  -6    6.02    3.01
  -2  16  -6    3.24    4.62
   2  16   6    1.72    3.38
  -2  16  -6    8.46    4.71
  -3 -16  -6    2.31    2.95
  -3  16  -6    0.26    4.54
   3  16   6   -3.62    2.59
  -3  16  -6   -4.03    4.68
  -4 -16  -6    6.37    2.51
  -4  16  -6    0.26    4.86
  -4  16  -6   -2.42    5.55
   4  16   6    4.35    2.92
  -5 -16  -6   30.26    3.89
  -5  16  -6   28.84    6.17
   5  16   6   35.07    4.91
  -5  16  -6   24.27    6.03
  -6 -16  -6   -1.47    1.95
   6 -16   6    4.13    3.02
  -6  16  -6    0.59    4.24
   7 -16   6    0.27    1.99
  -7  16  -6    0.76    3.39
   7  17  -6   21.15    2.15
  -7  17   6   25.86    2.87
  -6  17   6   11.88    2.85
   6  17  -6    9.16    2.89
   6  17  -6    6.95    2.73
   5  17  -6    4.45    3.11
  -5  17   6   -3.07    3.58
   5  17  -6    2.94    2.80
  -4  17   6   -2.25    3.89
   4  17  -6   -2.64    3.24
   4  17  -6   -0.44    3.27
  -3  17   6   29.86    4.89
   3  17  -6   27.09    5.04
   3  17  -6   23.75    4.70
   2 -17  -6    4.79    2.04
   2  17  -6   10.32    4.38
  -2  17   6    8.68    3.25
   2  17  -6    8.19    4.64
   2  17  -6   24.94   16.07
   1 -17  -6   10.25    2.67
   1  17  -6   12.78    4.70
   1  17  -6   13.92   11.88
   1  17  -6    5.53    4.88
  -1  17   6    7.76    3.00
   0 -17  -6    2.11    2.49
   0  17   6    6.36    3.54
   0  17  -6    3.01    4.85
   0  17  -6    3.99    3.73
   0  17  -6   -1.74    9.28
  -1 -17  -6   17.01    3.10
  -1  17  -6   18.18    4.60
   1  17   6   17.56    3.79
  -1  17  -6   23.67    5.18
  -2 -17  -6    0.43    2.65
   2  17   6    1.40    3.07
  -2  17  -6    6.27    4.29
  -2  17  -6    0.45    4.24
  -3 -17  -6   22.97    3.75
   3  17   6   10.80    3.05
  -3  17  -6   13.77    4.96
  -3  17  -6   19.71    5.97
  -4 -17  -6    0.77    2.37
  -4  17  -6    5.98    4.52
  -4  17  -6    3.03    4.65
   4  17   6    3.49    4.29
  -5 -17  -6    2.82    2.01
   5 -17   6    7.64    3.33
   5  17   6    1.65    3.04
  -5  17  -6    2.33    4.05
  -5  17  -6    3.89    4.32
   6 -17   6    0.30    2.38
  -6  17  -6   -1.23    3.57
  -6  17  -6   -1.25    3.60
   7 -17   6    9.19    1.74
  -7  17  -6    7.51    3.45
  -7  18   6    0.37    1.22
   6  18  -6   -0.18    1.68
  -6  18   6    1.44    2.01
  -5  18   6    3.04    2.29
   5  18  -6    7.42    2.81
   5  18  -6    7.81    2.78
  -4  18   6    4.84    3.06
   4  18  -6    2.92    3.02
   4  18  -6    6.45    3.37
   3  18  -6    4.61    3.73
   3  18  -6    7.16    3.55
  -3  18   6    7.40    2.78
   2  18  -6    6.57    4.02
   2  18  -6   -2.56    3.53
  -2  18   6    0.56    3.09
   1 -18  -6    2.40    1.97
   1  18  -6    1.80    3.58
   1  18  -6    2.99    3.45
  -1  18   6   -1.10    2.47
   0 -18  -6   14.09    2.89
   0  18  -6   10.30    4.06
   0  18   6   10.96    3.21
   0  18  -6   14.41    3.85
  -1 -18  -6   12.34    2.61
  -1  18  -6   20.23    4.48
   1  18   6   11.20    2.62
  -1  18  -6   14.80    4.00
  -2 -18  -6    8.12    2.54
  -2  18  -6    3.36    4.68
   2  18   6    6.48    3.06
  -2  18  -6    2.26    4.08
  -3 -18  -6    4.29    2.24
  -3  18  -6    4.96    4.07
   3  18   6    4.91    3.60
  -3  18  -6    4.62    4.09
   4 -18   6   -1.81    3.26
  -4 -18  -6   10.89    2.37
  -4  18  -6    7.56    4.20
  -4  18  -6    6.57    3.87
   5 -18   6   10.88    2.83
  -5  18  -6    8.78    3.71
  -5  18  -6    6.52    3.79
   6 -18   6    9.07    2.20
  -6  18  -6    7.83    3.44
  -5  19   6    1.81    1.57
   5  19  -6    0.25    1.94
  -4  19   6    5.38    2.11
   4  19  -6    3.69    2.29
   4  19  -6    7.55    2.42
  -3  19   6   -2.59    2.22
   3  19  -6    8.01    2.89
   3  19  -6    1.21    2.53
   2  19  -6    9.39    3.44
  -2  19   6   10.40    2.66
   2  19  -6    8.23    3.58
  -1  19   6   -2.57    2.35
   1  19  -6   -2.92    3.36
   1  19  -6    1.26    3.05
   0  19  -6    4.02    3.66
   0  19   6    3.50    2.75
   0  19  -6   -2.56    3.88
  -1  19  -6    2.69    3.16
   1  19   6    0.47    1.95
  -1  19  -6   -0.32    3.33
  -2  19  -6   34.56    4.83
  -2  19  -6   37.70    5.32
  -3  19  -6   11.42    3.81
  -3  19  -6    6.77    4.13
   4 -19   6    4.30    2.65
  -4  19  -6   -1.28    3.22
  -4  19  -6   -1.92    3.72
   5 -19   6    0.19    2.08
  -5  19  -6   -1.05    3.10
   3  20  -6    0.22    2.01
   3  20  -6    0.01    1.97
   2  20  -6   -0.67    2.62
   2  20  -6    0.11    2.38
  -2  20   6   -0.80    1.78
  -1  20   6    2.98    1.60
   1  20  -6    1.62    2.98
   1  20  -6    4.28    2.71
   0  20  -6   17.25    3.61
   0  20  -6   18.17    4.00
  -1  20  -6    0.67    3.14
  -1  20  -6   -2.15    3.36
   2 -20   6    5.44    3.28
  -2  20  -6    5.87    3.57
  -2  20  -6    6.61    3.24
   3 -20   6    1.06    2.41
  -3  20  -6   -0.32    3.02
   4 -20   6    6.82    2.17
  -4  20  -6    9.23    2.82
   2  21  -6    7.80    1.80
   1  21  -6    2.22    2.02
   0  21  -6    3.17    2.32
   1 -21   6    1.85    2.33
  -1  21  -6    2.25    2.17
  -2  21  -6    1.97    2.43
  12   0  -7    3.74    3.27
  11   0  -7   40.13    5.54
  11   0  -7   30.45    5.07
  10   0  -7   -1.80    3.80
  10   0  -7    3.16    3.81
  10   0  -7    0.06    4.32
   9   0  -7    2.81    4.14
   9   0  -7   -4.11    3.36
   9   0  -7    6.10    4.08
   8   0  -7   -0.84    3.32
   8   0  -7   -0.45    3.61
   8   0  -7    2.60    4.62
  -7   0   7  149.60    8.75
   7   0  -7  133.03    7.99
   6   0  -7   -0.23    2.36
  -6   0   7   -3.05    2.55
  -5   0   7   54.68    4.68
   5   0  -7   40.39    4.36
  -4   0   7   -0.90    1.96
   3   0  -7  137.17    7.78
  -3   0   7  133.20    6.45
   2   0  -7   -3.76    2.75
   2   0  -7    1.08    1.84
   1   0  -7  403.34   18.53
   1   0  -7  398.90   18.53
   1   0  -7  408.08   16.45
   0   0  -7   -2.90    3.11
   0   0  -7   -1.50    1.38
   0   0  -7    0.28    2.24
  -1   0  -7  126.59    6.60
  -1   0  -7  131.71    7.73
  -2   0  -7   -3.04    1.98
  -2   0  -7    1.43    3.06
  -3   0  -7   85.33    6.44
  -3   0  -7   83.39    5.50
  -4   0  -7   -2.38    2.75
  -4   0  -7    3.24    3.07
  -5   0  -7  133.06    9.00
  -5   0  -7  134.34    7.68
  -6   0  -7   -1.93    3.99
  -6   0  -7    1.25    3.56
  -7   0  -7   28.76    4.36
   7   0   7   23.50    5.18
  -8   0  -7    4.94    3.25
   8   0   7    2.10    3.57
   8   0   7    3.25    4.58
  -9   0  -7    9.54    3.09
   9   0   7    6.11    3.86
   9   0   7   11.46    5.02
  10   0   7   -1.68    3.92
  10   0   7   -2.61    3.54
  11   0   7    4.13    3.88
  12  -1  -7   -3.55    3.17
  12   1  -7    0.54    3.22
  11  -1  -7   -0.55    3.86
  11  -1  -7    7.22    3.68
  11   1  -7   -1.16    3.53
  10  -1  -7    2.43    4.02
  10  -1  -7    5.82    3.89
  10  -1  -7    8.70    4.26
  10   1  -7    5.51    3.98
  10   1  -7    5.96    3.51
   9  -1  -7   10.85    4.08
   9  -1  -7    7.86    4.36
   9  -1  -7    5.86    4.07
   9   1  -7    3.42    3.98
   9   1  -7   11.00    3.54
   8  -1  -7   11.55    4.61
   8  -1  -7    9.18    3.10
   8  -1  -7   12.10    4.75
   8   1  -7    8.03    3.00
   8   1  -7   10.38    4.05
  -7  -1   7   24.42    4.75
   7  -1  -7   23.74    4.52
  -7   1   7   26.89    4.81
   7   1  -7   15.84    3.08
  -6  -1   7    4.96    2.94
   6  -1  -7    0.37    2.00
  -6   1   7    4.04    3.27
   6   1  -7   -0.75    2.42
   5  -1  -7    9.32    2.42
  -5  -1   7    9.07    2.53
   5   1  -7    8.04    2.52
   4  -1  -7   61.07    5.04
  -4   1   7   63.97    4.70
   3  -1  -7  109.82    6.64
  -3   1   7   99.26    5.63
   2  -1  -7   51.89    5.17
   2  -1  -7   46.19    4.25
   2   1  -7   51.99    4.88
   2   1  -7   45.74    4.28
   1  -1  -7    3.66    2.30
   1  -1  -7    1.35    3.37
   1  -1  -7    4.34    2.04
   1   1  -7    6.87    2.31
   1   1  -7    3.56    3.45
   0  -1  -7  149.38    8.69
   0  -1  -7  155.02    7.75
   0  -1  -7  150.81    7.35
   0   1  -7  152.90    8.63
   0   1  -7  157.29    7.31
  -1  -1  -7  412.26   16.90
  -1  -1  -7  408.24   18.97
  -1   1  -7  420.97   18.86
  -1   1  -7  418.37   16.88
  -2  -1  -7  164.18    7.81
  -2  -1  -7  165.84    9.15
  -2   1  -7  157.90    7.86
  -2   1  -7  160.77    8.90
  -3  -1  -7   31.76    4.52
  -3  -1  -7   27.14    3.89
  -3   1  -7   29.83    4.74
  -3   1  -7   42.55    4.22
  -4  -1  -7    0.58    2.86
  -4  -1  -7    4.12    3.73
  -4   1  -7    7.43    3.05
  -4   1  -7    7.74    3.15
  -5  -1  -7  106.68    7.45
  -5  -1  -7  100.25    6.41
  -5   1  -7   94.29    7.48
  -5   1  -7   95.98    6.60
  -6  -1  -7   50.46    5.26
  -6  -1  -7   52.89    6.25
  -6   1  -7   48.16    5.73
  -6   1  -7   52.55    6.02
  -7  -1  -7    6.33    2.96
   7  -1   7    6.67    4.05
   7   1   7    7.40    3.60
  -7   1  -7    2.77    3.32
   8  -1   7    7.65    3.59
  -8  -1  -7   -0.64    2.71
   8  -1   7    4.75    4.73
   8   1   7    0.18    3.87
  -8   1  -7    8.11    3.24
   8   1   7    0.58    3.45
   8   1   7    2.93    3.75
   9  -1   7   10.51    4.31
  -9  -1  -7    1.56    2.62
   9  -1   7    5.05    3.78
   9   1   7    4.19    3.92
  -9   1  -7    4.97    2.53
   9   1   7    5.24    3.94
  10  -1   7    1.73    3.35
 -10  -1  -7    2.40    2.26
  10  -1   7    4.67    3.70
  10   1   7    0.53    3.64
  11  -1   7    9.44    3.47
  11   1   7   10.83    3.42
  12  -2  -7    9.03    3.32
  12  -2  -7    8.17    3.52
  12   2  -7    5.06    3.29
  11  -2  -7    6.21    4.18
  11  -2  -7   10.96    3.89
  11   2  -7   10.00    4.07
  11   2  -7   11.38    4.37
  10  -2  -7   39.48    6.07
  10  -2  -7   45.80    6.00
  10   2  -7   41.99    5.53
  10   2  -7   42.91    5.99
   9  -2  -7    0.68    3.88
   9  -2  -7   -3.46    4.08
   9  -2  -7    9.12    3.99
   9   2  -7    4.38    4.71
   9   2  -7    0.52    3.95
   8  -2  -7    3.08    3.57
   8  -2  -7    4.61    4.59
   8  -2  -7    5.24    3.66
   8   2  -7    0.64    4.32
   8   2  -7    2.18    3.59
   7  -2  -7   19.18    3.98
  -7   2   7   17.10    4.21
   7   2  -7   16.33    3.16
   6  -2  -7   83.94    5.65
  -6   2   7   87.23    6.40
   6   2  -7   81.19    6.02
   5  -2  -7   62.58    5.47
   5  -2  -7   54.42    4.84
  -5   2   7   65.52    4.82
   5   2  -7   52.38    4.50
   4  -2  -7   29.86    4.03
  -4   2   7   26.07    3.70
   3  -2  -7   14.33    3.46
  -3   2   7   22.02    3.13
   2  -2  -7  222.35   10.65
   2  -2  -7  208.10   10.68
   2   2  -7  194.67    9.33
   1  -2  -7   79.34    4.90
   1  -2  -7   68.14    4.79
   1  -2  -7   65.80    5.85
   1   2  -7   71.75    4.75
   1   2  -7   65.99    5.51
   0  -2  -7   29.26    3.82
   0  -2  -7   33.04    3.14
   0  -2  -7   28.17    4.77
   0   2  -7   30.45    4.79
   0   2  -7   29.40    3.79
  -1  -2  -7   11.18    2.67
  -1  -2  -7    7.36    3.60
  -1   2  -7   12.82    2.62
  -1   2  -7   10.36    2.97
  -2  -2  -7   36.50    3.95
  -2  -2  -7   34.54    5.03
  -2   2  -7   30.27    4.49
  -2   2  -7   30.42    3.94
  -3  -2  -7   66.60    4.83
  -3  -2  -7   66.03    6.08
  -3   2  -7   70.39    5.76
  -3   2  -7   64.67    4.66
  -4  -2  -7   75.32    6.59
  -4  -2  -7   73.32    5.30
  -4   2  -7   67.21    6.13
  -4   2  -7   74.93    5.58
  -5  -2  -7    2.70    4.36
  -5  -2  -7    3.25    2.94
  -5   2  -7    7.33    3.13
  -5   2  -7    5.65    3.70
  -6  -2  -7   14.99    5.11
  -6   2  -7    1.33    3.74
  -6   2  -7    2.75    3.80
   7  -2   7    0.69    2.99
  -7  -2  -7    2.23    2.76
   7   2   7   -0.17    3.53
  -7   2  -7    1.64    2.86
   7   2   7   -2.97    3.94
   8  -2   7   38.84    5.11
   8  -2   7   23.94    4.85
  -8  -2  -7   30.14    4.56
  -8   2  -7   32.88    4.27
   8   2   7   33.45    5.96
   8   2   7   28.30    5.16
   9  -2   7    8.40    3.68
   9  -2   7   10.30    4.07
  -9  -2  -7    9.72    2.90
   9   2   7   12.83    4.15
  -9   2  -7   10.42    2.72
   9   2   7    3.90    3.36
 -10  -2  -7    4.16    2.18
  10  -2   7    1.00    3.39
  10  -2   7    4.96    3.60
  10   2   7    9.90    3.84
  10   2   7    1.33    3.66
  11  -2   7    2.88    3.76
  11  -2   7    3.12    2.65
  11   2   7    3.62    3.57
  12  -3  -7    9.91    3.82
  12  -3  -7   14.24    3.62
  12   3  -7   10.26    3.44
  11  -3  -7    0.06    3.68
  11  -3  -7   -4.35    3.74
  11   3  -7    1.52    3.70
  11   3  -7   -1.54    3.19
  10  -3  -7   10.56    4.34
  10  -3  -7   13.27    4.40
  10   3  -7    7.00    4.21
  10   3  -7   17.41    3.98
   9  -3  -7    6.11    3.90
   9  -3  -7   -1.33    3.15
   9  -3  -7   -4.26    3.54
   9  -3  -7   -3.05    4.18
   9   3  -7   -3.26    3.53
   9   3  -7    2.55    3.24
   8  -3  -7   20.17    6.25
   8  -3  -7   16.28    5.11
   8  -3  -7   24.98    5.05
   8  -3  -7   16.30    3.52
   8   3  -7   16.69    4.23
   8   3  -7   23.19    4.36
   8   3  -7   18.95    3.85
   7  -3  -7   19.27    4.11
   7   3  -7   25.76    4.93
  -7   3   7   22.70    4.86
   6  -3  -7   55.13    5.94
   6  -3  -7   61.34    5.45
  -6   3   7   61.51    5.40
   6   3  -7   55.32    4.90
  -6   3   7   54.36    5.98
   5  -3  -7   14.12    3.31
   5  -3  -7    7.95    2.80
  -5   3   7   12.67    3.24
   5   3  -7   12.50    2.47
   4  -3  -7   95.74    6.55
  -4   3   7   92.71    5.70
   3  -3  -7   51.00    4.74
  -3   3   7   59.43    4.27
   2  -3  -7  195.94   10.03
   2  -3  -7  173.62    9.55
   2   3  -7  190.49    8.54
   1  -3  -7    7.12    2.52
   1  -3  -7    7.12    2.35
   1  -3  -7    8.61    3.35
   1   3  -7    4.73    2.30
   1   3  -7    6.95    2.82
   0  -3  -7   87.94    5.41
   0  -3  -7   75.21    6.25
   0  -3  -7   86.74    5.32
   0   3  -7   83.48    4.91
   0   3  -7   86.93    6.02
  -1  -3  -7  139.19    7.33
  -1  -3  -7  135.58    8.33
  -1  -3  -7  135.73    6.98
  -1   3  -7  137.94    7.86
  -1   3  -7  137.58    6.91
  -2  -3  -7  184.43    8.75
  -2  -3  -7  188.56   10.31
  -2   3  -7  182.97    8.80
  -2   3  -7  194.42    9.74
  -3  -3  -7   25.45    3.76
  -3  -3  -7   24.28    5.05
  -3   3  -7   25.35    3.94
  -3   3  -7   19.40    4.26
  -4  -3  -7   79.89    5.48
  -4  -3  -7   83.49    7.02
  -4   3  -7   80.23    6.42
  -4   3  -7   81.64    5.54
  -5  -3  -7   21.13    4.52
  -5   3  -7   20.20    4.25
  -5   3  -7   22.18    4.63
  -6  -3  -7   52.60    7.19
  -6   3  -7   59.23    6.14
  -6   3  -7   59.80    6.11
   7  -3   7   -7.33    2.73
  -7  -3  -7    2.26    3.17
  -7   3  -7   -1.10    2.76
   7   3   7    1.31    3.38
   7   3   7    2.60    4.36
   8  -3   7   -3.85    4.15
   8  -3   7    0.26    3.10
  -8  -3  -7    5.36    2.98
  -8   3  -7    8.14    3.06
   8   3   7    0.83    3.81
   8   3   7   -0.78    3.29
   9  -3   7   -0.93    3.04
   9  -3   7   -0.22    3.58
  -9  -3  -7    0.96    2.59
  -9   3  -7   -0.05    2.36
   9   3   7   -0.78    3.63
   9   3   7   -3.06    3.23
  10  -3   7   11.45    3.53
 -10  -3  -7   12.25    2.32
  10  -3   7    6.43    3.66
  10   3   7    2.82    4.22
  10   3   7   12.72    4.35
  11  -3   7    6.38    2.93
  11  -3   7    1.31    3.12
  11   3   7   -3.60    2.58
  11   3   7    1.38    3.02
  12  -4  -7   12.67    3.89
  12  -4  -7   19.95    3.57
  12   4  -7   13.06    3.41
  11  -4  -7    5.52    3.72
  11  -4  -7   -4.44    3.78
  11   4  -7   -2.48    3.75
  11   4  -7   -5.78    2.35
  10  -4  -7   31.17    5.49
  10  -4  -7   26.60    4.99
  10  -4  -7   23.52    6.22
  10   4  -7   32.18    5.51
  10   4  -7   26.18    5.92
   9  -4  -7    3.39    3.48
   9  -4  -7    5.39    5.45
   9  -4  -7    4.59    3.90
   9  -4  -7    3.80    4.08
   9   4  -7   -2.11    3.52
   9   4  -7    2.81    3.40
   8  -4  -7   -7.99    4.90
   8  -4  -7    5.72    3.12
   8  -4  -7    0.95    4.41
   8  -4  -7   -3.42    3.35
   8   4  -7    0.97    3.45
   8   4  -7   -2.61    2.70
   8   4  -7    2.74    3.82
   7  -4  -7    1.25    2.79
  -7   4   7    6.65    3.79
   7   4  -7    8.81    2.96
  -7   4   7    7.12    4.47
   7   4  -7    9.49    2.63
   6  -4  -7  119.96    8.96
   6  -4  -7  130.27    7.93
  -6   4   7  122.29    7.65
  -6   4   7  131.15    8.15
   6   4  -7  122.39    7.96
   5  -4  -7   46.19    5.28
   5  -4  -7   43.05    4.80
  -5   4   7   43.32    4.68
   5   4  -7   38.68    4.60
   4  -4  -7    5.36    2.72
   4  -4  -7    9.68    3.00
  -4   4   7   10.00    2.78
   3  -4  -7   17.40    3.84
  -3   4   7   13.83    2.62
   2  -4  -7  144.43    8.34
   1  -4  -7   44.88    4.78
   1  -4  -7   20.80    3.82
   1   4  -7   22.35    3.29
   0  -4  -7   69.56    4.80
   0  -4  -7   66.08    5.63
   0  -4  -7   60.19    4.73
   0   4  -7   60.43    4.16
   0   4  -7   55.14    5.10
  -1  -4  -7   19.06    3.10
  -1  -4  -7   21.73    3.98
  -1  -4  -7   14.29    2.66
  -1   4  -7   16.60    3.23
  -1   4  -7   22.11    3.34
  -2  -4  -7   21.23    4.74
  -2  -4  -7   20.10    3.67
  -2  -4  -7   24.18    3.69
  -2   4  -7   29.36    3.75
  -2   4  -7   18.88    4.26
  -3  -4  -7   22.42    3.95
  -3  -4  -7   23.99    5.04
  -3   4  -7   26.12    3.64
  -3   4  -7   24.64    4.62
  -4  -4  -7   36.55    5.64
  -4   4  -7   32.19    4.09
  -4   4  -7   34.97    4.83
  -5  -4  -7    9.93    4.66
  -5   4  -7    8.49    3.70
  -5   4  -7    6.90    3.38
  -6  -4  -7    0.05    4.24
  -6   4  -7    1.66    4.12
   7  -4   7    6.96    4.40
  -7  -4  -7    4.92    2.83
   7  -4   7    4.41    3.17
   7   4   7    3.95    4.78
   7   4   7    2.82    4.48
   8  -4   7   29.06    5.04
   8  -4   7   19.99    5.29
  -8  -4  -7   33.25    4.46
  -8   4  -7   30.33    4.35
   8   4   7   38.50    5.93
   8   4   7   35.29    6.00
  -9  -4  -7    2.88    2.72
   9  -4   7    4.12    3.24
   9  -4   7    0.19    3.54
   9   4   7    1.02    3.55
   9   4   7    9.44    3.89
  -9   4  -7    0.21    2.23
  10  -4   7    1.12    3.37
  10  -4   7    3.89    3.16
 -10  -4  -7    1.39    1.99
  10   4   7    0.60    3.82
  10   4   7    7.41    3.69
  11  -4   7   -0.05    3.02
  11  -4   7   -1.90    2.94
  11   4   7   -0.75    2.55
  12  -5  -7    3.73    3.61
  12   5  -7   -3.88    2.71
  11  -5  -7   -1.11    3.36
  11  -5  -7   -0.75    3.76
  11  -5  -7    2.38    3.88
  11   5  -7   -3.34    3.87
  11   5  -7    1.81    3.58
  10  -5  -7   13.06    4.33
  10  -5  -7   -0.55    3.99
  10  -5  -7    4.60    5.28
  10   5  -7    0.27    4.10
  10   5  -7    3.31    3.68
   9  -5  -7   16.88    4.53
   9  -5  -7   23.04    4.96
   9  -5  -7   21.22    5.51
   9   5  -7   35.12    5.42
   9   5  -7   16.33    4.41
   8  -5  -7   10.23    4.83
   8  -5  -7    3.10    3.81
   8  -5  -7   21.30    4.52
   8  -5  -7   11.10    3.42
   8   5  -7    9.37    3.16
   8   5  -7    8.20    3.50
   8   5  -7    7.63    3.77
   7  -5  -7   82.02    6.77
   7   5  -7   84.20    7.19
   7   5  -7   82.77    5.80
   6  -5  -7   -1.07    4.06
   6  -5  -7    1.68    3.00
  -6   5   7   -2.61    3.56
   6   5  -7    3.85    2.96
   6   5  -7    1.36    2.39
  -6   5   7    1.30    3.70
   5  -5  -7   35.24    4.69
   5  -5  -7   33.11    5.31
  -5   5   7   33.89    4.59
   5   5  -7   31.61    4.64
   4  -5  -7   70.45    5.95
   4  -5  -7   53.94    5.39
  -4   5   7   73.62    5.13
   4   5  -7   62.98    5.09
   3  -5  -7  176.75   10.01
  -3   5   7  184.59    8.62
   2  -5  -7  145.24    8.62
  -2   5   7  142.10    6.96
   1  -5  -7    0.74    3.15
   1  -5  -7    0.92    2.85
   1   5  -7    3.16    2.22
   0  -5  -7   99.99    5.91
   0  -5  -7  109.37    6.51
   0  -5  -7  107.71    6.89
   0   5  -7   97.77    5.58
  -1  -5  -7  132.42    6.89
  -1  -5  -7  128.69    7.74
  -1  -5  -7  123.30    7.79
  -1   5  -7  127.38    6.67
  -1   5  -7  113.63    7.02
  -2  -5  -7   61.51    4.93
  -2  -5  -7   57.00    5.64
  -2  -5  -7   55.44    5.88
  -2   5  -7   65.68    5.01
  -2   5  -7   69.16    4.86
  -3  -5  -7   70.00    6.42
  -3   5  -7   64.22    5.76
  -3   5  -7   69.07    5.23
  -4  -5  -7    6.35    3.94
  -4   5  -7    9.40    3.87
  -4   5  -7    9.10    3.26
  -5  -5  -7   26.05    5.62
  -5   5  -7   22.72    4.66
  -5   5  -7   20.10    4.08
  -6  -5  -7   28.90    5.79
  -6   5  -7   23.59    5.09
   7  -5   7   30.12    4.91
   7  -5   7   35.05    5.20
  -7  -5  -7   40.22    4.69
   7   5   7   36.89    6.88
   7   5   7   28.52    6.27
  -7   5  -7   44.62    4.77
  -8  -5  -7    0.45    2.82
   8  -5   7   -3.01    3.36
   8  -5   7   -2.37    3.55
   8   5   7    1.03    4.38
   8   5   7    1.64    3.82
  -8   5  -7   -1.53    2.54
  -9  -5  -7    1.07    2.68
   9  -5   7    6.29    3.32
   9  -5   7    2.98    3.54
   9   5   7    2.81    3.30
   9   5   7    2.84    3.88
  10  -5   7    1.07    2.94
 -10  -5  -7    1.17    1.92
  10  -5   7    3.43    3.31
  10   5   7    6.17    3.80
  11  -5   7    6.84    2.51
  11  -5   7   -0.33    2.50
  11   5   7    2.95    2.83
  12  -6  -7   -6.22    3.18
  12   6  -7    2.18    2.60
  11  -6  -7   23.95    4.96
  11  -6  -7   16.33    4.30
  11   6  -7   25.39    4.39
  10  -6  -7    6.45    4.13
  10  -6  -7   10.02    4.47
  10  -6  -7   11.19    4.50
  10   6  -7    6.51    3.60
  10   6  -7   10.78    3.84
   9  -6  -7    7.96    4.62
   9  -6  -7    5.05    4.16
   9  -6  -7   10.28    4.53
   9   6  -7    4.00    3.72
   9   6  -7    5.02    3.68
   9   6  -7    4.81    2.94
   8  -6  -7   18.86    5.42
   8  -6  -7   28.48    6.40
   8  -6  -7   20.86    4.49
   8  -6  -7   19.92    4.60
   8   6  -7   21.61    4.40
   8   6  -7   19.50    4.51
   8   6  -7   16.77    3.92
   7  -6  -7   54.90    7.19
   7  -6  -7   68.97    6.96
   7  -6  -7   66.03    6.48
   7   6  -7   61.19    5.13
   7   6  -7   57.28    5.02
   7   6  -7   50.54    5.84
   6  -6  -7   -3.34    3.88
   6  -6  -7   -3.80    3.35
  -6   6   7    0.00    3.12
   6   6  -7    3.72    2.61
   6   6  -7   -2.43    3.03
  -6   6   7   -1.97    3.74
   5  -6  -7   89.87    6.82
   5  -6  -7   98.70    7.86
   5   6  -7   86.83    6.46
  -5   6   7   89.12    6.00
   4  -6  -7   -1.49    2.98
   4  -6  -7    2.45    3.38
  -4   6   7   -1.69    2.84
   4   6  -7   -0.05    2.36
   3  -6  -7    1.86    3.11
   3  -6  -7    6.99    3.10
  -3   6   7    2.54    2.55
   2  -6  -7   96.39    6.63
  -2   6   7   84.11    5.45
   1  -6  -7  210.26   11.47
   1  -6  -7  209.52   10.82
   0  -6  -7   -3.17    3.05
   0  -6  -7    2.04    3.19
   0   6  -7    3.05    2.19
  -1  -6  -7   -1.92    3.19
  -1  -6  -7    1.20    3.06
  -1  -6  -7   -4.45    2.34
  -1   6  -7    0.58    2.42
  -2  -6  -7   -3.82    3.52
  -2  -6  -7    3.45    2.82
  -2  -6  -7   -3.80    3.25
  -2   6  -7   -0.24    2.62
  -2   6  -7   -0.03    2.57
  -3  -6  -7  159.84    9.94
  -3   6  -7  173.52    9.51
  -3   6  -7  177.70    8.74
  -4  -6  -7    8.40    4.17
  -4   6  -7    3.70    3.56
  -4   6  -7   10.12    3.30
  -5  -6  -7   16.22    4.88
  -5   6  -7   23.60    4.94
  -5   6  -7   24.50    5.26
  -6  -6  -7    0.96    2.91
   6  -6   7   -2.19    2.99
  -6   6  -7    0.78    2.83
  -7  -6  -7   26.44    4.42
   7  -6   7   20.72    4.15
   7  -6   7   17.22    3.60
   7   6   7   19.76    4.95
  -7   6  -7   20.49    4.18
   8  -6   7    2.06    3.50
   8  -6   7    1.00    3.00
  -8  -6  -7    2.66    2.87
  -8   6  -7   -0.44    2.17
   8   6   7   -0.29    4.11
   9  -6   7    5.30    3.61
  -9  -6  -7    5.59    2.69
   9  -6   7   12.78    4.03
   9   6   7    4.69    4.08
  10  -6   7   -3.69    2.76
  10  -6   7   -2.61    2.87
  10   6   7   -2.62    3.42
  11  -6   7    0.70    2.27
  11  -6   7    6.64    2.70
  11   6   7    2.80    2.68
  12  -7  -7    1.30    2.40
  12  -7  -7    4.44    4.13
  11  -7  -7    3.73    3.65
  11  -7  -7    3.94    3.72
  11   7  -7    9.13    3.15
  10  -7  -7    7.20    4.24
  10  -7  -7    1.24    3.97
  10   7  -7   -0.22    3.32
  10   7  -7   -3.84    4.10
   9  -7  -7   26.92    5.84
   9  -7  -7   37.81    6.12
   9  -7  -7   23.95    5.43
   9   7  -7   27.82    5.26
   9   7  -7   27.06    5.25
   9   7  -7   31.35    3.93
   8  -7  -7    5.48    4.17
   8  -7  -7   10.50    5.60
   8  -7  -7   10.08    5.31
   8   7  -7   11.39    3.70
   8   7  -7   15.44    3.59
   8   7  -7   22.98    5.13
   8   7  -7   13.43    3.63
   7  -7  -7    8.07    4.86
   7  -7  -7   10.22    4.18
   7  -7  -7    6.85    4.07
   7  -7  -7    5.88    4.08
   7   7  -7   20.94   22.94
   7   7  -7    5.75    2.91
   7   7  -7    9.29    4.10
   7   7  -7   12.99    3.26
   6  -7  -7    3.74    5.31
   6  -7  -7    7.83    3.85
  -6   7   7    6.45    3.99
   6   7  -7   -0.75    2.59
   6   7  -7    6.39    2.97
   5  -7  -7    5.23    4.92
   5  -7  -7    9.51    3.66
  -5   7   7    2.34    3.07
   5   7  -7    7.08    2.86
  -5   7   7    4.98    2.86
   4  -7  -7    8.16    4.62
  -4   7   7   10.18    2.90
   4   7  -7   10.48    2.75
   3  -7  -7  173.37   10.35
  -3   7   7  167.35    8.38
   2  -7  -7    3.04    3.35
  -2   7   7    8.36    2.42
   1  -7  -7   37.44    4.85
   1  -7  -7   55.13    6.03
  -1   7   7   45.27    4.11
   0  -7  -7    0.46    3.04
   0  -7  -7    1.76    3.61
  -1  -7  -7  105.61    7.25
  -1  -7  -7  118.34    7.98
  -1   7  -7  113.76    6.26
  -2  -7  -7    8.72    4.10
  -2  -7  -7   14.11    3.75
  -2   7  -7   15.14    3.07
  -3  -7  -7   16.43    4.12
  -3   7  -7   17.71    3.65
  -4  -7  -7   -5.11    4.38
  -4   7  -7   -0.99    2.89
  -5   7  -7   64.52    5.66
  -6  -7  -7   12.71    3.20
   6  -7   7    8.69    3.63
  -6   7  -7   12.62    2.73
   7  -7   7    8.21    3.10
   7  -7   7   17.87    3.98
  -7  -7  -7    5.92    3.07
  -7   7  -7   10.02    2.35
   7   7   7   18.55    5.56
   8  -7   7    8.85    3.21
  -8  -7  -7    5.64    2.49
   8  -7   7    7.54    3.70
   8   7   7    7.62    4.37
   9  -7   7    5.23    3.14
   9  -7   7    0.53    3.14
  -9  -7  -7    6.35    2.48
   9   7   7    5.13    3.90
  10  -7   7    0.10    2.55
  10  -7   7    3.97    3.43
  10   7   7   -1.22    3.35
  11  -7   7    5.24    2.77
  11   7   7    9.03    2.66
  11  -8  -7   11.36    3.73
  11  -8  -7   13.12    3.91
  11   8  -7   14.34    2.92
  10  -8  -7   28.29    5.40
  10  -8  -7   19.36    4.63
  10   8  -7   22.80    4.06
  10   8  -7   23.01    4.68
   9  -8  -7   -2.30    4.34
   9  -8  -7    4.73    4.25
   9   8  -7    5.79    2.75
   9   8  -7    0.84    3.54
   9   8  -7    4.77    3.58
   8  -8  -7    4.47    4.71
   8  -8  -7   -0.41    4.01
   8   8  -7    0.51    2.76
   8   8  -7   -1.81    3.22
   8   8  -7    1.94    3.94
   8   8  -7    4.06    4.38
   7  -8  -7   33.87    7.11
   7  -8  -7   36.58    7.05
   7   8  -7   44.59    5.50
   7   8  -7   42.09    5.03
   7   8  -7   30.87    4.44
   6   8  -7   12.28    3.84
   6   8  -7   10.29    3.10
   5  -8  -7   34.68    6.66
   5   8  -7   36.49    4.37
   5   8  -7   33.60    5.08
  -5   8   7   33.20    4.52
  -5   8   7   31.13    4.58
   4  -8  -7   18.60    4.79
   4   8  -7   14.27    3.05
  -4   8   7   11.85    3.65
   3  -8  -7   34.43    6.00
  -3   8   7   39.25    4.50
   3   8  -7   37.46    4.74
   2  -8  -7   26.55    5.96
  -2   8   7   37.97    4.25
   1  -8  -7   80.93    7.53
  -1   8   7   90.08    5.43
   0  -8  -7   35.51    4.57
   0  -8  -7   32.22    5.48
   0   8   7   47.84    3.87
  -1  -8  -7    7.73    3.60
  -1  -8  -7    3.29    4.07
  -2  -8  -7    9.86    4.96
  -2   8  -7   25.56    4.00
  -3   8  -7    9.11    3.34
  -4   8  -7   41.41    5.12
  -5   8  -7    3.83    4.40
   6  -8   7   12.07    4.35
  -6  -8  -7   13.22    3.39
   6   8   7    7.42    4.34
   7  -8   7    5.34    3.41
  -7  -8  -7    5.06    3.03
   7   8   7    2.59    4.40
   8  -8   7    8.78    3.27
  -8  -8  -7   13.74    3.13
   8  -8   7    9.94    3.69
   8   8   7    6.95    4.17
   9  -8   7   17.20    3.70
   9  -8   7    7.66    3.62
  -9  -8  -7    8.08    2.69
   9   8   7    8.74    3.96
  10  -8   7   -1.96    3.04
  10  -8   7    5.50    2.82
  10   8   7    0.79    3.12
  11  -9  -7   -7.16    4.26
  11  -9  -7    3.23    3.05
  11  -9  -7   -2.93    3.11
  10  -9  -7    7.52    4.43
  10  -9  -7   -2.65    4.58
  10   9  -7    7.73    3.59
  10   9  -7    5.97    3.03
   9  -9  -7    5.20    4.76
   9  -9  -7    7.21    4.20
   9   9  -7    1.21    3.49
   9   9  -7   -1.79    2.58
   8  -9  -7   35.76    6.11
   8  -9  -7   35.23    6.41
   8   9  -7   39.65    4.28
   8   9  -7   36.83    5.70
   8   9  -7   36.54    4.41
   7  -9  -7   17.07    5.22
   7  -9  -7   15.67    5.16
   7   9  -7   13.50    4.38
   7   9  -7   13.13    3.42
   7   9  -7   19.43    4.13
   6  -9  -7    7.22    3.97
   6  -9  -7    1.18    4.63
   6   9  -7    6.59    3.08
   6   9  -7    7.43    3.83
   6   9  -7    5.95    3.24
   5   9  -7   -0.84    3.07
   5   9  -7    7.62    3.45
  -5   9   7   -2.86    3.33
   4  -9  -7   40.82    7.53
   4   9  -7   53.67    5.33
   4   9  -7   41.86    5.57
  -4   9   7   33.89    5.00
   3  -9  -7   37.51    6.40
   3   9  -7   29.92    4.55
  -3   9   7   42.59    4.21
   2  -9  -7    0.59    4.05
  -2   9   7    9.93    3.16
   1  -9  -7    4.72    3.89
  -1   9   7    0.51    2.54
   0  -9  -7  106.39    8.05
   0   9   7   97.67    5.76
  -1  -9  -7   74.05    7.53
  -2  -9  -7  122.15    9.74
  -3   9  -7   -1.26    3.21
  -4   9  -7   18.18    4.76
  -4   9  -7   20.86    4.35
  -5  -9  -7    7.45    2.72
   5  -9   7    7.12    3.90
  -5   9  -7    8.97    4.53
   6  -9   7   53.85    5.50
  -6  -9  -7   52.47    5.43
   6   9   7   59.47    6.61
  -7  -9  -7    6.31    2.98
   7  -9   7   -1.46    3.84
   7   9   7    2.03    4.05
   8  -9   7    3.01    3.22
  -8  -9  -7   -0.60    2.64
   8   9   7   -2.28    3.95
   9  -9   7    2.89    2.85
  -9  -9  -7    0.81    2.05
   9   9   7   -1.22    3.29
  10  -9   7    8.87    2.67
  10   9   7   11.40    3.03
  11 -10  -7    0.70    4.09
  11 -10  -7   -1.43    2.53
  11 -10  -7    5.90    3.59
 -11  10   7    2.99    2.57
  10 -10  -7   37.16    4.95
  10 -10  -7   28.11    5.20
   9 -10  -7    0.85    4.37
   9 -10  -7    0.22    3.99
   9  10  -7   -0.11    2.35
   9  10  -7    1.99    3.57
   8 -10  -7    1.92    4.08
   8 -10  -7    1.99    4.63
   8  10  -7    3.34    4.54
   8  10  -7    0.26    3.01
   8  10  -7    4.50    2.96
   7 -10  -7    7.38    4.83
   7 -10  -7    0.94    4.68
   7  10  -7    4.07    3.04
   7  10  -7    7.26    3.47
   7  10  -7   -0.80    3.32
   6 -10  -7  110.45    9.48
   6 -10  -7  107.83    9.27
   6  10  -7  107.99    7.70
   6  10  -7  123.95    8.01
   6  10  -7  123.66    7.96
   5 -10  -7   -2.97    5.08
   5  10  -7    3.09    2.76
   5  10  -7    0.53    3.27
   5  10  -7   -0.06   16.55
   5  10  -7    1.87    3.12
   4 -10  -7    8.53    5.43
  -4  10   7    2.62    3.05
   4  10  -7    7.39    3.22
  -4  10   7    6.45    3.39
   4  10  -7    7.67    4.00
   3 -10  -7    5.53    4.87
   3  10  -7    3.36    4.15
  -3  10   7    3.84    3.22
   3  10  -7    3.78    2.77
   2 -10  -7   21.67    5.32
  -2  10   7   33.13    4.36
   1 -10  -7   30.62    6.04
  -1  10   7   44.10    4.36
   0 -10  -7   44.28    6.53
   0  10   7   52.03    4.49
  -1 -10  -7   -4.79    4.76
  -2 -10  -7   66.44    8.51
  -3  10  -7    3.10    3.83
  -4 -10  -7   28.42    4.80
  -4  10  -7   27.53    5.71
  -5 -10  -7    5.44    3.14
   5  10   7    3.59    5.70
  -5  10  -7   -3.07    3.98
   6 -10   7   -1.66    3.10
  -6 -10  -7    6.89    3.13
   6  10   7    5.64    3.74
   7 -10   7    2.37    3.75
  -7 -10  -7    8.37    2.95
   7  10   7    6.38    4.20
   8 -10   7   18.87    3.80
  -8 -10  -7   13.13    2.75
   8  10   7   15.05    4.03
   9 -10   7    1.31    2.58
  -9 -10  -7    1.66    1.85
   9  10   7   -0.42    3.09
  10 -10   7    7.85    1.92
  10 -10   7    5.35    2.29
  10  10   7    1.19    2.37
  10 -11  -7    1.47    3.36
  10 -11  -7    0.45    4.37
  10 -11  -7   -0.97    5.66
   9 -11  -7    3.44    4.15
   9 -11  -7   10.02    4.07
   9  11  -7    6.63    3.68
   9  11  -7    1.28    2.21
   8 -11  -7   20.22    4.50
   8 -11  -7   24.28    5.35
   8  11  -7   12.83    3.59
   8  11  -7   23.61    3.69
   8  11  -7   22.58    5.05
   7 -11  -7   -0.49    4.75
   7 -11  -7   -0.20    4.45
   7  11  -7    6.00    3.72
   7  11  -7    6.09    3.53
   7  11  -7    3.08    2.95
   6 -11  -7   -4.96    4.33
   6 -11  -7   -0.38    3.98
   6  11  -7    5.18    3.25
   6  11  -7    0.99    3.76
   6  11  -7    6.04    3.44
   5 -11  -7   71.89    7.58
   5  11  -7   68.71    6.35
   5  11  -7   70.89    6.32
   5  11  -7   70.98   17.04
   5  11  -7   80.15    6.35
   4  11  -7   62.56    6.31
   4  11  -7   61.90   15.08
   4  11  -7   68.82    6.42
   4  11  -7   77.27    6.74
   3  11  -7    4.25    3.89
  -3  11   7   -4.36    3.15
   3  11  -7    1.08    6.49
   2 -11  -7   11.44    6.05
   2  11  -7   12.45    4.29
  -2  11   7    6.56    3.25
   1 -11  -7   -0.38    4.55
   1  11  -7    8.19    4.05
   0 -11  -7   37.85    6.64
   0  11  -7   34.69    5.33
  -1 -11  -7   17.61    5.65
  -2 -11  -7   43.48    7.35
  -2  11  -7   50.70    6.44
  -3  11  -7    2.46    3.85
  -4 -11  -7    3.03    3.03
  -4  11  -7   16.28    4.56
  -4  11  -7   12.66    4.60
  -5 -11  -7   -2.05    3.08
   5  11   7    3.72    4.30
  -5  11  -7   -0.22    4.25
  -6 -11  -7   10.78    3.24
   6 -11   7    5.48    3.20
   6  11   7   14.99    4.12
  -7 -11  -7   18.36    4.04
   7 -11   7   26.25    4.15
   7  11   7   32.33    5.46
  -8 -11  -7   -0.22    2.38
   8 -11   7    8.05    3.02
   8  11   7    6.68    3.32
   9 -11   7    2.51    2.94
   9  11   7   -2.19    2.63
  10 -11   7    1.59    1.86
  10  11   7    3.45    1.90
  10 -12  -7    7.72    3.32
  10 -12  -7   12.65    5.52
  10 -12  -7    6.57    3.48
 -10  12   7    5.61    3.45
   9 -12  -7    4.95    3.63
   9 -12  -7    0.61    3.81
   9 -12  -7    7.55    6.56
   9  12  -7    6.32    3.39
   8 -12  -7   -0.95    6.03
   8 -12  -7   -1.06    4.60
   8 -12  -7    4.80    4.35
   8  12  -7   -0.46    3.56
   8  12  -7    0.59    2.46
   8  12  -7    3.62    2.82
   7 -12  -7    8.53    4.99
   7 -12  -7   17.45    5.18
   7 -12  -7   11.68    7.75
   7  12  -7   15.71    3.93
   7  12  -7   26.40   21.35
   7  12  -7   13.31    3.24
   7  12  -7   33.27    5.97
   6 -12  -7    0.91    4.54
   6  12  -7    2.20    3.39
   6  12  -7   -3.80    4.03
   6  12  -7   -7.26   20.64
   6  12  -7    5.94    3.81
   5 -12  -7   33.89    6.07
   5  12  -7   42.35    5.09
   5  12  -7   36.11    5.27
   5  12  -7   41.81   14.13
   5  12  -7   37.80    6.25
   4 -12  -7    2.88    5.35
   4  12  -7   -1.75    4.24
   4  12  -7   -7.52   10.32
   4  12  -7    4.03    3.86
   4  12  -7    6.87    3.72
   3 -12  -7    6.61    2.07
   3  12  -7    5.30    8.35
   3  12  -7    8.99    4.19
   3  12  -7    3.85    4.01
   2  12  -7    8.31    4.33
   2  12  -7    7.24    5.42
   1  12  -7   68.44    7.47
   1  12  -7   74.30    7.10
   0  12  -7   -1.21    4.06
   0  12  -7   -3.06    3.64
  -1  12  -7   10.37    4.38
  -2 -12  -7    4.33    2.86
  -2  12  -7    2.30    3.93
  -3 -12  -7   49.25    6.76
  -3 -12  -7   41.31    5.08
  -3  12  -7   47.97    6.65
  -3  12  -7   41.37    6.78
  -4 -12  -7    1.79    2.89
  -4  12  -7    2.90    4.27
  -4  12  -7    2.34    4.43
   4  12   7    0.02    4.70
  -5 -12  -7    0.33    2.47
  -5  12  -7   -5.69    5.43
   5  12   7    3.10    4.61
  -6 -12  -7    4.77    2.96
   6  12   7   -3.33    3.25
   7 -12   7    6.42    2.92
  -7 -12  -7    4.28    2.61
   7  12   7    3.91    3.49
   8 -12   7    0.88    2.48
  -8 -12  -7    6.76    2.11
   8  12   7    0.53    2.98
   9 -12   7   10.44    2.49
   9 -12   7    4.67    2.74
   9  12   7    6.34    2.45
  10 -13  -7   -0.20    2.48
 -10  13   7    3.28    2.00
   9 -13  -7   19.62    4.50
   9 -13  -7   21.21    4.44
  -9  13   7   28.02    4.73
   8 -13  -7    0.83    3.93
   8 -13  -7    5.31    4.51
   8  13  -7   -1.25    3.37
   8  13  -7    2.26    2.20
   8  13  -7    0.96    2.60
   7 -13  -7   18.11    4.96
   7  13  -7   16.16    3.85
   7  13  -7   12.27    3.80
   7  13  -7   23.13    3.70
   6 -13  -7   -2.21    4.09
   6  13  -7    8.91    3.37
   6  13  -7    8.90    4.39
   6  13  -7    1.27    3.43
   5 -13  -7    8.19    4.60
   5  13  -7    1.03    3.14
   5  13  -7    7.63    3.48
   5  13  -7    4.26    3.71
   5  13  -7  -16.80   18.43
   4 -13  -7   10.02    4.77
   4  13  -7    9.69    3.92
   4  13  -7    7.49    4.54
   4  13  -7    5.99    4.14
   4  13  -7    7.86   12.30
   3 -13  -7   46.03    3.70
   3  13  -7   67.41   15.62
   3  13  -7   53.38    6.62
   3  13  -7   59.52    6.41
   2 -13  -7    5.98    2.37
   2  13  -7   -1.12    7.80
   2  13  -7    3.45    4.09
   2  13  -7    7.30    4.41
   1 -13  -7    2.67    2.74
   1  13  -7    4.09    5.69
   1  13  -7   10.07    4.48
   1  13  -7    5.55    4.41
   0 -13  -7    4.63    2.73
   0  13  -7    5.02    3.78
   0  13  -7    4.08    3.96
   0  13  -7    0.30    4.81
  -1 -13  -7   36.09    4.59
  -1  13  -7   33.53    5.56
  -1  13  -7   43.09    6.32
  -1  13  -7   32.98    6.59
  -2 -13  -7   -2.11    2.77
  -2  13  -7    1.48    4.53
  -2  13  -7   10.94    5.27
  -3 -13  -7    2.26    2.83
   3  13   7   -0.83    4.35
  -3  13  -7    9.23    5.29
  -3  13  -7    6.30    3.83
  -4 -13  -7    1.72    2.96
  -4  13  -7    6.35    5.49
  -4  13  -7    1.34    4.50
   4  13   7   -7.97    4.10
  -5 -13  -7   35.71    4.31
   5  13   7   48.38    6.30
  -5  13  -7   56.03    6.79
   5  13   7   54.16    5.65
   5  13   7   46.24    5.58
  -6 -13  -7   -0.75    2.72
   6  13   7   -0.23    3.33
   6  13   7   -9.08    3.55
  -7 -13  -7   22.46    3.46
   7  13   7   21.32    4.41
   8 -13   7    4.16    2.34
   8  13   7    1.89    3.12
   9 -13   7    6.01    1.94
   9  13   7   -0.34    2.19
   9 -14  -7    6.86    3.14
  -9  14   7    3.13    2.46
   8 -14  -7    0.19    4.43
  -8  14   7    1.94    3.53
   7 -14  -7   10.58    4.56
   7  14  -7   16.22    3.03
   7  14  -7   12.22    3.15
   7  14  -7   20.61    4.35
   6 -14  -7   10.91    4.67
   6  14  -7  -36.75   18.42
   6  14  -7    5.22    3.34
   6  14  -7    7.47    3.50
   6  14  -7   16.12    3.63
   5 -14  -7   16.57    5.22
   5  14  -7   14.44    4.35
   5  14  -7   11.53    3.86
   5  14  -7   10.89    3.68
   5  14  -7   27.14   18.25
   4  14  -7    0.61    3.84
   4  14  -7    5.81    3.91
   4  14  -7    3.20   17.62
   4  14  -7   -4.08   15.73
   3 -14  -7   10.43    2.00
   3  14  -7   10.53    4.31
   3  14  -7   12.55    4.66
   3  14  -7   17.10   11.76
   2 -14  -7    2.46    2.23
   2  14  -7    3.65    3.59
   2  14  -7   11.25    9.25
   2  14  -7    5.60    4.30
   1 -14  -7   13.05    2.71
   1  14  -7   26.87    5.85
   1  14  -7   23.48    8.84
   1  14  -7   21.26    5.05
   0 -14  -7    6.11    2.98
   0  14  -7    0.95    6.42
   0  14  -7    3.26    3.69
   0  14  -7    0.06    3.58
  -1 -14  -7   10.18    3.02
  -1  14  -7   10.72    5.29
  -1  14  -7   15.58    6.24
  -1  14  -7   16.62    5.32
  -2 -14  -7    7.26    2.91
  -2  14  -7    3.44    5.33
  -2  14  -7   -1.63    5.48
   2  14   7    1.41    4.09
  -3 -14  -7   14.72    3.19
  -3  14  -7    7.08    4.62
  -3  14  -7   14.29    4.81
   3  14   7    9.57    4.23
  -4 -14  -7    1.35    2.99
  -4  14  -7    1.16    4.51
   4  14   7    3.54    3.16
  -5 -14  -7   12.46    3.16
   5  14   7   27.52    5.35
   5  14   7    8.26    3.47
  -5  14  -7    8.18    4.96
  -6 -14  -7    2.35    2.66
  -6  14  -7   -1.44    4.55
   6  14   7    2.01    3.05
   6  14   7   -2.63    3.38
  -7 -14  -7   19.14    2.49
   7  14   7   20.61    3.62
  -7  14  -7    9.16    4.35
   8 -14   7    5.50    2.61
   8  14   7    2.70    2.61
  -8  14  -7    1.33    3.14
   9 -15  -7   -0.23    2.15
  -9  15   7    2.23    2.02
   8 -15  -7   18.02    4.37
  -8  15   7   17.12    3.68
   7 -15  -7   -2.46    4.28
   7  15  -7    2.38    3.65
   7  15  -7    2.30    2.12
  -7  15   7    1.32    3.36
   7  15  -7    4.19    2.61
   6 -15  -7    1.80    4.93
   6  15  -7   -1.38    3.16
   6  15  -7   -0.27    2.72
   6  15  -7   -1.58    3.68
  -6  15   7   -0.71    4.02
   5  15  -7    4.37    3.98
   5  15  -7   -9.32   17.19
   5  15  -7    8.12    3.40
   5  15  -7    4.91    3.32
   4  15  -7   20.84    4.50
   4  15  -7   16.32    4.18
   4  15  -7   10.27   19.07
   3  15  -7   12.25    4.47
   3  15  -7   31.06    5.60
   3  15  -7   34.32   14.39
   2 -15  -7   11.57    2.46
   2  15  -7    8.30    4.38
   2  15  -7   18.45   14.32
   2  15  -7   12.94    3.97
   1 -15  -7   -0.42    2.33
   1  15  -7   -0.27    4.27
   1  15  -7   -0.50    3.44
   1  15  -7   12.99   12.03
   0 -15  -7   11.22    3.00
   0  15  -7   21.80    4.64
   0  15   7   10.78    4.51
   0  15  -7   19.49   10.01
   0  15  -7   10.21    4.11
  -1 -15  -7   26.55    4.12
  -1  15  -7   25.30    5.22
  -1  15  -7   29.32    9.16
   1  15   7   17.42    3.84
  -1  15  -7   36.68    6.31
  -2 -15  -7    9.19    2.90
  -2  15  -7    5.08    6.15
   2  15   7   10.64    4.04
  -2  15  -7   10.64    4.61
  -2  15  -7   10.34    5.47
  -3 -15  -7    3.45    2.90
  -3  15  -7    5.96    4.51
  -3  15  -7   -0.84    4.39
   3  15   7    5.31    3.65
  -4 -15  -7    2.33    2.86
  -4  15  -7    0.30    4.46
   4  15   7    1.89    3.48
  -5 -15  -7    9.54    2.85
   5  15   7    7.55    3.43
  -5  15  -7   10.80    5.05
   5  15   7   11.61    3.79
   6 -15   7   21.72    4.72
  -6 -15  -7   28.02    3.12
   6  15   7   33.75    4.70
   6  15   7   26.33    3.92
  -6  15  -7   24.32    5.53
   7 -15   7    4.48    2.57
   7  15   7    2.10    2.57
  -7  15  -7    4.19    3.52
   8 -15   7   -0.12    1.66
  -8  15  -7    5.83    3.33
   8 -16  -7    0.67    3.09
  -8  16   7    3.55    2.27
   7 -16  -7    4.28    4.11
  -7  16   7   -1.34    3.23
   7  16  -7    3.84    1.60
   6  16  -7   29.15    4.87
  -6  16   7   32.92    4.95
   6  16  -7   26.18    3.17
   6  16  -7   18.14    3.49
  -5  16   7    7.95    3.75
   5  16  -7   -1.32    3.10
   5  16  -7    2.10    2.93
   4  16  -7    3.20    3.48
  -4  16   7    5.07    3.95
   4  16  -7    6.82    3.34
   3  16  -7   27.44   18.92
  -3  16   7    3.83    3.85
   3  16  -7    0.48    3.98
   3  16  -7    4.97    3.82
   2  16  -7   48.22    5.83
  -2  16   7   38.39    6.76
   2  16  -7  103.30   20.52
   2  16  -7   46.05    6.24
   1 -16  -7    2.83    2.27
   1  16  -7    1.30    3.39
   1  16  -7    7.55   13.91
   1  16  -7    3.49    3.41
  -1  16   7    3.36    3.41
   0 -16  -7    9.87    2.79
   0  16  -7   14.39    4.96
   0  16   7    7.58    3.35
   0  16  -7   10.06   12.21
   0  16  -7   17.91    5.03
  -1 -16  -7    0.17    2.66
  -1  16  -7   -6.21   10.26
  -1  16  -7    2.24    3.97
  -1  16  -7   -2.55    3.85
   1  16   7   -1.19    3.72
  -2 -16  -7   17.85    3.21
  -2  16  -7   21.23    4.92
   2  16   7   16.92    4.02
  -2  16  -7   18.42    5.57
  -2  16  -7  -10.02    9.65
  -3 -16  -7   -1.60    2.76
  -3  16  -7    0.80    5.31
  -3  16  -7    4.64    4.66
   3  16   7    0.56    2.70
  -4 -16  -7   21.08    3.72
  -4  16  -7   27.54    6.42
   4  16   7   26.11    3.57
  -4  16  -7   30.31    5.76
  -5 -16  -7    2.07    2.01
   5  16   7   -1.83    3.05
  -5  16  -7    7.35    4.51
  -5  16  -7    4.79    4.58
   6 -16   7    4.44    2.91
  -6  16  -7   -5.08    4.71
  -6  16  -7    0.54    3.73
   7 -16   7   -0.39    1.85
  -7  16  -7    0.69    3.55
  -7  17   7   -2.25    2.20
   6  17  -7    2.80    2.05
  -6  17   7    1.82    2.53
  -5  17   7    5.91    3.11
   5  17  -7    5.87    2.97
   5  17  -7    5.19    2.66
   4  17  -7   35.07    4.26
   4  17  -7   31.83    3.98
  -4  17   7   36.97    5.12
   3  17  -7    0.38    3.19
   3  17  -7   -1.47    3.46
  -3  17   7    0.61    4.04
   2  17  -7    1.73   14.01
  -2  17   7    3.36    3.20
   2  17  -7    0.08    3.63
   2  17  -7   -3.21    3.93
   1  17  -7    4.70    3.94
  -1  17   7    9.29    3.24
   1  17  -7   10.66   15.07
   1  17  -7    7.25    3.66
   0 -17  -7   15.89    2.92
   0  17  -7    9.79    4.03
   0  17  -7   23.73   12.68
   0  17  -7   18.42    4.25
   0  17   7   17.57    3.41
  -1 -17  -7    3.23    2.41
  -1  17  -7    4.54   11.19
  -1  17  -7   -1.58    3.74
   1  17   7    1.34    2.80
  -1  17  -7    4.27    4.41
  -2 -17  -7   26.63    3.48
  -2  17  -7   21.18    5.03
   2  17   7   20.53    4.44
  -2  17  -7   20.62    5.55
  -3 -17  -7    3.76    2.05
  -3  17  -7    6.47    5.14
   3  17   7    0.29    2.34
  -3  17  -7    0.60    4.13
  -4 -17  -7    2.31    1.71
   4  17   7    3.43    3.21
  -4  17  -7   -0.98    5.10
  -4  17  -7    1.94    4.01
   5 -17   7    4.70    3.12
  -5  17  -7   -1.79    3.64
  -5  17  -7    1.22    4.67
   6 -17   7    9.34    2.49
  -6  17  -7    9.18    3.44
  -6  17  -7    3.14    3.61
  -6  18   7    7.09    2.13
   5  18  -7   10.65    1.84
  -5  18   7   10.70    2.92
   5  18  -7   13.44    2.47
   4  18  -7    0.55    2.39
   4  18  -7    3.37    2.78
  -4  18   7    2.00    2.56
  -3  18   7    4.76    2.60
   3  18  -7    1.51    2.86
   3  18  -7    0.24    3.07
   2  18  -7    0.94    3.38
  -2  18   7    1.46    2.69
   2  18  -7   -2.14    3.06
   1  18  -7    8.06    3.78
   1  18  -7    8.68    4.11
  -1  18   7   18.54    3.84
   1  18  -7   29.22   12.15
   0  18  -7    0.66    3.03
   0  18  -7    0.81    3.21
   0  18   7    0.97    3.14
   1  18   7    2.79    2.44
  -1  18  -7    4.10    3.33
  -1  18  -7    3.01    3.46
   2  18   7   10.19    2.88
  -2  18  -7    6.20    4.26
  -2  18  -7   -0.89    4.30
  -3  18  -7    7.67    3.86
  -3  18  -7    7.67    4.01
   3  18   7   22.25    4.24
  -4  18  -7    4.65    4.39
  -4  18  -7    2.59    3.46
   5 -18   7    1.71    2.46
  -5  18  -7    0.74    2.91
  -5  18  -7   -2.25    2.94
   6 -18   7    2.66    1.87
  -6  18  -7   -0.40    2.65
  -5  19   7    9.80    2.19
   4  19  -7    0.69    1.83
   4  19  -7    0.15    1.41
  -4  19   7    1.02    2.08
   3  19  -7    6.79    2.32
  -3  19   7    0.65    2.39
   3  19  -7    6.94    2.52
   2  19  -7    0.87    2.59
   2  19  -7    2.78    2.94
  -2  19   7    4.45    2.54
   1  19  -7    0.54    3.11
  -1  19   7    4.62    2.49
   1  19  -7   -2.10    2.76
   0  19   7    3.31    2.44
   0  19  -7    1.49    3.34
   0  19  -7    3.41    3.24
  -1  19  -7    9.22    3.15
  -1  19  -7    8.05    3.04
   1  19   7   15.32    3.27
  -2  19  -7   -1.81    3.63
  -2  19  -7   -2.95    3.44
  -3  19  -7    3.69    3.60
  -3  19  -7    7.20    3.98
   4 -19   7   -0.75    2.45
  -4  19  -7    7.29    3.68
  -4  19  -7    1.98    2.59
   5 -19   7    2.43    1.58
  -5  19  -7   -2.75    2.25
  -3  20   7    2.14    1.58
  -2  20   7    0.97    1.70
   2  20  -7    0.99    1.91
   2  20  -7    1.55    2.03
   1  20  -7   27.79    3.32
  -1  20   7   26.93    2.67
   1  20  -7   20.90    3.49
   0  20   7    3.29    1.58
   0  20  -7    5.19    2.81
   0  20  -7    5.56    2.77
  -1  20  -7    0.70    2.44
  -1  20  -7    6.19    3.06
  -2  20  -7   -1.53    2.28
  -2  20  -7    0.27    2.56
   3 -20   7   12.16    2.63
  -3  20  -7   18.89    3.23
  12   0  -8   15.75    3.62
  11   0  -8    4.02    3.82
  10   0  -8    6.79    4.09
  10   0  -8    5.23    3.63
  10   0  -8    4.90    3.87
   9   0  -8    4.03    4.21
   9   0  -8    0.17    3.48
   9   0  -8    3.54    4.77
   8   0  -8   64.26    6.82
   8   0  -8   75.29    7.90
   8   0  -8   69.51    6.07
   7   0  -8    0.44    3.01
  -7   0   8   -2.29    3.74
  -6   0   8   13.14    3.76
   6   0  -8   22.88    3.48
   5   0  -8   -0.86    2.31
   3   0  -8   -3.46    2.16
   2   0  -8  107.05    6.64
   2   0  -8  104.91    6.30
   2   0  -8  120.05    7.55
   1   0  -8   -2.77    1.82
   1   0  -8    0.55    2.77
   1   0  -8    3.98    4.02
   0   0  -8  235.59   11.82
   0   0  -8  225.12   10.30
  -1   0  -8    1.79    3.39
  -1   0  -8   -3.16    2.18
  -2   0  -8  358.39   16.98
  -2   0  -8  354.59   15.05
  -3   0  -8   -1.87    2.65
  -3   0  -8   -2.17    3.44
  -4   0  -8    3.82    2.71
  -4   0  -8    0.60    3.32
  -5   0  -8   -1.31    4.25
  -5   0  -8   -1.62    3.28
  -6   0  -8  135.19    8.46
  -7   0  -8   -1.13    2.73
   7   0   8    0.87    3.36
  -8   0  -8    7.78    2.65
   8   0   8    8.31    5.08
   8   0   8    4.63    3.62
   9   0   8   -1.75    4.33
  -9   0  -8   -0.06    2.17
   9   0   8    0.18    3.71
  10   0   8    9.77    4.26
  10   0   8   25.59    5.87
  11   0   8   -3.62    3.53
  12  -1  -8    4.20    3.24
  12   1  -8    1.44    3.15
  11  -1  -8    3.63    3.81
  11  -1  -8   -2.80    4.20
  11   1  -8   -0.86    3.07
  11   1  -8    0.63    3.86
  10  -1  -8   42.29    5.95
  10  -1  -8   29.50    5.62
  10  -1  -8   45.84    5.87
  10   1  -8   44.60    6.47
  10   1  -8   23.89    4.62
   9  -1  -8   13.70    3.91
   9  -1  -8    8.35    4.13
   9  -1  -8    9.77    5.55
   9   1  -8   11.83    3.75
   9   1  -8   11.79    4.29
   8  -1  -8   27.82    5.36
   8  -1  -8   27.66    5.59
   8  -1  -8   23.36    4.93
   8   1  -8   24.40    5.42
   8   1  -8   29.85    4.96
   7  -1  -8    5.44    3.13
  -7  -1   8   -1.73    3.44
  -7   1   8   -1.31    3.51
   7   1  -8   -0.58    3.00
   6  -1  -8   24.77    4.30
  -6  -1   8   35.68    4.44
   6   1  -8   27.40    4.46
  -6   1   8   25.49    5.13
   5  -1  -8    9.07    2.64
   5   1  -8    6.50    2.16
   4  -1  -8  125.77    7.86
  -4   1   8  140.31    6.94
   3  -1  -8    4.58    2.73
  -3   1   8    4.05    2.18
   2  -1  -8   69.68    4.94
   2  -1  -8   65.36    5.77
   2   1  -8   64.77    5.61
   2   1  -8   67.96    5.38
   1  -1  -8  256.83   12.35
   1  -1  -8  253.86   12.68
   1  -1  -8  264.25   11.25
   1   1  -8  246.48   11.26
   1   1  -8  245.36   12.68
   0  -1  -8  123.26    6.62
   0  -1  -8  125.24    7.86
   0  -1  -8  111.89    6.57
   0   1  -8  123.72    6.57
   0   1  -8  135.18    7.87
  -1  -1  -8    0.91    2.65
  -1  -1  -8    7.33    3.61
  -1   1  -8    3.42    3.45
  -1   1  -8    1.30    2.57
  -2  -1  -8   11.05    2.96
  -2  -1  -8   11.29    3.89
  -2   1  -8   13.61    3.66
  -2   1  -8   11.48    2.94
  -3  -1  -8   -3.03    3.50
  -3  -1  -8   -1.87    2.67
  -3   1  -8    7.17    3.59
  -3   1  -8    5.31    2.99
  -4  -1  -8   35.61    4.59
  -4  -1  -8   31.46    5.69
  -4   1  -8   33.65    5.35
  -4   1  -8   28.66    4.69
  -5  -1  -8   26.10    5.49
  -5  -1  -8   26.10    4.77
  -5   1  -8   26.25    4.95
  -5   1  -8   30.84    5.09
  -6  -1  -8    5.28    3.86
  -6  -1  -8    4.40    5.31
  -6   1  -8   -2.82    3.94
  -6   1  -8    1.20    4.34
  -7  -1  -8    4.60    2.49
   7  -1   8   -1.20    3.73
  -7   1  -8    5.63    2.80
   7   1   8   -4.30    4.14
   8  -1   8   10.37    3.80
   8  -1   8    2.65    4.84
  -8  -1  -8    7.16    2.74
   8   1   8    6.98    3.87
  -8   1  -8   11.38    2.90
   9  -1   8   -4.00    3.38
  -9  -1  -8   -0.68    2.13
   9  -1   8   -2.48    3.54
   9   1   8   -3.06    3.68
   9   1   8   -6.30    3.43
  10  -1   8    8.90    4.39
  10  -1   8    7.21    4.42
  10   1   8   14.74    3.99
  11  -1   8    4.11    3.58
  11   1   8   -0.50    3.49
  12  -2  -8   16.07    4.26
  12  -2  -8   10.34    2.80
  12   2  -8   17.13    3.94
  11  -2  -8    7.48    3.12
  11  -2  -8    9.57    3.80
  11   2  -8   10.28    3.52
  11   2  -8   -0.29    3.85
  10  -2  -8    8.64    4.23
  10  -2  -8   -3.60    3.97
  10  -2  -8   -2.45    4.16
  10   2  -8    0.38    4.41
  10   2  -8   -4.10    3.95
   9  -2  -8   25.51    5.63
   9  -2  -8   17.49    3.97
   9  -2  -8   17.84    4.46
   9   2  -8   10.98    4.23
   9   2  -8   13.13    3.72
   8  -2  -8   -0.18    3.08
   8  -2  -8   -0.93    4.75
   8  -2  -8    8.35    3.74
   8   2  -8    1.00    2.96
   8   2  -8   -1.84    4.35
   7  -2  -8   10.24    3.00
  -7   2   8    6.43    4.70
   7   2  -8   19.14    4.04
   6  -2  -8   16.85    3.27
  -6   2   8   27.12    5.27
   6   2  -8   17.19    2.95
   5  -2  -8    2.90    2.90
   5  -2  -8    3.57    2.45
   5   2  -8    4.61    2.55
  -5   2   8    2.30    2.88
   4  -2  -8    2.15    2.61
   4  -2  -8    2.76    2.53
  -4   2   8    5.87    2.73
   3  -2  -8  199.35   10.48
  -3   2   8  200.68    9.18
   2  -2  -8    8.19    2.70
   2  -2  -8   15.12    4.06
   2   2  -8    3.87    3.01
   2   2  -8    5.51    2.95
   1  -2  -8    7.09    2.43
   1  -2  -8   14.01    2.99
   1  -2  -8   23.28    4.87
   1   2  -8   12.01    2.76
   1   2  -8   19.57    3.78
   0  -2  -8   39.48    4.58
   0  -2  -8   32.08    3.58
   0  -2  -8   32.63    4.22
   0   2  -8   30.74    4.77
   0   2  -8   33.74    4.01
  -1  -2  -8  131.40    6.77
  -1  -2  -8  119.15    7.74
  -1   2  -8  123.66    6.70
  -1   2  -8  121.36    7.69
  -2  -2  -8  340.67   14.57
  -2  -2  -8  329.91   16.58
  -2   2  -8  342.52   16.23
  -2   2  -8  355.33   14.65
  -3  -2  -8  123.36    8.65
  -3  -2  -8  130.16    7.28
  -3   2  -8  134.85    7.40
  -3   2  -8  139.64    8.28
  -4  -2  -8    2.14    3.10
  -4  -2  -8   -1.67    3.62
  -4   2  -8    2.39    3.21
  -4   2  -8   -1.48    3.02
  -5  -2  -8    7.30    3.05
  -5  -2  -8    7.44    4.38
  -5   2  -8    8.23    4.26
  -5   2  -8   12.08    3.95
  -6  -2  -8    4.13    4.66
  -6   2  -8    7.37    4.34
  -6   2  -8    5.79    4.23
  -7  -2  -8   48.73    5.19
   7  -2   8   47.68    5.64
   7   2   8   51.89    6.05
   7   2   8   58.82    6.48
  -7   2  -8   48.92    4.98
   8  -2   8   -6.34    2.96
  -8  -2  -8    0.53    2.67
   8  -2   8   -1.06    3.58
   8   2   8   -1.89    3.71
  -8   2  -8    3.63    2.46
   8   2   8    4.28    3.28
   9  -2   8   -2.24    3.54
   9  -2   8    7.39    3.29
  -9  -2  -8    5.71    2.32
   9   2   8    2.37    3.21
   9   2   8    0.77    4.70
  10  -2   8    2.03    3.52
  10  -2   8    2.66    3.26
  10   2   8    8.17    3.71
  11  -2   8    1.28    2.76
  11  -2   8    4.58    2.51
  11   2   8   10.54    3.45
  12  -3  -8    0.62    3.34
  12  -3  -8   -1.43    2.97
  12   3  -8    5.51    3.10
  11  -3  -8   11.60    4.45
  11  -3  -8    6.50    3.86
  11   3  -8   16.52    4.37
  11   3  -8    9.59    4.01
  10  -3  -8    2.67    4.20
  10  -3  -8   -6.88    4.00
  10   3  -8    3.99    3.57
  10   3  -8    2.33    3.81
   9  -3  -8    6.77    3.65
   9  -3  -8   11.05    4.12
   9  -3  -8   15.52    4.62
   9   3  -8   11.84    3.68
   9   3  -8    5.45    3.91
   8  -3  -8   -1.84    3.61
   8  -3  -8   -4.13    5.53
   8  -3  -8    7.46    3.87
   8  -3  -8    4.62    4.03
   8   3  -8    0.02    3.00
   8   3  -8   -6.81    4.06
   7  -3  -8    3.69    3.54
   7   3  -8    5.33    3.48
  -7   3   8    6.12    4.27
   6  -3  -8    5.16    2.97
   6  -3  -8   -1.08    3.34
  -6   3   8    1.02    3.40
   6   3  -8    1.12    2.83
  -6   3   8    2.50    2.92
   5  -3  -8  301.25   14.99
   5  -3  -8  270.79   13.51
  -5   3   8  305.25   12.97
   5   3  -8  267.46   13.48
   4  -3  -8    1.41    2.61
   4  -3  -8    0.47    2.70
  -4   3   8   -2.95    2.31
   4   3  -8    3.15    2.35
   3  -3  -8   17.54    3.44
  -3   3   8   19.04    3.51
   2  -3  -8   -1.50    3.04
   2  -3  -8   -0.63    2.55
   2   3  -8    1.12    2.71
   1  -3  -8  284.95   12.44
   1  -3  -8  290.20   14.08
   1  -3  -8  294.65   13.89
   1   3  -8  272.47   13.49
   1   3  -8  282.65   12.29
   0  -3  -8    9.55    2.90
   0  -3  -8   17.45    3.14
   0  -3  -8   22.41    4.80
   0   3  -8   10.60    2.71
   0   3  -8   11.41    3.21
  -1  -3  -8   42.13    3.97
  -1  -3  -8   30.34    3.68
  -1  -3  -8   41.21    5.45
  -1   3  -8   44.61    4.23
  -1   3  -8   45.98    5.20
  -2  -3  -8   52.38    4.79
  -2  -3  -8   46.57    5.95
  -2   3  -8   60.35    4.85
  -2   3  -8   60.87    5.35
  -3  -3  -8  112.54    6.58
  -3  -3  -8  108.07    7.66
  -3   3  -8  108.83    7.41
  -3   3  -8  110.67    6.71
  -4  -3  -8   -1.03    3.73
  -4  -3  -8   -3.39    2.89
  -4   3  -8    1.33    3.09
  -4   3  -8   -6.87    2.98
  -5  -3  -8   10.49    4.69
  -5   3  -8   12.69    4.33
  -5   3  -8    6.46    3.83
  -6  -3  -8    0.41    5.40
  -6   3  -8   -0.24    3.98
  -6   3  -8    2.92    3.98
   7  -3   8    3.43    3.16
  -7  -3  -8    4.46    2.71
   7   3   8    2.69    3.64
  -7   3  -8    6.39    2.72
   7   3   8    1.07    4.52
  -8  -3  -8    1.22    2.67
   8  -3   8   -5.29    4.03
   8  -3   8    7.43    3.26
   8   3   8    0.20    3.33
  -8   3  -8   -0.45    2.05
   8   3   8    3.01    4.07
   9  -3   8    9.09    4.05
   9  -3   8   12.85    3.62
  -9  -3  -8   15.39    2.64
   9   3   8   -2.49    4.70
   9   3   8   11.94    3.83
  10  -3   8    4.11    3.48
  10  -3   8    5.45    3.12
  10   3   8    5.05    3.09
  10   3   8    5.52    3.37
  11  -3   8    0.17    3.08
  11  -3   8    3.95    3.01
  11   3   8    5.61    2.90
  12  -4  -8    8.28    3.37
  12  -4  -8    4.89    5.27
  12  -4  -8    6.92    3.50
  12   4  -8    3.40    3.08
  11  -4  -8   15.83    4.18
  11  -4  -8   14.45    4.32
  11   4  -8   12.12    3.73
  11   4  -8   15.63    3.98
  10  -4  -8    2.02    4.03
  10  -4  -8    0.94    4.14
  10  -4  -8    4.49    4.18
  10   4  -8   -0.58    4.22
  10   4  -8    5.20    3.83
[truncated: 371,131 more chars]
